# Supplementary material for: Ribosome profiling in mouse hippocampus: plasticity-induced regulation and bidirectional control by TSC2 and FMRP
Source: Mol Autism. 2020 Oct 14;11:78. doi: 10.1186/s13229-020-00384-9 (PMC7556950; doi:10.1186/s13229-020-00384-9)
Supplement: Supplementary file 2 — Additional file 2: Table S1. Table of GO terms enriched in Tsc2+/−/WT upregulated RNA and RPFs from Fig. 1D, E (padj < 0.05 for cellular compartment, molecular function, and biological process). [file 13229_2020_384_MOESM2_ESM.xlsx]

## Sheet: tscXwt_rna_padj-0.05_go-term_CC
ID "Description" "GeneRatio" "BgRatio" "pvalue" "p.adjust" "qvalue" "geneID" "Count"
GO:0033267 "GO:0033267" "axon part" "17/78" "405/13561" 1.01285852082747e-10 2.11687430852942e-08 1.59925029604338e-08 "Prkcb/Ptprn/Atp1a3/Mbp/Mag/Adora1/Trak2/Rapgef4/Dagla/Apc/Prrt2/Dbn1/Npcd/Lrrtm1/Map1a/Kif5a/Pcdhgb1" 17
GO:0150034 "GO:0150034" "distal axon" "13/78" "330/13561" 4.403224358328e-08 4.60136945445276e-06 3.47622975657474e-06 "Prkcb/Ptprn/Atp1a3/Adora1/Trak2/Rapgef4/Apc/Prrt2/Dbn1/Npcd/Lrrtm1/Kif5a/Pcdhgb1" 13
GO:0098984 "GO:0098984" "neuron to neuron synapse" "11/78" "397/13561" 1.57407836217811e-05 0.000299074888813841 0.000225944262513605 "Sipa1l1/Iqsec2/Adora1/Crtc1/Camk2a/Rapgef4/Bcas1/Dbn1/Shisa6/Map1a/Shisa7" 11
GO:0098978 "GO:0098978" "glutamatergic synapse" "11/78" "482/13561" 9.21997466325312e-05 0.00120435919038744 0.000909865920715769 "Sipa1l1/Iqsec2/Crtc1/Camk2a/Rapgef4/Nptx1/Prrt2/Dbn1/Lrrtm1/Shisa6/Shisa7" 11
GO:0099699 "GO:0099699" "integral component of synaptic membrane" "7/78" "198/13561" 0.000139961039795751 0.00172069748925365 0.00129994773804104 "Atp1a3/Adora1/Dagla/Prrt2/Lrrtm1/Shisa6/Shisa7" 7
GO:0099240 "GO:0099240" "intrinsic component of synaptic membrane" "7/78" "216/13561" 0.000239137161398021 0.00277664815178813 0.00209769439822825 "Atp1a3/Adora1/Dagla/Prrt2/Lrrtm1/Shisa6/Shisa7" 7
GO:0099055 "GO:0099055" "integral component of postsynaptic membrane" "5/78" "149/13561" 0.00165979439371218 0.0145205793180071 0.0109699667474241 "Adora1/Dagla/Lrrtm1/Shisa6/Shisa7" 5
GO:0098936 "GO:0098936" "intrinsic component of postsynaptic membrane" "5/78" "158/13561" 0.0021464643642285 0.0172542712355291 0.0130352086896468 "Adora1/Dagla/Lrrtm1/Shisa6/Shisa7" 5
GO:0099634 "GO:0099634" "postsynaptic specialization membrane" "4/78" "120/13561" 0.00502633265322292 0.0362242594663307 0.0273666024676384 "Iqsec2/Lrrtm1/Shisa6/Shisa7" 4
GO:0005921 "GO:0005921" "gap junction" "2/78" "23/13561" 0.00764105307756093 0.0469700027414775 0.03548476661406 "Panx2/Dbn1" 2

## Sheet: tscXwt_rna_padj-0.05_go-term_MF
ID "Description" "GeneRatio" "BgRatio" "pvalue" "p.adjust" "qvalue" "geneID" "Count"
GO:0097001 "GO:0097001" "ceramide binding" "3/78" "11/13257" 3.12521908815057e-05 0.00743802142979835 0.00671099677876543 "Mag/Clip3/Gltp" 3

## Sheet: tscXwt_rna_padj-0.05_go-term_BP
ID "Description" "GeneRatio" "BgRatio" "pvalue" "p.adjust" "qvalue" "geneID" "Count"
GO:0048167 "GO:0048167" "regulation of synaptic plasticity" "12/78" "209/13360" 2.74992443554804e-09 4.76011919793365e-06 4.14804391172667e-06 "Jph4/Sipa1l1/Iqsec2/Adora1/Crtc1/Camk2a/Prrt2/Dbn1/Lrrtm1/Shisa6/Map1a/Shisa7" 12
GO:0099177 "GO:0099177" "regulation of trans-synaptic signaling" "15/78" "469/13360" 6.93457329920615e-08 4.00124879364195e-05 3.48675211851313e-05 "Prkcb/Jph4/Sipa1l1/Iqsec2/Adora1/Crtc1/Camk2a/Rapgef4/Nptx1/Prrt2/Dbn1/Lrrtm1/Shisa6/Map1a/Shisa7" 15
GO:1905874 "GO:1905874" "regulation of postsynaptic density organization" "4/78" "19/13360" 3.89851563418921e-06 0.00112472176046359 0.000980100509437392 "Sipa1l1/Nptx1/Dbn1/Lrrtm1" 4
GO:0099175 "GO:0099175" "regulation of postsynapse organization" "7/78" "119/13360" 5.83459970732396e-06 0.00144281315619683 0.00125729043317222 "Sipa1l1/Rapgef4/Nptx1/Dbn1/Lrrtm1/Shisa6/Shisa7" 7
GO:0031644 "GO:0031644" "regulation of neurological system process" "7/78" "148/13360" 2.43167566999934e-05 0.00349566955398649 0.0030461822924763 "Mag/Adora1/Rapgef4/Nptx1/Dbn1/Shisa6/Shisa7" 7
GO:0099633 "GO:0099633" "protein localization to postsynaptic specialization membrane" "4/78" "30/13360" 2.62528620461146e-05 0.00349566955398649 0.0030461822924763 "Iqsec2/Camk2a/Rapgef4/Nptx1" 4
GO:0099645 "GO:0099645" "neurotransmitter receptor localization to postsynaptic specialization membrane" "4/78" "30/13360" 2.62528620461146e-05 0.00349566955398649 0.0030461822924763 "Iqsec2/Camk2a/Rapgef4/Nptx1" 4
GO:0002931 "GO:0002931" "response to ischemia" "4/78" "31/13360" 3.00090086915644e-05 0.00371039957464985 0.00323330146278284 "Cx3cl1/Panx2/Camk2a/Csf1" 4
GO:1905475 "GO:1905475" "regulation of protein localization to membrane" "7/78" "168/13360" 5.47472159765771e-05 0.00578843636745229 0.0050441359205565 "Iqsec2/Camk2a/Rapgef4/Clip3/Dbn1/Shisa6/Shisa7" 7
GO:0098742 "GO:0098742" "cell-cell adhesion via plasma-membrane adhesion molecules" "7/78" "169/13360" 5.68477286231594e-05 0.00578843636745229 0.0050441359205565 "Cx3cl1/Mbp/Mag/Ptpn23/Mdga1/Pcdhga4/Pcdhga12" 7
GO:0099151 "GO:0099151" "regulation of postsynaptic density assembly" "3/78" "14/13360" 6.653348145517e-05 0.00639830313327218 0.00557558356288062 "Sipa1l1/Nptx1/Lrrtm1" 3
GO:0098962 "GO:0098962" "regulation of postsynaptic neurotransmitter receptor activity" "3/78" "15/13360" 8.28174756886627e-05 0.00676952845081727 0.00589907523489382 "Nptx1/Shisa6/Shisa7" 3
GO:0099084 "GO:0099084" "postsynaptic specialization organization" "4/78" "41/13360" 9.24036589093581e-05 0.00676952845081727 0.00589907523489382 "Sipa1l1/Nptx1/Dbn1/Lrrtm1" 4
GO:0099173 "GO:0099173" "postsynapse organization" "7/78" "184/13360" 9.71488638568475e-05 0.00676952845081727 0.00589907523489382 "Sipa1l1/Rapgef4/Nptx1/Dbn1/Lrrtm1/Shisa6/Shisa7" 7
GO:0098696 "GO:0098696" "regulation of neurotransmitter receptor localization to postsynaptic specialization membrane" "3/78" "16/13360" 0.000101501102815947 0.00676952845081727 0.00589907523489382 "Iqsec2/Camk2a/Rapgef4" 3
GO:0099150 "GO:0099150" "regulation of postsynaptic specialization assembly" "3/78" "18/13360" 0.000146662276944688 0.00793351254347674 0.00691338956782035 "Sipa1l1/Nptx1/Lrrtm1" 3
GO:0150052 "GO:0150052" "regulation of postsynapse assembly" "3/78" "18/13360" 0.000146662276944688 0.00793351254347674 0.00691338956782035 "Sipa1l1/Nptx1/Lrrtm1" 3
GO:0099072 "GO:0099072" "regulation of postsynaptic membrane neurotransmitter receptor levels" "5/78" "93/13360" 0.000207398471480598 0.00997240983702542 0.00869011724069289 "Iqsec2/Camk2a/Rapgef4/Nptx1/Shisa6" 5
GO:0098698 "GO:0098698" "postsynaptic specialization assembly" "3/78" "28/13360" 0.000564579256611524 0.0178004177242503 0.0155115683656242 "Sipa1l1/Nptx1/Lrrtm1" 3
GO:0018345 "GO:0018345" "protein palmitoylation" "3/78" "30/13360" 0.000693845325830708 0.0201601034702699 0.0175678362205581 "Zdhhc9/Clip3/Map6d1" 3
GO:0099068 "GO:0099068" "postsynapse assembly" "3/78" "32/13360" 0.000840573348998695 0.0223851148787191 0.0195067467063179 "Sipa1l1/Nptx1/Lrrtm1" 3
GO:0098953 "GO:0098953" "receptor diffusion trapping" "2/78" "10/13360" 0.0014690402334592 0.0339054485882384 0.0295457495375023 "Camk2a/Shisa6" 2
GO:0098970 "GO:0098970" "postsynaptic neurotransmitter receptor diffusion trapping" "2/78" "10/13360" 0.0014690402334592 0.0339054485882384 0.0295457495375023 "Camk2a/Shisa6" 2
GO:0099628 "GO:0099628" "neurotransmitter receptor diffusion trapping" "2/78" "10/13360" 0.0014690402334592 0.0339054485882384 0.0295457495375023 "Camk2a/Shisa6" 2
GO:0098935 "GO:0098935" "dendritic transport" "2/78" "11/13360" 0.0017887063100301 0.0387031327832763 0.0337265281878044 "Trak2/Kif5a" 2

## Sheet: tscXwt_ribo_padj-0.05_go-term_C
ID "Description" "GeneRatio" "BgRatio" "pvalue" "p.adjust" "qvalue" "geneID" "Count"
GO:0044455 "GO:0044455" "mitochondrial membrane part" "7/56" "187/12696" 1.69441162586342e-05 0.00293020864495136 0.00216662410717841 "Uqcrb/Ndufb4/Atp5md/Tmem70/Mtx2/Ndufa4/Cox7b" 7
GO:1902711 "GO:1902711" "GABA-A receptor complex" "3/56" "14/12696" 2.85874014141596e-05 0.00293020864495136 0.00216662410717841 "Gabrg2/Gabra1/Gabrg1" 3
GO:0098803 "GO:0098803" "respiratory chain complex" "4/56" "63/12696" 0.000166654978453718 0.0056940450971687 0.00421023103462025 "Uqcrb/Ndufb4/Ndufa4/Cox7b" 4
GO:0034707 "GO:0034707" "chloride channel complex" "3/56" "28/12696" 0.000246261241824308 0.00605770101226127 0.00447912167273747 "Gabrg2/Gabra1/Gabrg1" 3
GO:0043209 "GO:0043209" "myelin sheath" "6/56" "204/12696" 0.000265947849318787 0.00605770101226127 0.00447912167273747 "Hspa5/Slc25a5/Plp1/Ubc/Rap1a/Omg" 6
GO:0032590 "GO:0032590" "dendrite membrane" "3/56" "44/12696" 0.000947070983802527 0.0138678251199656 0.0102540016291401 "Gabrg2/Gabra1/Gabrg1" 3

## Sheet: tscXwt_ribo_padj-0.05_go-term_M
ID "Description" "GeneRatio" "BgRatio" "pvalue" "p.adjust" "qvalue" "geneID" "Count"
GO:0008503 "GO:0008503" "benzodiazepine receptor activity" "3/56" "10/12391" 1.02599617318096e-05 0.00150551816224815 0.00114005403263689 "Gabrg2/Gabra1/Gabrg1" 3
GO:0099095 "GO:0099095" "ligand-gated anion channel activity" "3/56" "17/12391" 5.6848330133143e-05 0.00185704545101601 0.00140624816645143 "Gabrg2/Gabra1/Gabrg1" 3
GO:0098960 "GO:0098960" "postsynaptic neurotransmitter receptor activity" "3/56" "45/12391" 0.00108461143148025 0.0177153200475108 0.0134149308630452 "Gabrg2/Gabra1/Gabrg1" 3
GO:0009055 "GO:0009055" "electron transfer activity" "3/56" "57/12391" 0.00215248594628282 0.0226528134918205 0.0171538490996063 "Uqcrb/Ndufa4/Cox7b" 3
GO:0004129 "GO:0004129" "cytochrome-c oxidase activity" "2/56" "16/12391" 0.00231151158079801 0.0226528134918205 0.0171538490996063 "Ndufa4/Cox7b" 2
GO:0015002 "GO:0015002" "heme-copper terminal oxidase activity" "2/56" "16/12391" 0.00231151158079801 0.0226528134918205 0.0171538490996063 "Ndufa4/Cox7b" 2
GO:0016676 "GO:0016676" "oxidoreductase activity, acting on a heme group of donors, oxygen as acceptor" "2/56" "16/12391" 0.00231151158079801 0.0226528134918205 0.0171538490996063 "Ndufa4/Cox7b" 2
GO:0004551 "GO:0004551" "nucleotide diphosphatase activity" "2/56" "17/12391" 0.00261213334755332 0.0232717334600205 0.0176225264117234 "Enpp2/Enpp5" 2
GO:0019706 "GO:0019706" "protein-cysteine S-palmitoyltransferase activity" "2/56" "25/12391" 0.00563021039440707 0.042213922789577 0.0319665043680471 "Golga7/Zdhhc2" 2
GO:0019707 "GO:0019707" "protein-cysteine S-acyltransferase activity" "2/56" "25/12391" 0.00563021039440707 0.042213922789577 0.0319665043680471 "Golga7/Zdhhc2" 2
