# Supplementary material for: Ribosome profiling in mouse hippocampus: plasticity-induced regulation and bidirectional control by TSC2 and FMRP
Source: Mol Autism. 2020 Oct 14;11:78. doi: 10.1186/s13229-020-00384-9 (PMC7556950; doi:10.1186/s13229-020-00384-9)
Supplement: Supplementary file 3 — Additional file 3: Table S2. Table of GO terms enriched in wild-type DHPG/basal ranked list of RNA and RPFs expression changes from Supplemental Fig. 2 (padj < 0.05 for cellular compartment, molecular function, and biological process). [file 13229_2020_384_MOESM3_ESM.xlsx]

## Sheet: rna_dhpgXbas_gsea_cc
ID	Description	setSize	enrichmentScore	NES	pvalue	p.adjust	qvalues	rank	leading_edge	core_enrichment
GO:0098978	glutamatergic synapse	492	0.613412	1.66817	0.00107296	0.00493657	0.00223532	2758	tags=31%, list=17%, signal=27%	Cacng7/Grm4/Shank3/Scrib/Shank1/Git1/Cacna1h/Ntng1/Dvl3/Dlgap3/Dlgap4/Dlg4/Wasf3/Crtc1/Shank2/Shisa7/Lrrc4b/Plekha5/Synpo/Grin2d/Grik5/Nrg2/Mtor/Cacng5/Iqsec2/Arc/Begain/Dag1/Bsn/Camk2a/Pip5k1c/Kcnc3/Syngap1/Ephb1/Ncam1/Bcan/Cplx2/Nptx1/Arhgap39/Cnih2/Grin2c/Kcnc4/Apba1/Sirt2/Prrt1/Dgkz/Pcdh8/Slc30a3/Sparc/Cacna1a/Nrgn/Nsmf/Chrm1/Cplx1/Dbn1/Lrfn4/Nlgn3/Grik4/Cacng4/Shisa9/Syt7/Cspg5/Syn3/Grin1/Lr…
GO:0042175	nuclear outer membrane-endoplasmic reticulum membrane network	472	0.510602	1.38492	0.00108108	0.00493657	0.00223532	2498	tags=19%, list=15%, signal=16%	Myrf/Furin/Mospd3/Ncln/Jph4/Ttyh1/Agpat3/Pgap3/Cln3/Tapbp/Scd1/Srebf2/Elovl1/Alg3/B3gat1/Dad1/Aup1/Pigq/Trex1/Dmpk/Pigt/Clmn/Ctdnep1/Pigs/Jph3/Atf6b/Nat8/Syvn1/Ch25h/Sec16a/Reep2/Dhcr7/Nup210/Scap/Ubqln4/Emc1/Pgap2/Pigo/Rnf5/Elovl5/Gramd1a/Gabbr1/Lman2l/Scd2/Itpr2/Ext2/Dnajb12/H13/Tex261/Tmtc2/Fmn2/Pomt1/Pex16/Faf2/Rtn1/Sdf2l1/Dcstamp/Dgat2/Scd3/Tap2/Emc10/Tex264/Alg8/Tbc1d20/Eif2ak3/Rnf26/Atp13a…
GO:0032279	asymmetric synapse	377	0.618683	1.6666	0.0010929	0.00493657	0.00223532	1808	tags=22%, list=11%, signal=20%	Cacng7/Shank3/Shisa8/Iqsec3/Ptch1/Scrib/Shank1/Map1a/Lrp4/Slc6a9/Dlg4/Crtc1/Shank2/Shisa7/Lrrc4b/Plekha5/Grin2d/Grik5/Sema4c/Cacng5/Iqsec2/Dlg5/Arc/Bsn/Sorbs2/Camk2a/Pip5k1c/Palm/Syngap1/Sorcs2/Ppp1r9b/Cryab/Dmtn/Cnih2/Neurl1a/Grin2c/Srcin1/Dgkz/Mapk8ip2/Nrgn/Nsmf/Chrm1/Dbn1/Ctnnd2/Lrfn4/Cacng4/Shisa9/Syn3/Grin1/Lrfn3/Lrfn1/Cnn3/Shisa6/Bcr/Sipa1l1/Ptprz1/Gsg1l/Bcas1/Pcbp2/Nefh/Dnm2/Adora2a/Rims1/…
GO:0033267	axon part	426	0.561815	1.51834	0.00109529	0.00493657	0.00223532	1951	tags=22%, list=12%, signal=20%	Grm4/Mag/Ptch1/Pnoc/Git1/Map1a/Myh14/Nfasc/Dagla/Mbp/Dlg4/Csnk1e/Shank2/Cdk5r2/Inpp5j/Brsk1/Mapk8ip1/Grik5/Kif5a/Trak1/Dag1/Bsn/Kcnc3/Cntn2/Aatk/Ppp1r9b/Ncam1/Thy1/Myo1d/Bcan/Tnk2/Cplx2/Abl1/Atp1a3/Kcnc4/Slc17a6/Sirt2/Lrp1/Prex1/Chrm1/Cplx1/Tnfrsf1b/Fscn1/Ermn/Dbn1/Grik4/Brsk2/Syt7/Ptprn2/Tubb4a/Grin1/Casr/Ptprn/Cntnap1/Orai1/Kcna6/Kif13b/Elk1/Ptprz1/Prrt2/Slc1a2/Dnm2/Adora2a/Gabbr1/Kcnip3/Ank1/C…
GO:0031012	extracellular matrix	414	0.573715	1.54823	0.0010989	0.00493657	0.00223532	2798	tags=25%, list=17%, signal=21%	Chadl/Hcfc1/Sema6d/Lingo3/Adamts4/Nav2/Prelp/Sod3/Elfn1/Lrrn2/Adamts1/Scara3/Ncan/Vegfa/Dag1/Lrrc3b/Clec3b/Plxnb2/Lamc1/Elfn2/Col9a3/Bcan/Pcsk6/P3h1/Tgfb1/Gpc1/Thbs4/Timp3/Rell2/Trf/Ccdc80/Col1a1/Lingo1/Sparc/Tgfbr3/Thbs1/Rtn4rl2/Tnxb/Lrrn1/Bmp7/Tnc/Ltbp3/Mmp14/Itgb4/Adamts15/Ntn1/Eln/Ptprz1/Col18a1/Insl5/Entpd2/Fgfr2/Adamts17/Vasn/Vcan/Serping1/Adamts2/Serpine1/Hapln4/Lgr6/Mmp15/Col5a1/Spock2/Pl…
GO:0005667	transcription factor complex	360	0.573331	1.54205	0.00110011	0.00493657	0.00223532	1834	tags=18%, list=11%, signal=17%	Hipk2/Tcf7l2/Zfpm1/Epas1/Bcl9l/Med25/Trrap/Ascl1/Olig1/Sox8/Nr1d1/Nr4a1/Npas2/Ski/E2f1/Ppard/Trp53/Ncoa6/Ldb2/Spi1/Med26/Elmsan1/Zfhx3/Rara/Snapc4/Nfatc2/Fos/Tfeb/Olig2/Atf6b/Arid5a/Pbx3/Jun/Crebbp/Mxi1/Rela/Deaf1/Jund/Sox9/Atf5/Rel/Ncoa3/Nr4a3/Cdk2/Tead2/Pax6/E2f4/Carm1/Junb/Sox3/Smad7/Nr1h2/Tead3/Lef1/Wwtr1/Zeb1/Tead1/Tcf7l1/Nfatc1/Tle3/Dazap2/Hmga1/Ascl4/Rxra/Pou3f2/Sox4
GO:0098984	neuron to neuron synapse	399	0.614707	1.65649	0.00110011	0.00493657	0.00223532	1808	tags=22%, list=11%, signal=20%	Cacng7/Shank3/Shisa8/Iqsec3/Ptch1/Scrib/Shank1/Map1a/Lrp4/Slc6a9/Dlg4/Crtc1/Shank2/Shisa7/Lrrc4b/Plekha5/Grin2d/Grik5/Sema4c/Cacng5/Iqsec2/Dlg5/Arc/Bsn/Sorbs2/Camk2a/Pip5k1c/Palm/Syngap1/Sorcs2/Ppp1r9b/Cryab/Dmtn/Cnih2/Neurl1a/Grin2c/Srcin1/Dgkz/Mapk8ip2/Slc30a3/Nrgn/Nsmf/Chrm1/Dbn1/Ctnnd2/Lrfn4/Grik4/Cacng4/Shisa9/Syn3/Grin1/Lrfn3/Lrfn1/Cnn3/Shisa6/Bcr/Bace1/Sipa1l1/Ptprz1/Gsg1l/Bcas1/Pcbp2/Nefh…
GO:0062023	collagen-containing extracellular matrix	316	0.573955	1.52876	0.0011325	0.00493657	0.00223532	2783	tags=25%, list=17%, signal=21%	Chadl/Hcfc1/Sema6d/Adamts4/Nav2/Prelp/Sod3/Adamts1/Ncan/Vegfa/Dag1/Plxnb2/Lamc1/Col9a3/Bcan/Pcsk6/P3h1/Tgfb1/Gpc1/Thbs4/Timp3/Rell2/Trf/Ccdc80/Col1a1/Sparc/Thbs1/Tnxb/Bmp7/Tnc/Ltbp3/Itgb4/Adamts15/Ntn1/Eln/Ptprz1/Col18a1/Insl5/Entpd2/Fgfr2/Adamts17/Vcan/Serping1/Adamts2/Serpine1/Col5a1/Spock2/Plod1/Timp2/Plod3/Mfge8/Emid1/Lum/Bmper/Lama5/Lama2/Fbln1/Efemp2/Ctsb/Efemp1/Igf2/Col4a1/Nid1/Cd151/Cspg4…
GO:0099240	intrinsic component of synaptic membrane	229	0.722043	1.86948	0.00117509	0.00493657	0.00223532	3029	tags=39%, list=18%, signal=33%	Cacng7/Grm4/Cacna1h/Slc6a11/Ntng1/Dagla/Slc6a9/Dlg4/Shisa7/Lrrc4b/Grin2d/Grik5/Cacng5/Chrna4/Kcnc3/Cntn2/Nlgn2/Ncam1/Cnih2/Atp1a3/Kcnc4/Prrt1/Pcdh8/Cacna1a/Chrm1/Lrfn4/Nlgn3/Grik4/Cacng4/Shisa9/Cspg5/Grin1/Lrfn3/Lrfn1/Slc6a8/Shisa6/Slc8a2/Ptprz1/Pcdh17/Prrt2/Slc6a6/Gsg1l/Slc1a2/Cadm3/Adora2a/Gabbr1/Grm2/Ephb2/Clstn3/Atp2b2/Aph1a/Htr1b/Ptprf/Adra1a/Gabrb3/Cacng3/Rgs7bp/Slc6a1/Ptprs/Gabbr2/Adcy1/Sl…
GO:0099699	integral component of synaptic membrane	211	0.723752	1.85569	0.00119904	0.00493657	0.00223532	3029	tags=39%, list=18%, signal=33%	Cacng7/Grm4/Cacna1h/Slc6a11/Dagla/Slc6a9/Shisa7/Lrrc4b/Grin2d/Grik5/Cacng5/Chrna4/Kcnc3/Nlgn2/Ncam1/Cnih2/Atp1a3/Kcnc4/Prrt1/Pcdh8/Cacna1a/Chrm1/Lrfn4/Nlgn3/Grik4/Cacng4/Shisa9/Cspg5/Grin1/Lrfn3/Lrfn1/Slc6a8/Shisa6/Slc8a2/Ptprz1/Pcdh17/Prrt2/Slc6a6/Gsg1l/Slc1a2/Cadm3/Adora2a/Gabbr1/Grm2/Ephb2/Clstn3/Atp2b2/Aph1a/Htr1b/Ptprf/Adra1a/Gabrb3/Cacng3/Slc6a1/Ptprs/Gabbr2/Adcy1/Slc8a3/Clstn1/Nrp2/Lrrtm1/…
GO:0016323	basolateral plasma membrane	207	0.610921	1.56462	0.00120482	0.00493657	0.00223532	3231	tags=31%, list=19%, signal=26%	Scrib/Kcnj10/Slc41a1/Abcc1/Ddr1/Pkd1/Dag1/Palm/Pianp/Myo1d/Slc9a1/Tgfa/Trf/C5ar1/Lrp1/Tlr9/Slc4a2/Erbb3/P2ry6/Ldlr/Llgl1/Itgb4/Casr/Orai1/Ap2a1/Slc12a2/Pdpn/Pdgfb/Plec/Slco3a1/Dsp/Ezr/Rapgef3/Itga9/Car9/Slc38a3/Cldn19/Adora1/Egfr/Slc2a9/Tacstd2/Car11/Arrb2/Cnnm2/Stx4a/Cdh2/Aqp5/Arrb1/Slc13a5/Slc2a2/Aqp9/Slc29a2/Heph/Rasgrf1/Rhcg/Ank3/Adam9/Kcnc2/Tjp1/Flot2/Car2/Slc2a1/Agtr1a/Kcnn4/Cd81
GO:0034703	cation channel complex	203	0.640902	1.64113	0.00120482	0.00493657	0.00223532	1999	tags=21%, list=12%, signal=18%	Cacng7/Shisa8/Shank1/Cacna1h/Dlgap3/Dlg4/Shisa7/Kcnd1/Grin2d/Grik5/Cacna1i/Pkd1/Cacng5/Hcn2/Kcnc3/Cacna1g/Kcne3/Cnih2/Scnn1a/Grin2c/Kcnc4/Vamp2/Cacna1a/Kcng1/Grik4/Cacng4/Shisa9/Grin1/Kcnh2/Shisa6/Kcna6/Kcnip3/Cachd1/Lrrc55/Kcng2/Kcnip4/Cacng3/Olfm1/Lrrc26/Scn4b/Cacna2d2/Kcnb1
GO:0098936	intrinsic component of postsynaptic membrane	169	0.738557	1.87722	0.00124069	0.00493657	0.00223532	2645	tags=39%, list=16%, signal=33%	Cacng7/Cacna1h/Slc6a11/Dagla/Slc6a9/Dlg4/Shisa7/Lrrc4b/Grin2d/Grik5/Cacng5/Chrna4/Kcnc3/Cntn2/Nlgn2/Ncam1/Cnih2/Kcnc4/Prrt1/Pcdh8/Chrm1/Lrfn4/Nlgn3/Grik4/Cacng4/Shisa9/Cspg5/Grin1/Lrfn3/Lrfn1/Slc6a8/Shisa6/Slc8a2/Ptprz1/Pcdh17/Slc6a6/Gsg1l/Adora2a/Gabbr1/Grm2/Ephb2/Clstn3/Atp2b2/Ptprf/Adra1a/Gabrb3/Cacng3/Rgs7bp/Slc6a1/Ptprs/Gabbr2/Adcy1/Slc8a3/Clstn1/Nrp2/Lrrtm1/Adora1/Gabrd/P2rx6/Slc16a3/Dcc/P2…
GO:0099055	integral component of postsynaptic membrane	160	0.739049	1.87516	0.00124378	0.00493657	0.00223532	2795	tags=41%, list=17%, signal=35%	Cacng7/Cacna1h/Slc6a11/Dagla/Slc6a9/Shisa7/Lrrc4b/Grin2d/Grik5/Cacng5/Chrna4/Kcnc3/Nlgn2/Ncam1/Cnih2/Kcnc4/Prrt1/Pcdh8/Chrm1/Lrfn4/Nlgn3/Grik4/Cacng4/Shisa9/Cspg5/Grin1/Lrfn3/Lrfn1/Slc6a8/Shisa6/Slc8a2/Ptprz1/Pcdh17/Slc6a6/Gsg1l/Adora2a/Gabbr1/Grm2/Ephb2/Clstn3/Atp2b2/Ptprf/Adra1a/Gabrb3/Cacng3/Slc6a1/Ptprs/Gabbr2/Adcy1/Slc8a3/Clstn1/Nrp2/Lrrtm1/Adora1/Gabrd/P2rx6/Slc16a3/Dcc/P2rx1/Grm3/Cdh2/Gabr…
GO:0099634	postsynaptic specialization membrane	127	0.711708	1.76609	0.00131752	0.00493657	0.00223532	3022	tags=41%, list=18%, signal=34%	Cacng7/Scrib/Dlg4/Shisa7/Lrrc4b/Grin2d/Grik5/Cacng5/Iqsec2/Arc/Chrna4/Nlgn2/Cnih2/Grin2c/Chrm1/Lrfn4/Nlgn3/Cacng4/Shisa9/Grin1/Lrfn3/Lrfn1/Shisa6/Ptprz1/Gsg1l/Clstn3/Rgs9/Atp2b2/Ptprf/Gabrb3/Cacng3/Rgs7bp/Ptprs/Adcy1/Clstn1/Rnf10/Lrrtm1/P2rx6/Slc16a3/Dcc/Cdh2/Nptx2/Gabra4/Tiam1/Lrrtm2/Cdh10/Pacsin1/Grid2/Hspb1/Efnb3/Cacng8/Mpp2
GO:0098889	intrinsic component of presynaptic membrane	122	0.696283	1.72068	0.00132626	0.00493657	0.00223532	3029	tags=37%, list=18%, signal=30%	Grm4/Cacna1h/Slc6a11/Ntng1/Slc6a9/Grik5/Chrna4/Kcnc3/Ncam1/Atp1a3/Kcnc4/Cacna1a/Chrm1/Grik4/Grin1/Lrfn3/Pcdh17/Prrt2/Slc1a2/Cadm3/Adora2a/Gabbr1/Ephb2/Atp2b2/Aph1a/Htr1b/Adra1a/Rgs7bp/Slc6a1/Ptprs/Gabbr2/Ntng2/Adora1/Efnb1/P2rx1/Grm3/Cdh2/Drd1/Cacna1c/Cdh10/P2rx3/Efnb3/Marcksl1/Kcnc1/Ncstn
GO:0098948	intrinsic component of postsynaptic specialization membrane	104	0.721249	1.76417	0.00133156	0.00493657	0.00223532	3022	tags=39%, list=18%, signal=32%	Cacng7/Dlg4/Shisa7/Lrrc4b/Grin2d/Grik5/Chrna4/Nlgn2/Cnih2/Chrm1/Lrfn4/Nlgn3/Cacng4/Shisa9/Grin1/Lrfn3/Lrfn1/Shisa6/Ptprz1/Gsg1l/Clstn3/Atp2b2/Ptprf/Gabrb3/Cacng3/Rgs7bp/Ptprs/Adcy1/Clstn1/Lrrtm1/P2rx6/Slc16a3/Dcc/Cdh2/Gabra4/Lrrtm2/Cdh10/Grid2/Efnb3/Cacng8/Mpp2
GO:0099056	integral component of presynaptic membrane	110	0.700042	1.71472	0.00134048	0.00493657	0.00223532	3029	tags=37%, list=18%, signal=31%	Grm4/Cacna1h/Slc6a11/Slc6a9/Grik5/Chrna4/Kcnc3/Ncam1/Atp1a3/Kcnc4/Cacna1a/Chrm1/Grik4/Grin1/Lrfn3/Pcdh17/Prrt2/Slc1a2/Cadm3/Adora2a/Gabbr1/Ephb2/Atp2b2/Aph1a/Htr1b/Adra1a/Slc6a1/Ptprs/Gabbr2/Adora1/Efnb1/P2rx1/Grm3/Cdh2/Drd1/Cacna1c/Cdh10/P2rx3/Efnb3/Kcnc1/Ncstn
GO:0098982	GABA-ergic synapse	101	0.703434	1.71457	0.00135135	0.00493657	0.00223532	2825	tags=37%, list=17%, signal=31%	Iqsec3/Git1/Slc6a11/Nrg2/Dag1/Bsn/Nlgn2/Bcan/Lrfn4/Nlgn3/Syt7/Cspg5/Ctbp2/Pcdh17/Slc6a6/Gabbr1/Rims1/Clstn3/Sept11/Atp2b2/Mdga1/Adra1a/Gabrb3/Erc1/Rims2/Slc6a1/Gabbr2/Clstn1/Slc6a17/Lrrtm1/Gabrd/Gabra4/Drd1/Lrrtm2/Nrg1/Cdh10/Igsf9b
GO:0030176	integral component of endoplasmic reticulum membrane	128	0.592904	1.46931	0.00662252	0.0161261	0.00730204	2341	tags=22%, list=14%, signal=19%	Cln3/Tapbp/Scd1/Srebf2/Elovl1/Alg3/Aup1/Pigt/Pigs/Atf6b/Dhcr7/Emc1/Elovl5/Scd2/Dnajb12/H13/Tex261/Dcstamp/Dgat2/Scd3/Tap2/Emc10/Insig1/Abcb9/Elovl2/Sppl2b/Atf6/Elovl7
GO:0150034	distal axon	350	0.503658	1.34909	0.00668896	0.0161261	0.00730204	3025	tags=29%, list=18%, signal=24%	Grm4/Ptch1/Pnoc/Git1/Myh14/Csnk1e/Shank2/Cdk5r2/Inpp5j/Brsk1/Mapk8ip1/Grik5/Kif5a/Trak1/Kcnc3/Aatk/Ppp1r9b/Ncam1/Thy1/Tnk2/Cplx2/Abl1/Atp1a3/Kcnc4/Lrp1/Prex1/Chrm1/Cplx1/Fscn1/Dbn1/Grik4/Brsk2/Syt7/Ptprn2/Grin1/Casr/Ptprn/Orai1/Kcna6/Elk1/Ptprz1/Prrt2/Dnm2/Kcnip3/Clu/Auts2/Ror1/Palld/Tanc1/Htr1b/Ntrk2/Unc13b/Ptprf/Gabrb3/Acap3/Timp2/Ctnnd1/Ncs1/Rtn4r/Pard3/Tshz3/Rapgef3/Olfm1/Sncb/Git2/Ntsr1/App/…
GO:0005913	cell-cell adherens junction	104	0.609182	1.49005	0.0106525	0.0226999	0.0102787	1790	tags=24%, list=11%, signal=22%	Scrib/Zyx/Cdh4/Jup/Camsap3/Dlg5/Vegfa/Dag1/Cdh24/Igsf21/Prickle4/Sorbs1/Ctnnd2/Cdh22/Smad7/Dsp/Kifc3/Vcl/Cdh20/Des/Pdlim2/Cdh6/Ptprm/Ctnnd1/Pard3
GO:0098685	Schaffer collateral - CA1 synapse	113	0.595438	1.46425	0.0119363	0.0242796	0.010994	3022	tags=35%, list=18%, signal=29%	Shank1/Ntng1/Synpo/Iqsec2/Bsn/Camk2a/Ncam1/Apba1/Dgkz/Pcdh8/Chrm1/Cplx1/Bcr/Gsg1l/Nefh/Gabbr1/Ina/Iqsec1/Rnf216/Pde4a/Ctnnd1/Cacng3/Ptprs/Adcy1/Ntng2/Fyn/Plcg1/Adora2b/Syn1/Dcc/Adrb1/Lrrtm2/Abr/P2rx3/Anks1b/Epn1/L1cam/Cacng8/Stx3/Mpp2

## Sheet: rna_dhpgXbas_gsea_mf
ID	Description	setSize	enrichmentScore	NES	pvalue	p.adjust	qvalues	rank	leading_edge	core_enrichment
GO:0000987	proximal promoter sequence-specific DNA binding	482	0.633385	1.70933	0.00107759	0.00660895	0.003336	2063	tags=23%, list=12%, signal=20%	Tcf7l2/Hdac5/Zfpm1/Notch1/Nfic/Otx1/Ascl1/Gli2/Zic1/Akna/Fezf2/Nr1d1/Nr4a1/Srebf2/Kdm6b/Zfp384/Ciart/E2f1/Rora/Per1/Maz/Trp53/Foxj1/Emx2/Foxp4/Spi1/Rfx2/Nacc2/Nfe2l3/Patz1/Srebf1/Myc/Zfhx3/Rara/Ago1/Fosb/Sp2/Nfatc2/Fos/Tfeb/Ddn/Atf6b/Mef2d/Rreb1/Jun/Nr2f1/Creb3l2/Nfkb2/Sp7/Gli3/Mypop/Zfhx2/Srf/Fosl1/Crebbp/Bhlhe40/Zfp219/Maf/Prox1/Hdac4/Rela/Jund/Bhlhe41/Sox9/Lhx2/Elk1/Zic2/Nr4a3/Etv4/Rfx1/Pax6/E…
GO:0030545	receptor regulator activity	345	0.576353	1.54211	0.00110011	0.00660895	0.003336	2736	tags=24%, list=16%, signal=21%	Sema6a/Csf1/Lif/Cxcl10/Sema6d/Pnoc/Edn1/Fgf22/Ccl5/Sema4c/Fbrs/Vegfa/Vegfb/Inha/Sema4g/Tgfa/Tgfb1/Thbs4/Sema6b/Vgf/Ccl9/Il17d/Ebi3/Sema5b/Cx3cl1/Sema4d/Grem1/Hbegf/Bmp7/Tnfsf14/Cklf/Tnfsf12/Stc2/Ccl3/Sema4b/Cxcl14/Il6/Pdgfb/Insl5/Gdf5/Sema4a/Gdf15/Cartpt/Pthlh/Sema5a/Sfrp2/Agt/Jag2/Cdc42ep2/Cmtm5/Fndc5/Nppa/Sema6c/Gdf10/Gdf1/Sema4f/Wnt7b/Fgf2/Fgf1/Pomc/Sema3f/App/Dkkl1/Sema7a/Gas6/Efemp1/Metrn/Ig…
GO:0001228	DNA-binding transcription activator activity, RNA polymerase II-specific	354	0.639885	1.71167	0.00110497	0.00660895	0.003336	2043	tags=23%, list=12%, signal=21%	Tcf7l2/Hdac5/Epas1/Notch1/Nfic/Otx1/Gli2/Zic1/Akna/Fezf2/Sox8/Zfp523/Nr4a1/Zfp384/Trp53/Foxj1/Spi1/Nhlh1/Patz1/Srebf1/Myc/Gbx2/Fosb/Nfatc2/Fos/Tfeb/Mef2d/Pbx3/Rreb1/Jun/Phox2a/Creb3l2/Nfkb2/Sp7/Srf/Fosl1/Crebbp/Maf/Egr1/Nfix/Rela/Jund/Sox9/Lhx2/Nr2e1/Elk1/Rel/Zic2/Ncoa3/Nr4a3/Pax6/Etv6/E2f4/Junb/Klf15/Stat2/Nr1h2/Lef1/Foxf1/Mafa/Tox2/Glis3/Arid3a/Tead1/Egr2/Nfatc1/Nfia/Hmga1/Vezf1/Sox10/Nkx2-2/St…
GO:0004930	G protein-coupled receptor activity	319	0.539948	1.43451	0.0011236	0.00660895	0.003336	3214	tags=24%, list=19%, signal=20%	Grm4/Adra1b/Vipr2/Ptger3/Ntsr2/Ppard/C3ar1/Celsr1/Ramp3/Gpr31b/C5ar1/S1pr2/Ptger1/Gpr4/Chrm1/Gpr75/Gprc5b/P2ry6/Casr/Gpr3/Ptger4/Sphk2/Celsr3/Adora2a/Celsr2/Gabbr1/Grm2/Sstr2/Gpr37l1/Gpr153/Lgr6/Gpr84/Cckbr/Htr1b/Mrgpre/Adra1a/Gpr88/S1pr1/Gpr62/Cx3cr1/Cysltr2/Gpr17/Ptgdr2/Gpr18/Gabbr2/Ntsr1/Gpr83/Npy5r/Vmn2r46/Adora2b/S1pr5/Adora1/Rorb/Hrh3/Gpr19/Opn3/Grm3/Gpr50/S1pr4/Grik3/Adrb1/Drd1/F2rl3/S1pr3…
GO:0015079	potassium ion transmembrane transporter activity	147	0.606563	1.50976	0.00127877	0.00660895	0.003336	3035	tags=29%, list=18%, signal=24%	Atp1b2/Kcnj10/Kcnd1/Grik5/Kcnh3/Hcn2/Kcnc3/Slc9a1/Kcne3/Atp1a3/Kcnc4/Kcnk13/Kcng1/Grik4/Kcnt1/Kcnh2/Slc12a2/Kcna6/Kcnip3/Lrrc55/Kcng2/Slc12a5/Kcnip4/Atp1a2/Lrrc26/Tmem175/Kcnj14/Kcnb1/Kcns1/Kcnk3/Slc12a9/Kcnh7/Slc24a3/Kcnj12/Grik3/Kcnip2/Slc9a9/Abcc8/Kcnab3/Kcnc2/Kcnc1/Kcnk12
GO:0015293	symporter activity	128	0.639655	1.57625	0.00129199	0.00660895	0.003336	2483	tags=22%, list=15%, signal=19%	Slc15a3/Slc6a11/Slc6a9/Slc45a1/Mfsd2a/Slc17a6/Slc13a3/Slc17a7/Slc6a8/Slc12a2/Slc6a6/Slc1a2/Slc25a22/Slc15a4/Slc25a18/Slc12a5/Slc16a2/Slc2a8/Slc11a2/Slc6a1/Slc1a4/Slc38a3/Slc6a17/Slc5a6/Slc20a2/Slc12a9/Slc16a3/Slc24a3
GO:0004713	protein tyrosine kinase activity	122	0.709894	1.74215	0.00130378	0.00660895	0.003336	1595	tags=21%, list=10%, signal=19%	Hipk2/Prkcd/Tesk1/Nrg2/Ddr1/Aatk/Ephb1/Tnk2/Abl1/Wee1/Ephb3/Fgfrl1/Axl/Erbb3/Map2k3/Fgfr1/Dyrk1b/Insr/Mertk/Fgfr2/Fgfr3/Ephb2/Ror1/Csf1r/Ntrk2/Jak3
GO:0008201	heparin binding	131	0.660086	1.62466	0.00130378	0.00660895	0.003336	2205	tags=28%, list=13%, signal=25%	Cxcl10/Ptch1/Nav2/Prelp/Ccl5/Adamts1/Vegfa/Vegfb/Aplp1/Clec3b/Ncam1/Pcsk6/Thbs4/Ccdc80/Fgfrl1/Tgfbr3/Thbs1/Hbegf/Tnxb/Bmp7/Adamts15/Fgfr1/Pla2g5/Lrtm2/Fgfr2/Slit3/Col5a1/Ptprf/Chrd/Selp/Rtn4r/Fgf2/Fgf1/Ptprs/App/Itgam/Nrp2
GO:0008047	enzyme activator activity	412	0.520182	1.39806	0.00219058	0.0103533	0.00522603	2835	tags=26%, list=17%, signal=23%	Prkcd/Mtcp1/Git1/Atp1b2/Agap2/Malt1/Phactr4/Sipa1l3/Cdk5r2/Ccl5/Tbc1d9b/Arhgef19/Arhgap23/Wnk1/Gm2a/Syde1/Ppard/Syngap1/Dab2ip/Arhgap33/Thy1/Fam20a/Arhgdia/Arhgap39/Arhgap31/Tgfb1/Sgsm2/Mapk8ip2/Rptor/Prr5/Grem1/Erbb3/Gprc5b/Jun/Sh3pxd2b/Llgl1/Agap1/Bcr/Sipa1/Sipa1l1/Usp6nl/Rgs16/Pdgfb/Tbc1d16/Gapvd1/Grtp1/Spry2/Tbc1d5/Rab3gap2/Rgs9/Dcp1b/Sfrp2/Arhgap27/Rasa4/Myo9b/Agap3/Tbc1d2b/Rin1/Cdc42ep2/Tbc…
GO:0005126	cytokine receptor binding	227	0.588788	1.52888	0.00236128	0.0103533	0.00522603	2505	tags=22%, list=15%, signal=19%	Csf1/Lif/Cxcl10/Cntfr/Fadd/Ccl5/Vegfa/Vegfb/Inha/Dab2ip/Tgfb1/Ccl9/Tlr9/Tgfbr3/Ebi3/Spred2/Cx3cl1/Tmbim1/Grem1/Irak1/Bmp7/Tnfsf14/Cklf/Tnfsf12/Ccl3/Cxcl14/Il6/Eng/Tgfbr2/Traf3/Smad7/Gdf5/Ngfr/Myd88/Gdf15/Nes/Gdf10/Gdf1/Traf1/Il6st/Il1rap/Shc1/Plcg1/Traf4/Clcf1/Osm/Il12b/Tnfsf9/Ccl4/Tyk2/Lyn
GO:0017137	Rab GTPase binding	160	0.586995	1.47402	0.00253485	0.0104103	0.00525483	2717	tags=28%, list=16%, signal=23%	Mobp/Rph3a/Mical3/Ulk1/Tbc1d9b/Dennd4b/Micall1/Rusc2/Rph3al/Sgsm2/Llgl1/Rab11fip5/Usp6nl/Sbf1/Tbc1d16/Rims1/Madd/Grtp1/Ngfr/Dennd6b/Tbc1d5/Rab3gap2/Tbc1d2b/Tbc1d22b/Erc1/Tbc1d20/Sbf2/Hps4/Rims2/Clec16a/Arhgap1/Dennd2a/Micall2/Dennd1a/Bicd2/Rims3/Sgsm1/Evi5l/Tbc1d10b/St5/Stx4a/Mlph/Rabggta/Sytl2
GO:0099106	ion channel regulator activity	101	0.629339	1.51644	0.00268456	0.0104332	0.00526637	2665	tags=21%, list=16%, signal=18%	Cacng7/Wnk2/Wnk1/Nrxn2/Kcne3/Fxyd7/Cacng4/Fxyd2/Kcnip3/Grm2/Lrrc55/Kcnip4/Lrrc26/Rem1/Prkcb/Kcns1/Dpp6/Grm3/Hpcal4/Kcnip2/Cacnb3
GO:0022834	ligand-gated channel activity	121	0.60486	1.4819	0.00393185	0.0143806	0.00725892	2931	tags=25%, list=18%, signal=21%	Jph4/Kcnj10/Grin2d/Grik5/Hcn2/Chrna4/Scnn1a/Grin2c/Jph3/Asic2/Grik4/Grin1/Slc17a7/Kcnh2/Itpr2/Tpcn1/Gabrb3/Asic1/Kcnj14/Gabrd/P2rx6/Kcnh7/P2rx1/Kcnj12/Grik3/Mcoln1/Gabra4/P2rx3/Grid2/Trpm2
GO:0016853	isomerase activity	136	-0.571285	-1.64611	0.00421941	0.0147249	0.00743269	2999	tags=35%, list=18%, signal=29%	Dsel/Erp44/Gnpda2/Pin4/Tpi1/Ppic/Rpusd2/Ppil2/Pbld2/Hspd1/Spast/Ppwd1/Ppil1/Acadm/Ech1/Top1/Gne/Galm/Pdia6/Ppih/Hmgcs1/Gstz1/Qsox2/Pus10/Pin1/Ptges3/Cyp2j6/Fkbp4/Gnpda1/Isyna1/Mpi/Ppia/Pgm2l1/Pdia4/Fkbp3/Ppig/Pdia5/Fuom/Cwc27/Ppil6/Top2b/Ehhadh/Ppid/Katna1/Ranbp2/Rpia/Pgm3/Ppil3
GO:0003712	transcription coregulator activity	421	0.500355	1.34649	0.00435256	0.0148857	0.00751389	2236	tags=22%, list=13%, signal=19%	Hipk2/Hdac5/Zfpm1/Hcfc1/Bcl9l/Trrap/Zmiz1/Zmiz2/Jup/Map3k10/Erf/Nr1d1/Med15/Tob1/Ncor2/Ski/Atn1/Ppard/Pprc1/Ncoa6/Hr/Ldb2/Med16/Med13l/Med26/Maml2/Nacc2/Kmt2d/Rara/Pxn/Hira/Arid5a/Jun/Gps2/Zhx3/Hdac7/Fam129b/Crebbp/Bhlhe40/Tcp10b/Hdac4/Ncoa1/Jund/Ppargc1b/Ctbp2/Dyrk1b/Bhlhe41/Ncoa3/Pbxip1/Carm1/Junb/Sox3/Nr1h2/Zhx2/Wwtr1/Cdyl/Arid5b/Pias1/Kctd1/Maml3/Pcbd1/Tle3/Hmga1/Bend6/Wwc1/Jdp2/Nkx2-2/Zbtb7a…
GO:0004386	helicase activity	151	-0.591424	-1.72738	0.00462963	0.0152244	0.00768481	1481	tags=22%, list=9%, signal=20%	Eif4a3/Dhx9/Gins4/Dhx32/Mcm6/Ruvbl2/Zranb3/Ddx19b/Ddx47/Ddx20/Smarcad1/Smarca1/Ddx31/Setx/Ddx50/Ddx18/Ddx42/Atrx/Ruvbl1/Ascc3/Blm/Ddx5/Dhx40/Shprh/Mcm8/Hltf/Anxa1/Smarca5/Ythdc2/Ddx1/Eif4a2/Ddx3y/Eif4a1
GO:0140097	catalytic activity, acting on DNA	182	-0.588072	-1.7372	0.00546448	0.0176307	0.00889945	1639	tags=20%, list=10%, signal=19%	Nme1/Rad1/Mgme1/Dnase1/Ptges3/Dhx9/Gins4/Mcm6/Rps3/Rbbp8/Pcna/Ruvbl2/Zranb3/Mbd4/Aptx/Nthl1/Smarca1/Gen1/Exog/Top2b/Xrcc4/Atrx/Pole/Ruvbl1/Ascc3/Blm/Polg2/Eme1/Smug1/Chrac1/Pole4/Anxa1/Pola2/Ddx1/Apex1/Dnase1l1/Mettl4
GO:0140101	catalytic activity, acting on a tRNA	107	-0.61169	-1.70285	0.00784314	0.0239496	0.012089	1656	tags=20%, list=10%, signal=18%	Qrsl1/Sars/Dtd2/Dars2/Aarsd1/Dtd1/Lars/Tsen15/Gars/Rpp40/Mettl2/Alkbh8/Hars/Rpp14/Nsun6/Ptrh2/Dars/Hars2/Thumpd3/Nsun2/Prorsd1
GO:0043021	ribonucleoprotein complex binding	138	-0.549155	-1.58008	0.00865801	0.0247826	0.0125095	2666	tags=32%, list=16%, signal=27%	Ddx3x/Prmt3/Sbds/Prpf6/Hnrnpk/Eif4b/Hnrnpu/Mrrf/Rpl35/Eif3k/Snrpd2/Dhx29/Pqbp1/Ppp1ca/Ppih/Nemf/Eral1/Rbm3/Naa15/C1qbp/Rnf135/Nme1/Zfp593/Eif4a3/Malsu1/Dhx9/Eif4h/Pttg1/Snrpc/Mtrf1/Impact/Ckap5/Spcs1/Rpl35a/Snrpb2/Sec61b/Top2b/Ddx5/Phf6/Eri1/Fmr1/Srp54a/Hnrnpc/Eif2s1
GO:0140098	catalytic activity, acting on RNA	316	-0.645258	-2.02111	0.00869565	0.0247826	0.0125095	1907	tags=24%, list=11%, signal=22%	Cpsf3/Snrnp200/Polr3gl/Trmt10b/Polr2d/Dcp2/Tfb1m/Qrsl1/Parn/Polr1d/Sars/Dtd2/Mettl16/Dars2/Eif4a3/Dhx9/Aarsd1/Nop2/Dhx32/Polr2j/Rbmx2/Polr3k/Polr2g/Tsnax/Mettl15/Ddx19b/Trmt112/Dtd1/Lars/Polr3g/Polr2b/Ddx47/Ddx20/Tsen15/Jmjd6/Ddx31/Gars/Polr3a/Polr3e/Ddx50/Rpp40/Polr2c/Ddx18/Mettl2/Exog/Ddx42/Alkbh8/Fbll1/Ddx5/Rtcb/Hars/Dhx40/Rpp14/Cnot8/Eri1/Ftsj3/Twistnb/Rnmt/Ythdc2/Nsun6/Mrpl44/Ptrh2/Ddx1/Dimt…
GO:0060090	molecular adaptor activity	186	0.548745	1.4035	0.00973236	0.0257919	0.013019	2658	tags=27%, list=16%, signal=23%	Hcfc1/Map1a/Rapgef1/Slc9a3r1/Dvl3/Dlgap3/Mapk8ip1/Gas2l1/Hcn2/Dab2ip/Sh2d3c/Smarcd1/Ksr2/Mapk8ip2/Rptor/Sorbs1/Fscn1/Sash1/Ap2a1/Synpo2/Nefh/Ank1/Frmd4a/Mapk8ip3/Tex261/Cdyl/Hip1/Hip1r/Peli2/Sh2b1/Cox15/Fscn2/Wwc1/Pcnt/Ksr1/Tnrc6a/Men1/Bicd2/Gas6/Spsb1/Akap13/Arrb2/Gatad2a/Wwc2/Iqgap1/Arrb1/Mavs/Gas2l2/Vps18/Mlph
GO:0003697	single-stranded DNA binding	103	-0.57121	-1.5793	0.011583	0.0281142	0.0141912	2585	tags=32%, list=15%, signal=27%	Xpc/Rad51/Hnrnpk/Hnrnpu/Smc4/Mcm5/Lonp1/Top1/Mlh1/Rnf138rt1/Rad51ap1/Polr2d/Nme1/Dhx9/Mcm6/Smc2/Polr2g/Rbbp8/Tsnax/Nucks1/Aptx/Nabp1/Rpa2/Lrpprc/Pms2/Rexo4/Blm/Smug1/Mcm8/Anxa1/Sub1/Cnbp/Polr2h
GO:0016614	oxidoreductase activity, acting on CH-OH group of donors	105	-0.533151	-1.48014	0.0116279	0.0281142	0.0141912	1186	tags=22%, list=7%, signal=20%	Rdh14/Cbr1/Aldh3a1/Adh1/Hsd3b4/Me3/Cryl1/H2-Ke6/Me2/Ldha/Adh5/Idh2/Uevld/Idh1/Hadhb/Ehhadh/L2hgdh/Idh3a/Akr1e1/Spr/Mdh1/Hsd17b12/Bdh2
GO:0004519	endonuclease activity	104	-0.547211	-1.51384	0.0116732	0.0281142	0.0141912	1462	tags=17%, list=9%, signal=16%	Dnase1/Rps3/Rbbp8/Tsnax/Zranb3/Tsen15/Gen1/Pms2/Rpp40/Exog/Xrcc4/Rexo4/Eme1/Rpp14/Mrpl44/Apex1/Dnase1l1/Rnaseh1
GO:0016746	transferase activity, transferring acyl groups	235	0.521501	1.35893	0.0152047	0.0351351	0.0177352	1791	tags=15%, list=11%, signal=14%	Hcfc1/Zdhhc22/Fam57b/Ggt1/Zdhhc18/Agpat3/Elovl1/Lpcat4/Crat/Lcat/Cers2/Agpat1/Zdhhc8/Zdhhc9/Nat8/Qpctl/Slc27a3/Crebbp/Dpf2/Ncoa1/Ncoa3/Elovl5/Naa60/Fasn/Epc1/Zdhhc12/Cdyl/Naa40/Atat1/Dgat2/Hhatl/Zdhhc7/Mboat7/Zdhhc4/Kat6b/Kansl3
GO:0005201	extracellular matrix structural constituent	131	0.567797	1.39751	0.0156454	0.0356714	0.0180059	2966	tags=27%, list=18%, signal=22%	Prelp/Scara3/Lamc1/Col9a3/Thbs4/Col1a1/Sparc/Thbs1/Tnxb/Tnc/Ntn1/Eln/Creld1/Col18a1/Vcan/Col5a1/Spock2/Mfge8/Emid1/Lum/Bmper/Lama5/Lama2/Fbln1/Efemp2/Efemp1/Col4a1/Nid1/Bgn/Fn1/Ltbp4/Lamb1/Mmrn2/Ltbp1/Tgfbi
GO:0005088	Ras guanyl-nucleotide exchange factor activity	123	0.560212	1.37564	0.0221354	0.0473145	0.0238829	3102	tags=29%, list=19%, signal=24%	Rapgef1/Kndc1/Arhgef19/Dennd4b/Rgl2/Arhgef10/Plekhg5/Prex1/Bcr/Rgl3/Arhgef37/Sbf1/Madd/Dennd6b/Rab3gap2/Fgd1/Farp1/Arhgef17/Eps8l1/Arhgef10l/Sbf2/Rapgef3/Dennd2a/Dennd1a/Akap13/Spata13/St5/Adrb1/Arhgef1/Tiam1/Abr/Rasgrf1/Plekhg3/Arhgef12/Rgp1/Fgd6

## Sheet: rpf_dhpgXbas_gsea_cc 
ID	Description	setSize	enrichmentScore	NES	pvalue	p.adjust	qvalues	rank	leading_edge	core_enrichment
GO:0042175	nuclear outer membrane-endoplasmic reticulum membrane network	451	0.600271	1.68757	0.00126582	0.0140087	0.0092475	1932	tags=27%, list=13%, signal=24%	Reep1/Reep2/Necab3/Xxylt1/Serinc1/Emc3/Nus1/Spcs1/Sdf2l1/Mmgt1/Vma21/Dpm2/Pigp/Derl3/Rnf185/Cisd2/Tmem14a/Slc35b1/Abhd12/Rce1/Jagn1/Tm7sf2/Saraf/Kdelr3/Emc6/Pyurf/Ostc/Sppl2a/Lrmp/Spcs3/Atf6b/Tmem33/Sppl3/Elovl5/Fkbp1a/Tecr/Rdh11/Gdpd1/Krtcap2/Pgap3/Ebp/Gpsm1/Ttyh1/Kdelr1/Alg3/Bscl2/Ier3ip1/Sdf2/Elovl7/Derl2/Elovl4/Rab10/Alg6/Tex264/Faf2/Aup1/Tmbim6/Chpt1/Slc37a1/Hmgcr/Sec61a2/Lman2l/Pigk/Msmo1/Y…
GO:0005764	lysosome	372	0.550509	1.53057	0.00130719	0.0140087	0.0092475	2191	tags=25%, list=15%, signal=22%	Laptm4b/Atp6v0c/Tmem192/Tmem59/Pla2g4e/Rab39/Naaa/Laptm4a/Atraid/Arl8a/Gja1/Acp2/Scarb2/Mcoln1/Slc11a1/Lmbrd1/Tmem63a/Cd63/Laptm5/Tmem9/Fuca2/Man2b2/Sppl2a/Szt2/Tmem175/Sgsh/Ifi30/Nsg2/Rnf13/Lamtor1/Snap23/Siae/Ppt1/Itm2c/Fgfr3/Bri3/Aga/Ctns/Lamtor5/Trpm2/Ctsf/Ctsb/Cln3/Mt1/Bloc1s2/Gaa/Hyal1/Tmem150c/Cst3/Pon2/Glmp/Arsb/Lamp5/Map1lc3b/Rnf152/Tmem106b/Cybrd1/Arl8b/Hgsnat/Dram2/March8/Slc2a6/Plekhf…
GO:0000323	lytic vacuole	373	0.550494	1.52972	0.0013089	0.0140087	0.0092475	2191	tags=25%, list=15%, signal=22%	Laptm4b/Atp6v0c/Tmem192/Tmem59/Pla2g4e/Rab39/Naaa/Laptm4a/Atraid/Arl8a/Gja1/Acp2/Scarb2/Mcoln1/Slc11a1/Lmbrd1/Tmem63a/Cd63/Laptm5/Tmem9/Fuca2/Man2b2/Sppl2a/Szt2/Tmem175/Sgsh/Ifi30/Nsg2/Rnf13/Lamtor1/Snap23/Siae/Ppt1/Itm2c/Fgfr3/Bri3/Aga/Ctns/Lamtor5/Trpm2/Ctsf/Ctsb/Cln3/Mt1/Bloc1s2/Gaa/Hyal1/Tmem150c/Cst3/Pon2/Glmp/Arsb/Lamp5/Map1lc3b/Rnf152/Tmem106b/Cybrd1/Arl8b/Hgsnat/Dram2/March8/Slc2a6/Plekhf…
GO:0099240	intrinsic component of synaptic membrane	229	0.601134	1.6055	0.00139082	0.0140087	0.0092475	2492	tags=27%, list=17%, signal=22%	Gpm6a/Cacng4/Gabrd/Gabra1/Gabrg2/Lrrtm2/Chrm4/Gabra3/Grm8/Fxyd6/Adra2a/Slc30a1/Il1rapl1/Grm3/Gria3/Cplx3/Glra3/Slc6a9/Ntng1/Adam23/Adora1/Itgb5/Marcksl1/Aph1a/Shisa7/Nrxn1/Pcdh8/Gabra4/Grid1/Epha7/Cadm3/Htr5a/Slitrk3/Grin1/Gabrb2/Slitrk1/Cspg5/P2ry1/Slc6a11/Gria4/Gabrg3/Slc1a2/Psenen/Cadm1/Lrrtm1/Ptprz1/Slc2a3/Nlgn2/Glra4/Cacng5/Drd3/Lrrtm4/Cacng8/Ncstn/Oprk1/Sorcs3/Psen2/Grm4/Slc6a1/Abhd6/Htr2a
GO:0099699	integral component of synaptic membrane	211	0.607047	1.61346	0.0013947	0.0140087	0.0092475	2492	tags=27%, list=17%, signal=23%	Gpm6a/Cacng4/Gabrd/Gabra1/Gabrg2/Lrrtm2/Chrm4/Gabra3/Grm8/Fxyd6/Adra2a/Slc30a1/Il1rapl1/Grm3/Gria3/Glra3/Slc6a9/Adam23/Adora1/Itgb5/Aph1a/Shisa7/Nrxn1/Pcdh8/Gabra4/Grid1/Epha7/Cadm3/Htr5a/Slitrk3/Grin1/Gabrb2/Slitrk1/Cspg5/P2ry1/Slc6a11/Gria4/Gabrg3/Slc1a2/Psenen/Cadm1/Lrrtm1/Ptprz1/Slc2a3/Nlgn2/Glra4/Cacng5/Drd3/Lrrtm4/Cacng8/Ncstn/Oprk1/Sorcs3/Psen2/Grm4/Slc6a1/Abhd6/Htr2a
GO:0099055	integral component of postsynaptic membrane	158	0.607748	1.57497	0.00284091	0.0239448	0.0158066	2929	tags=33%, list=20%, signal=27%	Cacng4/Gabrd/Gabra1/Gabrg2/Lrrtm2/Chrm4/Gabra3/Fxyd6/Adra2a/Slc30a1/Il1rapl1/Grm3/Gria3/Glra3/Slc6a9/Adora1/Shisa7/Pcdh8/Gabra4/Grid1/Epha7/Htr5a/Slitrk3/Grin1/Gabrb2/Slitrk1/Cspg5/Slc6a11/Gria4/Cadm1/Lrrtm1/Ptprz1/Nlgn2/Glra4/Cacng5/Drd3/Lrrtm4/Cacng8/Oprk1/Sorcs3/Slc6a1/Abhd6/Htr2a/Ncam1/Chrna6/Canx/Gria2/Gabra2/Grm1/Glra1/Efnb3/Slc8a3
GO:0098948	intrinsic component of postsynaptic specialization membrane	104	0.649758	1.59897	0.00302572	0.0243433	0.0160696	2290	tags=27%, list=16%, signal=23%	Cacng4/Gabra1/Gabrg2/Lrrtm2/Chrm4/Gabra3/Adra2a/Slc30a1/Il1rapl1/Gria3/Glra3/Shisa7/Gabra4/Grid1/Epha7/Htr5a/Slitrk3/Grin1/Gabrb2/Slitrk1/Gria4/Lrrtm1/Ptprz1/Nlgn2/Glra4/Drd3/Lrrtm4/Cacng8
GO:0098562	cytoplasmic side of membrane	160	-0.713922	-1.95445	0.00346021	0.025519	0.0168457	591	tags=8%, list=4%, signal=8%	Epm2a/Msn/Ryr2/Rgs8/Gna12/Mapt/Rgs1/Traf5/Matk/Gng11/Cyth1/Akap5/Npcd
GO:1990351	transporter complex	272	0.529409	1.43429	0.00415512	0.0268236	0.0177069	2317	tags=23%, list=16%, signal=20%	Cacng4/Kcnmb4/Gabrd/Scn3b/Gabra1/Scn4b/Gabrg2/Abhd12/Gabra3/Pkd1/Kcnh2/Atp1b1/Gria3/Ttyh1/Lrrc55/Pex12/Glra3/Cnih3/Kcnip4/Atp1b3/Pde4b/Shisa7/Chrna5/Sumo1/Glrb/Clcn2/Gabra4/Fkbp1b/Herpud1/Gabrr2/Scn1b/Trpc3/Kcnab2/Ano6/Grin1/Gabrb2/Dpp6/Kcnf1/Timm10b/Kcnq4/Gabrg1/Gria4/Gabrg3/Cntnap2/Dpp10/Gabrb1/Cacng6/Gabrq/Timm13/Lrrc8a/Kcnj8/Atp1a2/Kcnj2/Kcnv1/Pex14/Pkd1l3/Catsperd/Glra4/Cacng5/Lrrtm4/Cacng8/…
GO:0098936	intrinsic component of postsynaptic membrane	167	0.591072	1.53545	0.00703235	0.0345757	0.0228243	2929	tags=31%, list=20%, signal=25%	Cacng4/Gabrd/Gabra1/Gabrg2/Lrrtm2/Chrm4/Gabra3/Fxyd6/Adra2a/Slc30a1/Il1rapl1/Grm3/Gria3/Glra3/Slc6a9/Adora1/Shisa7/Pcdh8/Gabra4/Grid1/Epha7/Htr5a/Slitrk3/Grin1/Gabrb2/Slitrk1/Cspg5/Slc6a11/Gria4/Cadm1/Lrrtm1/Ptprz1/Nlgn2/Glra4/Cacng5/Drd3/Lrrtm4/Cacng8/Oprk1/Sorcs3/Slc6a1/Abhd6/Htr2a/Ncam1/Chrna6/Canx/Gria2/Gabra2/Grm1/Glra1/Efnb3/Slc8a3

## Sheet: rpf_dhpgXbas_gsea_mf
ID	Description	setSize	enrichmentScore	NES	pvalue	p.adjust	qvalues	rank	leading_edge	core_enrichment
GO:0030545	receptor regulator activity	314	0.537474	1.47811	0.0012987	0.0175869	0.0127005	2401	tags=29%, list=16%, signal=25%	Sst/Mif/Nts/Vegfa/Gpnmb/Lif/Ndp/Calca/Ccl24/Gmfg/Ccl11/Grem2/Ngf/Ccl9/Adcyap1/Vip/Ly6h/Lefty1/Igf1/Thbs4/Cxcl1/Sema6a/Tnfsf13b/Cck/Dkk3/Gast/Ly6e/Wnt9a/C1qtnf4/Cxcl10/Jag2/Ccl6/Efna5/Ccl19/Gh/Cx3cl1/Scg2/Fgf2/Tgfa/Gcg/Apln/Cd320/Ccl4/Crh/Sfrp2/Nenf/Btc/Crlf1/Il18/Ntf5/Npy/Sema6d/Osgin1/Ccl25/Epha7/Cxcl3/Lypd6/Il10/Agt/Il19/Igf2/Sema7a/Sema3d/Bmp3/Vegfb/Tgfb1/Manf/Nppa/2610528A11Rik/Il1rn/Fst/Fgf2…
GO:0048018	receptor ligand activity	287	0.550786	1.50766	0.0012987	0.0175869	0.0127005	1704	tags=22%, list=12%, signal=20%	Sst/Mif/Nts/Vegfa/Gpnmb/Lif/Ndp/Calca/Ccl24/Gmfg/Ccl11/Grem2/Ngf/Ccl9/Adcyap1/Vip/Lefty1/Igf1/Thbs4/Cxcl1/Sema6a/Tnfsf13b/Cck/Gast/Wnt9a/C1qtnf4/Cxcl10/Jag2/Ccl6/Efna5/Ccl19/Gh/Cx3cl1/Scg2/Fgf2/Tgfa/Gcg/Apln/Cd320/Ccl4/Crh/Sfrp2/Nenf/Btc/Crlf1/Il18/Ntf5/Npy/Sema6d/Osgin1/Ccl25/Epha7/Cxcl3/Il10/Agt/Il19/Igf2/Sema7a/Sema3d/Bmp3/Vegfb/Tgfb1/Manf
GO:0016758	transferase activity, transferring hexosyl groups	169	0.624465	1.63555	0.00143678	0.0175869	0.0127005	2896	tags=36%, list=20%, signal=29%	B3gnt7/Tymp/Extl3/Alg13/Sdf2l1/Dpm2/Pigp/B4galt1/Krtcap2/Chpf/Alg3/Sdf2/Csgalnact1/Alg6/Ugt8a/B3galt4/Alg8/B3galnt1/Hyal1/Gcnt2/Stt3b/B3gnt5/Pigb/Fut11/Alg2/Pigz/Pomgnt1/Ugcg/B3galt6/Pigm/Pomgnt2/Fut10/Ndst4/Has2/Ggta1/Gys2/Galnt16/Rpn1/Mgat2/Galnt6/Hexa/Galnt1/Galnt3/Eogt/Plod3/B3gnt2/Ddost/Has1/Gba/Hexb/Xylt2/Mgat4c/Tusc3/Galnt7/Pigv/Pomt2/Alg1/Mgat4a/Colgalt2/Pigyl/B4galt5
GO:0004930	G protein-coupled receptor activity	280	0.557125	1.52108	0.00262812	0.0274322	0.0198103	1877	tags=22%, list=13%, signal=20%	Rorb/Hrh1/Mc4r/Adra1b/Cckbr/Chrm4/Chrm2/Htr1f/Vipr2/Grm8/Fzd7/Adra2a/Gpr12/Gpr84/Grm3/Lgr5/Ramp1/Adra1d/Ptafr/S1pr1/Opn3/C3ar1/Ntsr2/Gpr61/Hrh3/Mchr1/Adora1/Npy1r/Gpr25/Gpr101/Gpr151/Gpr22/Npy5r/Lpar4/Adra2b/Ednrb/Gpr27/Gpr83/Gprc5c/C5ar2/Prokr2/Hcrtr2/Rxfp2/Lpar1/Pth2r/S1pr2/Tacr1/Gpr176/Htr5a/Fzd10/Casr/C5ar1/Trhr2/Adora2b/Gpr37l1/Nlrp6/P2ry1/Prlhr/Cx3cr1/Calcrl/Gpr17/Ackr3
GO:0008509	anion transmembrane transporter activity	243	0.551169	1.49004	0.00273973	0.0274322	0.0198103	2934	tags=32%, list=20%, signal=26%	Slc17a6/Slc18a2/Gabrd/Gabra1/Gabrg2/Slc43a2/Slc35b1/Slc25a22/Slc52a2/Gabra3/Mpc1/Slc7a10/Ttyh1/Glra3/Slc6a9/Slc37a1/Ctns/Slc25a17/Slc1a1/Slc7a8/Sfxn5/Glrb/Clcn2/Slc46a1/Slc3a2/Gabra4/Slc38a7/Slc36a4/Gabrr2/Slc26a4/Slc38a3/Slc38a2/Ano6/Slc12a8/Slc17a5/Gabrb2/Slc10a6/Gabrg1/Slc6a11/Gabrg3/Slc1a2/Gabrb1/Slc16a6/Slc12a4/Slc26a1/Slc36a2/Gabrq/Lrrc8a/Slc38a9/Sfxn3/Pcyox1/Slc25a38/Slc2a3/Sfxn1/Glra4/Slc…
GO:0051020	GTPase binding	495	-0.491602	-1.46367	0.00512821	0.0400932	0.0289535	2426	tags=24%, list=16%, signal=21%	Rasa1/Sh3bp5/Eef1d/Arhgef19/Rasgrp1/Strn3/Pex5/Rabgap1/Unc13d/Gas8/Tbc1d22a/Spata13/Rap1gap/Pard6a/Exoc2/Bicd1/Evi5/Dapk3/Rasgrp3/Golga5/Tbc1d10b/Tbc1d10a/Grtp1/Arfgef1/Iqsec2/Kif16b/Exoc1/Arhgef28/Pak4/Madd/Sh3bp1/Mical3/Nme4/Myrip/Arhgef3/Rilpl1/Eps8l3/Vav2/Ankfy1/Arhgap44/Tbc1d8b/Tbc1d8/Kpnb1/Mycbp2/Tbc1d9b/Pkn1/Srgap3/Xpo1/Arhgef2/Smcr8/Hsp90aa1/Nup50/Pard6b/Mapkap1/Ppp6r1/Stk19/Gga1/Ranbp1/A…
GO:0004386	helicase activity	147	-0.671148	-1.83408	0.00621118	0.0441592	0.0318897	2571	tags=33%, list=17%, signal=28%	Upf1/Recql4/Eif4a2/Mcm6/Smarca4/Dhx16/Chd1l/Smarca2/Eif4a1/Smarcad1/Zranb3/Ddx47/Ddx50/Setx/Ddx18/Hltf/Rad54l2/Ddx21/Chd5/Shprh/Dna2/Dhx8/Ddx17/Chd1/Ddx42/Ttf2/Ddx59/Ddx39/Ruvbl2/Ddx46/Actr5/Mcm5/Snrnp200/Ddx54/Chd3/Dhx35/Chd6/Dhx32/Chd8/Mcm2/Ddx55/Chd2/Ifih1/G3bp1/Chd9/Atrx/Ddx10/Chd4/Anxa1
