# Supplementary material for: Ribosome profiling in mouse hippocampus: plasticity-induced regulation and bidirectional control by TSC2 and FMRP
Source: Mol Autism. 2020 Oct 14;11:78. doi: 10.1186/s13229-020-00384-9 (PMC7556950; doi:10.1186/s13229-020-00384-9)
Supplement: Supplementary file 4 — Additional file 4: Table S3. Table of DESeq2 output for RNA and RPF expression changes for Tsc2+/−/WT and WT DHPG/Basal comparisons. FMRP binding targets are indicated in the last column based on binding strength (stringent, high, low). Nontargets are indicated by nonclip. Overlapping mRNAs and RPF altered in Tsc2+/− and responsive to DHPG from Fig. 5 are listed. [file 13229_2020_384_MOESM4_ESM.xlsx]

## Sheet: tscXwt_rna
symbol	entrez	genename	baseMean	log2FoldChange	lfcSE	stat	pvalue	padj	clip_group
Tsc2	22084	tuberous sclerosis 2	3376.06	-0.51647	0.041429	-12.4664	1.13893e-35	7.37003e-32	stringent
Glo1	109801	glyoxalase 1	1961.18	0.527031	0.0501799	10.5028	8.3824e-26	2.71213e-22	non-clip
Tmem181b-ps	547127	transmembrane protein 181B, pseudogene	996.428	0.81045	0.0809693	10.0093	1.38667e-23	2.99104e-20	non-clip
Kif5a	16572	kinesin family member 5A	92815.7	0.234071	0.0369145	6.34091	2.28409e-10	3.69508e-07	stringent
Abca3	27410	ATP-binding cassette, sub-family A (ABC1), member 3	2747.33	0.265642	0.0435823	6.09518	1.09314e-09	1.41474e-06	low
Malat1	72289	metastasis associated lung adenocarcinoma transcript 1 (non-coding RNA)	11352.9	-0.449667	0.0786783	-5.71526	1.09534e-08	1.18133e-05	non-clip
Pcdhgb1	93699	protocadherin gamma subfamily B, 1	724.58	0.400815	0.0723257	5.54181	2.99357e-08	2.76734e-05	non-clip
Shisa7	232813	shisa family member 7	12963.8	0.180364	0.0369143	4.88601	1.02899e-06	0.000832325	non-clip
Decr2	26378	2-4-dienoyl-Coenzyme A reductase 2, peroxisomal	640.451	-0.344932	0.0748995	-4.60526	4.11948e-06	0.00279767	non-clip
Pla2g7	27226	phospholipase A2, group VII (platelet-activating factor acetylhydrolase, plasma)	2495.91	-0.238525	0.0521333	-4.57528	4.75573e-06	0.00279767	non-clip
Tagap1	380608	T cell activation GTPase activating protein 1	622.215	-0.337083	0.0734038	-4.59218	4.38638e-06	0.00279767	non-clip
Spsb3	79043	splA/ryanodine receptor domain and SOCS box containing 3	549.049	-0.367417	0.0809507	-4.53878	5.65805e-06	0.0030511	non-clip
Tmem8b	242409	transmembrane protein 8B	4203.85	0.186726	0.0414816	4.50141	6.75028e-06	0.00336008	low
Fa2h	338521	fatty acid 2-hydroxylase	1261.13	0.262191	0.0596195	4.39775	1.09381e-05	0.00505574	non-clip
Mdga1	74762	MAM domain containing glycosylphosphatidylinositol anchor 1	3323.14	0.214413	0.048982	4.37739	1.20111e-05	0.00518159	non-clip
Map1a	17754	microtubule-associated protein 1 A	44044.8	0.165038	0.0379174	4.35256	1.34558e-05	0.00544203	stringent
Csf1	12977	colony stimulating factor 1 (macrophage)	904.936	0.289803	0.0679091	4.26751	1.97667e-05	0.00717921	non-clip
Slc25a23	66972	solute carrier family 25 (mitochondrial carrier; phosphate carrier), member 23	22490.5	0.166263	0.0389811	4.26523	1.997e-05	0.00717921	stringent
Pcdhgc5	93708	protocadherin gamma subfamily C, 5	7271.17	0.146363	0.0346621	4.22255	2.41551e-05	0.00822671	non-clip
Pcdhga12	93724	protocadherin gamma subfamily A, 12	934.498	0.288487	0.0685877	4.2061	2.59811e-05	0.00840617	non-clip
Ypel3	66090	yippee like 3	2494.15	-0.192377	0.0463362	-4.15176	3.29922e-05	0.0101663	non-clip
Gaa	14387	glucosidase, alpha, acid	12211.6	0.138383	0.0337043	4.10581	4.02903e-05	0.0118508	non-clip
Ptpn23	104831	protein tyrosine phosphatase, non-receptor type 23	1641.93	0.226538	0.0554612	4.08463	4.41476e-05	0.0124208	non-clip
Dbn1	56320	drebrin 1	5215.08	0.155193	0.0384969	4.03132	5.5464e-05	0.0146948	non-clip
Miat	330166	myocardial infarction associated transcript (non-protein coding)	689.9	-0.566681	0.141026	-4.01828	5.86257e-05	0.0146948	non-clip
Plxna1	18844	plexin A1	7938.96	0.159447	0.0396969	4.0166	5.90428e-05	0.0146948	high
Cyp51	13121	cytochrome P450, family 51	1664.75	0.201307	0.0510623	3.94237	8.06794e-05	0.018948	non-clip
Sez6	20370	seizure related gene 6	16356.2	0.150106	0.0381124	3.93851	8.19881e-05	0.018948	non-clip
Nptx1	18164	neuronal pentraxin 1	9295.13	0.13708	0.0349039	3.92737	8.58813e-05	0.0191634	non-clip
Clip3	76686	CAP-GLY domain containing linker protein 3	21484.1	0.147107	0.0376554	3.90665	9.35852e-05	0.0195352	high
Mpc1	55951	mitochondrial pyruvate carrier 1	1807.16	-0.199706	0.0511045	-3.90779	9.31432e-05	0.0195352	non-clip
Hapln4	330790	hyaluronan and proteoglycan link protein 4	3439.63	0.187229	0.0485105	3.85956	0.000113593	0.0229706	non-clip
Heatr5b	320473	HEAT repeat containing 5B	1046.97	0.214804	0.0562128	3.82126	0.000132772	0.0260353	high
Irf2bp1	272359	interferon regulatory factor 2 binding protein 1	993.487	-0.241836	0.0636637	-3.79865	0.000145488	0.0268987	non-clip
Trank1	320429	tetratricopeptide repeat and ankyrin repeat containing 1	1849.93	-0.184761	0.0485723	-3.80384	0.00014247	0.0268987	low
Snph	241727	syntaphilin	15581.6	0.128691	0.0340252	3.78223	0.000155429	0.0279383	high
Fbxl16	214931	F-box and leucine-rich repeat protein 16	42703	0.132013	0.0350509	3.76631	0.000165675	0.0289752	stringent
Hnrnpa0	77134	heterogeneous nuclear ribonucleoprotein A0	1653.38	-0.203759	0.0542041	-3.7591	0.000170524	0.0290384	non-clip
Pde2a	207728	phosphodiesterase 2A, cGMP-stimulated	11850.9	0.121373	0.0324477	3.74058	0.000183598	0.0304631	stringent
Pcdhga4	93712	protocadherin gamma subfamily A, 4	737.24	0.315198	0.0844438	3.73263	0.000189489	0.0306546	non-clip
Arsb	11881	arylsulfatase B	3925.31	0.173919	0.0467013	3.72407	0.000196034	0.0309399	non-clip
Npcd	504193	neuronal pentraxin chromo domain	31508.7	0.180256	0.0486609	3.70433	0.000211949	0.0326552	non-clip
Ccdc97	52132	coiled-coil domain containing 97	1394.09	0.199646	0.0543325	3.67453	0.000238289	0.0328079	non-clip
Creld1	171508	cysteine-rich with EGF-like domains 1	1582.41	0.206344	0.0561315	3.67609	0.000236837	0.0328079	non-clip
Lrrtm1	74342	leucine rich repeat transmembrane neuronal 1	2212.74	0.190954	0.0519141	3.67826	0.00023483	0.0328079	non-clip
Nisch	64652	nischarin	14659	0.117627	0.0319902	3.67696	0.000236026	0.0328079	stringent
Wtap	60532	Wilms tumour 1-associating protein	987.241	-0.234254	0.0634535	-3.69174	0.000222721	0.0328079	non-clip
1110065P20Rik	68920	RIKEN cDNA 1110065P20 gene	542.137	-0.310195	0.0854868	-3.62857	0.000284996	0.0368842	non-clip
Atp1a3	232975	ATPase, Na+/K+ transporting, alpha 3 polypeptide	106056	0.110721	0.030497	3.63055	0.000282816	0.0368842	high
Mical2	320878	microtubule associated monooxygenase, calponin and LIM domain containing 2	16715	0.109561	0.0301571	3.63303	0.000280117	0.0368842	stringent
Prrt2	69017	proline-rich transmembrane protein 2	7880.96	0.168875	0.0467818	3.60986	0.000306366	0.0376904	non-clip
Shisa6	380702	shisa family member 6	5454.98	0.203984	0.0565382	3.60789	0.000308699	0.0376904	high
Slc24a3	94249	solute carrier family 24 (sodium/potassium/calcium exchanger), member 3	10373	0.136072	0.0376432	3.6148	0.000300579	0.0376904	non-clip
Cbr1	12408	carbonyl reductase 1	633.303	-0.274251	0.0763421	-3.59239	0.000327656	0.038645	non-clip
Rapgef4	56508	Rap guanine nucleotide exchange factor (GEF) 4	11729.4	0.142528	0.039682	3.59175	0.000328462	0.038645	stringent
Nacad	192950	NAC alpha domain containing	1517.98	0.203613	0.0569764	3.57364	0.000352046	0.0406802	low
Scd1	20249	stearoyl-Coenzyme A desaturase 1	4176.4	0.15858	0.044718	3.54623	0.000390785	0.0443644	high
Map6d1	208158	MAP6 domain containing 1	1280.48	0.219417	0.0622913	3.52243	0.000427606	0.0477075	non-clip
Arf3	11842	ADP-ribosylation factor 3	35503	0.10004	0.0285255	3.50703	0.000453134	0.0490434	low
Jph4	319984	junctophilin 4	21272.8	0.108693	0.0310011	3.50609	0.000454737	0.0490434	high
Meg3	17263	maternally expressed 3	2945.3	-0.386612	0.110619	-3.49499	0.000474075	0.0502908	non-clip
Atp1b2	11932	ATPase, Na+/K+ transporting, beta 2 polypeptide	18850.1	0.166174	0.0476733	3.48567	0.000490902	0.0507854	non-clip
Ndufa4	17992	Ndufa4, mitochondrial complex associated	2197.95	-0.170001	0.0488218	-3.48207	0.000497546	0.0507854	non-clip
Zdhhc9	208884	zinc finger, DHHC domain containing 9	1811.55	0.169578	0.0487359	3.47954	0.000502281	0.0507854	non-clip
Cacna1i	239556	calcium channel, voltage-dependent, alpha 1I subunit	2183.18	0.17786	0.0512705	3.46905	0.000522304	0.0512096	high
Camk2a	12322	calcium/calmodulin-dependent protein kinase II alpha	113651	0.150673	0.0433842	3.473	0.000514669	0.0512096	stringent
Trak2	70827	trafficking protein, kinesin binding 2	6233.26	0.139522	0.0404647	3.448	0.000564756	0.0545453	stringent
Rpl8	26961	ribosomal protein L8	3331.11	-0.174095	0.0508327	-3.42487	0.000615103	0.0585343	non-clip
Crtc1	382056	CREB regulated transcription coactivator 1	6073.45	0.152451	0.044684	3.41176	0.000645457	0.0594166	stringent
Dbp	13170	D site albumin promoter binding protein	1039.95	-0.247556	0.0726176	-3.40904	0.000651921	0.0594166	non-clip
Gltp	56356	glycolipid transfer protein	1333.23	0.223357	0.0654081	3.41483	0.000638218	0.0594166	non-clip
Dagla	269060	diacylglycerol lipase, alpha	5385.22	0.168335	0.0496118	3.39304	0.000691225	0.0600414	high
Iqsec2	245666	IQ motif and Sec7 domain 2	10026.5	0.134528	0.0396678	3.39135	0.000695484	0.0600414	stringent
Ppp1r3c	53412	protein phosphatase 1, regulatory subunit 3C	1282.23	0.2008	0.0591293	3.39595	0.000683914	0.0600414	non-clip
Ptprn	19275	protein tyrosine phosphatase, receptor type, N	18718.2	0.103001	0.0303731	3.39119	0.00069589	0.0600414	low
Tomm22	223696	translocase of outer mitochondrial membrane 22	922.033	-0.233722	0.0693108	-3.37209	0.000746009	0.0635187	non-clip
Apc	11789	adenomatosis polyposis coli	8876.48	0.179899	0.0535115	3.36187	0.000774152	0.0650589	stringent
Bcas1	76960	breast carcinoma amplified sequence 1	1899.77	0.167096	0.0498784	3.35007	0.000807901	0.0653491	non-clip
Hmga1	15361	high mobility group AT-hook 1	1638.05	-0.181467	0.0540844	-3.35526	0.000792913	0.0653491	non-clip
March4	381270	membrane-associated ring finger (C3HC4) 4	1035.22	0.203262	0.0606594	3.35087	0.000805595	0.0653491	non-clip
Galnt16	108760	polypeptide N-acetylgalactosaminyltransferase 16	8409.71	0.10919	0.0327	3.33915	0.000840362	0.0671356	non-clip
Gltscr1	NA	NA	1282.42	0.219423	0.0660813	3.32051	0.000898547	0.0700542	high
Numa1	101706	nuclear mitotic apparatus protein 1	2095.8	0.163812	0.0493264	3.32099	0.000896993	0.0700542	low
Bpnt1	23827	bisphosphate 3'-nucleotidase 1	918.652	-0.220526	0.06667	-3.30773	0.000940562	0.0724568	non-clip
Mbp	17196	myelin basic protein	28901.8	0.134514	0.04084	3.29369	0.000988822	0.0731181	stringent
Nadk	192185	NAD kinase	1165.86	0.181638	0.0550451	3.2998	0.000967551	0.0731181	low
Rpl36	54217	ribosomal protein L36	766.657	-0.268806	0.0815125	-3.29772	0.000974716	0.0731181	non-clip
Sptb	20741	spectrin beta, erythrocytic	5438.69	0.139177	0.0422757	3.29212	0.000994343	0.0731181	stringent
Rnf157	217340	ring finger protein 157	10288.4	0.119647	0.0364323	3.28408	0.00102315	0.0743908	stringent
Hpcal4	170638	hippocalcin-like 4	40317.7	0.119283	0.036357	3.28087	0.00103487	0.0744073	non-clip
Adora1	11539	adenosine A1 receptor	7994.72	0.144606	0.0442889	3.26507	0.00109438	0.0761478	non-clip
Pnmal1	71691	PNMA-like 1	1883.62	0.154913	0.0474336	3.26588	0.00109125	0.0761478	non-clip
Por	18984	P450 (cytochrome) oxidoreductase	2005.05	0.154572	0.047325	3.26617	0.00109014	0.0761478	non-clip
Fam174b	100038347	family with sequence similarity 174, member B	816.014	0.208382	0.0639734	3.25732	0.00112469	0.0766089	non-clip
Plp1	18823	proteolipid protein (myelin) 1	62198.2	0.162751	0.0499608	3.25757	0.00112371	0.0766089	high
Ppm1k	243382	protein phosphatase 1K (PP2C domain containing)	1176.62	-0.180312	0.055565	-3.24505	0.00117428	0.0791541	non-clip
Sdhb	67680	succinate dehydrogenase complex, subunit B, iron sulfur (Ip)	1785.11	-0.220665	0.0685408	-3.21947	0.00128429	0.0856769	non-clip
Panx2	406218	pannexin 2	3361.17	0.138125	0.0431204	3.20324	0.00135892	0.0897304	stringent
Desi1	28075	desumoylating isopeptidase 1	4165.97	0.116213	0.0363267	3.19912	0.00137846	0.0901015	low
Nell2	54003	NEL-like 2	21807.4	0.101922	0.0319294	3.19211	0.00141238	0.0913954	low
Fam19a2	268354	family with sequence similarity 19, member A2	550.034	-0.247027	0.0775747	-3.18437	0.00145068	0.0929441	non-clip
Cx3cl1	20312	chemokine (C-X3-C motif) ligand 1	20952.2	0.115235	0.0363633	3.16899	0.0015297	0.0970461	non-clip
Mag	17136	myelin-associated glycoprotein	6206.95	0.149738	0.0473514	3.16227	0.00156544	0.0974033	non-clip
Sipa1l1	217692	signal-induced proliferation-associated 1 like 1	9923.85	0.131983	0.0417354	3.16237	0.0015649	0.0974033	stringent
Prkcb	18751	protein kinase C, beta	43782.5	0.101679	0.0321951	3.1582	0.00158746	0.0978332	stringent
2310067B10Rik	NA	NA	1835.56	0.146992	0.0466708	3.14956	0.00163518	0.0986663	non-clip
Lrrc20	216011	leucine rich repeat containing 20	682.082	0.226607	0.0719959	3.1475	0.00164673	0.0986663	non-clip
Rpl35	66489	ribosomal protein L35	1783.02	-0.19304	0.0613184	-3.14816	0.00164299	0.0986663	non-clip
Tmem88b	320587	transmembrane protein 88B	1846.69	0.164397	0.0522971	3.14351	0.00166934	0.0991034	low
Arrb1	109689	arrestin, beta 1	6479.84	0.135157	0.0431663	3.13108	0.00174167	0.101534	high
Gpx4	625249	glutathione peroxidase 4	3538.97	-0.185988	0.0593704	-3.13267	0.00173225	0.101534	non-clip
Kifc2	16581	kinesin family member C2	12262.8	0.116858	0.0374634	3.11925	0.0018131	0.104755	high
Smarca4	20586	SWI/SNF related, matrix associated, actin dependent regulator of chromatin, subfamily a, member 4	4656.65	0.117922	0.0378614	3.11457	0.00184215	0.105491	high
Ap2s1	232910	adaptor-related protein complex 2, sigma 1 subunit	2024.82	-0.160067	0.0514376	-3.11186	0.00185912	0.10553	non-clip
Rundc3b	242819	RUN domain containing 3B	753.781	-0.213387	0.0687699	-3.10292	0.00191621	0.107824	non-clip
Cadm3	94332	cell adhesion molecule 3	12632.1	0.10192	0.0329057	3.09733	0.00195273	0.108932	non-clip
Fosb	14282	FBJ osteosarcoma oncogene B	3287.95	0.150915	0.0488022	3.09238	0.00198556	0.109817	non-clip
Abhd17a	216169	abhydrolase domain containing 17A	2576.93	-0.170386	0.0551447	-3.08979	0.00200298	0.109841	low
Bhlhe22	59058	basic helix-loop-helix family, member e22	770.132	-0.236091	0.0765398	-3.08455	0.00203861	0.110856	non-clip
Grin1	14810	glutamate receptor, ionotropic, NMDA1 (zeta 1)	18323.6	0.114435	0.0372751	3.07001	0.00214049	0.112876	non-clip
Hipk2	15258	homeodomain interacting protein kinase 2	1652.53	0.177786	0.0579694	3.06689	0.00216298	0.112876	high
Slc1a4	55963	solute carrier family 1 (glutamate/neutral amino acid transporter), member 4	2222.57	0.137591	0.0448525	3.06763	0.00215766	0.112876	non-clip
Synpo	104027	synaptopodin	6648.45	0.116626	0.0379916	3.06978	0.00214218	0.112876	high
Zc3h7b	20286	zinc finger CCCH type containing 7B	5263.26	0.116746	0.0380178	3.07083	0.00213462	0.112876	stringent
Diap2	NA	NA	760.604	0.201008	0.065604	3.06396	0.00218427	0.113075	non-clip
Dpp6	13483	dipeptidylpeptidase 6	11620.6	0.0946396	0.0309998	3.05291	0.00226632	0.116392	low
Fyttd1	69823	forty-two-three domain containing 1	1340.61	-0.179149	0.0587367	-3.05003	0.0022882	0.11659	non-clip
Rpl9	20005	ribosomal protein L9	3040.27	-0.189619	0.0622629	-3.04546	0.00232323	0.11745	low
Wipi2	74781	WD repeat domain, phosphoinositide interacting 2	2237.35	-0.140255	0.0462441	-3.03293	0.00242194	0.121491	low
Ncstn	59287	nicastrin	1366.62	0.154604	0.051105	3.02521	0.00248458	0.123675	non-clip
Git1	216963	GIT ArfGAP 1	19522.5	0.12677	0.0422922	2.99749	0.00272212	0.133446	stringent
Kif1a	16560	kinesin family member 1A	30097.9	0.118925	0.0396625	2.99842	0.00271382	0.133446	stringent
C1ql3	227580	C1q-like 3	2545.98	-0.176218	0.0589287	-2.99037	0.00278643	0.134848	non-clip
Syvn1	74126	synovial apoptosis inhibitor 1, synoviolin	1701.55	0.142835	0.0477754	2.98971	0.0027924	0.134848	non-clip
S1pr1	13609	sphingosine-1-phosphate receptor 1	3407.81	0.119073	0.0398817	2.98566	0.00282967	0.135636	low
Fam20c	80752	family with sequence similarity 20, member C	1108.5	-0.164506	0.0553311	-2.97312	0.0029479	0.140055	non-clip
Tbpl1	237336	TATA box binding protein-like 1	719.289	-0.226894	0.0763612	-2.97133	0.00296516	0.140055	non-clip
Lrrc73	224813	leucine rich repeat containing 73	802.104	-0.191678	0.0645758	-2.96826	0.00299495	0.140437	non-clip
Dpy19l3	233115	dpy-19-like 3 (C. elegans)	2473.04	0.131583	0.0444029	2.96339	0.00304268	0.14111	non-clip
Ttll5	320244	tubulin tyrosine ligase-like family, member 5	666.476	0.210288	0.0709866	2.96236	0.00305292	0.14111	high
Atp1a1	11928	ATPase, Na+/K+ transporting, alpha 1 polypeptide	11085.5	0.0892051	0.0301465	2.95905	0.00308587	0.141622	non-clip
Rps13	68052	ribosomal protein S13	1240.32	-0.213522	0.0722132	-2.95683	0.00310824	0.141644	non-clip
Hivep3	16656	human immunodeficiency virus type I enhancer binding protein 3	2725.07	0.148544	0.0504425	2.94483	0.00323137	0.145811	high
Opa3	403187	optic atrophy 3	1300.9	0.174382	0.059242	2.94355	0.00324476	0.145811	non-clip
Syn1	20964	synapsin I	24597.2	0.109677	0.0372881	2.94134	0.003268	0.145843	high
Bag1	12017	BCL2-associated athanogene 1	1499.22	-0.173955	0.0592368	-2.9366	0.00331829	0.147073	non-clip
Myrf	225908	myelin regulatory factor	1802.65	0.145107	0.0494667	2.93342	0.00335253	0.14758	non-clip
R3hdm2	71750	R3H domain containing 2	6175.49	0.107456	0.0366979	2.92811	0.00341024	0.149106	stringent
Arhgef17	207212	Rho guanine nucleotide exchange factor (GEF) 17	6898.84	0.138441	0.0473468	2.92397	0.00345598	0.150091	stringent
1700003M07Rik	72225	RIKEN cDNA 1700003M07 gene	675.254	0.218258	0.0747602	2.91944	0.00350665	0.150275	non-clip
Eif2ak1	15467	eukaryotic translation initiation factor 2 alpha kinase 1	1613	0.143244	0.049033	2.92138	0.00348487	0.150275	non-clip
Fam65a	NA	NA	3793.01	0.119837	0.0411003	2.91571	0.00354879	0.15108	high
Tagln3	56370	transgelin 3	1978.89	-0.136002	0.0467251	-2.91069	0.00360636	0.152402	non-clip
Vamp2	22318	vesicle-associated membrane protein 2	39990	0.107304	0.0368882	2.90891	0.00362694	0.152402	low
Mink1	50932	misshapen-like kinase 1 (zebrafish)	11964.4	0.115055	0.0396084	2.90482	0.0036746	0.153409	high
Klhl3	100503085	kelch-like 3	553.554	-0.231136	0.0798322	-2.89527	0.00378835	0.157144	non-clip
Nfasc	269116	neurofascin	10627.7	0.122429	0.042334	2.89197	0.00382832	0.157222	non-clip
Rps3	27050	ribosomal protein S3	2740.36	-0.169391	0.0585901	-2.89111	0.00383883	0.157222	non-clip
Cops7a	26894	COP9 signalosome subunit 7A	3201.95	0.137084	0.0477213	2.87259	0.00407116	0.160637	non-clip
Cpeb4	67579	cytoplasmic polyadenylation element binding protein 4	4076.71	-0.13845	0.0481839	-2.87337	0.00406118	0.160637	low
Papss2	23972	3'-phosphoadenosine 5'-phosphosulfate synthase 2	573.236	0.217714	0.0757596	2.87376	0.00405622	0.160637	non-clip
Pld3	18807	phospholipase D family, member 3	14429.7	0.0967082	0.0336408	2.87473	0.00404377	0.160637	low
Rpl10	110954	ribosomal protein L10	3684.03	-0.144632	0.0502328	-2.87925	0.00398628	0.160637	low
Slc15a3	65221	solute carrier family 15, member 3	744.685	0.210082	0.0730701	2.87507	0.00403939	0.160637	non-clip
Reep3	28193	receptor accessory protein 3	1543.31	0.14983	0.0523465	2.86228	0.00420609	0.163961	non-clip
Smdt1	69029	single-pass membrane protein with aspartate rich tail 1	773.216	-0.23525	0.0821782	-2.86268	0.0042007	0.163961	non-clip
Ankrd13b	268445	ankyrin repeat domain 13b	2014.29	0.153023	0.0536207	2.8538	0.00431997	0.165264	low
Camta2	216874	calmodulin binding transcription activator 2	16819.9	0.141545	0.0497174	2.84699	0.00441345	0.165264	stringent
Nlgn3	245537	neuroligin 3	3200.22	0.129234	0.0453741	2.84818	0.00439694	0.165264	high
Scg3	20255	secretogranin III	6811.17	0.117803	0.0414098	2.84481	0.00444381	0.165264	non-clip
Tet3	194388	tet methylcytosine dioxygenase 3	1711.6	-0.175867	0.0616386	-2.8532	0.00432819	0.165264	low
Tmem191c	224019	transmembrane protein 191C	618.716	-0.21868	0.0767169	-2.85049	0.00436526	0.165264	non-clip
Tmub2	72053	transmembrane and ubiquitin-like domain containing 2	1458.71	0.152119	0.0534254	2.84731	0.00440902	0.165264	non-clip
Ugt8a	22239	UDP galactosyltransferase 8A	1596.14	0.17306	0.0608313	2.84492	0.00444219	0.165264	low
App	11820	amyloid beta (A4) precursor protein	39727.2	0.0884924	0.031194	2.83684	0.0045563	0.16554	non-clip
Atp6v0a1	11975	ATPase, H+ transporting, lysosomal V0 subunit A1	16781.8	0.0959469	0.0339228	2.82839	0.0046782	0.16554	high
B3gat1	76898	beta-1,3-glucuronyltransferase 1 (glucuronosyltransferase P)	8702.79	0.126065	0.0444576	2.83562	0.00457369	0.16554	high
Dag1	13138	dystroglycan 1	4049.49	0.122053	0.0430933	2.83229	0.00462152	0.16554	non-clip
Pan3	72587	PAN3 poly(A) specific ribonuclease subunit	654.03	-0.195117	0.0688115	-2.83553	0.00457503	0.16554	high
Rps18	20084	ribosomal protein S18	1681.91	-0.200825	0.0710088	-2.82817	0.00468149	0.16554	non-clip
Sik3	70661	SIK family kinase 3	5636.12	0.100785	0.0356223	2.82926	0.00466556	0.16554	high
Tapbp	21356	TAP binding protein	651.628	0.193991	0.0684239	2.83513	0.0045807	0.16554	non-clip
Usp12	22217	ubiquitin specific peptidase 12	1781.17	-0.140102	0.0495138	-2.82955	0.00466131	0.16554	high
Creg2	263764	cellular repressor of E1A-stimulated genes 2	7169.34	0.107035	0.0379875	2.81764	0.00483779	0.170138	non-clip
Prune	NA	NA	784.69	0.200084	0.0710893	2.81455	0.0048846	0.170855	non-clip
Spock2	94214	sparc/osteonectin, cwcv and kazal-like domains proteoglycan 2	16106.5	0.112698	0.0400773	2.81202	0.00492312	0.171277	non-clip
Pcdhga7	93715	protocadherin gamma subfamily A, 7	772.526	0.19925	0.0711413	2.80076	0.00509831	0.176423	non-clip
Tub	22141	tubby bipartite transcription factor	5281.06	0.106809	0.0382037	2.79577	0.00517756	0.178213	low
Mrps34	79044	mitochondrial ribosomal protein S34	539.393	-0.228122	0.0817633	-2.79003	0.00527038	0.180448	non-clip
Rps12	20042	ribosomal protein S12	1658.09	-0.207391	0.0744773	-2.78462	0.00535902	0.181561	low
Tsnax	53424	translin-associated factor X	2279.71	-0.123818	0.0444484	-2.78565	0.00534205	0.181561	non-clip
Magi2	50791	membrane associated guanylate kinase, WW and PDZ domain containing 2	2869.27	0.119233	0.0428822	2.78048	0.00542782	0.182935	high
Chpt1	212862	choline phosphotransferase 1	611.62	-0.218435	0.0788592	-2.76994	0.00560664	0.183235	non-clip
Cyb5r3	109754	cytochrome b5 reductase 3	1977.8	0.144371	0.0521137	2.77031	0.00560035	0.183235	non-clip
Klhdc2	69554	kelch domain containing 2	1911.26	-0.135244	0.0487436	-2.77459	0.00552706	0.183235	non-clip
Lrrn2	16980	leucine rich repeat protein 2, neuronal	11183.2	0.104307	0.0376345	2.77158	0.00557853	0.183235	high
Sorbs1	20411	sorbin and SH3 domain containing 1	3584.96	0.135666	0.0489401	2.77207	0.00557008	0.183235	high
Srrm2	75956	serine/arginine repetitive matrix 2	6161.69	0.127186	0.0458506	2.77393	0.00553831	0.183235	stringent
Rpl3	27367	ribosomal protein L3	8452.58	-0.13509	0.0488029	-2.76807	0.00563891	0.183364	low
Gprasp1	67298	G protein-coupled receptor associated sorting protein 1	5316.51	-0.115477	0.0417526	-2.76574	0.00567935	0.18337	low
Sez6l2	233878	seizure related 6 homolog like 2	10358	0.104567	0.0378209	2.7648	0.00569577	0.18337	non-clip
Ube2h	22214	ubiquitin-conjugating enzyme E2H	2880.3	-0.123859	0.0448301	-2.76285	0.00572985	0.183554	non-clip
Cdk11b	12537	cyclin-dependent kinase 11B	1137.98	0.155482	0.0566115	2.74647	0.00602395	0.190202	non-clip
Dgki	320127	diacylglycerol kinase, iota	838.23	0.177842	0.0647803	2.74531	0.00604535	0.190202	non-clip
Mut	17850	methylmalonyl-Coenzyme A mutase	583.27	0.22339	0.0813911	2.74465	0.00605756	0.190202	non-clip
Pacsin1	23969	protein kinase C and casein kinase substrate in neurons 1	8981.4	0.102287	0.0372873	2.7432	0.00608435	0.190202	non-clip
Timm8b	30057	translocase of inner mitochondrial membrane 8B	667.419	-0.237121	0.0863672	-2.7455	0.00604186	0.190202	non-clip
Slc30a1	22782	solute carrier family 30 (zinc transporter), member 1	1285.01	-0.173375	0.0632487	-2.74116	0.00612218	0.190465	non-clip
0610012G03Rik	106264	RIKEN cDNA 0610012G03 gene	535.135	-0.242299	0.0886198	-2.73414	0.00625437	0.190906	non-clip
Abca2	11305	ATP-binding cassette, sub-family A (ABC1), member 2	8470.72	0.112577	0.0411344	2.7368	0.00620392	0.190906	high
Dbi	13167	diazepam binding inhibitor	1679.77	-0.172477	0.0630562	-2.73529	0.00623262	0.190906	low
Psmb6	19175	proteasome (prosome, macropain) subunit, beta type 6	1099.45	-0.215543	0.0788313	-2.73424	0.00625248	0.190906	non-clip
Ncor2	20602	nuclear receptor co-repressor 2	6463.47	0.133184	0.048878	2.72482	0.00643356	0.195453	stringent
Lrp4	228357	low density lipoprotein receptor-related protein 4	1832.18	0.154267	0.0566602	2.72267	0.00647569	0.195814	non-clip
Madd	228355	MAP-kinase activating death domain	4827	0.0964322	0.0354912	2.71707	0.00658628	0.197314	high
Ndufa8	68375	NADH:ubiquinone oxidoreductase subunit A8	1310.82	-0.171628	0.0631335	-2.71849	0.00655797	0.197314	non-clip
Ndst4	64580	N-deacetylase/N-sulfotransferase (heparin glucosaminyl) 4	1023.8	0.162632	0.0600068	2.71022	0.00672384	0.200507	stringent
Tbc1d9b	76795	TBC1 domain family, member 9B	5168.85	0.121735	0.0449484	2.70833	0.0067623	0.200729	stringent
Adcy5	224129	adenylate cyclase 5	3730.57	0.133674	0.0494713	2.70206	0.00689121	0.200822	high
Bcr	110279	breakpoint cluster region	7299.32	0.09061	0.0335513	2.70064	0.00692061	0.200822	high
Coro2b	235431	coronin, actin binding protein, 2B	7511.09	0.112273	0.0415318	2.70329	0.00686568	0.200822	low
Nacc1	66830	nucleus accumbens associated 1, BEN and BTB (POZ) domain containing	3974.73	0.102864	0.0380438	2.70384	0.00685434	0.200822	high
Samd4b	233033	sterile alpha motif domain containing 4B	3553.63	0.11597	0.0429233	2.7018	0.00689653	0.200822	high
Enpp2	18606	ectonucleotide pyrophosphatase/phosphodiesterase 2	2776.12	0.144643	0.0538079	2.68814	0.00718506	0.204822	high
Gtf3c2	71752	general transcription factor IIIC, polypeptide 2, beta	1486.4	0.132484	0.0492712	2.68888	0.00716927	0.204822	high
Slco1c1	58807	solute carrier organic anion transporter family, member 1c1	524.894	0.212719	0.0790232	2.69185	0.00710564	0.204822	non-clip
Ttbk1	106763	tau tubulin kinase 1	3640.36	0.127573	0.047432	2.6896	0.0071537	0.204822	stringent
Ino80d	227195	INO80 complex subunit D	751.243	-0.18484	0.0688749	-2.68371	0.00728099	0.205975	low
Kndc1	76484	kinase non-catalytic C-lobe domain (KIND) containing 1	2469.95	0.133956	0.0499215	2.68334	0.00728916	0.205975	high
Phf13	230936	PHD finger protein 13	901.562	-0.189751	0.0707685	-2.68129	0.00733396	0.206161	non-clip
Sipa1l3	74206	signal-induced proliferation-associated 1 like 3	5440.78	0.129437	0.048295	2.68012	0.00735949	0.206161	high
Btrc	12234	beta-transducin repeat containing protein	2280.04	0.11549	0.0432383	2.67101	0.00756235	0.210093	non-clip
Fntb	110606	farnesyltransferase, CAAX box, beta	623.609	0.204197	0.0764524	2.6709	0.00756477	0.210093	non-clip
Prkcg	18752	protein kinase C, gamma	25809.1	0.0957761	0.0358786	2.66945	0.0075976	0.210103	low
Ccdc149	100503884	coiled-coil domain containing 149	1195.04	-0.148343	0.0557356	-2.66154	0.00777834	0.211344	non-clip
Gm6793	627828	heterogeneous nuclear ribonucleoprotein A3 pseudogene	1186.02	0.162812	0.0611569	2.66221	0.00776295	0.211344	non-clip
Med14	26896	mediator complex subunit 14	2781.52	0.117594	0.0442255	2.65895	0.00783845	0.211344	stringent
Parm1	231440	prostate androgen-regulated mucin-like protein 1	2056.4	0.15921	0.0597455	2.6648	0.00770342	0.211344	non-clip
Rora	19883	RAR-related orphan receptor alpha	1045.12	-0.177961	0.0668865	-2.66064	0.00779924	0.211344	low
Tomm6	66119	translocase of outer mitochondrial membrane 6	1043.43	-0.200678	0.0754527	-2.65965	0.00782218	0.211344	non-clip
Arap2	212285	ArfGAP with RhoGAP domain, ankyrin repeat and PH domain 2	1509.84	0.168893	0.0636069	2.65526	0.00792478	0.211906	stringent
Calb1	12307	calbindin 1	2238.03	-0.160136	0.0602782	-2.65662	0.00789273	0.211906	non-clip
Zfp771	244216	zinc finger protein 771	541.739	-0.253904	0.0958464	-2.64907	0.00807132	0.214936	non-clip
Unc13a	382018	unc-13 homolog A	7675.69	0.0991676	0.037577	2.63905	0.00831385	0.220487	high
Mfsd2a	76574	major facilitator superfamily domain containing 2A	539.58	0.204139	0.0774668	2.63518	0.00840933	0.222109	non-clip
Dlg4	13385	discs large MAGUK scaffold protein 4	31815.5	0.0967657	0.0367475	2.63326	0.00845695	0.222459	stringent
Keap1	50868	kelch-like ECH-associated protein 1	1411.08	-0.149195	0.0567192	-2.63042	0.00852801	0.222519	non-clip
Marcks	17118	myristoylated alanine rich protein kinase C substrate	2059.92	-0.138009	0.0524527	-2.63112	0.00851049	0.222519	non-clip
Serp2	72661	stress-associated endoplasmic reticulum protein family member 2	717.544	-0.184863	0.0703759	-2.6268	0.00861931	0.223829	non-clip
Zfp384	269800	zinc finger protein 384	759.477	0.182385	0.0694616	2.62569	0.0086474	0.223829	high
Bag5	70369	BCL2-associated athanogene 5	906.472	-0.162003	0.0618126	-2.62087	0.00877052	0.223933	non-clip
Ndufb10	68342	NADH:ubiquinone oxidoreductase subunit B10	1303.39	-0.167931	0.0640001	-2.62392	0.00869237	0.223933	non-clip
Rps15	20054	ribosomal protein S15	4397.05	-0.154501	0.0589672	-2.62012	0.00878982	0.223933	non-clip
Vbp1	22327	von Hippel-Lindau binding protein 1	544.978	-0.218478	0.0833819	-2.6202	0.00878774	0.223933	non-clip
Man2a2	140481	mannosidase 2, alpha 2	5538.32	0.102998	0.0394142	2.61321	0.0089697	0.224973	high
Mrpl3	94062	mitochondrial ribosomal protein L3	570.013	-0.198928	0.0760657	-2.61521	0.00891715	0.224973	non-clip
Riok3	66878	RIO kinase 3	889.145	0.166833	0.0637465	2.61714	0.00886704	0.224973	non-clip
Slain1	105439	SLAIN motif family, member 1	1342.46	0.141725	0.0542103	2.61436	0.00893948	0.224973	low
Kcnab2	16498	potassium voltage-gated channel, shaker-related subfamily, beta member 2	20810.1	0.100804	0.0386712	2.60669	0.00914233	0.228417	low
Dlgap4	228836	DLG associated protein 4	11652.7	0.0926692	0.0356192	2.60166	0.00927731	0.230013	high
Ywhab	54401	tyrosine 3-monooxygenase/tryptophan 5-monooxygenase activation protein, beta polypeptide	12652.3	0.0723713	0.027805	2.60282	0.00924613	0.230013	non-clip
Prdx5	54683	peroxiredoxin 5	1812.58	-0.14348	0.0551837	-2.60004	0.00932124	0.23022	non-clip
Dynll2	68097	dynein light chain LC8-type 2	9509.45	-0.0912933	0.0351698	-2.59579	0.00943742	0.23058	stringent
Rap1a	109905	RAS-related protein 1a	827.27	-0.179491	0.0691521	-2.5956	0.00944268	0.23058	non-clip
Tceb1	NA	NA	741.202	-0.228714	0.0880569	-2.59734	0.00939479	0.23058	non-clip
Sec22c	215474	SEC22 homolog C, vesicle trafficking protein	992.177	0.165012	0.0636261	2.59346	0.00950143	0.231142	non-clip
Cdk16	18555	cyclin-dependent kinase 16	6718.59	0.0871163	0.0336333	2.59018	0.0095926	0.231618	stringent
Raver1	71766	ribonucleoprotein, PTB-binding 1	1197.87	-0.151655	0.0585343	-2.59088	0.00957317	0.231618	low
Atl2	56298	atlastin GTPase 2	788.507	-0.176704	0.0683967	-2.58351	0.00978001	0.233526	non-clip
Bmi1	12151	Bmi1 polycomb ring finger oncogene	795.344	-0.162348	0.0627903	-2.58556	0.00972198	0.233526	non-clip
Fut9	14348	fucosyltransferase 9	1447.22	-0.202971	0.0785448	-2.58414	0.00976225	0.233526	high
Mif	17319	macrophage migration inhibitory factor (glycosylation-inhibiting factor)	2008.22	-0.138633	0.0536871	-2.58225	0.00981596	0.233526	non-clip
6330403A02Rik	NA	NA	28673.4	0.0833283	0.0323309	2.57736	0.00995586	0.234703	non-clip
Emc10	69683	ER membrane protein complex subunit 10	4376.64	0.110396	0.0428646	2.57547	0.0100105	0.234703	non-clip
Map6	17760	microtubule-associated protein 6	4486.18	0.096363	0.0374103	2.57584	0.00999972	0.234703	low
Ptprn2	19276	protein tyrosine phosphatase, receptor type, N polypeptide 2	14643.2	0.0812742	0.031545	2.57646	0.00998192	0.234703	high
Bcar1	12927	breast cancer anti-estrogen resistance 1	1638	0.130156	0.05061	2.57175	0.0101185	0.236379	non-clip
Golga2	99412	golgi autoantigen, golgin subfamily a, 2	2466.85	0.10673	0.0415929	2.56607	0.0102859	0.239228	non-clip
Mgst3	66447	microsomal glutathione S-transferase 3	1166.24	-0.160963	0.0627509	-2.56511	0.0103144	0.239228	non-clip
2610005L07Rik	381598	cadherin 11 pseudogene	751.187	-0.195081	0.0761738	-2.561	0.0104371	0.241209	non-clip
Cisd1	52637	CDGSH iron sulfur domain 1	912.442	-0.173679	0.0678763	-2.55876	0.0105047	0.24184	non-clip
Rps29	20090	ribosomal protein S29	991.593	-0.184325	0.0720689	-2.55762	0.0105391	0.24184	non-clip
D10Jhu81e	28295	DNA segment, Chr 10, Johns Hopkins University 81 expressed	913.38	0.151505	0.0593014	2.55483	0.010624	0.242926	non-clip
Cntnap1	53321	contactin associated protein-like 1	4690.92	0.116982	0.0459081	2.54817	0.0108289	0.243746	low
Dpp9	224897	dipeptidylpeptidase 9	1944.26	0.121259	0.0475764	2.54872	0.010812	0.243746	low
Fbxo33	70611	F-box protein 33	1056.78	-0.153347	0.060217	-2.54658	0.0108784	0.243746	non-clip
Fgfr1	14182	fibroblast growth factor receptor 1	2497.82	0.135543	0.0532304	2.54634	0.0108859	0.243746	low
Pip5k1c	18717	phosphatidylinositol-4-phosphate 5-kinase, type 1 gamma	11367.6	0.0897819	0.0352276	2.54862	0.010815	0.243746	stringent
Stard7	99138	START domain containing 7	1986.1	-0.132471	0.05194	-2.55046	0.0107579	0.243746	non-clip
Pex6	224824	peroxisomal biogenesis factor 6	1314.31	0.154121	0.0605757	2.54427	0.0109507	0.244353	low
Disp2	214240	dispatched RND tramsporter family member 2	15862	0.0979217	0.0386447	2.5339	0.0112801	0.250837	low
Ralgps1	241308	Ral GEF with PH domain and SH3 binding motif 1	1402.49	0.152188	0.060235	2.52658	0.0115181	0.25438	high
Sez6l	56747	seizure related 6 homolog like	10491.1	0.0933918	0.0369465	2.52776	0.0114794	0.25438	low
Tpp1	12751	tripeptidyl peptidase I	1438.74	0.140652	0.0557239	2.52408	0.0116001	0.255321	non-clip
Ddn	13199	dendrin	82226.8	0.0974387	0.0386831	2.5189	0.0117724	0.258234	stringent
Lhfpl3	269629	lipoma HMGIC fusion partner-like 3	725.447	0.174712	0.0695902	2.51058	0.0120532	0.263501	non-clip
Hsdl1	72552	hydroxysteroid dehydrogenase like 1	1080.55	-0.147633	0.0589119	-2.50599	0.0122109	0.266049	non-clip
Nwd1	319555	NACHT and WD repeat domain containing 1	2175.21	0.153668	0.0613723	2.50387	0.0122845	0.266755	low
Ppapdc2	NA	NA	1977.32	0.134548	0.0537625	2.50264	0.0123272	0.266787	non-clip
Ncor1	20185	nuclear receptor co-repressor 1	6106.4	0.10182	0.0407151	2.50078	0.0123921	0.266806	stringent
Rheb	19744	Ras homolog enriched in brain	1761.5	-0.144257	0.0576969	-2.50025	0.0124105	0.266806	non-clip
Tpt1	22070	tumor protein, translationally-controlled 1	6090.97	-0.126137	0.0505283	-2.49636	0.0125477	0.267973	high
Zer1	227693	zyg-11 related, cell cycle regulator	6182.67	0.0870966	0.0348874	2.4965	0.0125424	0.267973	high
Csf1r	12978	colony stimulating factor 1 receptor	2460.83	0.132557	0.0531453	2.49423	0.0126231	0.268697	non-clip
Mfn2	170731	mitofusin 2	5538.77	0.0918926	0.0368653	2.49266	0.012679	0.269002	non-clip
Mast2	17776	microtubule associated serine/threonine kinase 2	3883.5	0.115462	0.0463838	2.48927	0.0128005	0.270693	stringent
Adam9	11502	a disintegrin and metallopeptidase domain 9 (meltrin gamma)	1235.03	0.143873	0.0578849	2.4855	0.012937	0.27089	non-clip
Eif3k	73830	eukaryotic translation initiation factor 3, subunit K	1313	-0.1601	0.0644082	-2.48571	0.0129294	0.27089	non-clip
Rps27	57294	ribosomal protein S27	910.886	-0.188413	0.0758385	-2.48439	0.0129773	0.27089	non-clip
Trp53inp2	68728	transformation related protein 53 inducible nuclear protein 2	6478.96	0.103427	0.0416055	2.48589	0.0129227	0.27089	non-clip
2900052N01Rik	73040	RIKEN cDNA 2900052N01 gene	1664.43	0.170322	0.0689682	2.46958	0.0135273	0.272179	non-clip
Akirin1	68050	akirin 1	1412.63	-0.142722	0.0577775	-2.47021	0.0135034	0.272179	low
Cdh8	12564	cadherin 8	1207.49	0.180597	0.0730489	2.47228	0.0134254	0.272179	low
Chchd2	14004	coiled-coil-helix-coiled-coil-helix domain containing 2	2837.35	-0.158607	0.0642214	-2.46969	0.0135231	0.272179	non-clip
Clcn2	12724	chloride channel, voltage-sensitive 2	1279.27	-0.14704	0.0594273	-2.47428	0.0133503	0.272179	non-clip
Csnk1e	27373	casein kinase 1, epsilon	1918.45	0.122214	0.0494965	2.46914	0.0135438	0.272179	high
Foxp1	108655	forkhead box P1	4169.6	0.118216	0.0478592	2.47008	0.0135082	0.272179	high
Scd2	20250	stearoyl-Coenzyme A desaturase 2	37809.9	0.0916968	0.0371357	2.46924	0.0135401	0.272179	non-clip
Sub1	20024	SUB1 homolog (S. cerevisiae)	3874.22	-0.100403	0.0405224	-2.47771	0.0132228	0.272179	non-clip
Wasf1	83767	WAS protein family, member 1	12768.2	0.0947675	0.0383152	2.47336	0.0133848	0.272179	high
Wdr17	244484	WD repeat domain 17	657.194	0.185116	0.0747664	2.47592	0.0132894	0.272179	high
Zfp513	101023	zinc finger protein 513	535.836	0.209199	0.0843288	2.48075	0.0131105	0.272179	non-clip
Raver2	242570	ribonucleoprotein, PTB-binding 2	686.941	0.182827	0.074113	2.46687	0.01363	0.273063	low
Aplp1	11803	amyloid beta (A4) precursor-like protein 1	40380.2	0.0746787	0.0303114	2.46372	0.0137505	0.274627	low
Mon1b	270096	MON1 homolog B, secretory traffciking associated	1057.6	0.159061	0.0645997	2.46226	0.0138064	0.274896	non-clip
Slc9a1	20544	solute carrier family 9 (sodium/hydrogen exchanger), member 1	2437.72	0.119857	0.048709	2.46067	0.0138677	0.27527	non-clip
Prrc2a	53761	proline-rich coiled-coil 2A	14666.1	0.10795	0.0439384	2.45685	0.0140162	0.277367	stringent
Pcdhgc3	93706	protocadherin gamma subfamily C, 3	6725.52	0.100235	0.0408207	2.45548	0.0140695	0.277572	low
Ap1s2	108012	adaptor-related protein complex 1, sigma 2 subunit	633.373	-0.199997	0.0816686	-2.44888	0.0143301	0.278666	non-clip
Cyfip2	76884	cytoplasmic FMR1 interacting protein 2	28885.8	0.0773436	0.0316241	2.44572	0.0144564	0.278666	stringent
Fads1	76267	fatty acid desaturase 1	6625.62	0.0924673	0.0377264	2.451	0.0142461	0.278666	non-clip
Fam171b	241520	family with sequence similarity 171, member B	7968.64	0.0919302	0.0375985	2.44505	0.0144831	0.278666	stringent
Pcsk2	18549	proprotein convertase subtilisin/kexin type 2	5499.2	0.0872926	0.0356203	2.45064	0.0142602	0.278666	non-clip
Rasgrf1	19417	RAS protein-specific guanine nucleotide-releasing factor 1	15698.9	0.0906114	0.0370456	2.44594	0.0144475	0.278666	stringent
Rnaset2b	68195	ribonuclease T2B	544.357	-0.187805	0.0767817	-2.44595	0.0144469	0.278666	non-clip
Syngap1	240057	synaptic Ras GTPase activating protein 1 homolog (rat)	11008.7	0.0952107	0.0389518	2.44432	0.0145125	0.278666	stringent
Zrsr2	22184	zinc finger (CCCH type), RNA binding motif and serine/arginine rich 2	852.037	0.171491	0.0699609	2.45124	0.0142366	0.278666	non-clip
AI464131	329828	expressed sequence AI464131	913.739	0.149344	0.061332	2.435	0.0148916	0.282235	non-clip
Entpd4	67464	ectonucleoside triphosphate diphosphohydrolase 4	2355.17	0.127756	0.0524068	2.43777	0.0147783	0.282235	high
Kif21b	16565	kinesin family member 21B	2760.65	0.106936	0.0438957	2.43615	0.0148447	0.282235	high
Ncoa1	17977	nuclear receptor coactivator 1	5559.69	0.0861236	0.0354084	2.43229	0.0150037	0.282235	stringent
Rpl27a	26451	ribosomal protein L27A	3323.85	-0.14324	0.0588497	-2.434	0.014933	0.282235	low
Ttyh2	117160	tweety family member 2	1271.85	0.135843	0.0558442	2.43254	0.0149935	0.282235	non-clip
Zcchc17	619605	zinc finger, CCHC domain containing 17	951.766	-0.143804	0.0590859	-2.43382	0.0149405	0.282235	non-clip
Chd3	216848	chromodomain helicase DNA binding protein 3	24997.6	0.101507	0.0418331	2.42647	0.0152466	0.285607	stringent
Gabbr1	54393	gamma-aminobutyric acid (GABA) B receptor, 1	24586.5	0.0674307	0.0278208	2.42375	0.0153611	0.285607	high
Gm13363	433406	predicted gene 13363	2170.16	-0.113851	0.0470186	-2.42142	0.0154602	0.285607	non-clip
Ist1	71955	increased sodium tolerance 1 homolog (yeast)	994.742	-0.143656	0.0593457	-2.42067	0.0154919	0.285607	non-clip
Ncan	13004	neurocan	11924.9	0.106758	0.0440784	2.42201	0.0154349	0.285607	non-clip
Pgrmc2	70804	progesterone receptor membrane component 2	1535.26	-0.12495	0.0515122	-2.42563	0.0152817	0.285607	non-clip
Ubald1	207740	UBA-like domain containing 1	3136.13	0.137271	0.056624	2.42425	0.0153401	0.285607	non-clip
Dlgap2	244310	DLG associated protein 2	2003.52	0.119711	0.0495095	2.41794	0.0156087	0.285891	high
Pcnxl2	NA	NA	3871.01	0.109993	0.0455232	2.41619	0.015684	0.285891	non-clip
Rps14	20044	ribosomal protein S14	3009.52	-0.157415	0.0651413	-2.41652	0.0156696	0.285891	non-clip
Tmem178	68027	transmembrane protein 178	864.879	-0.160362	0.0663232	-2.41789	0.015611	0.285891	non-clip
Nr4a1	15370	nuclear receptor subfamily 4, group A, member 1	2769.7	0.129452	0.0537004	2.41064	0.0159247	0.288652	non-clip
Ppp1r2	66849	protein phosphatase 1, regulatory inhibitor subunit 2	3767.53	-0.113726	0.0471637	-2.4113	0.0158959	0.288652	non-clip
Rnmt	67897	RNA (guanine-7-) methyltransferase	831.839	-0.163209	0.0678472	-2.40553	0.0161491	0.291088	non-clip
Syt5	53420	synaptotagmin V	3874.99	0.0947314	0.0393782	2.40568	0.0161424	0.291088	non-clip
Rbfox1	268859	RNA binding protein, fox-1 homolog (C. elegans) 1	6679.51	0.0940563	0.0391646	2.40156	0.0163252	0.293446	low
2610507B11Rik	72503	RIKEN cDNA 2610507B11 gene	9082.74	0.0961246	0.0401178	2.39606	0.0165725	0.2943	stringent
Fgf14	14169	fibroblast growth factor 14	830.799	-0.164613	0.0687193	-2.39545	0.0166002	0.2943	low
Gnai1	14677	guanine nucleotide binding protein (G protein), alpha inhibiting 1	4338.3	-0.105685	0.0440653	-2.39836	0.0164686	0.2943	non-clip
Rgs2	19735	regulator of G-protein signaling 2	844.425	0.155047	0.0646979	2.39648	0.0165535	0.2943	non-clip
Tssc1	NA	NA	627.45	-0.197511	0.0824001	-2.39697	0.0165312	0.2943	non-clip
Edc4	234699	enhancer of mRNA decapping 4	1113.49	0.15074	0.0630599	2.39042	0.0168292	0.295929	non-clip
Mamld1	333639	mastermind-like domain containing 1	1075.07	0.154161	0.0644741	2.39106	0.0167998	0.295929	low
Myadm	50918	myeloid-associated differentiation marker	3522.81	0.105502	0.0441031	2.39216	0.0167496	0.295929	non-clip
Slc12a9	83704	solute carrier family 12 (potassium/chloride transporters), member 9	633.707	0.187694	0.0785884	2.38832	0.0169257	0.296819	non-clip
Pnkd	56695	paroxysmal nonkinesiogenic dyskinesia	6401.73	0.106447	0.0445901	2.38724	0.0169756	0.29689	non-clip
Zmiz2	52915	zinc finger, MIZ-type containing 2	7496.31	0.101856	0.0426885	2.38604	0.0170311	0.297058	stringent
Cachd1	320508	cache domain containing 1	969.994	0.166601	0.0698676	2.38453	0.017101	0.297474	non-clip
Atp5j	11957	ATP synthase, H+ transporting, mitochondrial F0 complex, subunit F	1285.96	-0.146586	0.0616103	-2.37924	0.0173482	0.298117	low
Cbx3	12417	chromobox 3	1506.4	-0.139937	0.0588794	-2.37667	0.0174697	0.298117	non-clip
Cdip1	66626	cell death inducing Trp53 target 1	5537.88	0.0849624	0.0357051	2.37956	0.0173333	0.298117	non-clip
Cmip	74440	c-Maf inducing protein	11470	0.0927473	0.0390587	2.37456	0.0175699	0.298117	stringent
Eid2	386655	EP300 interacting inhibitor of differentiation 2	570.365	-0.192928	0.0811248	-2.37816	0.0173992	0.298117	non-clip
Gfra2	14586	glial cell line derived neurotrophic factor family receptor alpha 2	536.456	-0.187644	0.0790749	-2.37299	0.0176447	0.298117	non-clip
Ids	15931	iduronate 2-sulfatase	17948.3	0.0992676	0.0418199	2.37369	0.0176112	0.298117	stringent
Igsf8	140559	immunoglobulin superfamily, member 8	5413.23	0.0832372	0.0350474	2.37499	0.0175494	0.298117	non-clip
Rps20	67427	ribosomal protein S20	927.795	-0.161764	0.0679302	-2.38133	0.0172504	0.298117	high
Rtn1	104001	reticulon 1	27736.1	0.0703894	0.0296349	2.37522	0.0175384	0.298117	high
Spock1	20745	sparc/osteonectin, cwcv and kazal-like domains proteoglycan 1	5191.75	0.103916	0.0436979	2.37806	0.0174041	0.298117	non-clip
Slc17a7	72961	solute carrier family 17 (sodium-dependent inorganic phosphate cotransporter), member 7	52254.8	0.0991209	0.0418121	2.37063	0.017758	0.298477	high
Slc30a3	22784	solute carrier family 30 (zinc transporter), member 3	1137.2	0.134234	0.0566241	2.37062	0.0177583	0.298477	non-clip
Dvl3	13544	dishevelled segment polarity protein 3	1349.97	0.134361	0.0567312	2.36838	0.0178661	0.298734	low
Gfap	14580	glial fibrillary acidic protein	11082	0.0962068	0.0406277	2.36801	0.0178841	0.298734	low
Wnk2	75607	WNK lysine deficient protein kinase 2	4647.6	0.111684	0.0471752	2.36743	0.0179121	0.298734	high
Rnf5	54197	ring finger protein 5	1059.74	-0.141763	0.059948	-2.36476	0.0180418	0.300125	non-clip
Astn2	56079	astrotactin 2	1269.11	0.149822	0.0635228	2.35855	0.0183463	0.301317	non-clip
Dtna	13527	dystrobrevin alpha	1917.65	0.118455	0.0501924	2.36003	0.0182736	0.301317	low
Kif5b	16573	kinesin family member 5B	5373.3	0.130957	0.0554907	2.35998	0.018276	0.301317	stringent
Psmc5	19184	protease (prosome, macropain) 26S subunit, ATPase 5	1415.45	-0.124463	0.0527507	-2.35946	0.0183013	0.301317	non-clip
Smg5	229512	Smg-5 homolog, nonsense mediated mRNA decay factor (C. elegans)	1752.4	0.111593	0.0472784	2.36033	0.0182586	0.301317	low
Nf2	18016	neurofibromin 2	3648.85	0.108032	0.0459059	2.35333	0.0186059	0.304807	low
Matr3	17184	matrin 3	5056.86	-0.100394	0.0427183	-2.35015	0.0187659	0.306651	low
Rplp1	56040	ribosomal protein, large, P1	4784.17	-0.139323	0.0593562	-2.34724	0.018913	0.308277	non-clip
Hnrnpll	72692	heterogeneous nuclear ribonucleoprotein L-like	1098.99	-0.1451	0.062054	-2.3383	0.0193719	0.311643	non-clip
Igfbp5	16011	insulin-like growth factor binding protein 5	3664.82	0.123239	0.0527161	2.33779	0.0193981	0.311643	non-clip
Kcnj10	16513	potassium inwardly-rectifying channel, subfamily J, member 10	5410.65	0.117155	0.0501178	2.33759	0.0194085	0.311643	non-clip
Nrep	27528	neuronal regeneration related protein	629.268	-0.196842	0.0840673	-2.34148	0.0192075	0.311643	non-clip
Pisd-ps1	236604	phosphatidylserine decarboxylase, pseudogene 1	640.078	-0.193463	0.0826419	-2.34098	0.0192333	0.311643	non-clip
Socs5	56468	suppressor of cytokine signaling 5	2195.93	-0.107481	0.0459492	-2.33913	0.0193288	0.311643	high
Srp72	66661	signal recognition particle 72	2220.61	0.10955	0.0468967	2.33598	0.0194922	0.312212	low
Ralgds	19730	ral guanine nucleotide dissociation stimulator	3293.11	0.103624	0.0444563	2.33092	0.0197574	0.31568	high
AU040320	100317	expressed sequence AU040320	1966.77	0.104667	0.0450031	2.32579	0.02003	0.317441	non-clip
Chrm1	12669	cholinergic receptor, muscarinic 1, CNS	10373.1	0.0768878	0.0330809	2.32423	0.0201129	0.317441	low
Inppl1	16332	inositol polyphosphate phosphatase-like 1	751.475	0.168184	0.0722951	2.32635	0.0199998	0.317441	low
Npc1	18145	NPC intracellular cholesterol transporter 1	1877.77	0.110902	0.0477046	2.32476	0.0200847	0.317441	non-clip
Rpl35a	57808	ribosomal protein L35A	1368.38	-0.296502	0.127479	-2.3259	0.0200241	0.317441	non-clip
Sept9	53860	septin 9	3344.22	0.100422	0.0432732	2.32066	0.0203054	0.318517	non-clip
Sobp	109205	sine oculis binding protein	4003.14	0.101772	0.043863	2.32022	0.0203288	0.318517	high
Vdac3	22335	voltage-dependent anion channel 3	1703.15	-0.124983	0.0538642	-2.32034	0.0203227	0.318517	non-clip
Fam179b	NA	NA	833.254	-0.144663	0.0624043	-2.31815	0.020441	0.319502	stringent
Ksr1	16706	kinase suppressor of ras 1	2945.11	0.126751	0.0547084	2.31684	0.0205124	0.319845	non-clip
Axl	26362	AXL receptor tyrosine kinase	1701.01	0.122347	0.0529631	2.31004	0.020886	0.319862	non-clip
B4galt3	57370	UDP-Gal:betaGlcNAc beta 1,4-galactosyltransferase, polypeptide 3	765.208	0.164117	0.0709706	2.31246	0.0207525	0.319862	non-clip
Clcn7	26373	chloride channel, voltage-sensitive 7	1165.09	0.125341	0.0541598	2.31427	0.0206527	0.319862	non-clip
Fam168a	319604	family with sequence similarity 168, member A	10030.8	0.0979015	0.0423248	2.3131	0.0207171	0.319862	non-clip
Ganab	14376	alpha glucosidase 2 alpha neutral subunit	2384.03	0.104748	0.0453691	2.30879	0.0209555	0.319862	non-clip
Rcan2	53901	regulator of calcineurin 2	2038.14	-0.0998904	0.0432042	-2.31205	0.0207748	0.319862	non-clip
Scn3b	235281	sodium channel, voltage-gated, type III, beta	8208.91	0.117064	0.0507245	2.30784	0.0210078	0.319862	non-clip
Srsf11	69207	serine/arginine-rich splicing factor 11	736.949	0.170127	0.073712	2.308	0.0209992	0.319862	non-clip
Svip	75744	small VCP/p97-interacting protein	678.545	0.169417	0.0733947	2.3083	0.0209824	0.319862	non-clip
Uba52	22186	ubiquitin A-52 residue ribosomal protein fusion product 1	4185.94	-0.12365	0.0535568	-2.30877	0.0209564	0.319862	high
Tspan2	70747	tetraspanin 2	4807.73	0.0974916	0.0422672	2.30655	0.0210797	0.320204	non-clip
Cpd	12874	carboxypeptidase D	3751.96	0.107684	0.0467534	2.30324	0.0212652	0.321831	non-clip
Trf	22041	transferrin	5001.83	0.0950171	0.0412604	2.30287	0.0212863	0.321831	non-clip
Htt	15194	huntingtin	3737.89	0.108018	0.04699	2.29875	0.0215193	0.324179	stringent
Rc3h1	381305	RING CCCH (C3H) domains 1	1608.88	-0.147808	0.0643106	-2.29835	0.0215418	0.324179	stringent
Trim24	21848	tripartite motif-containing 24	730.244	-0.154246	0.0671833	-2.2959	0.0216814	0.325523	high
Calr	12317	calreticulin	10263.7	0.0852541	0.0371778	2.29315	0.0218395	0.327138	non-clip
1110008F13Rik	NA	NA	631.055	-0.187878	0.0819905	-2.29146	0.0219367	0.327835	non-clip
Atp5j2	57423	ATP synthase, H+ transporting, mitochondrial F0 complex, subunit F2	1032.22	-0.167507	0.0733506	-2.28364	0.0223924	0.328377	non-clip
Cul9	78309	cullin 9	1406.51	-0.156737	0.0688162	-2.27762	0.0227493	0.328377	high
D130043K22Rik	210108	RIKEN cDNA D130043K22 gene	592.018	0.184098	0.0808641	2.27664	0.0228077	0.328377	non-clip
Dnah9	237806	dynein, axonemal, heavy chain 9	545.385	0.190732	0.0838243	2.27538	0.0228834	0.328377	non-clip
E430025E21Rik	NA	NA	971.078	0.136654	0.060086	2.27431	0.0229475	0.328377	high
Epas1	13819	endothelial PAS domain protein 1	8045.77	0.0945983	0.0414942	2.2798	0.0226197	0.328377	high
Fam189a1	70638	family with sequence similarity 189, member A1	6629.8	0.0939678	0.0411795	2.28191	0.0224948	0.328377	non-clip
Gng7	14708	guanine nucleotide binding protein (G protein), gamma 7	7120.34	0.0874102	0.0382969	2.28243	0.0224637	0.328377	non-clip
Lsm12	268490	LSM12 homolog	597.909	-0.17318	0.075996	-2.27881	0.0226786	0.328377	low
Mras	17532	muscle and microspikes RAS	7712.14	0.0801997	0.0351927	2.27887	0.0226746	0.328377	high
Nt5m	103850	5',3'-nucleotidase, mitochondrial	764.671	-0.155995	0.0684494	-2.27898	0.0226681	0.328377	non-clip
Rasl10b	276952	RAS-like, family 10, member B	6775.34	0.0840451	0.0368985	2.27774	0.0227422	0.328377	high
Rlim	19820	ring finger protein, LIM domain interacting	1499.29	-0.154824	0.0679024	-2.2801	0.0226017	0.328377	non-clip
Shank1	243961	SH3 and multiple ankyrin repeat domains 1	31969.4	0.179884	0.0791167	2.27366	0.0229866	0.328377	stringent
Skp1a	21402	S-phase kinase-associated protein 1A	4968.19	-0.111036	0.0487066	-2.27969	0.0226263	0.328377	non-clip
Smurf2	66313	SMAD specific E3 ubiquitin protein ligase 2	754.372	-0.149513	0.0657595	-2.27364	0.0229879	0.328377	high
Tango2	27883	transport and golgi organization 2	915.932	-0.159484	0.0699596	-2.27966	0.0226276	0.328377	non-clip
Tmcc3	319880	transmembrane and coiled coil domains 3	1659.24	0.11224	0.0490854	2.28662	0.022218	0.328377	non-clip
Tmem25	71687	transmembrane protein 25	747.341	-0.152028	0.0665408	-2.28474	0.0223281	0.328377	non-clip
Zfpm1	22761	zinc finger protein, multitype 1	1842.37	0.128486	0.0564308	2.27687	0.0227939	0.328377	stringent
Rap2c	72065	RAP2C, member of RAS oncogene family	681.529	-0.171406	0.0754381	-2.27215	0.0230775	0.328931	non-clip
Cyr61	16007	cysteine rich protein 61	830.755	0.158082	0.0696308	2.27029	0.0231898	0.329804	non-clip
Ntsr2	18217	neurotensin receptor 2	3043.13	-0.114443	0.0504663	-2.26772	0.0233464	0.330134	non-clip
Slc35a5	74102	solute carrier family 35, member A5	841.417	0.160041	0.0705834	2.2674	0.023366	0.330134	low
Tnks	21951	tankyrase, TRF1-interacting ankyrin-related ADP-ribose polymerase	1879.69	0.138044	0.0608392	2.269	0.0232681	0.330134	high
Nrgn	64011	neurogranin	32833.5	0.111955	0.0494087	2.26589	0.0234581	0.330241	low
Rabac1	14470	Rab acceptor 1 (prenylated)	1342.67	-0.122143	0.0539119	-2.2656	0.0234757	0.330241	non-clip
Dock9	105445	dedicator of cytokinesis 9	6694.55	0.0924654	0.0408419	2.26398	0.0235752	0.33055	stringent
Kat7	217127	K(lysine) acetyltransferase 7	2495.01	0.0945224	0.0417579	2.26358	0.0235998	0.33055	high
Nup210	54563	nucleoporin 210	553.279	0.178549	0.0789406	2.26181	0.0237089	0.330647	non-clip
Prmt8	381813	protein arginine N-methyltransferase 8	1610.69	-0.123089	0.05442	-2.26182	0.0237083	0.330647	low
Cpne4	74020	copine IV	762.629	0.191404	0.0847472	2.25853	0.0239126	0.332771	low
Eif2a	229317	eukaryotic translation initiation factor 2A	910.166	-0.158821	0.0703959	-2.25612	0.0240634	0.334151	non-clip
Ephb1	270190	Eph receptor B1	788.137	0.188366	0.0835309	2.25504	0.0241307	0.334367	low
Agap2	216439	ArfGAP with GTPase domain, ankyrin repeat and PH domain 2	49870	0.0927125	0.0411768	2.25157	0.0243494	0.334786	stringent
Gpr56	NA	NA	3170.73	0.11435	0.0508119	2.25046	0.0244196	0.334786	non-clip
L1cam	16728	L1 cell adhesion molecule	4515.66	0.114064	0.0506201	2.25334	0.0242375	0.334786	non-clip
Sbf2	319934	SET binding factor 2	1452.65	0.137729	0.0611411	2.25265	0.0242815	0.334786	high
Sptbn2	20743	spectrin beta, non-erythrocytic 2	18482.4	0.16962	0.0753648	2.25065	0.0244077	0.334786	stringent
Rpl37	67281	ribosomal protein L37	1170.93	-0.261773	0.116403	-2.24884	0.0245224	0.335485	non-clip
Ddah1	69219	dimethylarginine dimethylaminohydrolase 1	4052.7	0.081852	0.0364628	2.24481	0.0247804	0.33795	non-clip
Slc6a17	229706	solute carrier family 6 (neurotransmitter transporter), member 17	13993.7	0.0881203	0.0392755	2.24364	0.0248553	0.33795	non-clip
Tmem65	74868	transmembrane protein 65	1361.3	-0.134219	0.0598233	-2.24358	0.0248592	0.33795	non-clip
Porcn	53627	porcupine O-acyltransferase	1457.75	0.112572	0.0503251	2.23689	0.0252933	0.340888	non-clip
Prr12	233210	proline rich 12	3303.28	0.100313	0.0448276	2.23776	0.0252368	0.340888	high
Shank2	210274	SH3 and multiple ankyrin repeat domains 2	4828.02	0.0943617	0.042188	2.23669	0.0253063	0.340888	stringent
Tbc1d22b	381085	TBC1 domain family, member 22B	1540.41	0.125437	0.056094	2.23619	0.0253391	0.340888	non-clip
Uqcrfs1	66694	ubiquinol-cytochrome c reductase, Rieske iron-sulfur polypeptide 1	1617.91	-0.118223	0.052887	-2.23539	0.0253914	0.340888	non-clip
Zfp91	109910	zinc finger protein 91	4800.89	-0.0887798	0.0396494	-2.23912	0.025148	0.340888	high
Fam104a	28081	family with sequence similarity 104, member A	1049.56	-0.128258	0.0574708	-2.2317	0.0256346	0.343439	non-clip
Rps19	20085	ribosomal protein S19	1015.33	-0.138295	0.0620424	-2.22904	0.0258111	0.34509	non-clip
Atn1	13498	atrophin 1	8654.54	0.100878	0.0453089	2.22646	0.0259836	0.346078	stringent
Ntng2	171171	netrin G2	816.311	-0.151386	0.067998	-2.22633	0.0259919	0.346078	stringent
Atp5c1	11949	ATP synthase, H+ transporting, mitochondrial F1 complex, gamma polypeptide 1	3356.15	-0.0998483	0.0449141	-2.22309	0.0262095	0.348001	non-clip
Cntn2	21367	contactin 2	3448.55	0.107849	0.0485415	2.22179	0.0262977	0.348001	non-clip
Unc79	217843	unc-79 homolog	1553.15	0.128747	0.05793	2.22247	0.0262519	0.348001	stringent
Slc12a5	57138	solute carrier family 12, member 5	12166.7	0.0848756	0.0382287	2.2202	0.026405	0.348708	non-clip
Dhx40	67487	DEAH (Asp-Glu-Ala-His) box polypeptide 40	577.878	-0.17587	0.0792869	-2.21815	0.0265443	0.349317	non-clip
Myo18a	360013	myosin XVIIIA	4906.78	0.103452	0.0467042	2.21505	0.0267565	0.349317	high
Naca	17938	nascent polypeptide-associated complex alpha polypeptide	2558.33	-0.106175	0.047892	-2.21696	0.0266257	0.349317	non-clip
Neo1	18007	neogenin	3496.85	0.101799	0.0459929	2.21337	0.0268722	0.349317	low
Neurl1a	18011	neuralized E3 ubiquitin protein ligase 1A	5171.96	0.112612	0.0508833	2.21313	0.0268885	0.349317	high
Pou6f1	19009	POU domain, class 6, transcription factor 1	3626.62	0.101569	0.0458131	2.21704	0.0266205	0.349317	low
Slc11a2	18174	solute carrier family 11 (proton-coupled divalent metal ion transporters), member 2	1250.74	0.129615	0.0585346	2.21434	0.0268054	0.349317	non-clip
Tmem57	NA	NA	1309.44	-0.118527	0.0535352	-2.214	0.0268289	0.349317	non-clip
Zfp365	216049	zinc finger protein 365	11755.7	0.07603	0.0343649	2.21243	0.026937	0.349317	stringent
Agpat3	28169	1-acylglycerol-3-phosphate O-acyltransferase 3	5676.51	0.0763878	0.0346003	2.20772	0.0272638	0.349542	low
Mast3	546071	microtubule associated serine/threonine kinase 3	11019.6	0.0950536	0.0429998	2.21056	0.0270664	0.349542	high
Nfkbiz	80859	nuclear factor of kappa light polypeptide gene enhancer in B cells inhibitor, zeta	542.722	0.207191	0.0939229	2.20596	0.0273865	0.349542	non-clip
Nkain1	67149	Na+/K+ transporting ATPase interacting 1	1727.83	0.115514	0.0523553	2.20635	0.0273595	0.349542	low
Nova2	384569	neuro-oncological ventral antigen 2	4835.88	0.127648	0.0578484	2.20659	0.0273424	0.349542	high
Nucks1	98415	nuclear casein kinase and cyclin-dependent kinase substrate 1	3773.24	-0.0967382	0.0438457	-2.20633	0.0273607	0.349542	non-clip
Snhg11	319317	small nucleolar RNA host gene 11	1443.18	-0.158307	0.071691	-2.20818	0.0272318	0.349542	non-clip
Unc5a	107448	unc-5 netrin receptor A	5425.61	0.0909779	0.041164	2.21013	0.0270958	0.349542	high
Atp6ap1	54411	ATPase, H+ transporting, lysosomal accessory protein 1	9098.63	0.0736815	0.0334575	2.20224	0.0276484	0.350128	non-clip
Copz1	56447	coatomer protein complex, subunit zeta 1	1604.03	0.123899	0.0563495	2.19876	0.0278951	0.350128	non-clip
Crmp1	12933	collapsin response mediator protein 1	8175.46	0.0907878	0.0413111	2.19766	0.0279735	0.350128	non-clip
Dhx57	106794	DEAH (Asp-Glu-Ala-Asp/His) box polypeptide 57	595.426	0.181449	0.0824644	2.20033	0.0277834	0.350128	low
F3	14066	coagulation factor III	791.518	0.14156	0.0642955	2.2017	0.0276862	0.350128	non-clip
Gnao1	14681	guanine nucleotide binding protein, alpha O	19145.4	0.0814465	0.037005	2.20096	0.0277388	0.350128	high
Grm2	108068	glutamate receptor, metabotropic 2	535.064	-0.19133	0.0870366	-2.19827	0.0279301	0.350128	non-clip
Hsp90b1	22027	heat shock protein 90, beta (Grp94), member 1	5066.94	0.100321	0.0455902	2.2005	0.0277717	0.350128	non-clip
Psma3	19167	proteasome (prosome, macropain) subunit, alpha type 3	860.115	-0.166621	0.0757833	-2.19865	0.027903	0.350128	non-clip
Tmcc2	68875	transmembrane and coiled-coil domains 2	6131.11	0.0870382	0.0396011	2.19787	0.0279583	0.350128	high
1110008P14Rik	73737	RIKEN cDNA 1110008P14 gene	1198.7	-0.141997	0.0647445	-2.19319	0.0282936	0.350348	non-clip
Adcy9	11515	adenylate cyclase 9	4146.21	0.103013	0.0469121	2.19587	0.0281012	0.350348	low
Celf5	319586	CUGBP, Elav-like family member 5	11485.6	0.0747103	0.0340928	2.19138	0.0284242	0.350348	low
Metrn	70083	meteorin, glial cell differentiation regulator	934.063	-0.150862	0.0688294	-2.19182	0.0283923	0.350348	non-clip
Olfml2b	320078	olfactomedin-like 2B	527.165	0.21472	0.0978832	2.19363	0.0282617	0.350348	non-clip
Ptpn5	19259	protein tyrosine phosphatase, non-receptor type 5	3405.42	0.111574	0.0508435	2.19445	0.028203	0.350348	low
Rptor	74370	regulatory associated protein of MTOR, complex 1	2246.35	0.11265	0.0513507	2.19374	0.0282538	0.350348	high
Ubtf	21429	upstream binding transcription factor, RNA polymerase I	2593.55	0.106492	0.048574	2.19236	0.0283534	0.350348	non-clip
Arhgap23	58996	Rho GTPase activating protein 23	3060.91	0.121507	0.0554892	2.18974	0.0285431	0.350479	high
Tmf1	232286	TATA element modulatory factor 1	1204.69	-0.127111	0.0580449	-2.18988	0.0285327	0.350479	high
Ankrd40	71452	ankyrin repeat domain 40	2895.41	0.106611	0.0487291	2.18783	0.0286816	0.351513	non-clip
Ran	19384	RAN, member RAS oncogene family	2653.94	-0.0976504	0.0446877	-2.18518	0.028876	0.353226	non-clip
Arhgap12	75415	Rho GTPase activating protein 12	1414.64	-0.122909	0.0562842	-2.18372	0.0289828	0.353863	non-clip
Anapc2	99152	anaphase promoting complex subunit 2	1572.03	-0.106348	0.0487493	-2.18153	0.0291445	0.355167	non-clip
Epb4.1l1	NA	NA	13419.5	0.0762114	0.0349545	2.1803	0.0292352	0.355434	non-clip
Ppp1r9a	243725	protein phosphatase 1, regulatory subunit 9A	5114.41	0.107774	0.0494432	2.17975	0.0292762	0.355434	high
Thy1	21838	thymus cell antigen 1, theta	19044.5	0.0907423	0.0416844	2.17689	0.0294891	0.357348	non-clip
P4ha1	18451	procollagen-proline, 2-oxoglutarate 4-dioxygenase (proline 4-hydroxylase), alpha 1 polypeptide	772.285	0.153658	0.0706793	2.17402	0.0297039	0.358608	non-clip
Pcdhgb6	93703	protocadherin gamma subfamily B, 6	606.272	0.171217	0.0787471	2.17427	0.0296849	0.358608	non-clip
Atg2a	329015	autophagy related 2A	1354.6	0.114402	0.0526857	2.1714	0.0299011	0.359727	low
Mta3	116871	metastasis associated 3	1110.15	0.137244	0.0632199	2.1709	0.0299389	0.359727	high
Pim3	223775	proviral integration site 3	1086.49	-0.132434	0.0610135	-2.17057	0.0299634	0.359727	non-clip
Dcaf12l1	245404	DDB1 and CUL4 associated factor 12-like 1	823.176	-0.154765	0.0713407	-2.16938	0.0300536	0.360036	non-clip
Pigt	78928	phosphatidylinositol glycan anchor biosynthesis, class T	3003.85	0.0958653	0.0442325	2.1673	0.0302116	0.360036	non-clip
Ppp2r5a	226849	protein phosphatase 2, regulatory subunit B', alpha	1374.1	-0.114994	0.0530574	-2.16735	0.0302085	0.360036	low
Rps21	66481	ribosomal protein S21	948.25	-0.177124	0.0816948	-2.16812	0.0301495	0.360036	non-clip
Arl3	56350	ADP-ribosylation factor-like 3	1052.95	-0.15334	0.0707806	-2.16641	0.0302798	0.360043	non-clip
Stk32c	57740	serine/threonine kinase 32C	1263.43	-0.120836	0.0557916	-2.16584	0.0303235	0.360043	non-clip
Gprin1	26913	G protein-regulated inducer of neurite outgrowth 1	7397.64	0.0783055	0.0361751	2.16463	0.0304162	0.360482	low
Grsf1	231413	G-rich RNA sequence binding factor 1	1607.53	-0.104927	0.0485609	-2.16074	0.0307157	0.362796	non-clip
Prkce	18754	protein kinase C, epsilon	16459.6	0.0689442	0.0319092	2.16064	0.0307235	0.362796	stringent
Clstn1	65945	calsyntenin 1	32290	0.0627783	0.0290802	2.1588	0.0308659	0.363813	non-clip
Aco2	11429	aconitase 2, mitochondrial	12200.2	0.0629558	0.0291853	2.1571	0.0309977	0.36404	stringent
Ctc1	68964	CTS telomere maintenance complex component 1	787.403	0.160647	0.0744559	2.15762	0.0309576	0.36404	low
Slitrk1	76965	SLIT and NTRK-like family, member 1	2096.83	0.101746	0.0471995	2.15567	0.0311098	0.364695	low
Acp2	11432	acid phosphatase 2, lysosomal	2023.33	0.114634	0.0534325	2.1454	0.0319207	0.366627	non-clip
Anp32b	67628	acidic (leucine-rich) nuclear phosphoprotein 32 family, member B	763.398	0.145796	0.0679129	2.14681	0.0318081	0.366627	non-clip
Dgat2	67800	diacylglycerol O-acyltransferase 2	1410.07	0.125865	0.058633	2.14667	0.03182	0.366627	non-clip
Fasn	14104	fatty acid synthase	8581.31	0.0992719	0.0462963	2.14427	0.0320112	0.366627	high
Fbxw8	231672	F-box and WD-40 domain protein 8	1101.15	0.120593	0.0561204	2.14882	0.0316487	0.366627	non-clip
Hnrnpf	98758	heterogeneous nuclear ribonucleoprotein F	1429.81	-0.112911	0.0526451	-2.14475	0.0319726	0.366627	non-clip
Hnrnpr	74326	heterogeneous nuclear ribonucleoprotein R	1294.32	0.115564	0.0537647	2.14945	0.031599	0.366627	non-clip
Kansl2	69612	KAT8 regulatory NSL complex subunit 2	1174.67	-0.124528	0.0578698	-2.15187	0.0314077	0.366627	non-clip
Mms19	72199	MMS19 cytosolic iron-sulfur assembly component	525.632	0.171885	0.0801257	2.1452	0.0319372	0.366627	non-clip
Mtf1	17764	metal response element binding transcription factor 1	781.673	0.160906	0.074772	2.15195	0.0314011	0.366627	low
Nagk	56174	N-acetylglucosamine kinase	523.094	0.167173	0.0777564	2.14996	0.0315581	0.366627	non-clip
Slit1	20562	slit guidance ligand 1	4326.86	0.0987106	0.0458915	2.15096	0.0314796	0.366627	non-clip
Tmem131	56030	transmembrane protein 131	2200.31	0.0996272	0.0464103	2.14666	0.0318205	0.366627	high
Clec16a	74374	C-type lectin domain family 16, member A	2771.37	0.103626	0.0484011	2.14098	0.0322756	0.369002	high
Adrb1	11554	adrenergic receptor, beta 1	561.057	-0.187544	0.0877513	-2.13722	0.0325802	0.369076	non-clip
Anapc1	17222	anaphase promoting complex subunit 1	1755.91	0.10532	0.0492613	2.13798	0.0325182	0.369076	high
Bcas2	68183	breast carcinoma amplified sequence 2	691.433	-0.163879	0.0766457	-2.13814	0.0325058	0.369076	non-clip
Cers2	76893	ceramide synthase 2	1514.48	0.117024	0.0547691	2.13668	0.0326242	0.369076	low
Ndufb11	104130	NADH:ubiquinone oxidoreductase subunit B11	922.022	-0.136912	0.0640157	-2.13872	0.0324584	0.369076	non-clip
Preb	50907	prolactin regulatory element binding	1027.95	-0.131718	0.0616459	-2.13668	0.0326239	0.369076	non-clip
Dhcr24	74754	24-dehydrocholesterol reductase	2315.92	0.106778	0.0500344	2.1341	0.0328347	0.369439	non-clip
March8	71779	membrane-associated ring finger (C3HC4) 8	1077.98	0.123093	0.0576764	2.1342	0.0328263	0.369439	high
Mrfap1	67568	Morf4 family associated protein 1	5942.55	-0.0946849	0.0443448	-2.1352	0.0327447	0.369439	non-clip
Sorcs2	81840	sortilin-related VPS10 domain containing receptor 2	2318.93	0.10369	0.048601	2.13349	0.0328847	0.369439	non-clip
Gabrb3	14402	gamma-aminobutyric acid (GABA) A receptor, subunit beta 3	13207.4	0.0882304	0.0414226	2.13001	0.0331711	0.369496	high
Golph3	66629	golgi phosphoprotein 3	2066.84	-0.103251	0.0484618	-2.13056	0.0331254	0.369496	non-clip
Kcnq2	16536	potassium voltage-gated channel, subfamily Q, member 2	15587.5	0.0818971	0.0384782	2.1284	0.0333037	0.369496	high
Lamp1	16783	lysosomal-associated membrane protein 1	7622.2	0.0823538	0.0386997	2.12802	0.0333352	0.369496	non-clip
Nabp2	69917	nucleic acid binding protein 2	1326.53	0.162223	0.0760724	2.13248	0.0329675	0.369496	non-clip
Nrn1	68404	neuritin 1	3756.31	-0.097908	0.0460414	-2.12652	0.0334598	0.369496	non-clip
Sgip1	73094	SH3-domain GRB2-like (endophilin) interacting protein 1	4732.88	0.0902377	0.0423722	2.12964	0.0332012	0.369496	high
Slitrk5	75409	SLIT and NTRK-like family, member 5	3188.09	0.0894575	0.0420134	2.12926	0.0332326	0.369496	high
Ubxn7	224111	UBX domain protein 7	1195.03	-0.144249	0.0678326	-2.12654	0.0334586	0.369496	non-clip
Vegfa	22339	vascular endothelial growth factor A	751.76	0.146551	0.0689163	2.12651	0.0334608	0.369496	non-clip
Kcnc3	16504	potassium voltage gated channel, Shaw-related subfamily, member 3	5570.75	0.0962839	0.0452932	2.12579	0.0335206	0.369526	low
Fau	14109	Finkel-Biskis-Reilly murine sarcoma virus (FBR-MuSV) ubiquitously expressed (fox derived)	2007.1	-0.12621	0.0593901	-2.1251	0.0335783	0.369532	non-clip
Mapk1ip1l	218975	mitogen-activated protein kinase 1 interacting protein 1-like	1112.6	0.118089	0.0556113	2.12347	0.0337141	0.369813	non-clip
Rnf214	235315	ring finger protein 214	1285.95	0.116389	0.0548117	2.12343	0.0337181	0.369813	non-clip
Agtpbp1	67269	ATP/GTP binding protein 1	4939.37	0.0805376	0.0380005	2.11938	0.0340583	0.369844	stringent
Ctsb	13030	cathepsin B	13287.1	0.068353	0.0322232	2.12124	0.033902	0.369844	non-clip
Elmo2	140579	engulfment and cell motility 2	4110.73	0.0855524	0.0403937	2.11796	0.0341781	0.369844	low
Pcdhga2	93710	protocadherin gamma subfamily A, 2	604.57	0.164904	0.0777428	2.12115	0.0339095	0.369844	non-clip
Ptk2b	19229	PTK2 protein tyrosine kinase 2 beta	22257.2	0.0780306	0.0368272	2.11883	0.0341048	0.369844	low
Rfx7	319758	regulatory factor X, 7	923.314	-0.134569	0.0635322	-2.11813	0.0341644	0.369844	high
Tada2b	231151	transcriptional adaptor 2B	1354.09	-0.118577	0.0559686	-2.11863	0.0341214	0.369844	low
Vapa	30960	vesicle-associated membrane protein, associated protein A	2328.9	-0.103615	0.0488185	-2.12246	0.0337991	0.369844	non-clip
Pgrmc1	53328	progesterone receptor membrane component 1	5954.37	-0.0894854	0.0423367	-2.11366	0.0345444	0.372735	non-clip
Whsc1	NA	NA	1485.42	-0.113108	0.0535176	-2.11347	0.0345605	0.372735	low
Ddx39b	53817	DEAD (Asp-Glu-Ala-Asp) box polypeptide 39B	1858.41	-0.102718	0.0486195	-2.11269	0.0346273	0.372834	non-clip
Ranbp9	56705	RAN binding protein 9	1418.65	-0.119819	0.0567417	-2.11166	0.0347159	0.373167	low
Hsf1	15499	heat shock factor 1	543.421	0.157639	0.0747763	2.10814	0.0350189	0.3758	non-clip
Sema6a	20358	sema domain, transmembrane domain (TM), and cytoplasmic domain, (semaphorin) 6A	1112.75	0.131334	0.0623508	2.10637	0.0351721	0.376185	high
Slc7a8	50934	solute carrier family 7 (cationic amino acid transporter, y+ system), member 8	3451.77	0.0843137	0.0400179	2.1069	0.0351264	0.376185	non-clip
Vps39	269338	VPS39 HOPS complex subunit	1616.09	0.119548	0.0567733	2.10571	0.0352292	0.376185	low
Phf1	21652	PHD finger protein 1	613.533	0.155365	0.0738914	2.10262	0.0354992	0.377201	non-clip
Tomm34	67145	translocase of outer mitochondrial membrane 34	1634.34	0.102764	0.0488669	2.10293	0.0354719	0.377201	non-clip
Ttc9b	73032	tetratricopeptide repeat domain 9B	1132.93	-0.147813	0.0702739	-2.10338	0.0354328	0.377201	non-clip
Celf4	108013	CUGBP, Elav-like family member 4	11654.4	0.0802737	0.0381989	2.10147	0.0356	0.377651	high
Ppap2b	NA	NA	7972.14	0.0742513	0.0353541	2.10022	0.0357097	0.378196	non-clip
Mpp3	13384	membrane protein, palmitoylated 3 (MAGUK p55 subfamily member 3)	533.432	0.160714	0.0766134	2.09773	0.035929	0.378216	non-clip
Ndfip2	76273	Nedd4 family interacting protein 2	1839.43	-0.117454	0.0560134	-2.09688	0.0360039	0.378216	non-clip
Npas4	225872	neuronal PAS domain protein 4	549.919	0.21442	0.102236	2.09731	0.0359665	0.378216	non-clip
Olfm2	244723	olfactomedin 2	848.581	-0.14844	0.0707406	-2.09838	0.035872	0.378216	non-clip
Slc2a1	20525	solute carrier family 2 (facilitated glucose transporter), member 1	1463.64	-0.127618	0.060796	-2.09912	0.0358062	0.378216	non-clip
Ppp1r9b	217124	protein phosphatase 1, regulatory subunit 9B	42495.8	0.093519	0.0446264	2.0956	0.0361177	0.378797	stringent
Polr2a	20020	polymerase (RNA) II (DNA directed) polypeptide A	2839.54	0.10205	0.0487335	2.09405	0.0362557	0.379628	high
Ccpg1	72278	cell cycle progression 1	2107.6	0.104848	0.0500993	2.0928	0.0363675	0.380184	non-clip
Dscaml1	114873	DS cell adhesion molecule like 1	4102.12	0.105014	0.0502602	2.08941	0.0366706	0.382118	high
Jup	16480	junction plakoglobin	538.089	0.16004	0.0765739	2.09001	0.0366167	0.382118	non-clip
Elavl2	15569	ELAV like RNA binding protein 1	854.504	-0.131558	0.0630064	-2.08802	0.0367962	0.382196	non-clip
Satb2	212712	special AT-rich sequence binding protein 2	554.442	0.16545	0.0792229	2.08841	0.0367612	0.382196	low
Dgkz	104418	diacylglycerol kinase zeta	13550.1	0.079754	0.0382256	2.08641	0.0369419	0.383092	stringent
Gfm1	28030	G elongation factor, mitochondrial 1	772.171	0.135183	0.0648529	2.08445	0.0371192	0.383092	non-clip
Psap	19156	prosaposin	34109.2	0.059232	0.0284113	2.08481	0.0370867	0.383092	non-clip
Tspyl4	72480	TSPY-like 4	8883.36	0.0708895	0.0339965	2.0852	0.0370512	0.383092	non-clip
Hgs	15239	HGF-regulated tyrosine kinase substrate	2103.49	0.105828	0.0507977	2.08332	0.0372221	0.383541	non-clip
Hs6st1	50785	heparan sulfate 6-O-sulfotransferase 1	1955.17	0.10242	0.0492212	2.08081	0.0374512	0.385289	non-clip
Cpsf7	269061	cleavage and polyadenylation specific factor 7	1330.35	0.115948	0.0557402	2.08014	0.0375124	0.385306	non-clip
Tbcel	272589	tubulin folding cofactor E-like	1115.17	0.124423	0.0598559	2.0787	0.0376448	0.386053	non-clip
Dcaf12	68970	DDB1 and CUL4 associated factor 12	908.138	-0.139799	0.0673303	-2.07632	0.0378646	0.387081	low
Prdx2	21672	peroxiredoxin 2	2403.86	-0.11837	0.0569937	-2.0769	0.0378105	0.387081	non-clip
Nfatc2	18019	nuclear factor of activated T cells, cytoplasmic, calcineurin dependent 2	831.803	0.171768	0.0828754	2.07261	0.0382088	0.388805	non-clip
Pip4k2b	108083	phosphatidylinositol-5-phosphate 4-kinase, type II, beta	4311.34	0.0753537	0.0363462	2.07322	0.0381516	0.388805	high
Trib2	217410	tribbles pseudokinase 2	709.158	-0.15429	0.0744444	-2.07256	0.0382136	0.388805	non-clip
Ipo8	320727	importin 8	963.95	0.139228	0.0672069	2.07163	0.0382998	0.38907	low
Stk39	53416	serine/threonine kinase 39	1309.7	-0.108573	0.0524557	-2.0698	0.0384713	0.38959	non-clip
Wdtc1	230796	WD and tetratricopeptide repeats 1	2608.58	0.0929349	0.0448988	2.06988	0.0384639	0.38959	high
Map4k4	26921	mitogen-activated protein kinase kinase kinase kinase 4	3320.7	0.107855	0.0521289	2.06901	0.0385456	0.389732	high
Rab5b	19344	RAB5B, member RAS oncogene family	4948.61	0.0764682	0.0370038	2.06649	0.0387818	0.391509	non-clip
Cecr6	NA	NA	2365.3	0.0909343	0.0440326	2.06516	0.0389079	0.39217	non-clip
Ccsap	73420	centriole, cilia and spindle associated protein	1796.39	-0.111223	0.0538844	-2.06411	0.0390074	0.392561	non-clip
Dnal1	105000	dynein, axonemal, light chain 1	3037.25	0.0907236	0.0439868	2.06252	0.0391585	0.39347	non-clip
Rpl11	67025	ribosomal protein L11	2160.86	-0.127371	0.0618527	-2.05927	0.0394683	0.395968	non-clip
Tle4	21888	transducin-like enhancer of split 4	926.108	-0.124782	0.0606603	-2.05707	0.0396798	0.397473	low
Srpr	67398	signal recognition particle receptor ('docking protein')	1494.62	0.110324	0.0536778	2.0553	0.0398504	0.398565	non-clip
Sema4d	20354	sema domain, immunoglobulin domain (Ig), transmembrane domain (TM) and short cytoplasmic domain, (semaphorin) 4D	1991.67	0.109558	0.0533238	2.05459	0.039919	0.398636	non-clip
Hepacam	72927	hepatocyte cell adhesion molecule	3449.28	0.0812369	0.0396448	2.04912	0.0404504	0.40332	low
Hip1	215114	huntingtin interacting protein 1	817.233	0.141501	0.0691006	2.04776	0.0405839	0.404028	non-clip
Ndufs8	225887	NADH:ubiquinone oxidoreductase core subunit S8	907.381	-0.134359	0.0657072	-2.04482	0.0408724	0.405031	non-clip
Ntrk2	18212	neurotrophic tyrosine kinase, receptor, type 2	18683.1	0.0777073	0.0379929	2.04531	0.0408241	0.405031	low
Phactr1	218194	phosphatase and actin regulator 1	10892.5	0.064492	0.0315271	2.04561	0.040795	0.405031	high
Evl	14026	Ena-vasodilator stimulated phosphoprotein	1922.56	-0.102388	0.050101	-2.04363	0.0409896	0.405061	low
Prrc2c	226562	proline-rich coiled-coil 2C	2241.42	-0.112311	0.0549594	-2.04352	0.0410006	0.405061	stringent
Atp5o	28080	ATP synthase, H+ transporting, mitochondrial F1 complex, O subunit	2318.56	-0.115447	0.0565194	-2.04261	0.0410911	0.405065	non-clip
Bai2	NA	NA	24590.5	0.0835857	0.0409787	2.03974	0.0413766	0.405065	non-clip
Mesdc1	NA	NA	686.9	-0.160577	0.0787009	-2.04034	0.0413165	0.405065	non-clip
Mpp2	50997	membrane protein, palmitoylated 2 (MAGUK p55 subfamily member 2)	5830.28	0.0745857	0.0365438	2.04099	0.0412517	0.405065	non-clip
Ppp2r5e	26932	protein phosphatase 2, regulatory subunit B', epsilon	2102.58	-0.0971984	0.0476292	-2.04073	0.0412774	0.405065	high
Tmem167	66074	transmembrane protein 167	768.251	-0.145836	0.0714385	-2.04142	0.0412089	0.405065	non-clip
Spop	20747	speckle-type POZ protein	3491.08	0.0834699	0.0409486	2.03841	0.0415091	0.405749	low
Astn1	11899	astrotactin 1	9014.19	0.0808517	0.039683	2.03744	0.0416063	0.406085	non-clip
Rpl29	19944	ribosomal protein L29	2562.86	-0.137067	0.0673187	-2.03609	0.0417409	0.406785	low
Cand1	71902	cullin associated and neddylation disassociated 1	2824.59	-0.0926312	0.0455729	-2.0326	0.0420934	0.409604	high
Rcan1	54720	regulator of calcineurin 1	1652.12	0.0967269	0.0476102	2.03164	0.0421897	0.409924	non-clip
Cic	71722	capicua transcriptional repressor	6878.23	0.0916211	0.0451254	2.03037	0.0423193	0.409953	high
Phc1	13619	polyhomeotic 1	1370.77	0.106225	0.0523105	2.03066	0.0422894	0.409953	low
Hipk3	15259	homeodomain interacting protein kinase 3	1517.75	-0.122946	0.0606285	-2.02786	0.0425742	0.4105	stringent
Man2b2	17160	mannosidase 2, alpha B2	845.509	0.138963	0.0685661	2.0267	0.0426931	0.4105	non-clip
Mtss1l	244654	metastasis suppressor 1-like	8807.28	0.0801793	0.0395352	2.02805	0.0425553	0.4105	high
Rfxap	170767	regulatory factor X-associated protein	574.837	-0.17775	0.087688	-2.02707	0.0426552	0.4105	non-clip
Zfp651	270210	zinc finger protein 651	2574.5	0.0822162	0.0405541	2.02732	0.0426297	0.4105	high
Chmp5	76959	charged multivesicular body protein 5	855.409	-0.138198	0.0682796	-2.024	0.0429705	0.412555	non-clip
Abl2	11352	v-abl Abelson murine leukemia viral oncogene 2 (arg, Abelson-related gene)	2217.05	-0.107035	0.0529405	-2.0218	0.0431972	0.413571	low
Ank2	109676	ankyrin 2, brain	6484.03	0.0922817	0.0456652	2.02083	0.0432973	0.413571	stringent
Cnot3	232791	CCR4-NOT transcription complex, subunit 3	667.8	0.146962	0.0728465	2.01742	0.0436515	0.413571	low
Ints3	229543	integrator complex subunit 3	1561.22	0.107649	0.0533407	2.01814	0.0435767	0.413571	low
Letm1	56384	leucine zipper-EF-hand containing transmembrane protein 1	1974.15	-0.0944678	0.0468223	-2.01758	0.0436348	0.413571	non-clip
Scg2	20254	secretogranin II	5171.9	0.0886236	0.0439193	2.01787	0.0436045	0.413571	non-clip
Spata2	263876	spermatogenesis associated 2	2791.95	0.0889654	0.0440177	2.02113	0.0432667	0.413571	low
Stxbp1	20910	syntaxin binding protein 1	18551.8	0.0666384	0.033004	2.0191	0.0434769	0.413571	stringent
Tmem246	67063	transmembrane protein 246	1364.22	0.111535	0.0552211	2.01979	0.0434049	0.413571	low
Atp6v1g2	66237	ATPase, H+ transporting, lysosomal V1 subunit G2	15868.1	0.0860029	0.0427124	2.01353	0.0440585	0.415723	non-clip
Sel1l	20338	sel-1 suppressor of lin-12-like (C. elegans)	5392.28	0.0793636	0.0394175	2.01341	0.0440714	0.415723	non-clip
Ulk1	22241	unc-51 like kinase 1	2492.23	0.100253	0.0497874	2.01362	0.0440497	0.415723	high
Dgkd	227333	diacylglycerol kinase, delta	2587.43	0.0936605	0.046568	2.01126	0.0442976	0.417249	low
Rab8b	235442	RAB8B, member RAS oncogene family	1698.37	-0.101454	0.0505071	-2.00871	0.0445683	0.419188	non-clip
Trnp1	69539	TMF1-regulated nuclear protein 1	2395.16	0.104876	0.0522458	2.00735	0.044712	0.419929	non-clip
Asrgl1	66514	asparaginase like 1	3103.81	0.0816718	0.0407241	2.00549	0.0449109	0.421187	non-clip
Abhd4	105501	abhydrolase domain containing 4	2030.99	0.0973203	0.0486361	2.00099	0.0453935	0.421437	low
Clvs2	215890	clavesin 2	578.557	0.15559	0.0776192	2.00454	0.0450128	0.421437	non-clip
Gtpbp2	56055	GTP binding protein 2	774.413	-0.136028	0.0679231	-2.00268	0.0452121	0.421437	non-clip
Lphn2	NA	NA	2485.9	0.0979889	0.0489666	2.00114	0.0453774	0.421437	non-clip
Myo16	244281	myosin XVI	1416.3	0.115237	0.0575476	2.00246	0.0452354	0.421437	non-clip
Nptn	20320	neuroplastin	12485.4	0.0720516	0.0359884	2.00208	0.0452765	0.421437	non-clip
Zbtb4	75580	zinc finger and BTB domain containing 4	3285.75	0.100789	0.0503629	2.00124	0.0453661	0.421437	high
Gsg1l	269994	GSG1-like	703.282	0.154169	0.077074	2.00027	0.0454711	0.421552	non-clip
Acat1	110446	acetyl-Coenzyme A acetyltransferase 1	1464.14	-0.105867	0.0530251	-1.99655	0.0458743	0.423889	non-clip
Kcnh3	16512	potassium voltage-gated channel, subfamily H (eag-related), member 3	3177.34	0.0943779	0.0472804	1.99613	0.0459197	0.423889	low
Spry2	24064	sprouty RTK signaling antagonist 2	1129.12	-0.124923	0.0625728	-1.99644	0.0458862	0.423889	non-clip
Exoc2	66482	exocyst complex component 2	734.561	-0.130827	0.0655601	-1.99552	0.0459859	0.423895	non-clip
Kctd2	70382	potassium channel tetramerisation domain containing 2	856.26	-0.12497	0.0626509	-1.99471	0.0460746	0.424109	non-clip
Tmem255a	245386	transmembrane protein 255A	674.966	0.1685	0.0845106	1.99383	0.0461706	0.424389	non-clip
Grasp	56149	GRP1 (general receptor for phosphoinositides 1)-associated scaffold protein	1563.81	-0.137856	0.0691839	-1.9926	0.0463051	0.425022	non-clip
Dctn5	59288	dynactin 5	1452.36	-0.107281	0.0538896	-1.99075	0.0465083	0.425983	non-clip
Stub1	56424	STIP1 homology and U-Box containing protein 1	2010.55	-0.109333	0.0549288	-1.99045	0.0465415	0.425983	non-clip
Dgcr6	13353	DiGeorge syndrome critical region gene 6	631.735	-0.146166	0.0734669	-1.98955	0.0466406	0.426287	non-clip
Apex1	11792	apurinic/apyrimidinic endonuclease 1	617.424	-0.156756	0.0789936	-1.98441	0.0472097	0.427232	non-clip
Eif3m	98221	eukaryotic translation initiation factor 3, subunit M	728.234	-0.140068	0.0705872	-1.98433	0.0472193	0.427232	non-clip
Naa15	74838	N(alpha)-acetyltransferase 15, NatA auxiliary subunit	888.044	-0.130538	0.0658005	-1.98385	0.0472721	0.427232	low
Nck2	17974	non-catalytic region of tyrosine kinase adaptor protein 2	1007.06	0.124715	0.0628577	1.98409	0.0472462	0.427232	non-clip
Pcgf3	69587	polycomb group ring finger 3	1034.48	0.112143	0.0564355	1.9871	0.0469111	0.427232	non-clip
Rpl36a	19982	ribosomal protein L36A	605.518	-0.179055	0.0901457	-1.98629	0.0470015	0.427232	non-clip
Sp3	20687	trans-acting transcription factor 3	1145.14	-0.140104	0.0705728	-1.98525	0.047117	0.427232	high
Zhx1	22770	zinc fingers and homeoboxes 1	2182.18	0.100294	0.0505264	1.98499	0.0471459	0.427232	stringent
Elavl4	15572	ELAV like RNA binding protein 4	1313.07	-0.13688	0.0690758	-1.9816	0.0475246	0.428914	low
Akt3	23797	thymoma viral proto-oncogene 3	4871.91	0.0782403	0.0395809	1.97672	0.0480735	0.430864	stringent
Brsk1	381979	BR serine/threonine kinase 1	10153.1	0.076309	0.0385714	1.97838	0.0478855	0.430864	stringent
Camk1d	227541	calcium/calmodulin-dependent protein kinase ID	4313.95	0.0829686	0.0419614	1.97726	0.0480124	0.430864	non-clip
Nop56	67134	NOP56 ribonucleoprotein	1144.1	-0.112606	0.0569129	-1.97857	0.0478649	0.430864	non-clip
Slc25a5	11740	solute carrier family 25 (mitochondrial carrier, adenine nucleotide translocator), member 5	3600.42	-0.104872	0.0530387	-1.97728	0.0480101	0.430864	non-clip
Clstn3	232370	calsyntenin 3	8335.84	0.0714802	0.0361937	1.97494	0.0482751	0.431261	non-clip
Daam2	76441	dishevelled associated activator of morphogenesis 2	1914.92	0.112946	0.0572134	1.97411	0.0483692	0.431261	high
Hif1a	15251	hypoxia inducible factor 1, alpha subunit	1754.67	-0.104241	0.0527973	-1.97435	0.0483414	0.431261	low
Srpk2	20817	serine/arginine-rich protein specific kinase 2	3975.52	-0.0762697	0.0386376	-1.97398	0.0483844	0.431261	low
Vdac2	22334	voltage-dependent anion channel 2	2606.46	-0.0840131	0.042586	-1.97278	0.0485201	0.431876	non-clip
Xrn2	24128	5'-3' exoribonuclease 2	714.823	0.13675	0.0693455	1.972	0.0486091	0.432073	non-clip
Dyrk2	69181	dual-specificity tyrosine-(Y)-phosphorylation regulated kinase 2	866.176	-0.157171	0.0797945	-1.9697	0.0488731	0.432637	low
Lppr2	NA	NA	12060.9	0.0774478	0.0393173	1.96982	0.0488595	0.432637	non-clip
Slc48a1	67739	solute carrier family 48 (heme transporter), member 1	3245.86	0.0871406	0.0442232	1.97047	0.0487845	0.432637	non-clip
Cdh2	12558	cadherin 2	3010.3	0.0846637	0.0430352	1.96731	0.0491472	0.433876	high
Klhl18	270201	kelch-like 18	738.633	0.132382	0.0672847	1.96749	0.0491271	0.433876	non-clip
Fbxo28	67948	F-box protein 28	849.286	0.121617	0.0618758	1.96549	0.0493571	0.434544	non-clip
Sec14l1	74136	SEC14-like lipid binding 1	6835.14	0.070302	0.0357678	1.96551	0.049355	0.434544	high
Bckdha	12039	branched chain ketoacid dehydrogenase E1, alpha polypeptide	760.029	-0.133254	0.0678875	-1.96287	0.0496612	0.436627	non-clip
B630005N14Rik	NA	NA	682.674	-0.138811	0.0707529	-1.96191	0.0497724	0.436676	non-clip
Dab2ip	69601	disabled 2 interacting protein	4725.62	0.0828256	0.0422221	1.96166	0.0498017	0.436676	high
Atp5h	71679	ATP synthase, H+ transporting, mitochondrial F0 complex, subunit D	1898.58	-0.120193	0.0613557	-1.95895	0.0501184	0.437194	non-clip
Marcksl1	17357	MARCKS-like 1	4013.15	0.0801997	0.0409544	1.95827	0.0501986	0.437194	non-clip
Rps24	20088	ribosomal protein S24	3687.05	-0.118375	0.0603882	-1.96024	0.0499678	0.437194	high
Tubb4a	22153	tubulin, beta 4A class IVA	18039	0.0812579	0.0414903	1.95848	0.0501739	0.437194	non-clip
Unc5b	107449	unc-5 netrin receptor B	996.735	0.120956	0.0617651	1.95832	0.0501921	0.437194	non-clip
Hmgn1	15312	high mobility group nucleosomal binding domain 1	573.021	-0.149897	0.076586	-1.95724	0.0503193	0.437656	non-clip
Adipor1	72674	adiponectin receptor 1	1663	0.0998444	0.0510597	1.95544	0.0505309	0.438392	low
Arpc5l	74192	actin related protein 2/3 complex, subunit 5-like	977.474	-0.122965	0.0629052	-1.95476	0.0506114	0.438392	non-clip
Elac1	114615	elaC ribonuclease Z 1	545.363	-0.147955	0.0757756	-1.95253	0.0508748	0.438392	non-clip
Gab1	14388	growth factor receptor bound protein 2-associated protein 1	898.714	0.126235	0.0646908	1.95137	0.0510136	0.438392	low
Lasp1	16796	LIM and SH3 protein 1	3446.54	0.0915937	0.0468937	1.95322	0.0507933	0.438392	non-clip
Mkl2	239719	MKL/myocardin-like 2	6706.11	-0.0748443	0.0383542	-1.9514	0.0510094	0.438392	high
Rps27a	78294	ribosomal protein S27A	1429.22	-0.146157	0.0748508	-1.95265	0.0508612	0.438392	non-clip
Slc25a51	230125	solute carrier family 25, member 51	2718.7	0.0812676	0.041613	1.95294	0.050827	0.438392	non-clip
Slc41a1	98396	solute carrier family 41, member 1	2643.87	0.0942711	0.048283	1.95247	0.0508825	0.438392	non-clip
2310035C23Rik	NA	NA	980.479	-0.12282	0.0630954	-1.94658	0.0515857	0.438763	low
Clmn	94040	calmin	3009.82	0.113317	0.0581037	1.95025	0.0511459	0.438763	stringent
Dip2b	239667	disco interacting protein 2 homolog B	1606.56	-0.113671	0.0584725	-1.944	0.0518951	0.438763	high
Fbxw11	103583	F-box and WD-40 domain protein 11	3722.14	0.0758195	0.039002	1.94399	0.0518969	0.438763	low
Hspa5	14828	heat shock protein 5	4645.59	0.082789	0.0425815	1.94425	0.0518655	0.438763	non-clip
Ier5	15939	immediate early response 5	1296.08	-0.112965	0.0581124	-1.94391	0.0519065	0.438763	non-clip
Irf2bp2	270110	interferon regulatory factor 2 binding protein 2	1037.13	-0.119024	0.0611752	-1.94562	0.0517001	0.438763	non-clip
Mal	17153	myelin and lymphocyte protein, T cell differentiation protein	9525.03	0.0922955	0.0474938	1.94332	0.0519778	0.438763	non-clip
Shank3	58234	SH3 and multiple ankyrin repeat domains 3	7959.23	0.102312	0.052572	1.94613	0.0516396	0.438763	stringent
Slc4a8	59033	solute carrier family 4 (anion exchanger), member 8	4037.09	0.0996564	0.0511939	1.94664	0.0515774	0.438763	low
Smarcc2	68094	SWI/SNF related, matrix associated, actin dependent regulator of chromatin, subfamily c, member 2	8389.28	0.0647561	0.0332315	1.94864	0.051339	0.438763	high
Thsd4	207596	thrombospondin, type I, domain containing 4	1511.31	0.118003	0.0606535	1.94552	0.0517121	0.438763	non-clip
Txndc11	106200	thioredoxin domain containing 11	780.513	0.128456	0.0661095	1.94308	0.0520061	0.438763	low
Zfpl1	81909	zinc finger like protein 1	525.299	0.168167	0.0864528	1.94519	0.0517526	0.438763	non-clip
Vcl	22330	vinculin	927.693	0.147477	0.0759328	1.9422	0.0521129	0.439092	non-clip
Ddi2	68817	DNA-damage inducible protein 2	661.372	-0.158645	0.0818339	-1.93862	0.0525471	0.442175	non-clip
Gns	75612	glucosamine (N-acetyl)-6-sulfatase	2774.69	0.0905619	0.0467797	1.93592	0.0528772	0.444375	non-clip
Rpl15	66480	ribosomal protein L15	3175.25	-0.0965918	0.0499213	-1.93488	0.0530047	0.444868	low
Idh1	15926	isocitrate dehydrogenase 1 (NADP+), soluble	653.6	-0.141972	0.0734341	-1.93333	0.0531958	0.445894	non-clip
Nmnat2	226518	nicotinamide nucleotide adenylyltransferase 2	2928.73	-0.0853818	0.0442011	-1.93167	0.0534007	0.447033	non-clip
Acaca	107476	acetyl-Coenzyme A carboxylase alpha	1653.32	0.107431	0.0556867	1.92921	0.0537045	0.447168	high
Atp2b3	320707	ATPase, Ca++ transporting, plasma membrane 3	5931.66	0.0888724	0.0460379	1.93042	0.0535552	0.447168	non-clip
Huwe1	59026	HECT, UBA and WWE domain containing 1	8092.31	0.0890145	0.0461343	1.92947	0.0536729	0.447168	stringent
Map4	17758	microtubule-associated protein 4	16982.2	0.0734832	0.038099	1.92875	0.0537624	0.447168	high
Taldo1	21351	transaldolase 1	1262.4	-0.116914	0.0605754	-1.93006	0.0536	0.447168	non-clip
Arpc1a	56443	actin related protein 2/3 complex, subunit 1A	2990.25	-0.0854857	0.0444856	-1.92165	0.0546499	0.447359	non-clip
Inpp5j	170835	inositol polyphosphate 5-phosphatase J	1298.84	0.122684	0.0637751	1.9237	0.054392	0.447359	low
Lrrc8d	231549	leucine rich repeat containing 8D	2228	0.101101	0.052649	1.92028	0.0548224	0.447359	high
Ralgapa1	56784	Ral GTPase activating protein, alpha subunit 1	3491.6	0.0834419	0.0433497	1.92486	0.0542473	0.447359	stringent
Rars	104458	arginyl-tRNA synthetase	693.212	-0.143834	0.0747887	-1.92321	0.0544535	0.447359	non-clip
Sec31a	69162	Sec31 homolog A (S. cerevisiae)	2698.31	0.0866374	0.0451029	1.92088	0.0547465	0.447359	low
Sucla2	20916	succinate-Coenzyme A ligase, ADP-forming, beta subunit	2151	-0.098377	0.0512227	-1.92058	0.0547853	0.447359	non-clip
Tmem43	74122	transmembrane protein 43	893.705	0.120195	0.0623935	1.9264	0.0540539	0.447359	non-clip
Yipf3	28064	Yip1 domain family, member 3	1265.57	-0.107358	0.0557683	-1.92507	0.05422	0.447359	non-clip
Ykt6	56418	YKT6 v-SNARE homolog (S. cerevisiae)	1767.54	0.0937814	0.0488105	1.92134	0.0546892	0.447359	non-clip
Zcchc2	227449	zinc finger, CCHC domain containing 2	525.659	-0.153915	0.0801308	-1.9208	0.0547576	0.447359	low
Zfp260	26466	zinc finger protein 260	981.768	-0.114099	0.0594167	-1.92031	0.0548184	0.447359	non-clip
Zfp385b	241494	zinc finger protein 385B	1222.62	0.118856	0.0617514	1.92475	0.0542605	0.447359	high
Zfp512	269639	zinc finger protein 512	611.917	-0.148057	0.077071	-1.92105	0.0547258	0.447359	non-clip
Znhit2	29805	zinc finger, HIT domain containing 2	536.365	-0.166035	0.0863031	-1.92387	0.0543715	0.447359	non-clip
Tnpo1	238799	transportin 1	595.289	-0.147035	0.0766007	-1.91951	0.0549204	0.447595	low
Usp20	74270	ubiquitin specific peptidase 20	2024.62	0.0912489	0.0475687	1.91825	0.0550789	0.448321	non-clip
Cd82	12521	CD82 antigen	577.152	0.167895	0.0877477	1.91338	0.055699	0.448415	non-clip
Dmd	13405	dystrophin, muscular dystrophy	761.171	-0.139613	0.0728133	-1.91741	0.0551857	0.448415	high
Elavl3	15571	ELAV like RNA binding protein 3	5785.69	0.0870763	0.0455119	1.91327	0.0557141	0.448415	low
Fam210b	67017	family with sequence similarity 210, member B	2150.76	0.088451	0.0462223	1.9136	0.0556716	0.448415	non-clip
Fbxl20	72194	F-box and leucine-rich repeat protein 20	874.433	0.129113	0.067455	1.91405	0.0556132	0.448415	non-clip
H2afz	51788	H2A histone family, member Z	1182.78	-0.126803	0.066232	-1.91453	0.055553	0.448415	non-clip
Hnrnpa3	229279	heterogeneous nuclear ribonucleoprotein A3	4299	-0.0901994	0.0471435	-1.9133	0.0557103	0.448415	low
Lzts1	211134	leucine zipper, putative tumor suppressor 1	800.259	-0.14907	0.0778512	-1.91481	0.0555166	0.448415	non-clip
Ptprr	19279	protein tyrosine phosphatase, receptor type, R	610.062	0.148255	0.0773435	1.91683	0.0552589	0.448415	non-clip
Fndc4	64339	fibronectin type III domain containing 4	2055.04	-0.115117	0.0601902	-1.91255	0.0558057	0.448595	non-clip
Rapgef1	107746	Rap guanine nucleotide exchange factor (GEF) 1	3947.49	0.0870227	0.0455287	1.91138	0.0559554	0.44924	stringent
Adrbk1	NA	NA	5371.31	0.0712043	0.0373167	1.90811	0.0563774	0.449635	high
Akap8	56399	A kinase (PRKA) anchor protein 8	581.657	-0.138145	0.0723934	-1.90825	0.0563584	0.449635	non-clip
Chchd10	103172	coiled-coil-helix-coiled-coil-helix domain containing 10	1981.02	-0.100251	0.0525718	-1.90693	0.0565299	0.449635	non-clip
Gabra2	14395	gamma-aminobutyric acid (GABA) A receptor, subunit alpha 2	2111.99	0.129655	0.0678936	1.90968	0.0561748	0.449635	non-clip
Gnai2	14678	guanine nucleotide binding protein (G protein), alpha inhibiting 2	4383.14	0.0881178	0.0461329	1.91009	0.0561222	0.449635	non-clip
Rbl2	19651	RB transcriptional corepressor like 2	912.468	0.116624	0.0611828	1.90616	0.0566299	0.449635	high
Robo1	19876	roundabout guidance receptor 1	1746.01	0.103129	0.0540984	1.90632	0.0566082	0.449635	low
Spred3	101809	sprouty-related, EVH1 domain containing 3	1554.13	0.102972	0.0540127	1.90643	0.056594	0.449635	non-clip
Uqcr10	66152	ubiquinol-cytochrome c reductase, complex III subunit X	742.995	-0.148168	0.0776706	-1.90765	0.0564369	0.449635	non-clip
Amotl1	75723	angiomotin-like 1	735.049	0.141076	0.0740423	1.90534	0.0567354	0.449901	non-clip
Emd	13726	emerin	885.537	0.119152	0.0625527	1.90483	0.0568026	0.449901	non-clip
Ap3d1	11776	adaptor-related protein complex 3, delta 1 subunit	4742.74	0.072072	0.0379442	1.89942	0.0575096	0.449994	low
Cacna1a	12286	calcium channel, voltage-dependent, P/Q type, alpha 1A subunit	3446.75	0.111754	0.0588219	1.89987	0.0574507	0.449994	high
Clu	12759	clusterin	27764.8	0.0660039	0.0347308	1.90044	0.057375	0.449994	high
Gpr158	241263	G protein-coupled receptor 158	3325.8	0.0821831	0.0432504	1.90017	0.0574112	0.449994	high
Hnrnpc	15381	heterogeneous nuclear ribonucleoprotein C	3044.2	-0.0767286	0.0403838	-1.89998	0.0574352	0.449994	non-clip
Polr2m	28015	polymerase (RNA) II (DNA directed) polypeptide M	3072.8	-0.0878951	0.0461848	-1.90312	0.0570253	0.449994	high
Rnf123	84585	ring finger protein 123	1448.62	0.09875	0.0519068	1.90245	0.0571124	0.449994	low
Scrn1	69938	secernin 1	2115.58	0.0927047	0.0487596	1.90126	0.0572678	0.449994	non-clip
Smad1	17125	SMAD family member 1	544.792	-0.146657	0.0771876	-1.90001	0.0574318	0.449994	non-clip
Tmbim1	69660	transmembrane BAX inhibitor motif containing 1	833.468	0.122558	0.0643962	1.90319	0.0570156	0.449994	low
Mast1	56527	microtubule associated serine/threonine kinase 1	3476.51	0.0836809	0.0441009	1.89748	0.057764	0.451438	high
Rnf115	67845	ring finger protein 115	1056.44	-0.111681	0.058959	-1.89421	0.058197	0.454273	non-clip
Zmiz1	328365	zinc finger, MIZ-type containing 1	5816.2	0.0821214	0.0433805	1.89305	0.0583514	0.45493	stringent
Srcin1	56013	SRC kinase signaling inhibitor 1	7949.2	0.0819748	0.043316	1.89248	0.0584269	0.45497	high
Rtn2	20167	reticulon 2 (Z-band associated protein)	1680.81	0.0919412	0.0486027	1.89169	0.0585323	0.455061	high
Trp53i11	277414	transformation related protein 53 inducible protein 11	1398.51	-0.101783	0.0538153	-1.89134	0.0585792	0.455061	non-clip
Amz2	13929	archaelysin family metallopeptidase 2	751.841	-0.134134	0.070956	-1.89039	0.0587064	0.455502	non-clip
1810055G02Rik	72056	RIKEN cDNA 1810055G02 gene	654.79	0.136561	0.0725652	1.88191	0.0598488	0.455505	non-clip
Dlgap3	242667	DLG associated protein 3	11205	0.0785304	0.0416705	1.88456	0.0594899	0.455505	stringent
Elmod1	270162	ELMO/CED-12 domain containing 1	6645.19	0.0616306	0.0326771	1.88605	0.0592888	0.455505	non-clip
Fads2	56473	fatty acid desaturase 2	3993.74	0.0802149	0.0425969	1.88312	0.0596844	0.455505	non-clip
Guk1	14923	guanylate kinase 1	1455.88	-0.106351	0.0565718	-1.87992	0.0601186	0.455505	non-clip
Icam1	15894	intercellular adhesion molecule 1	779.02	0.163272	0.0868233	1.88051	0.0600385	0.455505	non-clip
Kalrn	545156	kalirin, RhoGEF kinase	10027.6	0.0840933	0.044722	1.88036	0.0600593	0.455505	stringent
Lrrn3	16981	leucine rich repeat protein 3, neuronal	1424.87	0.111453	0.0590028	1.88895	0.0588984	0.455505	high
Ncbp1	433702	nuclear cap binding protein subunit 1	1071.31	0.104385	0.0554281	1.88325	0.0596666	0.455505	non-clip
Nhp2l1	NA	NA	1710	-0.109202	0.0579366	-1.88485	0.05945	0.455505	non-clip
Nup62	18226	nucleoporin 62	769.064	0.123	0.0654084	1.8805	0.0600406	0.455505	low
Palmd	114301	palmdelphin	866.021	0.132945	0.0707283	1.87965	0.0601553	0.455505	non-clip
Pcnxl3	NA	NA	1638.76	0.105502	0.0561349	1.87944	0.0601849	0.455505	non-clip
Pfdn5	56612	prefoldin 5	1673.98	-0.121988	0.064804	-1.88242	0.0597791	0.455505	non-clip
Plxnd1	67784	plexin D1	2224.6	0.130667	0.0692783	1.88611	0.0592798	0.455505	high
Psma2	19166	proteasome (prosome, macropain) subunit, alpha type 2	922.992	-0.126847	0.0673397	-1.88369	0.0596075	0.455505	non-clip
Psmb5	19173	proteasome (prosome, macropain) subunit, beta type 5	1188.03	-0.135049	0.0716804	-1.88404	0.0595596	0.455505	non-clip
Ptprk	19272	protein tyrosine phosphatase, receptor type, K	907.184	-0.137915	0.073365	-1.87985	0.0601281	0.455505	low
Rab40b	217371	Rab40B, member RAS oncogene family	551.983	-0.147911	0.0784806	-1.88468	0.0594727	0.455505	non-clip
Syt11	229521	synaptotagmin XI	21169.1	0.061217	0.0324412	1.88701	0.0591587	0.455505	low
Zfp580	68992	zinc finger protein 580	787.561	-0.126446	0.067277	-1.87949	0.0601775	0.455505	non-clip
Mmp14	17387	matrix metallopeptidase 14 (membrane-inserted)	605.45	0.175277	0.0933132	1.87837	0.0603305	0.456073	non-clip
Bai1	NA	NA	10289.8	0.0792122	0.0421859	1.87769	0.060423	0.456107	non-clip
Irs2	384783	insulin receptor substrate 2	2028.53	0.115528	0.0615389	1.87731	0.0604759	0.456107	high
Ciz1	68379	CDKN1A interacting zinc finger protein 1	818.431	0.126879	0.067738	1.87308	0.0610577	0.457786	non-clip
Coq9	67914	coenzyme Q9	751.063	-0.12769	0.0681546	-1.87354	0.060994	0.457786	non-clip
Dazap2	23994	DAZ associated protein 2	3263.24	0.0816757	0.043598	1.87338	0.0610158	0.457786	non-clip
Lifr	16880	LIF receptor alpha	1336.87	-0.1122	0.0598616	-1.87433	0.0608855	0.457786	high
Nrip1	268903	nuclear receptor interacting protein 1	1535.88	0.103803	0.0554326	1.8726	0.061123	0.457786	high
Psmb7	19177	proteasome (prosome, macropain) subunit, beta type 7	1373.74	-0.111561	0.059573	-1.87268	0.0611124	0.457786	non-clip
Cdh4	12561	cadherin 4	816.867	0.125024	0.0667941	1.87178	0.0612374	0.458112	non-clip
Slit2	20563	slit guidance ligand 2	808.977	-0.135747	0.0725546	-1.87097	0.0613497	0.458423	low
Mia3	338366	melanoma inhibitory activity 3	2296.17	0.0981539	0.0524995	1.86962	0.0615371	0.459292	non-clip
Acap2	78618	ArfGAP with coiled-coil, ankyrin repeat and PH domains 2	1642.54	-0.0978213	0.0523368	-1.86907	0.0616126	0.459327	non-clip
Inf2	70435	inverted formin, FH2 and WH2 domain containing	2050.39	0.118847	0.0636309	1.86776	0.0617957	0.460161	low
Bdnf	12064	brain derived neurotrophic factor	731.175	-0.149174	0.080031	-1.86395	0.0623282	0.461471	non-clip
Ndufb7	66916	NADH:ubiquinone oxidoreductase subunit B7	573.206	-0.167474	0.089815	-1.86466	0.0622295	0.461471	non-clip
Rps8	20116	ribosomal protein S8	2437.15	-0.0922012	0.0494476	-1.86463	0.0622339	0.461471	low
Sparc	20692	secreted acidic cysteine rich glycoprotein	7998.42	0.084053	0.0450862	1.86427	0.0622831	0.461471	non-clip
Timp4	110595	tissue inhibitor of metalloproteinase 4	552.487	-0.162358	0.0870329	-1.86548	0.0621145	0.461471	non-clip
Ets2	23872	E26 avian leukemia oncogene 2, 3' domain	1595.04	-0.0918882	0.0493888	-1.86051	0.0628137	0.461639	low
Gpr176	381413	G protein-coupled receptor 176	618.387	0.146908	0.0789833	1.85999	0.0628867	0.461639	non-clip
Mbnl2	105559	muscleblind like splicing factor 2	5901.27	-0.0828463	0.0445431	-1.85991	0.0628977	0.461639	high
Mesdc2	NA	NA	884.537	0.116036	0.0622913	1.8628	0.062491	0.461639	non-clip
Psmb3	26446	proteasome (prosome, macropain) subunit, beta type 3	787.779	-0.151302	0.0812277	-1.86268	0.0625067	0.461639	non-clip
Rab1	NA	NA	3003.77	-0.0817814	0.0439745	-1.85974	0.0629217	0.461639	non-clip
Rps5	20103	ribosomal protein S5	1998.46	-0.118021	0.0634258	-1.86078	0.0627754	0.461639	non-clip
Wdr37	207615	WD repeat domain 37	928.169	-0.111576	0.0599697	-1.86053	0.0628102	0.461639	non-clip
Ppfia3	76787	protein tyrosine phosphatase, receptor type, f polypeptide (PTPRF), interacting protein (liprin), alpha 3	4660.47	0.0774459	0.0416734	1.8584	0.0631118	0.46251	high
Ago2	239528	argonaute RISC catalytic subunit 2	2485.81	0.104471	0.056262	1.85686	0.063331	0.463059	high
Rpl23a	268449	ribosomal protein L23A	3221.75	-0.110529	0.0595567	-1.85586	0.063473	0.463059	low
Shisa9	72555	shisa family member 9	1418.3	0.104854	0.0564969	1.85592	0.0634646	0.463059	non-clip
Tmem104	320534	transmembrane protein 104	705.686	0.136396	0.0734876	1.85605	0.0634469	0.463059	non-clip
Cdh10	320873	cadherin 10	663.095	0.132622	0.071525	1.85421	0.063709	0.464238	non-clip
Slc14a1	108052	solute carrier family 14 (urea transporter), member 1	636.597	0.142628	0.0769413	1.85373	0.063778	0.464238	non-clip
9330102E08Rik	330427	RIKEN cDNA 9330102E08 gene	532.67	0.154561	0.0834729	1.85163	0.0640796	0.465909	non-clip
Bclaf1	72567	BCL2-associated transcription factor 1	2258.92	-0.0982387	0.0531073	-1.84982	0.06434	0.466754	low
Tiam1	21844	T cell lymphoma invasion and metastasis 1	1528.76	-0.121051	0.0654341	-1.84996	0.0643186	0.466754	high
Mmp17	23948	matrix metallopeptidase 17	5121.25	0.081895	0.0442862	1.84922	0.0644255	0.46685	non-clip
Eif4g1	208643	eukaryotic translation initiation factor 4, gamma 1	4363.35	-0.0805817	0.0436792	-1.84485	0.0650589	0.469767	high
Klhl5	71778	kelch-like 5	1596.02	-0.0893659	0.0484655	-1.84391	0.0651965	0.469767	low
Lingo3	237403	leucine rich repeat and Ig domain containing 3	1371.13	0.140632	0.0762146	1.84521	0.065007	0.469767	non-clip
Myh14	71960	myosin, heavy polypeptide 14	893.524	0.130898	0.0710011	1.8436	0.0652414	0.469767	non-clip
Pdgfb	18591	platelet derived growth factor, B polypeptide	1267.79	-0.105192	0.057012	-1.84509	0.0650242	0.469767	non-clip
Sirt2	64383	sirtuin 2	5080.61	0.0870482	0.0472203	1.84345	0.0652636	0.469767	low
Add2	11519	adducin 2 (beta)	9215.34	0.0706707	0.0384164	1.8396	0.065827	0.471313	low
Ermn	77767	ermin, ERM-like protein	900.561	0.128222	0.0697514	1.83827	0.0660223	0.471313	non-clip
Pcsk1n	30052	proprotein convertase subtilisin/kexin type 1 inhibitor	12677.3	-0.13874	0.0754068	-1.83989	0.0657846	0.471313	high
Plek	56193	pleckstrin	977.518	0.142029	0.0772593	1.83834	0.0660125	0.471313	non-clip
Rab11fip3	215445	RAB11 family interacting protein 3 (class II)	3583.82	-0.0750676	0.0408418	-1.83801	0.066061	0.471313	high
Sap130	269003	Sin3A associated protein	1551.84	0.101433	0.0551454	1.83938	0.0658596	0.471313	high
Slc16a2	20502	solute carrier family 16 (monocarboxylic acid transporters), member 2	2006.65	0.112701	0.061259	1.83975	0.0658055	0.471313	non-clip
Slc38a7	234595	solute carrier family 38, member 7	850.782	0.121148	0.0658365	1.84013	0.0657492	0.471313	non-clip
Mboat7	77582	membrane bound O-acyltransferase domain containing 7	3217.32	0.0767659	0.0417866	1.83709	0.0661961	0.471756	non-clip
Nfyc	18046	nuclear transcription factor-Y gamma	851.538	-0.131075	0.0713728	-1.83648	0.0662869	0.471884	non-clip
Galt	14430	galactose-1-phosphate uridyl transferase	579.348	-0.137317	0.0749235	-1.83277	0.066837	0.473422	non-clip
Gprc5b	64297	G protein-coupled receptor, family C, group 5, member B	3988.71	0.0798205	0.0435365	1.83341	0.066741	0.473422	non-clip
Kif1b	16561	kinesin family member 1B	19208.1	0.0661406	0.0361017	1.83206	0.0669419	0.473422	stringent
Naa30	70646	N(alpha)-acetyltransferase 30, NatC catalytic subunit	679.628	-0.1514	0.0825593	-1.83383	0.0666786	0.473422	non-clip
Setd5	72895	SET domain containing 5	2403.93	-0.0795017	0.0433771	-1.8328	0.0668323	0.473422	high
Zcrb1	67197	zinc finger CCHC-type and RNA binding motif 1	580.158	-0.144132	0.0786648	-1.83223	0.0669178	0.473422	non-clip
Abhd12	76192	abhydrolase domain containing 12	7650.11	0.068123	0.0372223	1.83017	0.0672252	0.474754	low
Wscd2	320916	WSC domain containing 2	3401.5	0.0757926	0.0414208	1.82982	0.067277	0.474754	non-clip
Arhgdia	192662	Rho GDP dissociation inhibitor (GDI) alpha	7503.59	0.0710815	0.0388574	1.82929	0.0673557	0.474792	low
Ifnar1	15975	interferon (alpha and beta) receptor 1	1206.93	0.102364	0.0560249	1.82712	0.0676818	0.475249	high
Kit	16590	KIT proto-oncogene receptor tyrosine kinase	3727.79	0.0847722	0.0464021	1.8269	0.0677143	0.475249	non-clip
Rps17	20068	ribosomal protein S17	1162.6	-0.136993	0.0749647	-1.82744	0.0676342	0.475249	low
Stoml1	69106	stomatin-like 1	929.321	0.112789	0.0617266	1.82723	0.0676653	0.475249	non-clip
Armc8	74125	armadillo repeat containing 8	1333.47	-0.100091	0.0548501	-1.82482	0.0680289	0.476939	non-clip
Slc4a2	20535	solute carrier family 4 (anion exchanger), member 2	593.773	0.131656	0.0722103	1.82323	0.0682692	0.477074	non-clip
Vcp	269523	valosin containing protein	5032.59	-0.0667774	0.0366212	-1.82346	0.0682339	0.477074	non-clip
Zhx2	387609	zinc fingers and homeoboxes 2	683.67	0.154434	0.0846859	1.82361	0.068211	0.477074	low
Lrrc8b	433926	leucine rich repeat containing 8 family, member B	1752.36	0.0970616	0.0533048	1.82088	0.0686253	0.478109	stringent
Msn	17698	moesin	835.237	0.12512	0.0686902	1.82151	0.068529	0.478109	non-clip
Vamp1	22317	vesicle-associated membrane protein 1	1880.84	-0.0831594	0.0456722	-1.82079	0.068639	0.478109	non-clip
B3galt1	26877	UDP-Gal:betaGlcNAc beta 1,3-galactosyltransferase, polypeptide 1	1739.9	0.0893718	0.0491258	1.81924	0.0688744	0.478149	high
Plch2	269615	phospholipase C, eta 2	2116.7	0.10583	0.0581571	1.81972	0.0688018	0.478149	low
Prkar1b	19085	protein kinase, cAMP dependent regulatory, type I beta	15967.3	0.0580575	0.0319206	1.81881	0.0689403	0.478149	non-clip
Zfand5	22682	zinc finger, AN1-type domain 5	2624.46	-0.0812214	0.0446365	-1.81962	0.0688175	0.478149	non-clip
Fam73a	NA	NA	2127.86	-0.0925811	0.0509337	-1.81768	0.0691136	0.478797	low
Trim46	360213	tripartite motif-containing 46	2065.93	0.0810227	0.0445858	1.81723	0.0691818	0.478797	non-clip
Rpl17	319195	ribosomal protein L17	2460.19	-0.102369	0.056394	-1.81524	0.0694866	0.480094	non-clip
Slc29a4	243328	solute carrier family 29 (nucleoside transporters), member 4	689.232	0.12618	0.0695193	1.81504	0.0695176	0.480094	non-clip
Strn4	97387	striatin, calmodulin binding protein 4	7942.16	0.0682086	0.0375952	1.81429	0.0696332	0.48038	high
Rnft2	269695	ring finger protein, transmembrane 2	3147.7	0.0898199	0.0495343	1.81328	0.0697879	0.480935	non-clip
Bap1	104416	Brca1 associated protein 1	3501.47	0.0709809	0.039169	1.81217	0.0699598	0.481095	high
Mat2b	108645	methionine adenosyltransferase II, beta	1242.66	-0.0993423	0.0548062	-1.81261	0.069892	0.481095	non-clip
Ctif	269037	CBP80/20-dependent translation initiation factor	2597.34	0.0793225	0.0438148	1.8104	0.0702335	0.482464	non-clip
Sowaha	237761	sosondowah ankyrin repeat domain family member A	4723.98	0.0705215	0.0390276	1.80696	0.0707682	0.485621	low
Mrps7	50529	mitchondrial ribosomal protein S7	626.441	-0.130253	0.0721265	-1.80589	0.0709356	0.486254	non-clip
Slc19a2	116914	solute carrier family 19 (thiamine transporter), member 2	645.549	0.133595	0.0740364	1.80445	0.0711606	0.487281	non-clip
Map3k2	26405	mitogen-activated protein kinase kinase kinase 2	701.939	-0.126137	0.0699325	-1.8037	0.0712784	0.487572	non-clip
Gpr107	277463	G protein-coupled receptor 107	941.076	0.116118	0.0644252	1.80238	0.0714861	0.488476	non-clip
Dcaf10	242418	DDB1 and CUL4 associated factor 10	790.918	-0.115214	0.0639717	-1.80101	0.0717017	0.488917	non-clip
Fgd4	224014	FYVE, RhoGEF and PH domain containing 4	525.555	-0.140688	0.0781077	-1.8012	0.0716714	0.488917	non-clip
Vdac1	22333	voltage-dependent anion channel 1	7941.97	-0.0656179	0.0364487	-1.80028	0.071816	0.489181	non-clip
Wdr45b	66840	WD repeat domain 45B	1309.56	-0.0974158	0.0541656	-1.79848	0.0721007	0.490603	low
2010300C02Rik	72097	RIKEN cDNA 2010300C02 gene	13735.4	0.0703722	0.0391397	1.79797	0.0721814	0.490636	high
Gmpr	66355	guanosine monophosphate reductase	960.973	-0.127695	0.0710496	-1.79726	0.0722945	0.490727	non-clip
Gramd1b	235283	GRAM domain containing 1B	2220.21	0.0781915	0.0435139	1.79693	0.0723464	0.490727	high
Bag6	224727	BCL2-associated athanogene 6	5399.34	0.0754788	0.0420621	1.79446	0.0727398	0.491867	high
Dnajb12	56709	DnaJ heat shock protein family (Hsp40) member B12	1051.25	0.108073	0.0602511	1.79371	0.0728591	0.491867	non-clip
Fam43b	625638	family with sequence similarity 43, member B	909.88	-0.118239	0.0659368	-1.79322	0.0729371	0.491867	non-clip
Mien1	103742	migration and invasion enhancer 1	608.148	-0.150713	0.0839675	-1.7949	0.0726701	0.491867	non-clip
Nceh1	320024	neutral cholesterol ester hydrolase 1	3997.18	0.0716901	0.0399907	1.79267	0.0730262	0.491867	non-clip
P4hb	18453	prolyl 4-hydroxylase, beta polypeptide	2980.23	0.0859999	0.0479766	1.79254	0.0730466	0.491867	non-clip
Prkag2	108099	protein kinase, AMP-activated, gamma 2 non-catalytic subunit	1770.39	0.0847017	0.047205	1.79434	0.072759	0.491867	high
Agk	69923	acylglycerol kinase	618.614	-0.125921	0.0704795	-1.78663	0.0739969	0.492418	non-clip
Akap2	11641	A kinase (PRKA) anchor protein 2	1858.31	0.106287	0.0595449	1.78499	0.0742634	0.492418	non-clip
Baalc	118452	brain and acute leukemia, cytoplasmic	5926.32	0.0679733	0.0380233	1.78767	0.0738288	0.492418	non-clip
Bcl9	77578	B cell CLL/lymphoma 9	2035.54	0.0861745	0.0482021	1.78777	0.0738124	0.492418	high
Dcakd	68087	dephospho-CoA kinase domain containing	1900.91	0.102139	0.0570739	1.78958	0.0735208	0.492418	non-clip
Erlec1	66753	endoplasmic reticulum lectin 1	925.088	-0.118386	0.0661801	-1.78884	0.07364	0.492418	non-clip
Grn	14824	granulin	1575.24	0.0873672	0.0488498	1.78849	0.0736976	0.492418	non-clip
Hmgxb3	106894	HMG box domain containing 3	1257.9	-0.0927963	0.0519883	-1.78495	0.0742699	0.492418	high
Ica1	15893	islet cell autoantigen 1	889.94	-0.118819	0.0663988	-1.78947	0.0735391	0.492418	non-clip
Iqgap2	544963	IQ motif containing GTPase activating protein 2	2653.94	0.0892143	0.049829	1.79041	0.0733881	0.492418	low
Mapk6	50772	mitogen-activated protein kinase 6	1361.89	-0.094141	0.0527346	-1.78519	0.0742313	0.492418	high
Nav2	78286	neuron navigator 2	1686.34	-0.107894	0.0603763	-1.78703	0.0739332	0.492418	low
Ndrg3	29812	N-myc downstream regulated gene 3	12603.4	0.0590472	0.0329869	1.79002	0.073451	0.492418	low
Raly	19383	hnRNP-associated with lethal yellow	1170.89	-0.10732	0.0601032	-1.78559	0.074165	0.492418	non-clip
Zcchc24	71918	zinc finger, CCHC domain containing 24	2217.26	0.100207	0.0561079	1.78597	0.0741034	0.492418	non-clip
Adnp2	240442	ADNP homeobox 2	707.221	-0.128742	0.0721911	-1.78335	0.0745291	0.492623	low
Cramp1l	57354	cramped chromatin regulator homolog 1	1042.83	-0.104538	0.0586097	-1.78362	0.0744849	0.492623	high
Rbfox3	52897	RNA binding protein, fox-1 homolog (C. elegans) 3	5949.41	0.107423	0.0602111	1.7841	0.0744076	0.492623	low
1700025G04Rik	69399	RIKEN cDNA 1700025G04 gene	2767.96	0.0842887	0.0473259	1.78103	0.0749078	0.492651	non-clip
Bsn	12217	bassoon	15629.1	0.0834643	0.0468982	1.77969	0.0751267	0.492651	stringent
Cnot6l	231464	CCR4-NOT transcription complex, subunit 6-like	979.826	-0.126434	0.0709935	-1.78092	0.0749258	0.492651	non-clip
Ggnbp2	217039	gametogenetin binding protein 2	1095.26	-0.111918	0.0628704	-1.78014	0.0750536	0.492651	non-clip
Man2c1	73744	mannosidase, alpha, class 2C, member 1	727.445	0.126814	0.0712599	1.77959	0.0751424	0.492651	non-clip
Nlk	18099	nemo like kinase	1095.28	-0.108741	0.0610394	-1.78149	0.0748324	0.492651	high
Rcor3	214742	REST corepressor 3	544.669	-0.136169	0.076462	-1.78087	0.0749334	0.492651	non-clip
Ubap2l	74383	ubiquitin-associated protein 2-like	3046.98	0.0926508	0.0519775	1.78252	0.0746651	0.492651	stringent
Snd1	56463	staphylococcal nuclease and tudor domain containing 1	2121.53	0.0821557	0.0461884	1.77871	0.0752877	0.493104	non-clip
Gsn	227753	gelsolin	3096.36	0.0896538	0.0504247	1.77798	0.075408	0.493392	non-clip
Dmtn	13829	dematin actin binding protein	6446.98	0.0626421	0.0352559	1.77678	0.0756043	0.494103	non-clip
Il1rap	16180	interleukin 1 receptor accessory protein	728.487	0.126806	0.0713841	1.77639	0.0756693	0.494103	non-clip
Kdm5b	75605	lysine (K)-specific demethylase 5B	1277.92	-0.101515	0.0572206	-1.7741	0.0760468	0.496068	low
Fus	233908	fused in sarcoma	2805.22	-0.0771623	0.0435863	-1.77034	0.0766713	0.496852	high
Ikbkb	16150	inhibitor of kappaB kinase beta	668.918	0.131563	0.0743398	1.76975	0.0767686	0.496852	non-clip
Kif1c	16562	kinesin family member 1C	3643.99	0.0787373	0.0444496	1.77138	0.0764968	0.496852	low
Pcdhga5	93713	protocadherin gamma subfamily A, 5	658.063	0.162325	0.0917433	1.76934	0.0768368	0.496852	non-clip
Pcif1	228866	PDX1 C-terminal inhibiting factor 1	964.489	0.121577	0.068635	1.77135	0.0765024	0.496852	low
Rgs14	51791	regulator of G-protein signaling 14	3350.21	0.0924805	0.0522771	1.76904	0.0768866	0.496852	non-clip
Sbk1	104175	SH3-binding kinase 1	3221.24	0.0765625	0.0433136	1.76763	0.0771224	0.496852	non-clip
Setd7	73251	SET domain containing (lysine methyltransferase) 7	4145.74	0.078286	0.0442727	1.76827	0.0770161	0.496852	high
Slc44a2	68682	solute carrier family 44, member 2	753.049	0.118752	0.0671909	1.76738	0.0771653	0.496852	non-clip
Tnrc6b	213988	trinucleotide repeat containing 6b	1248.42	-0.103962	0.0587245	-1.77034	0.0766703	0.496852	high
Tpm3	59069	tropomyosin 3, gamma	4047.24	0.0721172	0.040774	1.76871	0.0769431	0.496852	non-clip
Ttyh3	78339	tweety family member 3	7561.03	0.0946987	0.0534867	1.77051	0.0766425	0.496852	low
Ube2d1	216080	ubiquitin-conjugating enzyme E2D 1	816	0.119552	0.0675255	1.77047	0.0766482	0.496852	non-clip
Gpr123	NA	NA	3163.63	0.081182	0.0459605	1.76634	0.0773385	0.496979	non-clip
Tubb3	22152	tubulin, beta 3 class III	5778.92	-0.066951	0.0378941	-1.76679	0.0772628	0.496979	non-clip
Atg9a	245860	autophagy related 9A	4657.78	0.0647315	0.0366723	1.76513	0.0775413	0.497474	non-clip
Cyfip1	20430	cytoplasmic FMR1 interacting protein 1	1725.88	-0.0826	0.0467997	-1.76497	0.0775694	0.497474	low
Anapc5	59008	anaphase-promoting complex subunit 5	2998.94	-0.0678043	0.0385156	-1.76044	0.0783335	0.49774	high
Fam188a	NA	NA	1010.99	-0.119112	0.0675175	-1.76416	0.0777053	0.49774	non-clip
Gjb6	14623	gap junction protein, beta 6	675.589	-0.128595	0.0729749	-1.76218	0.0780387	0.49774	non-clip
Gpaa1	14731	GPI anchor attachment protein 1	739.708	-0.130155	0.0740186	-1.75841	0.0786784	0.49774	non-clip
Micall1	27008	microtubule associated monooxygenase, calponin and LIM domain containing -like 1	1479.43	0.101603	0.0576674	1.76187	0.0780907	0.49774	non-clip
Pten	19211	phosphatase and tensin homolog	5502.75	-0.0770746	0.043822	-1.75881	0.0786097	0.49774	stringent
Rpl38	67671	ribosomal protein L38	986.423	-0.235228	0.133553	-1.76131	0.0781856	0.49774	non-clip
Snx19	102607	sorting nexin 19	1851.54	0.085958	0.0488856	1.75835	0.0786877	0.49774	non-clip
Spns2	216892	spinster homolog 2	2214.02	0.0847529	0.0481271	1.76102	0.0782349	0.49774	high
Stt3a	16430	STT3, subunit of the oligosaccharyltransferase complex, homolog A (S. cerevisiae)	728.833	0.124045	0.0704347	1.76113	0.0782157	0.49774	non-clip
Sys1	66460	SYS1 Golgi-localized integral membrane protein homolog (S. cerevisiae)	608.952	-0.138564	0.0785787	-1.76339	0.0778355	0.49774	non-clip
Syt16	238266	synaptotagmin XVI	1687.57	0.087072	0.0494289	1.76156	0.0781436	0.49774	low
Tbck	271981	TBC1 domain containing kinase	913.932	0.110029	0.0625304	1.75961	0.0784747	0.49774	low
Tcea1	21399	transcription elongation factor A (SII) 1	1633.96	0.0951089	0.0540489	1.75968	0.0784617	0.49774	non-clip
Ramp1	51801	receptor (calcitonin) activity modifying protein 1	1400.74	-0.096201	0.054747	-1.75719	0.0788852	0.498502	non-clip
Gad1	14415	glutamate decarboxylase 1	5474.48	-0.0694015	0.0395218	-1.75603	0.079083	0.499264	non-clip
6330403K07Rik	103712	RIKEN cDNA 6330403K07 gene	3002.71	-0.0829261	0.0472453	-1.75522	0.0792208	0.499487	non-clip
Trerf1	224829	transcriptional regulating factor 1	793.761	-0.130076	0.0741209	-1.75492	0.0792726	0.499487	high
Ppp2ca	19052	protein phosphatase 2 (formerly 2A), catalytic subunit, alpha isoform	6012.89	-0.0639408	0.0364659	-1.75344	0.0795258	0.500595	low
2410131K14Rik	76792	RIKEN cDNA 2410131K14 gene	740.82	-0.124673	0.0715849	-1.74161	0.081576	0.50263	non-clip
Abhd8	64296	abhydrolase domain containing 8	4955.04	-0.063696	0.0366278	-1.73901	0.0820332	0.50263	high
Cinp	67236	cyclin-dependent kinase 2 interacting protein	857.939	-0.113565	0.0652929	-1.73931	0.0819799	0.50263	non-clip
Clstn2	64085	calsyntenin 2	2061.9	0.0896592	0.0514806	1.74161	0.0815763	0.50263	non-clip
Cox10	70383	heme A:farnesyltransferase cytochrome c oxidase assembly factor 10	790.125	0.111088	0.0638916	1.7387	0.0820884	0.50263	non-clip
Ctdsp2	52468	CTD (carboxy-terminal domain, RNA polymerase II, polypeptide A) small phosphatase 2	3396.48	0.084478	0.0483005	1.74901	0.080289	0.50263	non-clip
E130012A19Rik	NA	NA	1314.26	-0.101002	0.0578226	-1.74675	0.0806803	0.50263	non-clip
Elovl6	170439	ELOVL family member 6, elongation of long chain fatty acids (yeast)	1509.48	0.0951819	0.0546864	1.7405	0.0817706	0.50263	non-clip
Ep400	75560	E1A binding protein p400	2199.11	0.0835071	0.0480045	1.73957	0.0819349	0.50263	stringent
Kbtbd4	67136	kelch repeat and BTB (POZ) domain containing 4	526.556	-0.133777	0.0764703	-1.74941	0.080221	0.50263	non-clip
Mapre2	212307	microtubule-associated protein, RP/EB family, member 2	6803	0.0616392	0.0353217	1.74508	0.0809709	0.50263	non-clip
Morf4l1	21761	mortality factor 4 like 1	5897.2	-0.073023	0.041893	-1.74308	0.0813191	0.50263	non-clip
Nsmf	56876	NMDA receptor synaptonuclear signaling and neuronal migration factor	19913.7	0.0616934	0.0354314	1.74121	0.0816472	0.50263	stringent
Paip2	67869	polyadenylate-binding protein-interacting protein 2	1186.13	-0.0991907	0.0567788	-1.74697	0.0806432	0.50263	non-clip
Pdcd10	56426	programmed cell death 10	536.493	-0.156089	0.0894424	-1.74514	0.0809609	0.50263	non-clip
Psma1	26440	proteasome (prosome, macropain) subunit, alpha type 1	937.772	-0.112462	0.0646553	-1.73941	0.0819626	0.50263	non-clip
Rpl4	67891	ribosomal protein L4	8025.17	-0.0784443	0.0448238	-1.75006	0.0801083	0.50263	low
Rps11	27207	ribosomal protein S11	2193.63	-0.109424	0.0626875	-1.74555	0.0808884	0.50263	non-clip
Sdcbp	53378	syndecan binding protein	3086.37	-0.0773	0.0443427	-1.74324	0.0812917	0.50263	non-clip
Sept3	24050	septin 3	16841.8	0.0581066	0.0334113	1.73913	0.0820119	0.50263	stringent
Son	20658	Son DNA binding protein	3947.58	0.0742306	0.0425683	1.7438	0.0811939	0.50263	stringent
Srebf2	20788	sterol regulatory element binding factor 2	5695.33	0.0658087	0.0378476	1.73878	0.0820732	0.50263	high
Taf9b	407786	TATA-box binding protein associated factor 9B	612.467	0.127831	0.0732722	1.74461	0.0810527	0.50263	non-clip
Tsr1	104662	TSR1 20S rRNA accumulation	640.51	-0.119823	0.0689184	-1.73862	0.0821017	0.50263	non-clip
Ubqln4	94232	ubiquilin 4	3727.7	0.0664523	0.0381128	1.74357	0.0812342	0.50263	low
Urm1	68205	ubiquitin related modifier 1	673.848	-0.13545	0.0774445	-1.749	0.0802917	0.50263	non-clip
Wapal	NA	NA	1191.14	-0.0991645	0.0569153	-1.74231	0.0814534	0.50263	non-clip
Wwc1	211652	WW, C2 and coiled-coil domain containing 1	2410.33	0.077743	0.0446892	1.73964	0.0819231	0.50263	high
Zfp354c	30944	zinc finger protein 354C	862.486	-0.128064	0.0732747	-1.74773	0.080511	0.50263	non-clip
Gm5643	434858	heterogeneous nuclear ribonucleoprotein A1 pseudogene	2962.68	-0.0860931	0.0495804	-1.73643	0.0824874	0.504038	non-clip
March5	69104	membrane-associated ring finger (C3HC4) 5	1469.61	-0.101042	0.0581747	-1.73687	0.0824099	0.504038	non-clip
Armcx2	67416	armadillo repeat containing, X-linked 2	1953.38	0.0821266	0.0473734	1.7336	0.0829888	0.505193	high
Arntl	11865	aryl hydrocarbon receptor nuclear translocator-like	799.121	0.120355	0.069417	1.73379	0.0829547	0.505193	non-clip
Kirrel3	67703	kirre like nephrin family adhesion molecule 3	2020.62	0.0956941	0.0551808	1.73419	0.0828844	0.505193	non-clip
Xpo6	74204	exportin 6	2342.28	0.0800719	0.0461746	1.73411	0.0828984	0.505193	stringent
Rab24	19336	RAB24, member RAS oncogene family	652.967	-0.144566	0.0834425	-1.73252	0.0831816	0.505891	non-clip
Arfgef2	99371	ADP-ribosylation factor guanine nucleotide-exchange factor 2 (brefeldin A-inhibited)	1514.89	0.0949996	0.0548957	1.73055	0.0835325	0.507072	high
Hsd17b4	15488	hydroxysteroid (17-beta) dehydrogenase 4	690.489	0.134591	0.0777705	1.73062	0.0835191	0.507072	non-clip
Sgk1	20393	serum/glucocorticoid regulated kinase 1	1577.16	-0.090648	0.052408	-1.72966	0.0836911	0.507559	high
Ikbkg	16151	inhibitor of kappaB kinase gamma	623.754	0.126695	0.0733868	1.7264	0.0842755	0.509507	non-clip
Mllt1	64144	myeloid/lymphoid or mixed-lineage leukemia; translocated to, 1	2288.83	0.0804697	0.0466022	1.72674	0.0842147	0.509507	low
Nyap1	243300	neuronal tyrosine-phosphorylated phosphoinositide 3-kinase adaptor 1	2223.41	0.102202	0.0592093	1.72611	0.0843273	0.509507	non-clip
Rpl24	68193	ribosomal protein L24	2270.75	-0.113284	0.0656077	-1.72669	0.0842238	0.509507	non-clip
Acbd6	72482	acyl-Coenzyme A binding domain containing 6	741.01	-0.161604	0.093678	-1.7251	0.0845088	0.510127	non-clip
Cyp2d22	56448	cytochrome P450, family 2, subfamily d, polypeptide 22	678.269	0.126817	0.0735737	1.72368	0.0847659	0.510733	non-clip
Fam214b	230088	family with sequence similarity 214, member B	1245.77	0.0995562	0.0577662	1.72343	0.0848101	0.510733	low
Syt1	20979	synaptotagmin I	40940.8	0.0511982	0.0297105	1.72324	0.0848459	0.510733	low
AI854517	NA	NA	872.071	-0.116976	0.0679197	-1.72227	0.0850212	0.510838	non-clip
Nras	18176	neuroblastoma ras oncogene	1452.42	0.0899451	0.0522137	1.72263	0.0849548	0.510838	non-clip
Rhog	56212	ras homolog family member G	710.601	0.11458	0.0665558	1.72157	0.0851483	0.511127	non-clip
Fh1	14194	fumarate hydratase 1	911.654	-0.111539	0.0648489	-1.71999	0.085435	0.512372	non-clip
Aff3	16764	AF4/FMR2 family, member 3	2272.19	0.0745693	0.0434136	1.71765	0.085861	0.514049	high
Cst3	13010	cystatin C	15611.8	-0.0895217	0.0521605	-1.71627	0.0861118	0.514049	high
Rbm28	68272	RNA binding motif protein 28	570.665	0.126807	0.0738491	1.7171	0.0859603	0.514049	non-clip
Rbm39	170791	RNA binding motif protein 39	1692.33	-0.0896759	0.0522499	-1.71629	0.0861095	0.514049	non-clip
Xpr1	19775	xenotropic and polytropic retrovirus receptor 1	3109.75	-0.0836028	0.0487077	-1.71642	0.0860856	0.514049	stringent
Ndfip1	65113	Nedd4 family interacting protein 1	5261.82	-0.0706094	0.0411699	-1.71507	0.0863321	0.514889	non-clip
Tox2	269389	TOX high mobility group box family member 2	1055.95	0.112311	0.065512	1.71436	0.0864623	0.515191	non-clip
Ppfia1	233977	protein tyrosine phosphatase, receptor type, f polypeptide (PTPRF), interacting protein (liprin), alpha 1	707.287	0.120407	0.0702527	1.71391	0.086545	0.51521	non-clip
Arf6	11845	ADP-ribosylation factor 6	1020.45	-0.105442	0.0615648	-1.71269	0.0867688	0.515929	non-clip
Fam102a	98952	family with sequence similarity 102, member A	4041.08	0.075226	0.0439455	1.7118	0.0869333	0.515929	high
Mcur1	76137	mitochondrial calcium uniporter regulator 1	677.257	0.131223	0.0766491	1.712	0.0868965	0.515929	non-clip
Tbc1d24	224617	TBC1 domain family, member 24	2143.58	0.089871	0.0525094	1.71152	0.0869849	0.515929	low
Tubb5	22154	tubulin, beta 5 class I	8238.98	-0.0566969	0.0331359	-1.71104	0.0870735	0.515982	non-clip
Ptms	69202	parathymosin	11187.9	0.0829409	0.0485507	1.70833	0.0875743	0.518475	non-clip
Arnt2	11864	aryl hydrocarbon receptor nuclear translocator 2	10733.2	0.0687894	0.0403079	1.7066	0.0878969	0.519435	low
Slu7	193116	SLU7 splicing factor homolog (S. cerevisiae)	782.451	-0.107283	0.0628517	-1.70693	0.0878353	0.519435	non-clip
Eid1	58521	EP300 interacting inhibitor of differentiation 1	3941.5	-0.105171	0.0616497	-1.70594	0.0880184	0.519678	non-clip
Manf	74840	mesencephalic astrocyte-derived neurotrophic factor	700.139	0.130662	0.0766626	1.70437	0.0883113	0.520932	non-clip
Acadsb	66885	acyl-Coenzyme A dehydrogenase, short/branched chain	736.578	-0.115078	0.0677037	-1.69972	0.0891827	0.521961	non-clip
Bhlhe40	20893	basic helix-loop-helix family, member e40	4231.03	0.0656648	0.038627	1.69997	0.0891361	0.521961	non-clip
Gpam	14732	glycerol-3-phosphate acyltransferase, mitochondrial	967.086	0.102789	0.060413	1.70144	0.088861	0.521961	low
Grik5	14809	glutamate receptor, ionotropic, kainate 5 (gamma 2)	8704.2	0.0784725	0.0461481	1.70045	0.0890466	0.521961	stringent
Rnf44	105239	ring finger protein 44	4017.86	0.0718089	0.0422511	1.69957	0.0892111	0.521961	high
Rps7	20115	ribosomal protein S7	3152.07	-0.11044	0.0649915	-1.6993	0.0892634	0.521961	non-clip
Syn3	27204	synapsin III	693.852	-0.12527	0.0736214	-1.70154	0.0888413	0.521961	non-clip
Wwp2	66894	WW domain containing E3 ubiquitin protein ligase 2	866.478	0.109843	0.0646459	1.69914	0.0892924	0.521961	non-clip
Ypel5	383295	yippee like 5	1548.73	-0.085408	0.0502207	-1.70065	0.0890081	0.521961	non-clip
Zmynd8	228880	zinc finger, MYND-type containing 8	1975.4	0.106655	0.0626991	1.70106	0.088932	0.521961	low
March9	216438	membrane-associated ring finger (C3HC4) 9	765.172	-0.120704	0.071061	-1.69859	0.089396	0.522095	non-clip
Dpy19l1	244745	dpy-19-like 1 (C. elegans)	1278.04	-0.112675	0.0664518	-1.6956	0.0899622	0.524928	high
Ly6h	23934	lymphocyte antigen 6 complex, locus H	5393.44	-0.0853015	0.0503489	-1.69421	0.0902258	0.525992	non-clip
Atp2b1	67972	ATPase, Ca++ transporting, plasma membrane 1	23802.1	0.0637637	0.0376715	1.69263	0.0905267	0.526124	low
Iqsec3	243621	IQ motif and Sec7 domain 3	5467.26	0.0793986	0.0468866	1.69342	0.0903758	0.526124	high
Itm2c	64294	integral membrane protein 2C	15853.7	0.0622589	0.0367704	1.69318	0.0904217	0.526124	non-clip
Jade1	269424	jade family PHD finger 1	598.403	-0.132998	0.0785866	-1.69238	0.0905736	0.526124	non-clip
Eif4a2	13682	eukaryotic translation initiation factor 4A2	10195.9	-0.0672751	0.0397772	-1.6913	0.0907802	0.526411	low
Synj1	104015	synaptojanin 1	10068.3	0.070135	0.0414741	1.69106	0.0908258	0.526411	high
Tbc1d13	70296	TBC1 domain family, member 13	1081.93	0.0954037	0.0564238	1.69084	0.090867	0.526411	non-clip
Fam169a	320557	family with sequence similarity 169, member A	1046.77	-0.0975378	0.0578043	-1.68738	0.0915305	0.52978	non-clip
Rpl19	19921	ribosomal protein L19	5427.97	-0.0975103	0.0578058	-1.68686	0.0916302	0.529883	non-clip
Arhgef28	110596	Rho guanine nucleotide exchange factor (GEF) 28	2489.22	0.0868743	0.0515261	1.68602	0.091791	0.530339	high
Prex1	277360	phosphatidylinositol-3,4,5-trisphosphate-dependent Rac exchange factor 1	3813.31	0.0718312	0.0426166	1.68552	0.0918879	0.530425	high
Dnajc7	56354	DnaJ heat shock protein family (Hsp40) member C7	2046.28	-0.0790227	0.0469236	-1.68407	0.0921679	0.53052	non-clip
Med25	75613	mediator complex subunit 25	2154.6	0.0817546	0.048548	1.684	0.0921825	0.53052	low
Mtch2	56428	mitochondrial carrier 2	1262.32	-0.100498	0.0596876	-1.68374	0.0922323	0.53052	non-clip
Nipal3	74552	NIPA-like domain containing 3	2618.81	0.0823897	0.0489298	1.68383	0.0922136	0.53052	non-clip
Epdr1	105298	ependymin related protein 1 (zebrafish)	1909.79	0.0827642	0.0491689	1.68326	0.0923243	0.530578	non-clip
Yipf4	67864	Yip1 domain family, member 4	611.958	-0.121846	0.072423	-1.68242	0.0924868	0.53104	non-clip
Vat1	26949	vesicle amine transport 1	752.068	0.118008	0.0701614	1.68195	0.0925785	0.531095	non-clip
Apod	11815	apolipoprotein D	1512.83	-0.10176	0.0605545	-1.68047	0.0928666	0.531145	high
Erh	13877	ERH mRNA splicing and mitosis factor	571.725	-0.126994	0.075558	-1.68075	0.0928121	0.531145	non-clip
Lppr4	NA	NA	11897.8	0.0563904	0.033552	1.68068	0.0928243	0.531145	non-clip
Psma5	26442	proteasome (prosome, macropain) subunit, alpha type 5	804.376	-0.123318	0.0733946	-1.68021	0.0929169	0.531145	non-clip
Psmd8	57296	proteasome (prosome, macropain) 26S subunit, non-ATPase, 8	2225.9	-0.0851346	0.0506816	-1.67979	0.0929976	0.531145	non-clip
Dzip1	66573	DAZ interacting protein 1	1838.22	0.0810178	0.0482834	1.67796	0.093354	0.53271	stringent
Tjp1	21872	tight junction protein 1	1731.39	0.0823015	0.0490716	1.67717	0.093509	0.533125	high
D630045J12Rik	330286	RIKEN cDNA D630045J12 gene	2807.96	0.0960962	0.0573271	1.67628	0.0936834	0.53318	high
Tmem132a	98170	transmembrane protein 132A	5956.18	0.0596128	0.0355624	1.67628	0.0936824	0.53318	non-clip
4933409K07Rik	108816	RIKEN cDNA 4933409K07 gene	773.842	0.135336	0.0807579	1.67582	0.0937732	0.533222	non-clip
Arhgap33	233071	Rho GTPase activating protein 33	6652.26	0.0811231	0.0484379	1.67479	0.0939761	0.533409	high
Chmp4b	75608	charged multivesicular body protein 4B	2909.82	-0.074791	0.0446676	-1.67439	0.0940534	0.533409	non-clip
Scmh1	29871	sex comb on midleg homolog 1	982.819	0.100967	0.0602778	1.67502	0.09393	0.533409	stringent
Atraid	381629	all-trans retinoic acid induced differentiation factor	660.504	-0.130287	0.0778526	-1.6735	0.0942282	0.533465	non-clip
Hdac2	15182	histone deacetylase 2	931.917	-0.10775	0.0643841	-1.67354	0.0942203	0.533465	non-clip
Atp6v1d	73834	ATPase, H+ transporting, lysosomal V1 subunit D	3660.3	-0.0669388	0.0400389	-1.67185	0.0945547	0.533916	non-clip
Ndst1	15531	N-deacetylase/N-sulfotransferase (heparan glucosaminyl) 1	5031.97	0.0775211	0.0463652	1.67197	0.094531	0.533916	stringent
Neurl4	216860	neuralized E3 ubiquitin protein ligase 4	3087.86	0.0715881	0.0428199	1.67184	0.0945554	0.533916	high
Pomk	74653	protein-O-mannose kinase	845.945	0.106669	0.0638955	1.66942	0.0950337	0.536149	non-clip
Acbd5	74159	acyl-Coenzyme A binding domain containing 5	1617.76	-0.0975663	0.0585234	-1.66713	0.0954883	0.536625	non-clip
Ahctf1	226747	AT hook containing transcription factor 1	665.989	-0.118376	0.0710153	-1.66691	0.0955328	0.536625	low
Homer2	26557	homer scaffolding protein 2	3311.35	0.103491	0.0620586	1.66763	0.0953886	0.536625	high
Pcnp	76302	PEST proteolytic signal containing nuclear protein	2324.68	-0.082161	0.0492588	-1.66794	0.0953268	0.536625	non-clip
Sox8	20681	SRY (sex determining region Y)-box 8	843.626	0.104796	0.0628397	1.66767	0.0953811	0.536625	non-clip
Bcl9l	80288	B cell CLL/lymphoma 9-like	2002.22	0.0870391	0.0522493	1.66584	0.095745	0.537053	high
Fbxl2	72179	F-box and leucine-rich repeat protein 2	812.235	-0.110185	0.0662012	-1.66439	0.0960343	0.537053	low
Lmo3	109593	LIM domain only 3	3044.05	-0.0659354	0.0395968	-1.66517	0.0958786	0.537053	non-clip
Pcdhac2	353237	protocadherin alpha subfamily C, 2	2700.56	0.0706397	0.042451	1.66403	0.0961069	0.537053	stringent
Sod1	20655	superoxide dismutase 1, soluble	2119.31	-0.11716	0.0703954	-1.66431	0.09605	0.537053	non-clip
Tle3	21887	transducin-like enhancer of split 3	1902.14	-0.0776841	0.0466711	-1.6645	0.0960122	0.537053	low
Cnnm2	94219	cyclin M2	610.784	0.127155	0.0764398	1.66347	0.0962187	0.537148	low
Map7d1	245877	MAP7 domain containing 1	7226.29	0.0628885	0.0378137	1.66311	0.0962899	0.537148	non-clip
Pdlim7	67399	PDZ and LIM domain 7	682.266	-0.117999	0.0710012	-1.66193	0.0965277	0.538011	non-clip
Pkia	18767	protein kinase inhibitor, alpha	3245.38	-0.0875691	0.0527109	-1.66131	0.0966516	0.538238	non-clip
Rgma	244058	repulsive guidance molecule family member A	1592.35	0.0939994	0.0566001	1.66076	0.096761	0.538384	low
Gria3	53623	glutamate receptor, ionotropic, AMPA3 (alpha 3)	3957.72	0.0795697	0.0479491	1.65946	0.0970226	0.539376	non-clip
Mpeg1	17476	macrophage expressed gene 1	524.466	0.131123	0.0790645	1.65843	0.09723	0.540065	non-clip
Mfap1b	100034361	microfibrillar-associated protein 1B	950.253	0.116467	0.0702841	1.65708	0.0975029	0.540652	non-clip
Ttc9	69480	tetratricopeptide repeat domain 9	963.875	-0.115894	0.0699308	-1.65727	0.0974652	0.540652	low
Clcn6	26372	chloride channel, voltage-sensitive 6	1400.77	0.0869619	0.0524964	1.65653	0.0976143	0.540683	low
Eif4a1	13681	eukaryotic translation initiation factor 4A1	5473.71	-0.0706721	0.0426738	-1.6561	0.0977015	0.540683	non-clip
Mgea5	76055	meningioma expressed antigen 5 (hyaluronidase)	3462.42	0.071278	0.0430638	1.65517	0.09789	0.540683	low
Mier1	71148	MEIR1 treanscription regulator	678.349	-0.138884	0.0839186	-1.65499	0.0979262	0.540683	non-clip
Uba3	22200	ubiquitin-like modifier activating enzyme 3	982.624	0.105464	0.0637054	1.6555	0.0978224	0.540683	non-clip
Ston2	108800	stonin 2	806.965	0.125901	0.0760951	1.65452	0.0980222	0.540752	non-clip
Prkag1	19082	protein kinase, AMP-activated, gamma 1 non-catalytic subunit	700.634	-0.117803	0.0712318	-1.65379	0.0981694	0.541102	non-clip
Mta2	23942	metastasis-associated gene family, member 2	869.576	-0.0988221	0.059803	-1.65246	0.0984405	0.541559	non-clip
Slitrk3	386750	SLIT and NTRK-like family, member 3	1673.91	0.0936438	0.0566799	1.65215	0.0985034	0.541559	high
Ubr4	69116	ubiquitin protein ligase E3 component n-recognin 4	5647.13	0.0774658	0.0468728	1.65268	0.0983957	0.541559	stringent
Ap2a1	11771	adaptor-related protein complex 2, alpha 1 subunit	7636.94	0.0572017	0.0346607	1.65033	0.0988753	0.543142	high
Pon2	330260	paraoxonase 2	1148.25	0.105783	0.0641401	1.64925	0.0990967	0.543897	non-clip
Yars	107271	tyrosyl-tRNA synthetase	1634.67	0.0802088	0.0486461	1.64882	0.0991842	0.543916	non-clip
1810041L15Rik	NA	NA	2765.38	0.0767653	0.0465973	1.64742	0.0994719	0.544153	non-clip
Chst1	76969	carbohydrate sulfotransferase 1	7402.98	0.0630309	0.0382811	1.64653	0.0996549	0.544153	non-clip
Cops5	26754	COP9 signalosome subunit 5	1011.44	-0.101801	0.0617867	-1.64762	0.0994305	0.544153	non-clip
Extl2	58193	exostoses (multiple)-like 2	1199.4	0.100216	0.0608527	1.64687	0.0995854	0.544153	non-clip
Jmy	57748	junction-mediating and regulatory protein	1246.52	-0.0924471	0.0561396	-1.64674	0.0996123	0.544153	non-clip
Mxd1	17119	MAX dimerization protein 1	552.683	-0.136463	0.0828982	-1.64615	0.0997319	0.544153	non-clip
Scn8a	20273	sodium channel, voltage-gated, type VIII, alpha	10572.3	0.0667217	0.0405593	1.64504	0.099962	0.544949	stringent
Btbd9	224671	BTB (POZ) domain containing 9	2641.47	0.0790685	0.0480882	1.64424	0.100127	0.545389	non-clip
B3gnt1	NA	NA	2931.4	0.0725212	0.0441292	1.64338	0.100304	0.545433	non-clip
Faf2	76577	Fas associated factor family member 2	1317.41	0.0851729	0.0518229	1.64354	0.100272	0.545433	non-clip
Phkg2	68961	phosphorylase kinase, gamma 2 (testis)	927.341	-0.0987699	0.0601386	-1.64237	0.100513	0.545656	non-clip
Ube2ql1	76980	ubiquitin-conjugating enzyme E2Q family-like 1	6820.3	0.0662803	0.0403552	1.64242	0.100502	0.545656	non-clip
Scaf1	233208	SR-related CTD-associated factor 1	5431.05	0.0636844	0.0387893	1.6418	0.100631	0.545834	stringent
Cog8	97484	component of oligomeric golgi complex 8	563.312	0.127353	0.0776461	1.64017	0.100969	0.546753	non-clip
Nfkbib	18036	nuclear factor of kappa light polypeptide gene enhancer in B cells inhibitor, beta	629.956	0.136134	0.0829798	1.64056	0.100888	0.546753	non-clip
Bbs4	102774	Bardet-Biedl syndrome 4 (human)	779.288	0.114917	0.0700838	1.63971	0.101064	0.546813	non-clip
Cdc16	69957	CDC16 cell division cycle 16	629.912	-0.115754	0.0706744	-1.63785	0.101454	0.54709	non-clip
Ipo9	226432	importin 9	3265.71	0.0714066	0.0435871	1.63825	0.101369	0.54709	high
Reps1	19707	RalBP1 associated Eps domain containing protein	1013.17	0.101834	0.0621676	1.63805	0.101412	0.54709	high
Stx12	100226	syntaxin 12	2296.12	-0.0733251	0.0447407	-1.63889	0.101236	0.54709	non-clip
Dip2a	64451	disco interacting protein 2 homolog A	1705.13	0.0863577	0.0527835	1.63607	0.101824	0.548237	low
Rpl31-ps12	665562	ribosomal protein L31, pseudogene 1 2	1046.59	-0.209874	0.128283	-1.63602	0.101836	0.548237	non-clip
A730017C20Rik	NA	NA	577.777	0.12408	0.0758658	1.63552	0.101941	0.548346	non-clip
Prkcz	18762	protein kinase C, zeta	4874.88	0.0589842	0.0361012	1.63386	0.102289	0.548972	high
Soga3	67412	SOGA family member 3	1622.11	0.0908632	0.0556164	1.63375	0.102312	0.548972	non-clip
Trim27	19720	tripartite motif-containing 27	531.728	-0.127655	0.0780991	-1.63452	0.10215	0.548972	non-clip
Arhgef18	102098	rho/rac guanine nucleotide exchange factor (GEF) 18	1019.84	0.115003	0.0707546	1.62538	0.104082	0.549496	non-clip
Bach1	12013	BTB and CNC homology 1, basic leucine zipper transcription factor 1	653.515	-0.126875	0.077957	-1.6275	0.103631	0.549496	non-clip
Cbl	12402	Casitas B-lineage lymphoma	745.534	0.120593	0.0740048	1.62952	0.103202	0.549496	high
Ccar1	67500	cell division cycle and apoptosis regulator 1	572.44	0.139727	0.0860147	1.62446	0.104278	0.549496	low
Ccndbp1	17151	cyclin D-type binding-protein 1	873.364	-0.109772	0.0675684	-1.62461	0.104246	0.549496	non-clip
Chst11	58250	carbohydrate sulfotransferase 11	2869.68	0.0699398	0.0429488	1.62845	0.10343	0.549496	non-clip
D430019H16Rik	268595	RIKEN cDNA D430019H16 gene	8230.5	0.0571143	0.0350477	1.62962	0.103183	0.549496	non-clip
Dio2	13371	deiodinase, iodothyronine, type II	1898.75	0.113062	0.0692802	1.63195	0.10269	0.549496	high
Gnb5	14697	guanine nucleotide binding protein (G protein), beta 5	2178.04	-0.0746958	0.045884	-1.62792	0.103541	0.549496	non-clip
Jund	16478	jun D proto-oncogene	4462.45	-0.166918	0.102259	-1.63231	0.102614	0.549496	high
Kctd5	69259	potassium channel tetramerisation domain containing 5	539.423	-0.136413	0.0838994	-1.62591	0.103969	0.549496	non-clip
Nhsl1	215819	NHS-like 1	1507.58	0.0831776	0.0511615	1.62579	0.103995	0.549496	non-clip
Nufip2	68564	nuclear fragile X mental retardation protein interacting protein 2	1443.52	-0.0988849	0.0606273	-1.63103	0.102884	0.549496	high
Plxdc2	67448	plexin domain containing 2	846.654	-0.124527	0.0764103	-1.62971	0.103162	0.549496	low
Ppp1cc	19047	protein phosphatase 1 catalytic subunit gamma	3146.6	-0.0767405	0.0472175	-1.62526	0.104108	0.549496	non-clip
Socs3	12702	suppressor of cytokine signaling 3	1081.68	0.095786	0.0589171	1.62578	0.103997	0.549496	non-clip
Stx1b	56216	syntaxin 1B	5668.39	0.056395	0.0345912	1.63033	0.103033	0.549496	non-clip
Tomm70a	28185	translocase of outer mitochondrial membrane 70A	3725.54	-0.0684017	0.0419643	-1.63	0.103102	0.549496	low
Trim9	94090	tripartite motif-containing 9	7465.79	0.0564259	0.0346394	1.62895	0.103324	0.549496	high
Upf1	19704	UPF1 regulator of nonsense transcripts homolog (yeast)	1180.17	-0.103783	0.0635705	-1.63256	0.102561	0.549496	non-clip
Utrn	22288	utrophin	905.564	0.106503	0.0654131	1.62816	0.103491	0.549496	high
Zfp740	68744	zinc finger protein 740	768.051	-0.108012	0.0664775	-1.62479	0.104208	0.549496	non-clip
Vcam1	22329	vascular cell adhesion molecule 1	731.979	0.118432	0.0729395	1.62371	0.104438	0.549895	non-clip
B630019K06Rik	102941	F-box and leucine-rich repeat protein 17 pseudogene	532.488	-0.141602	0.0872913	-1.62218	0.104764	0.549908	non-clip
Cd99l2	171486	CD99 antigen-like 2	1745.48	0.0788599	0.0486015	1.62258	0.104679	0.549908	non-clip
Ezr	22350	ezrin	1643.2	0.0828686	0.051064	1.62284	0.104624	0.549908	non-clip
Igfbp4	16010	insulin-like growth factor binding protein 4	3523.02	0.0905481	0.0558213	1.62211	0.104781	0.549908	non-clip
Gprasp2	245607	G protein-coupled receptor associated sorting protein 2	1116.07	-0.10802	0.0666781	-1.62002	0.105228	0.550023	non-clip
Lclat1	225010	lysocardiolipin acyltransferase 1	1277.6	0.0889325	0.0548702	1.62078	0.105065	0.550023	non-clip
Psmc6	67089	proteasome (prosome, macropain) 26S subunit, ATPase, 6	868.553	-0.143572	0.0885732	-1.62095	0.105029	0.550023	non-clip
Rapgefl1	268480	Rap guanine nucleotide exchange factor (GEF)-like 1	5428.98	0.0690326	0.0426008	1.62046	0.105134	0.550023	high
Wbscr17	NA	NA	5138.68	0.0787093	0.0485785	1.62025	0.105179	0.550023	non-clip
Gm20594	100463512	predicted gene, 20594	1830.15	-0.369014	0.228056	-1.61808	0.105644	0.55167	non-clip
Sephs1	109079	selenophosphate synthetase 1	579.087	-0.127607	0.0788979	-1.61737	0.105799	0.55167	non-clip
Wnt4	22417	wingless-type MMTV integration site family, member 4	871.095	0.107084	0.0662051	1.61745	0.10578	0.55167	non-clip
Adcy6	11512	adenylate cyclase 6	591.43	0.126141	0.0780327	1.61651	0.105984	0.552194	non-clip
Ncdn	26562	neurochondrin	48130.2	0.0559359	0.0346464	1.61448	0.106424	0.554037	high
Bmyc	107771	brain expressed myelocytomatosis oncogene	1115.04	-0.0988432	0.0612877	-1.61277	0.106794	0.554087	non-clip
Ddx5	13207	DEAD (Asp-Glu-Ala-Asp) box polypeptide 5	9400.66	-0.056535	0.0350288	-1.61396	0.106537	0.554087	low
Pigs	276846	phosphatidylinositol glycan anchor biosynthesis, class S	1626.38	0.0777464	0.048216	1.61246	0.106861	0.554087	non-clip
Rab2a	59021	RAB2A, member RAS oncogene family	4794.91	-0.0788297	0.0488855	-1.61254	0.106845	0.554087	non-clip
Zfp106	20402	zinc finger protein 106	7887.24	0.068026	0.0421804	1.61274	0.106801	0.554087	stringent
Bod1	69556	biorientation of chromosomes in cell division 1	921.06	-0.102195	0.0634035	-1.61182	0.107002	0.55437	non-clip
Slc6a11	243616	solute carrier family 6 (neurotransmitter transporter, GABA), member 11	5286.7	0.0767031	0.0476014	1.61136	0.107101	0.55444	non-clip
Uri1	19777	URI1, prefoldin-like chaperone	869.674	-0.100308	0.0622945	-1.61022	0.10735	0.555283	non-clip
Srr	27364	serine racemase	3048.26	0.0764439	0.0475062	1.60914	0.107587	0.556065	non-clip
Kif5c	16574	kinesin family member 5C	28622.8	0.0676143	0.0420467	1.60808	0.107818	0.556632	stringent
Tacc2	57752	transforming, acidic coiled-coil containing protein 2	2399.37	0.0810794	0.0504273	1.60785	0.107868	0.556632	low
Acp1	11431	acid phosphatase 1, soluble	964.815	0.0946306	0.0590977	1.60126	0.10932	0.556863	non-clip
Ampd2	109674	adenosine monophosphate deaminase 2	1218.7	0.0848358	0.0529237	1.60298	0.108938	0.556863	non-clip
Cdk9	107951	cyclin-dependent kinase 9 (CDC2-related kinase)	1212.77	-0.085031	0.0530375	-1.60322	0.108885	0.556863	non-clip
Denr	68184	density-regulated protein	837.504	-0.114395	0.0714108	-1.60192	0.109172	0.556863	non-clip
Dos	NA	NA	11233.3	0.0475505	0.0296714	1.60257	0.10903	0.556863	non-clip
Fam174a	67698	family with sequence similarity 174, member A	664.264	-0.116634	0.0725948	-1.60664	0.108133	0.556863	non-clip
Hcn1	15165	hyperpolarization-activated, cyclic nucleotide-gated K+ 1	4903.65	0.0709275	0.0443307	1.59997	0.109606	0.556863	high
Limk1	16885	LIM-domain containing, protein kinase	1040.21	-0.0936324	0.0583698	-1.60412	0.108687	0.556863	low
Magee1	107528	melanoma antigen, family E, 1	2876.49	-0.0670952	0.0417792	-1.60595	0.108285	0.556863	high
Mef2d	17261	myocyte enhancer factor 2D	3486.83	0.082954	0.0518173	1.60089	0.109401	0.556863	high
Mmp15	17388	matrix metallopeptidase 15	684.5	0.114902	0.0716255	1.6042	0.108669	0.556863	non-clip
Nr2f6	13864	nuclear receptor subfamily 2, group F, member 6	587.91	-0.130306	0.081296	-1.60285	0.108967	0.556863	non-clip
Ptges3	56351	prostaglandin E synthase 3	1788.04	-0.0787671	0.0492463	-1.59945	0.10972	0.556863	non-clip
Ptpru	19273	protein tyrosine phosphatase, receptor type, U	3001.98	0.0727995	0.0454099	1.60316	0.108898	0.556863	non-clip
Rn45s	100861531	45S pre-ribosomal RNA	115463	-0.432192	0.27	-1.60071	0.109441	0.556863	non-clip
Rpa1	68275	replication protein A1	1053.62	0.0993225	0.0620531	1.6006	0.109464	0.556863	non-clip
Rps25	75617	ribosomal protein S25	1648.8	-0.0920073	0.0574221	-1.6023	0.10909	0.556863	low
Rrbp1	81910	ribosome binding protein 1	1045.12	0.0999672	0.062265	1.60551	0.108381	0.556863	non-clip
Sorbs2	234214	sorbin and SH3 domain containing 2	1927.62	0.0816748	0.051061	1.59955	0.109697	0.556863	stringent
Tpgs1	110012	tubulin polyglutamylase complex subunit 1	702.817	-0.116051	0.0725258	-1.60014	0.109567	0.556863	non-clip
Uchl1	22223	ubiquitin carboxy-terminal hydrolase L1	8256.69	-0.0805254	0.050198	-1.60415	0.10868	0.556863	non-clip
Daglb	231871	diacylglycerol lipase, beta	829.814	-0.102348	0.0641401	-1.59569	0.110558	0.558938	non-clip
Mapk8ip3	30957	mitogen-activated protein kinase 8 interacting protein 3	12913.8	0.0520501	0.0326241	1.59545	0.110612	0.558938	high
Nudt11	58242	nudix (nucleoside diphosphate linked moiety X)-type motif 11	625.919	-0.1207	0.07562	-1.59614	0.110458	0.558938	non-clip
Smarcb1	20587	SWI/SNF related, matrix associated, actin dependent regulator of chromatin, subfamily b, member 1	1058.89	0.0973217	0.0609541	1.59664	0.110346	0.558938	non-clip
St6galnac5	26938	ST6 (alpha-N-acetyl-neuraminyl-2,3-beta-galactosyl-1,3)-N-acetylgalactosaminide alpha-2,6-sialyltransferase 5	5017.13	0.0679725	0.0425724	1.59663	0.110348	0.558938	non-clip
Syncrip	56403	synaptotagmin binding, cytoplasmic RNA interacting protein	1823.8	-0.0853281	0.0534962	-1.59503	0.110705	0.558938	non-clip
Timm23	53600	translocase of inner mitochondrial membrane 23	1067.53	-0.0925452	0.0580255	-1.5949	0.110734	0.558938	non-clip
Dennd4b	229541	DENN/MADD domain containing 4B	1145.92	0.0935281	0.0586768	1.59395	0.110946	0.559574	high
2700060E02Rik	NA	NA	985.027	-0.109759	0.0689062	-1.59288	0.111187	0.560354	non-clip
Nono	53610	non-POU-domain-containing, octamer binding protein	3157.58	0.0638619	0.0401204	1.59176	0.11144	0.560751	non-clip
Snta1	20648	syntrophin, acidic 1	588.278	-0.128406	0.0806546	-1.59205	0.111373	0.560751	non-clip
Glt25d1	NA	NA	793.325	0.102693	0.0645631	1.59058	0.111704	0.561211	non-clip
Mfap1a	67532	microfibrillar-associated protein 1A	741.381	-0.128086	0.0805106	-1.59092	0.111627	0.561211	non-clip
AI314180	NA	NA	1252.72	0.0876665	0.0551461	1.58971	0.111899	0.561318	high
Camk2d	108058	calcium/calmodulin-dependent protein kinase II, delta	983.365	-0.12716	0.0799719	-1.59005	0.111823	0.561318	low
Papola	18789	poly (A) polymerase alpha	1127.35	0.0935405	0.0588744	1.58881	0.112102	0.561466	high
Smc3	13006	structural maintenance of chromosomes 3	842.529	-0.119926	0.0754701	-1.58906	0.112048	0.561466	non-clip
Sort1	20661	sortilin 1	16963.4	0.0564115	0.0355317	1.58764	0.112368	0.562362	low
Psma6	26443	proteasome (prosome, macropain) subunit, alpha type 6	1011.73	-0.108095	0.0681453	-1.58625	0.112683	0.562632	non-clip
Rgs7	24012	regulator of G protein signaling 7	1424.89	-0.0865819	0.0545761	-1.58644	0.112639	0.562632	low
Zbtb2	381990	zinc finger and BTB domain containing 2	645.302	-0.124949	0.0787602	-1.58645	0.112638	0.562632	non-clip
Rpl13	270106	ribosomal protein L13	4359.76	-0.086788	0.0547489	-1.5852	0.112921	0.563386	low
Mkln1	27418	muskelin 1, intracellular mediator containing kelch motifs	893.662	-0.106237	0.0670442	-1.58458	0.113063	0.563659	non-clip
Usp45	77593	ubiquitin specific petidase 45	937.012	0.0958143	0.060487	1.58405	0.113183	0.563822	low
Srp9	27058	signal recognition particle 9	875.818	-0.10403	0.0657203	-1.58292	0.11344	0.564672	non-clip
Fam78b	226610	family with sequence similarity 78, member B	1185.75	0.0884677	0.0559368	1.58157	0.113748	0.565335	non-clip
Gabra1	14394	gamma-aminobutyric acid (GABA) A receptor, subunit alpha 1	10346.1	0.0763844	0.0482852	1.58194	0.113663	0.565335	low
Hs3st4	628779	heparan sulfate (glucosamine) 3-O-sulfotransferase 4	1395.92	0.0984587	0.0622768	1.58098	0.113882	0.565563	non-clip
Dhcr7	13360	7-dehydrocholesterol reductase	925.244	0.0995966	0.0630195	1.58041	0.114013	0.565782	non-clip
Cadps	27062	Ca2+-dependent secretion activator	4604.96	0.0659274	0.0417387	1.57953	0.114215	0.566351	high
Ctxn1	330695	cortexin 1	13129.7	0.0706588	0.0447858	1.5777	0.114634	0.567963	high
Elovl5	68801	ELOVL family member 5, elongation of long chain fatty acids (yeast)	1637.77	0.082872	0.0525623	1.57665	0.114877	0.567963	non-clip
Foxn3	71375	forkhead box N3	567.306	0.130503	0.0827759	1.57658	0.114892	0.567963	non-clip
Mvb12b	72543	multivesicular body subunit 12B	4713.54	0.0645945	0.040957	1.57713	0.114766	0.567963	high
Ppp6r2	71474	protein phosphatase 6, regulatory subunit 2	2007.89	0.0763347	0.0484332	1.57608	0.115006	0.568097	low
Dpf2	19708	D4, zinc and double PHD fingers family 2	873.223	0.0962409	0.0611044	1.57502	0.115251	0.56887	non-clip
Cd47	16423	CD47 antigen (Rh-related antigen, integrin-associated signal transducer)	1719.19	0.0880983	0.0559515	1.57455	0.115361	0.568981	non-clip
Chst12	59031	carbohydrate sulfotransferase 12	612.442	0.112579	0.0715569	1.57327	0.115655	0.569507	non-clip
Doc2b	13447	double C2, beta	3290.51	0.06611	0.0420457	1.57234	0.115873	0.569507	high
Homer1	26556	homer scaffolding protein 1	3226.13	-0.0905564	0.057613	-1.5718	0.115996	0.569507	high
Ppard	19015	peroxisome proliferator activator receptor delta	639.163	0.128713	0.0818633	1.5723	0.115881	0.569507	high
Ppp1r15b	108954	protein phosphatase 1, regulatory subunit 15B	2058.49	0.0834386	0.0530523	1.57276	0.115774	0.569507	low
Tceal3	594844	transcription elongation factor A (SII)-like 3	1654.31	-0.0909968	0.0578843	-1.57205	0.11594	0.569507	non-clip
Kcnj3	16519	potassium inwardly-rectifying channel, subfamily J, member 3	1596.73	0.0790688	0.0503282	1.57106	0.116168	0.569917	low
Gm1821	218963	ubiquitin pseudogene	907.479	0.121332	0.0772862	1.56991	0.116437	0.570804	non-clip
Btbd2	208198	BTB (POZ) domain containing 2	2056.2	0.0831522	0.0529837	1.56939	0.116557	0.570961	non-clip
B3galt5	93961	UDP-Gal:betaGlcNAc beta 1,3-galactosyltransferase, polypeptide 5	1026.7	0.0912204	0.0582828	1.56513	0.117552	0.571057	non-clip
C2cd3	277939	C2 calcium-dependent domain containing 3	641.759	0.109784	0.0700169	1.56796	0.11689	0.571057	high
Fam172a	68675	family with sequence similarity 172, member A	746.681	-0.116787	0.074464	-1.56837	0.116795	0.571057	non-clip
Fbxw7	50754	F-box and WD-40 domain protein 7	2703.11	-0.0736579	0.0470149	-1.56669	0.117187	0.571057	low
Lzts2	226154	leucine zipper, putative tumor suppressor 2	713.22	-0.122557	0.0782886	-1.56545	0.117478	0.571057	non-clip
Maged1	94275	melanoma antigen, family D, 1	14696.2	0.058957	0.0376418	1.56626	0.117287	0.571057	low
Med19	381379	mediator complex subunit 19	710.852	0.110981	0.0709415	1.5644	0.117724	0.571057	non-clip
Mobp	17433	myelin-associated oligodendrocytic basic protein	3821.44	0.0877068	0.0560084	1.56596	0.117359	0.571057	stringent
Nudt4	71207	nudix (nucleoside diphosphate linked moiety X)-type motif 4	2230.01	-0.0765462	0.048869	-1.56636	0.117265	0.571057	non-clip
Pitpnb	56305	phosphatidylinositol transfer protein, beta	1894.31	0.073336	0.0468145	1.56652	0.117226	0.571057	non-clip
Slc9a8	77031	solute carrier family 9 (sodium/hydrogen exchanger), member 8	771.52	0.110081	0.0702176	1.56771	0.116949	0.571057	non-clip
Snx12	55988	sorting nexin 12	866.743	-0.105464	0.0673891	-1.565	0.117583	0.571057	non-clip
Strbp	20744	spermatid perinuclear RNA binding protein	2640.48	-0.0833801	0.0532949	-1.5645	0.117699	0.571057	high
Abhd16a	193742	abhydrolase domain containing 16A	1059.03	-0.094982	0.0608618	-1.56062	0.118614	0.57158	non-clip
Cox6c	12864	cytochrome c oxidase subunit 6C	1487.26	-0.110553	0.070715	-1.56335	0.11797	0.57158	non-clip
Cry2	12953	cryptochrome 2 (photolyase-like)	3377.88	0.0716617	0.0458985	1.56131	0.118451	0.57158	low
Gbf1	107338	golgi-specific brefeldin A-resistance factor 1	2071.27	0.0821751	0.0526086	1.56201	0.118286	0.57158	high
Gucy1b3	NA	NA	2262.35	0.073053	0.0468182	1.56036	0.118676	0.57158	non-clip
Pcdh1	75599	protocadherin 1	4931.27	0.079191	0.0507565	1.56021	0.118709	0.57158	low
Phldb1	102693	pleckstrin homology like domain, family B, member 1	2292.88	0.0739301	0.0473275	1.5621	0.118265	0.57158	low
Pnrc1	108767	proline-rich nuclear receptor coactivator 1	758.03	-0.123879	0.0794	-1.56019	0.118715	0.57158	high
Tmem35	NA	NA	1048.41	0.106897	0.0684133	1.56251	0.118167	0.57158	non-clip
Wwp1	107568	WW domain containing E3 ubiquitin protein ligase 1	766.414	0.105953	0.0678754	1.56099	0.118526	0.57158	high
Ube2v2	70620	ubiquitin-conjugating enzyme E2 variant 2	1506.07	-0.0979996	0.0628281	-1.55981	0.118806	0.571593	low
Cherp	27967	calcium homeostasis endoplasmic reticulum protein	1546.34	0.089469	0.0573779	1.55929	0.118927	0.571751	non-clip
Tmem201	230917	transmembrane protein 201	2496.54	-0.0744398	0.0477558	-1.55876	0.119053	0.571933	non-clip
Cyc1	66445	cytochrome c-1	2365.89	-0.0793393	0.0509364	-1.55761	0.119325	0.572476	non-clip
Sfxn3	94280	sideroflexin 3	2921.34	0.0677732	0.0435131	1.55754	0.119343	0.572476	non-clip
Rpl34	68436	ribosomal protein L34	754.576	-0.108623	0.0697797	-1.55666	0.119551	0.573046	non-clip
Sugp1	70616	SURP and G patch domain containing 1	786.185	-0.100585	0.0647149	-1.55428	0.120118	0.575338	non-clip
Mapk8ip1	19099	mitogen-activated protein kinase 8 interacting protein 1	11563.3	0.0566505	0.0364583	1.55384	0.120222	0.575411	stringent
Cplx2	12890	complexin 2	41542.7	0.061485	0.0395854	1.55322	0.12037	0.575694	non-clip
Kcnd3	56543	potassium voltage-gated channel, Shal-related family, member 3	2498.05	-0.0823655	0.0530694	-1.55203	0.120654	0.576203	non-clip
Lrrk2	66725	leucine-rich repeat kinase 2	668.679	0.119997	0.0773153	1.55205	0.12065	0.576203	high
Mtor	56717	mechanistic target of rapamycin kinase	2967.2	0.0807996	0.0520732	1.55165	0.120745	0.57621	high
Akirin2	433693	akirin 2	658.701	-0.108847	0.0701735	-1.55111	0.120874	0.576401	non-clip
Mcam	84004	melanoma cell adhesion molecule	616.94	0.127323	0.0821373	1.55012	0.121113	0.576772	non-clip
Uhrf1bp1l	75089	UHRF1 (ICBP90) binding protein 1-like	3062.6	0.068485	0.0441825	1.55005	0.12113	0.576772	stringent
Gpkow	209416	G patch domain and KOW motifs	830.509	-0.106369	0.068666	-1.54908	0.121362	0.577451	non-clip
Dusp3	72349	dual specificity phosphatase 3 (vaccinia virus phosphatase VH1-related)	4254.83	0.0628634	0.0406442	1.54668	0.121942	0.578083	non-clip
Fam32a	67922	family with sequence similarity 32, member A	1402.96	-0.082008	0.0530123	-1.54696	0.121872	0.578083	non-clip
Lamp2	16784	lysosomal-associated membrane protein 2	1550.97	0.0844002	0.0545395	1.5475	0.121742	0.578083	non-clip
Prr14	233895	proline rich 14	688.705	0.111495	0.0720705	1.54703	0.121856	0.578083	non-clip
Pygb	110078	brain glycogen phosphorylase	5454.07	0.0632399	0.0408709	1.54731	0.121789	0.578083	non-clip
Ccdc88c	68339	coiled-coil domain containing 88C	1555.75	0.0921733	0.0596276	1.54582	0.122149	0.578245	non-clip
Nlgn2	216856	neuroligin 2	9486.09	0.063733	0.04123	1.54579	0.122154	0.578245	high
Ryr3	20192	ryanodine receptor 3	830.196	0.109321	0.0707467	1.54524	0.122288	0.578453	low
Wdr26	226757	WD repeat domain 26	3774.57	-0.0695336	0.0450137	-1.54472	0.122414	0.578629	high
Rab6b	270192	RAB6B, member RAS oncogene family	28174.5	0.0485727	0.0314523	1.54433	0.122508	0.578651	high
Mipep	70478	mitochondrial intermediate peptidase	653.86	-0.111984	0.0725346	-1.54387	0.12262	0.578755	non-clip
Lmna	16905	lamin A	1579.88	-0.0913287	0.0592174	-1.54226	0.12301	0.580174	non-clip
Yy1	22632	YY1 transcription factor	684.663	-0.104853	0.0680426	-1.54099	0.123319	0.581208	low
Omg	18377	oligodendrocyte myelin glycoprotein	3034.45	0.0684093	0.0444135	1.54028	0.123492	0.581597	high
Gatc	384281	glutamyl-tRNA(Gln) amidotransferase, subunit C	550.085	0.129203	0.0839274	1.53946	0.123692	0.582119	non-clip
Mllt4	NA	NA	1480.34	0.0813134	0.0529172	1.53661	0.124388	0.584966	low
Gsta4	14860	glutathione S-transferase, alpha 4	726.357	-0.119776	0.0780077	-1.53544	0.124675	0.585138	non-clip
Plod3	26433	procollagen-lysine, 2-oxoglutarate 5-dioxygenase 3	589.332	0.114218	0.074392	1.53536	0.124696	0.585138	non-clip
Tmem115	56395	transmembrane protein 115	971.184	0.0953986	0.0621308	1.53545	0.124674	0.585138	non-clip
Aldh6a1	104776	aldehyde dehydrogenase family 6, subfamily A1	1315.03	0.0849632	0.055354	1.53491	0.124807	0.585235	non-clip
BC031181	407819	cDNA sequence BC031181	1596.37	-0.0852691	0.0556676	-1.53175	0.125583	0.586429	non-clip
Dync1i1	13426	dynein cytoplasmic 1 intermediate chain 1	2364.43	-0.0667	0.043541	-1.53189	0.125549	0.586429	non-clip
Fbxo45	268882	F-box protein 45	1283.29	-0.0854723	0.055766	-1.53269	0.125351	0.586429	non-clip
Fbxo9	71538	f-box protein 9	1691.92	0.0800852	0.0523028	1.53119	0.125724	0.586429	non-clip
Lphn1	NA	NA	16572.7	0.0556353	0.0363408	1.53093	0.125786	0.586429	non-clip
Mrps18a	68565	mitochondrial ribosomal protein S18A	596.441	-0.139439	0.0909665	-1.53286	0.125311	0.586429	non-clip
Myo5a	17918	myosin VA	8276.56	0.0707319	0.0461827	1.53157	0.125629	0.586429	stringent
Supt6	20926	suppressor of Ty 6	4782.48	0.0624114	0.0407269	1.53244	0.125415	0.586429	low
Chmp2a	68953	charged multivesicular body protein 2A	936.126	-0.10958	0.0716935	-1.52845	0.1264	0.588146	non-clip
Gatm	67092	glycine amidinotransferase (L-arginine:glycine amidinotransferase)	1011.24	0.0915975	0.0599236	1.52857	0.126371	0.588146	non-clip
Ngfrap1	NA	NA	2388.03	-0.070537	0.0461526	-1.52834	0.126427	0.588146	non-clip
Tsn	22099	translin	1129.78	0.087267	0.0571399	1.52725	0.126699	0.588688	non-clip
Zfp871	208292	zinc finger protein 871	1802.91	-0.0969655	0.0634948	-1.52714	0.126726	0.588688	low
Pdxdc1	94184	pyridoxal-dependent decarboxylase domain containing 1	1852.35	0.0713392	0.0467469	1.52607	0.126992	0.589077	low
Rev1	56210	REV1, DNA directed polymerase	522.986	-0.122005	0.0799418	-1.52617	0.126968	0.589077	non-clip
Ddx3x	13205	DEAD/H (Asp-Glu-Ala-Asp/His) box polypeptide 3, X-linked	4126.57	-0.0582792	0.0382185	-1.5249	0.127285	0.589163	non-clip
Dusp26	66959	dual specificity phosphatase 26 (putative)	777.224	-0.115551	0.075803	-1.52436	0.12742	0.589163	non-clip
Fam222b	216971	family with sequence similarity 222, member B	1137.68	0.0876196	0.0574994	1.52383	0.12755	0.589163	low
Gna12	14673	guanine nucleotide binding protein, alpha 12	1582.82	-0.0786373	0.0516058	-1.52381	0.127556	0.589163	high
Jam3	83964	junction adhesion molecule 3	600.303	0.124301	0.0815412	1.5244	0.127409	0.589163	non-clip
Raph1	77300	Ras association (RalGDS/AF-6) and pleckstrin homology domains 1	1653.16	0.0953959	0.0625993	1.52391	0.127531	0.589163	high
Uap1	107652	UDP-N-acetylglucosamine pyrophosphorylase 1	889.06	-0.0991336	0.0651043	-1.52269	0.127837	0.590037	non-clip
Dusp18	75219	dual specificity phosphatase 18	1086.73	0.0901635	0.0592784	1.52102	0.128256	0.590723	non-clip
Mafk	17135	v-maf musculoaponeurotic fibrosarcoma oncogene family, protein K (avian)	745.17	0.104265	0.0685485	1.52103	0.128251	0.590723	non-clip
Usmg5	66477	upregulated during skeletal muscle growth 5	1039.8	-0.103106	0.0677882	-1.521	0.128259	0.590723	low
Anapc16	52717	anaphase promoting complex subunit 16	886.5	0.0953285	0.0627358	1.51952	0.128631	0.591125	non-clip
Brd1	223770	bromodomain containing 1	1380.26	-0.0872973	0.0574828	-1.51867	0.128846	0.591125	non-clip
Evc2	68525	EvC ciliary complex subunit 2	1188.91	0.0824205	0.054254	1.51916	0.128722	0.591125	non-clip
Hnrnpl	15388	heterogeneous nuclear ribonucleoprotein L	2942.92	-0.0656295	0.0432207	-1.51847	0.128895	0.591125	low
Ppp2r1a	51792	protein phosphatase 2, regulatory subunit A, alpha	14022.5	0.053181	0.035021	1.51855	0.128876	0.591125	low
Zc3h18	76014	zinc finger CCCH-type containing 18	763.009	0.0993877	0.0654059	1.51955	0.128624	0.591125	non-clip
Faf1	14084	Fas-associated factor 1	555.743	-0.11394	0.0750627	-1.51793	0.129032	0.591334	non-clip
Vps13b	666173	vacuolar protein sorting 13B	1442.01	0.102047	0.0672462	1.51751	0.129139	0.591406	stringent
Cap1	12331	CAP, adenylate cyclase-associated protein 1 (yeast)	5961.67	0.0606053	0.0399944	1.51535	0.129685	0.592231	non-clip
Chrna7	11441	cholinergic receptor, nicotinic, alpha polypeptide 7	664.437	-0.122441	0.0808115	-1.51515	0.129736	0.592231	non-clip
Iars	105148	isoleucine-tRNA synthetase	911.867	0.100561	0.0663429	1.51578	0.129575	0.592231	low
Paxip1	55982	PAX interacting (with transcription-activation domain) protein 1	1212.85	0.0841291	0.0554918	1.51606	0.129503	0.592231	high
Wipf3	330319	WAS/WASL interacting protein family, member 3	13345	0.137852	0.0909921	1.51498	0.129776	0.592231	non-clip
Il34	76527	interleukin 34	892.963	-0.1018	0.067223	-1.51436	0.129934	0.592532	non-clip
Mid1ip1	68041	Mid1 interacting protein 1 (gastrulation specific G12-like (zebrafish))	1232.86	0.0825093	0.0545047	1.5138	0.130076	0.592764	non-clip
Ezh1	14055	enhancer of zeste 1 polycomb repressive complex 2 subunit	905.261	0.0988982	0.0653548	1.51325	0.130216	0.592941	low
Smarcd3	66993	SWI/SNF related, matrix associated, actin dependent regulator of chromatin, subfamily d, member 3	1200.57	-0.104635	0.0691604	-1.51293	0.130299	0.592941	non-clip
Cnih2	12794	cornichon family AMPA receptor auxiliary protein 2	14571.7	0.0771239	0.0510352	1.51119	0.13074	0.593007	high
Galnt11	231050	polypeptide N-acetylgalactosaminyltransferase 11	770.999	-0.108776	0.0720135	-1.5105	0.130917	0.593007	high
Ggt7	207182	gamma-glutamyltransferase 7	2232.23	0.071752	0.0474906	1.51087	0.130823	0.593007	non-clip
Lrrn1	16979	leucine rich repeat protein 1, neuronal	2400.86	0.0808262	0.0535006	1.51075	0.130851	0.593007	low
Rnf139	75841	ring finger protein 139	726.168	-0.117282	0.0776333	-1.51072	0.130859	0.593007	low
Sema4g	26456	sema domain, immunoglobulin domain (Ig), transmembrane domain (TM) and short cytoplasmic domain, (semaphorin) 4G	851.849	0.112768	0.0746144	1.51134	0.130703	0.593007	non-clip
Sf3b2	319322	splicing factor 3b, subunit 2	4968.91	0.0562637	0.0372521	1.51035	0.130955	0.593007	non-clip
Ext2	14043	exostoses (multiple) 2	934.884	0.105235	0.0697058	1.5097	0.13112	0.59334	non-clip
Wwtr1	97064	WW domain containing transcription regulator 1	986.848	0.0955068	0.0632864	1.50912	0.131268	0.593597	non-clip
Coro1c	23790	coronin, actin binding protein 1C	2907.34	-0.0630965	0.0418854	-1.50641	0.131963	0.59433	non-clip
Klhl21	242785	kelch-like 21	687.546	-0.10682	0.0708615	-1.50745	0.131695	0.59433	non-clip
Pianp	319352	PILR alpha associated neural protein	4158.69	0.0630351	0.0418459	1.50636	0.131974	0.59433	non-clip
Tfg	21787	Trk-fused gene	1092.88	0.0899458	0.0596541	1.50779	0.131608	0.59433	non-clip
Tspan13	66109	tetraspanin 13	7478.95	0.0602227	0.0399752	1.5065	0.131939	0.59433	non-clip
Wfs1	22393	wolframin ER transmembrane glycoprotein	6588.34	0.136991	0.0909433	1.50633	0.131982	0.59433	non-clip
Chtf8	214987	CTF8, chromosome transmission fidelity factor 8	1416.56	0.0879127	0.0583915	1.50557	0.132177	0.594796	non-clip
Rplp2	67186	ribosomal protein, large P2	864.934	-0.136577	0.0907406	-1.50514	0.132289	0.594888	non-clip
Slc3a2	17254	solute carrier family 3 (activators of dibasic and neutral amino acid transport), member 2	2994.92	0.061546	0.0409144	1.50426	0.132514	0.595484	non-clip
Slc30a9	109108	solute carrier family 30 (zinc transporter), member 9	2541.91	-0.0630277	0.0419482	-1.50251	0.132964	0.597094	high
Inafm2	100043272	InaF motif containing 2	1833.6	-0.07279	0.0485051	-1.50066	0.133442	0.598409	non-clip
Kcnip2	80906	Kv channel-interacting protein 2	3170.48	0.08144	0.0542612	1.50089	0.133384	0.598409	low
Rasgrp1	19419	RAS guanyl releasing protein 1	23087.3	0.0493365	0.0328893	1.50008	0.133594	0.598677	stringent
Cds1	74596	CDP-diacylglycerol synthase 1	3475.4	0.0594956	0.0396935	1.49887	0.133906	0.59966	non-clip
Atp9a	11981	ATPase, class II, type 9A	11079.2	0.0500045	0.0333743	1.49829	0.134058	0.599921	low
Bbx	70508	bobby sox HMG box containing	667.045	0.115504	0.0772813	1.4946	0.13502	0.600377	low
Brk1	101314	BRICK1, SCAR/WAVE actin-nucleating complex subunit	2495.11	-0.0706996	0.0472866	-1.49513	0.134881	0.600377	non-clip
Mt1	17748	metallothionein 1	5088.3	-0.076889	0.051437	-1.49482	0.134962	0.600377	non-clip
Nanos1	332397	nanos C2HC-type zinc finger 1	752.909	-0.108959	0.0728837	-1.49497	0.134923	0.600377	non-clip
Nbea	26422	neurobeachin	8462.77	0.0673583	0.0450757	1.49434	0.135087	0.600377	stringent
Ppp1cb	19046	protein phosphatase 1 catalytic subunit beta	4772	-0.0701052	0.0468919	-1.49504	0.134904	0.600377	low
Thumpd1	233802	THUMP domain containing 1	866.474	-0.0982117	0.0656945	-1.49498	0.134921	0.600377	non-clip
Timp2	21858	tissue inhibitor of metalloproteinase 2	12771.6	0.0756699	0.0505933	1.49565	0.134745	0.600377	non-clip
Zbtb11	271377	zinc finger and BTB domain containing 11	793.898	-0.0979903	0.0654665	-1.4968	0.134445	0.600377	non-clip
Zswim8	268721	zinc finger SWIM-type containing 8	3173.11	0.0732292	0.0489822	1.49502	0.13491	0.600377	low
Fam110b	242297	family with sequence similarity 110, member B	769.925	-0.102008	0.0683084	-1.49335	0.135346	0.60086	non-clip
Trim35	66854	tripartite motif-containing 35	5504.19	0.0525503	0.0351927	1.49321	0.135382	0.60086	non-clip
Kat6a	244349	K(lysine) acetyltransferase 6A	1341.89	0.0815597	0.0546842	1.49147	0.135839	0.602134	high
Mog	17441	myelin oligodendrocyte glycoprotein	1850.88	0.0718445	0.0481723	1.49141	0.135855	0.602134	non-clip
Actn4	60595	actinin alpha 4	1925.13	0.0708841	0.0475638	1.49029	0.136147	0.602627	high
Rpl37a	19981	ribosomal protein L37a	1025.76	-0.0989944	0.066427	-1.49027	0.136152	0.602627	low
Arel1	68497	apoptosis resistant E3 ubiquitin protein ligase 1	4519.92	0.0600574	0.0403106	1.48987	0.136259	0.60269	stringent
Pik3cd	18707	phosphatidylinositol-4,5-bisphosphate 3-kinase catalytic subunit delta	533.369	0.130252	0.0875012	1.48858	0.136599	0.603778	non-clip
Sptan1	20740	spectrin alpha, non-erythrocytic 1	14894.4	0.076011	0.0510849	1.48794	0.136768	0.604113	stringent
Ptp4a3	19245	protein tyrosine phosphatase 4a3	919.133	-0.0970431	0.0652449	-1.48737	0.136918	0.604362	non-clip
Aifm3	72168	apoptosis-inducing factor, mitochondrion-associated 3	567.821	0.111468	0.0750541	1.48517	0.137499	0.605113	non-clip
Arl15	218639	ADP-ribosylation factor-like 15	2310.79	0.0827741	0.0558007	1.48339	0.137971	0.605113	non-clip
Cers4	67260	ceramide synthase 4	524.161	0.121605	0.0819965	1.48305	0.13806	0.605113	non-clip
Dync1li2	234663	dynein, cytoplasmic 1 light intermediate chain 2	3257.03	-0.06369	0.0429567	-1.48266	0.138166	0.605113	non-clip
Gbas	NA	NA	1008.08	0.0911711	0.061439	1.48393	0.137828	0.605113	non-clip
Lgi3	213469	leucine-rich repeat LGI family, member 3	2676.98	0.0725286	0.0488421	1.48496	0.137554	0.605113	non-clip
Mfsd4	NA	NA	1723.6	0.0801343	0.0540329	1.48307	0.138057	0.605113	non-clip
Ogdh	18293	oxoglutarate (alpha-ketoglutarate) dehydrogenase (lipoamide)	6575.04	0.0520218	0.0350887	1.48258	0.138186	0.605113	stringent
Sec61a1	53421	Sec61 alpha 1 subunit (S. cerevisiae)	1729.8	0.0722423	0.0487082	1.48316	0.138031	0.605113	non-clip
Tm9sf1	74140	transmembrane 9 superfamily member 1	627.932	0.108432	0.0731119	1.4831	0.138048	0.605113	non-clip
Tmem59l	67937	transmembrane protein 59-like	6262.87	0.0668897	0.0451198	1.48249	0.13821	0.605113	non-clip
Ywhaq	22630	tyrosine 3-monooxygenase/tryptophan 5-monooxygenase activation protein theta	8133.81	-0.055915	0.0376951	-1.48335	0.137982	0.605113	non-clip
D17Wsu92e	224647	DNA segment, Chr 17, Wayne State University 92, expressed	6685.32	0.0595936	0.0402235	1.48156	0.138457	0.605767	high
Rpl5	100503670	ribosomal protein L5	3243.14	-0.0664959	0.0448966	-1.48109	0.138583	0.605767	low
Usp27x	54651	ubiquitin specific peptidase 27, X chromosome	601.703	-0.110898	0.074887	-1.48087	0.13864	0.605767	high
Kcnq5	226922	potassium voltage-gated channel, subfamily Q, member 5	1602.08	0.0872123	0.0589216	1.48014	0.138835	0.60621	low
Stac2	217154	SH3 and cysteine rich domain 2	1893.81	0.080366	0.0543102	1.47976	0.138938	0.606248	low
Cab39	12283	calcium binding protein 39	3413.25	-0.0672634	0.0454768	-1.47907	0.139121	0.606641	stringent
Brap	72399	BRCA1 associated protein	1643.46	0.0765603	0.0518014	1.47796	0.139419	0.606713	non-clip
Cnn3	71994	calponin 3, acidic	2035.64	0.0700605	0.0474009	1.47804	0.139396	0.606713	non-clip
Coro7	78885	coronin 7	1344.76	0.0951158	0.064343	1.47826	0.139338	0.606713	non-clip
Luzp1	269593	leucine zipper protein 1	2342.83	0.0802478	0.0543259	1.47716	0.139634	0.606835	high
Wdr45	54636	WD repeat domain 45	555.005	-0.114436	0.0774704	-1.47715	0.139635	0.606835	non-clip
Pxn	19303	paxillin	667.353	0.117817	0.0798066	1.47628	0.139867	0.607438	non-clip
Atp6v0b	114143	ATPase, H+ transporting, lysosomal V0 subunit B	2553.44	-0.0763048	0.051758	-1.47426	0.140411	0.607967	non-clip
Gpr17	574402	G protein-coupled receptor 17	1171.61	0.106685	0.0723916	1.47371	0.140559	0.607967	non-clip
Rhobtb2	246710	Rho-related BTB domain containing 2	1834.3	0.0747553	0.0507268	1.47369	0.140566	0.607967	high
Slc39a1	30791	solute carrier family 39 (zinc transporter), member 1	1439.48	-0.0860647	0.0583497	-1.47498	0.140218	0.607967	non-clip
Tor1a	30931	torsin family 1, member A (torsin A)	671.717	-0.10959	0.0743682	-1.47361	0.140587	0.607967	non-clip
Zc3h15	69082	zinc finger CCCH-type containing 15	1690.3	0.078817	0.0534883	1.47354	0.140606	0.607967	non-clip
Zfp608	269023	zinc finger protein 608	844.579	0.109605	0.0743897	1.47339	0.140647	0.607967	low
Fto	26383	fat mass and obesity associated	4389.46	0.053276	0.0362336	1.47035	0.141467	0.60872	non-clip
Narf	67608	nuclear prelamin A recognition factor	708.903	0.113428	0.0771784	1.46968	0.141648	0.60872	non-clip
Nr4a3	18124	nuclear receptor subfamily 4, group A, member 3	1129.65	0.0978706	0.0665964	1.46961	0.141668	0.60872	high
Nsg1	18196	neuron specific gene family member 1	4803.43	-0.0506842	0.0344268	-1.47223	0.140958	0.60872	non-clip
Ptprz1	19283	protein tyrosine phosphatase, receptor type Z, polypeptide 1	5692.53	0.0712705	0.0484918	1.46974	0.141631	0.60872	low
Robo2	268902	roundabout guidance receptor 2	2174.44	0.0752504	0.0511793	1.47033	0.141473	0.60872	non-clip
Rtfdc1	NA	NA	1364.46	-0.0839975	0.0571078	-1.47086	0.14133	0.60872	non-clip
Slc29a3	71279	solute carrier family 29 (nucleoside transporters), member 3	709.614	0.108422	0.0737544	1.47004	0.14155	0.60872	non-clip
Tbrg1	21376	transforming growth factor beta regulated gene 1	596.822	0.109136	0.0742523	1.4698	0.141617	0.60872	non-clip
Gsto1	14873	glutathione S-transferase omega 1	553.189	-0.119299	0.0812268	-1.46872	0.14191	0.609354	non-clip
Bzrap1	NA	NA	1627.68	0.0998351	0.0680153	1.46783	0.142149	0.609511	high
Rpl26	19941	ribosomal protein L26	2281.4	-0.138145	0.0941338	-1.46754	0.142229	0.609511	non-clip
Spock3	72902	sparc/osteonectin, cwcv and kazal-like domains proteoglycan 3	726.744	-0.105804	0.0720789	-1.46789	0.142134	0.609511	non-clip
Rbbp7	245688	retinoblastoma binding protein 7, chromatin remodeling factor	2496.55	-0.076024	0.0518163	-1.46718	0.142326	0.609527	non-clip
Fbxl14	101358	F-box and leucine-rich repeat protein 14	688.453	-0.103969	0.0709116	-1.46618	0.142599	0.609887	non-clip
Ubtd2	327900	ubiquitin domain containing 2	781.555	-0.0972862	0.0663487	-1.46629	0.14257	0.609887	high
Meis2	17536	Meis homeobox 2	2028.85	0.0780666	0.0532662	1.46559	0.142759	0.610027	high
Rufy2	70432	RUN and FYVE domain-containing 2	619.34	0.107314	0.0732335	1.46537	0.142821	0.610027	non-clip
Kcna1	16485	potassium voltage-gated channel, shaker-related subfamily, member 1	4351.36	-0.0639705	0.0436863	-1.46431	0.143108	0.610049	high
Mettl9	59052	methyltransferase like 9	1039.9	-0.0879645	0.0600689	-1.46439	0.143086	0.610049	low
Ssr1	107513	signal sequence receptor, alpha	2680.66	-0.0675699	0.0461424	-1.46438	0.14309	0.610049	non-clip
Cdipt	52858	CDP-diacylglycerol--inositol 3-phosphatidyltransferase (phosphatidylinositol synthase)	2851.82	0.0689684	0.0471523	1.46267	0.143557	0.610588	non-clip
Dap3	65111	death associated protein 3	1338.35	-0.0786241	0.0537387	-1.46308	0.143445	0.610588	non-clip
Grm3	108069	glutamate receptor, metabotropic 3	1610.11	0.0808655	0.0552879	1.46263	0.14357	0.610588	high
Hcfc1	15161	host cell factor C1	3386.52	0.0673082	0.0460236	1.46247	0.143612	0.610588	stringent
Cd83	12522	CD83 antigen	1835.6	0.0971222	0.0664766	1.461	0.144016	0.6111	non-clip
Cstf1	67337	cleavage stimulation factor, 3' pre-RNA, subunit 1	634.409	0.107061	0.0732734	1.46111	0.143985	0.6111	non-clip
Rin1	225870	Ras and Rab interactor 1	3096.88	0.0661581	0.0452656	1.46155	0.143864	0.6111	non-clip
Hdac5	15184	histone deacetylase 5	3433.96	0.0597743	0.040945	1.45987	0.144326	0.611615	high
Mkl1	223701	MKL (megakaryoblastic leukemia)/myocardin-like 1	2222.48	0.071246	0.0487924	1.46019	0.144239	0.611615	low
2410002F23Rik	668661	RIKEN cDNA 2410002F23 gene	1247.12	-0.0909931	0.0626129	-1.45326	0.14615	0.612329	non-clip
Alg11	207958	asparagine-linked glycosylation 11 (alpha-1,2-mannosyltransferase)	665.509	0.105747	0.0726778	1.45501	0.145666	0.612329	non-clip
Ccdc9	243846	coiled-coil domain containing 9	530.087	-0.116947	0.0803443	-1.45557	0.145512	0.612329	non-clip
Cpne2	234577	copine II	946.347	0.106901	0.0735224	1.45399	0.145948	0.612329	non-clip
Csrnp1	215418	cysteine-serine-rich nuclear protein 1	894.473	-0.0955055	0.0657475	-1.45261	0.146332	0.612329	non-clip
Cygb	114886	cytoglobin	1203.14	-0.0871197	0.0598129	-1.45654	0.145245	0.612329	non-clip
Dnajc6	72685	DnaJ heat shock protein family (Hsp40) member C6	6406.31	0.0556661	0.0382756	1.45435	0.145849	0.612329	high
Fbxo44	230903	F-box protein 44	1845.57	-0.0718257	0.0494643	-1.45207	0.146482	0.612329	non-clip
Grina	66168	glutamate receptor, ionotropic, N-methyl D-aspartate-associated protein 1 (glutamate binding)	14497.3	0.0494506	0.0340517	1.45222	0.14644	0.612329	non-clip
Hgsnat	52120	heparan-alpha-glucosaminide N-acetyltransferase	1298.04	0.0862427	0.0593276	1.45367	0.146039	0.612329	non-clip
Lhfpl4	269788	lipoma HMGIC fusion partner-like protein 4	3832.2	-0.0637655	0.0438895	-1.45287	0.146261	0.612329	non-clip
Mpp6	56524	membrane protein, palmitoylated 6 (MAGUK p55 subfamily member 6)	945.623	-0.104479	0.0716719	-1.45774	0.144912	0.612329	low
Ncam1	17967	neural cell adhesion molecule 1	8939.57	0.0608958	0.0417447	1.45877	0.144629	0.612329	non-clip
Pacs1	107975	phosphofurin acidic cluster sorting protein 1	3168.85	0.0620396	0.042701	1.45289	0.146256	0.612329	non-clip
Papd5	NA	NA	976.467	-0.0909488	0.0625097	-1.45496	0.145681	0.612329	low
Phlpp1	98432	PH domain and leucine rich repeat protein phosphatase 1	3221.97	0.0604663	0.0416148	1.453	0.146224	0.612329	high
Pip5k1b	18719	phosphatidylinositol-4-phosphate 5-kinase, type 1 beta	1012.47	-0.0875067	0.06007	-1.45674	0.145187	0.612329	high
Ptprg	19270	protein tyrosine phosphatase, receptor type, G	3400.57	0.061952	0.0426442	1.45276	0.146289	0.612329	high
Scara3	219151	scavenger receptor class A, member 3	857.434	0.0958332	0.0658004	1.45642	0.145276	0.612329	non-clip
Tanc1	66860	tetratricopeptide repeat, ankyrin repeat and coiled-coil containing 1	2615.62	-0.0652911	0.0448165	-1.45685	0.145157	0.612329	low
Timm13	30055	translocase of inner mitochondrial membrane 13	604.056	-0.106103	0.0728471	-1.45652	0.14525	0.612329	non-clip
Pls3	102866	plastin 3 (T-isoform)	4394.27	0.061451	0.0423395	1.45139	0.146672	0.612728	non-clip
Adam11	11488	a disintegrin and metallopeptidase domain 11	4986.97	0.0575623	0.0396988	1.44998	0.147065	0.612844	non-clip
Amer2	72125	APC membrane recruitment 2	534.607	0.144377	0.0995587	1.45017	0.147011	0.612844	non-clip
Ldlr	16835	low density lipoprotein receptor	712.292	0.110157	0.0759964	1.4495	0.147198	0.612844	non-clip
Pkd1	18763	polycystin 1, transient receptor poteintial channel interacting	1707.55	-0.0894082	0.0616479	-1.4503	0.146974	0.612844	low
Synj2bp	24071	synaptojanin 2 binding protein	566.688	0.112449	0.0775964	1.44915	0.147295	0.612844	non-clip
Szrd1	213491	SUZ RNA binding domain containing 1	1059.02	-0.0828538	0.0571679	-1.4493	0.147252	0.612844	non-clip
Zxdc	80292	ZXD family zinc finger C	529.724	-0.11698	0.0807363	-1.44891	0.147363	0.612844	low
Dhx38	64340	DEAH (Asp-Glu-Ala-His) box polypeptide 38	798.006	0.0928541	0.0641405	1.44767	0.14771	0.613107	non-clip
Gria1	14799	glutamate receptor, ionotropic, AMPA1 (alpha 1)	28124.8	0.0498957	0.0344587	1.44798	0.147621	0.613107	low
Ssrp1	20833	structure specific recognition protein 1	1533.81	-0.0734099	0.0507037	-1.44782	0.147667	0.613107	non-clip
Cxcl16	66102	chemokine (C-X-C motif) ligand 16	526.35	0.124692	0.0861951	1.44663	0.148001	0.61322	non-clip
Dusp11	72102	dual specificity phosphatase 11 (RNA/RNP complex 1-interacting)	928.267	0.101168	0.0700026	1.4452	0.148401	0.61322	non-clip
Epha10	230735	Eph receptor A10	525.419	0.110786	0.076594	1.4464	0.148064	0.61322	non-clip
Map7	17761	microtubule-associated protein 7	1043.91	-0.0818846	0.0566552	-1.44532	0.148369	0.61322	non-clip
Pbxip1	229534	pre B cell leukemia transcription factor interacting protein 1	1838.78	0.082148	0.0568009	1.44625	0.148108	0.61322	non-clip
Tmem170b	621976	transmembrane protein 170B	1833.94	-0.0769133	0.0531844	-1.44616	0.148132	0.61322	non-clip
Zdhhc20	75965	zinc finger, DHHC domain containing 20	1008.53	-0.0962829	0.0666053	-1.44557	0.148297	0.61322	non-clip
Orc3	50793	origin recognition complex, subunit 3	552.096	0.11322	0.0783977	1.44417	0.14869	0.613585	low
Sdccag3	NA	NA	1385.33	-0.0744579	0.0515543	-1.44426	0.148665	0.613585	low
Syndig1	433485	synapse differentiation inducing 1	768.248	0.101174	0.0700714	1.44388	0.148774	0.613585	non-clip
Rbsn	78287	rabenosyn, RAB effector	1191.98	0.0826952	0.0572876	1.44351	0.148877	0.613619	low
Smurf1	75788	SMAD specific E3 ubiquitin protein ligase 1	1259.68	-0.0855318	0.0592864	-1.44269	0.149108	0.614181	low
Dpysl2	12934	dihydropyrimidinase-like 2	5931.52	-0.0640193	0.0443977	-1.44195	0.149316	0.614257	low
Ppil2	66053	peptidylprolyl isomerase (cyclophilin)-like 2	986.228	0.0845224	0.0586043	1.44226	0.14923	0.614257	non-clip
Kbtbd11	74901	kelch repeat and BTB (POZ) domain containing 11	3918.82	-0.069463	0.0482443	-1.43982	0.149919	0.614784	non-clip
Mta1	116870	metastasis associated 1	1711.94	0.0744621	0.0516727	1.44103	0.149575	0.614784	high
Park7	57320	Parkinson disease (autosomal recessive, early onset) 7	1308.56	-0.0953581	0.0662154	-1.44012	0.149834	0.614784	non-clip
Stk11	20869	serine/threonine kinase 11	1323.65	0.0791426	0.0549463	1.44036	0.149765	0.614784	low
Vamp4	53330	vesicle-associated membrane protein 4	806.509	-0.091877	0.0638019	-1.44004	0.149857	0.614784	non-clip
Rasd1	19416	RAS, dexamethasone-induced 1	890.13	0.109183	0.0758857	1.43878	0.150213	0.615596	non-clip
Traf3	22031	TNF receptor-associated factor 3	3146.02	0.0729828	0.0507433	1.43827	0.150356	0.615794	non-clip
Nme2	18103	NME/NM23 nucleoside diphosphate kinase 2	957.091	-0.093321	0.0649171	-1.43754	0.150564	0.615866	non-clip
Smg7	226517	Smg-7 homolog, nonsense mediated mRNA decay factor (C. elegans)	2604.66	0.058593	0.0407567	1.43763	0.150539	0.615866	high
Gsk3a	606496	glycogen synthase kinase 3 alpha	7444.77	0.0606648	0.0422226	1.43678	0.15078	0.615969	high
Sox9	20682	SRY (sex determining region Y)-box 9	1483.46	0.0847609	0.05898	1.43711	0.150686	0.615969	non-clip
Cdk5r1	12569	cyclin-dependent kinase 5, regulatory subunit 1 (p35)	6215.01	-0.0585021	0.0407364	-1.43611	0.150971	0.61636	non-clip
Edem1	192193	ER degradation enhancer, mannosidase alpha-like 1	527.768	0.110146	0.0767362	1.43538	0.151179	0.616433	low
Hopx	74318	HOP homeobox	1123.9	-0.0826395	0.0575661	-1.43556	0.151128	0.616433	non-clip
Bcl2l13	94044	BCL2-like 13 (apoptosis facilitator)	1223.24	-0.076049	0.0530471	-1.43361	0.151683	0.616754	non-clip
Carhsp1	52502	calcium regulated heat stable protein 1	1126.46	0.0842636	0.0588118	1.43277	0.151925	0.616754	non-clip
Eftud2	20624	elongation factor Tu GTP binding domain containing 2	2197.51	0.0752204	0.0524738	1.43348	0.151719	0.616754	low
Gnas	14683	GNAS (guanine nucleotide binding protein, alpha stimulating) complex locus	29202	0.0387731	0.0270563	1.43305	0.151843	0.616754	high
Klhdc3	71765	kelch domain containing 3	3569.38	-0.069146	0.0481979	-1.43463	0.151393	0.616754	low
Sorl1	20660	sortilin-related receptor, LDLR class A repeats-containing	7198.09	0.0660049	0.0460554	1.43316	0.151811	0.616754	non-clip
Zc3h3	223642	zinc finger CCCH type containing 3	571.212	0.108858	0.0759766	1.43279	0.151919	0.616754	non-clip
Gabra4	14397	gamma-aminobutyric acid (GABA) A receptor, subunit alpha 4	2023.4	-0.0807593	0.0564	-1.4319	0.152172	0.616982	high
Plcl2	224860	phospholipase C-like 2	2033.01	-0.0698453	0.0487723	-1.43207	0.152124	0.616982	low
Kbtbd2	210973	kelch repeat and BTB (POZ) domain containing 2	990.023	-0.0915537	0.0639665	-1.43128	0.152351	0.617323	low
Fbxw5	30839	F-box and WD-40 domain protein 5	2176.38	0.0645373	0.0451228	1.43026	0.152643	0.617875	low
Trpc1	22063	transient receptor potential cation channel, subfamily C, member 1	697.256	0.106146	0.0742207	1.43013	0.152678	0.617875	low
Mlc1	170790	megalencephalic leukoencephalopathy with subcortical cysts 1 homolog (human)	3766.47	-0.0564705	0.0395049	-1.42945	0.152874	0.618279	non-clip
Slc1a2	20511	solute carrier family 1 (glial high affinity glutamate transporter), member 2	113901	0.0757659	0.0530504	1.42819	0.153238	0.619169	high
Tom1l2	216810	target of myb1-like 2 (chicken)	7933.35	0.0538913	0.0377384	1.42802	0.153285	0.619169	low
Atp13a3	224088	ATPase type 13A3	1379.9	-0.0779875	0.05466	-1.42678	0.153645	0.620233	high
Gdi1	14567	guanosine diphosphate (GDP) dissociation inhibitor 1	12893.2	0.047887	0.0335834	1.42591	0.153894	0.620753	low
Nrxn2	18190	neurexin II	13505.6	0.0571176	0.0400638	1.42566	0.153965	0.620753	high
Armcx3	71703	armadillo repeat containing, X-linked 3	1756.19	-0.0709596	0.049821	-1.42429	0.154362	0.620875	non-clip
Fam120b	67544	family with sequence similarity 120, member B	1430.66	0.0741246	0.0520448	1.42425	0.154375	0.620875	low
Scamp5	56807	secretory carrier membrane protein 5	11383.4	0.0431651	0.0303076	1.42423	0.154379	0.620875	non-clip
Tmem158	72309	transmembrane protein 158	640.363	-0.138705	0.0973457	-1.42487	0.154195	0.620875	non-clip
Lrrc58	320184	leucine rich repeat containing 58	4003.16	-0.0733098	0.0514931	-1.42368	0.154539	0.62113	low
Htr1a	15550	5-hydroxytryptamine (serotonin) receptor 1A	633.839	0.105889	0.0743954	1.42333	0.15464	0.621151	non-clip
Dcaf7	71833	DDB1 and CUL4 associated factor 7	6423.99	-0.0547144	0.0384592	-1.42266	0.154835	0.621164	non-clip
Rabgap1	227800	RAB GTPase activating protein 1	1498.02	-0.0776199	0.0545559	-1.42276	0.154806	0.621164	low
Sbf1	77980	SET binding factor 1	6932.9	0.0633553	0.0445646	1.42165	0.155127	0.62195	stringent
Capns1	12336	calpain, small subunit 1	2495.9	0.0647542	0.0456732	1.41777	0.156257	0.624008	non-clip
Pnn	18949	pinin	636.776	0.121863	0.0858906	1.41881	0.155954	0.624008	non-clip
Prpf40a	56194	pre-mRNA processing factor 40A	559.971	-0.10984	0.0775153	-1.41701	0.15648	0.624008	non-clip
Prr3	75210	proline-rich polypeptide 3	721.948	0.100362	0.0707283	1.41898	0.155904	0.624008	non-clip
Slc44a5	242259	solute carrier family 44, member 5	601.141	0.110264	0.07777	1.41782	0.156243	0.624008	non-clip
Sod2	20656	superoxide dismutase 2, mitochondrial	3900.22	-0.0672066	0.0474407	-1.41664	0.156587	0.624008	non-clip
Ubfd1	28018	ubiquitin family domain containing 1	1063.63	-0.079189	0.0558473	-1.41795	0.156204	0.624008	non-clip
Wee1	22390	WEE 1 homolog 1 (S. pombe)	536.356	0.1059	0.0747486	1.41675	0.156556	0.624008	non-clip
Zbtb7a	16969	zinc finger and BTB domain containing 7a	2990.39	-0.063093	0.0445162	-1.41731	0.156394	0.624008	low
Znrf3	407821	zinc and ring finger 3	700.814	0.0995374	0.0702658	1.41658	0.156605	0.624008	non-clip
Akt1	11651	thymoma viral proto-oncogene 1	3619.31	0.059976	0.0423773	1.41529	0.156984	0.624082	high
Cacna1h	58226	calcium channel, voltage-dependent, T type, alpha 1H subunit	2503.97	0.0670834	0.0473835	1.41576	0.156847	0.624082	low
Exoc1	69940	exocyst complex component 1	558.073	-0.110327	0.0779438	-1.41546	0.156933	0.624082	non-clip
Med13	327987	mediator complex subunit 13	1576.13	-0.0876063	0.0619037	-1.4152	0.157009	0.624082	stringent
Dlg2	23859	discs large MAGUK scaffold protein 2	10157.2	0.0466693	0.0329886	1.41471	0.157154	0.624275	stringent
Ndrg4	234593	N-myc downstream regulated gene 4	27700.7	-0.0388112	0.0274553	-1.41362	0.157474	0.624398	non-clip
Rorb	225998	RAR-related orphan receptor beta	676.255	0.11041	0.0781004	1.41369	0.157452	0.624398	non-clip
Taok1	216965	TAO kinase 1	5133.05	-0.0781613	0.0552895	-1.41367	0.157458	0.624398	high
Fam107a	268709	family with sequence similarity 107, member A	10924.3	0.0613275	0.0433997	1.41308	0.157631	0.624635	low
Eif4a3	192170	eukaryotic translation initiation factor 4A3	815.501	-0.106128	0.07513	-1.4126	0.157775	0.624823	non-clip
Pank2	74450	pantothenate kinase 2	929.235	-0.0857096	0.0606951	-1.41214	0.15791	0.624977	non-clip
Atp6v0e2	76252	ATPase, H+ transporting, lysosomal V0 subunit E2	8192.83	0.0500688	0.0354793	1.41121	0.158182	0.625211	non-clip
Edf1	59022	endothelial differentiation-related factor 1	1332.2	-0.094384	0.066899	-1.41084	0.15829	0.625211	non-clip
Nadk2	68646	NAD kinase 2, mitochondrial	894.433	-0.0867479	0.0614995	-1.41055	0.158378	0.625211	non-clip
Sun1	77053	Sad1 and UNC84 domain containing 1	1391.97	0.0734603	0.0520886	1.4103	0.158452	0.625211	non-clip
Zbtb21	114565	zinc finger and BTB domain containing 21	520.292	0.110375	0.0782284	1.41093	0.158265	0.625211	non-clip
Fam210a	108654	family with sequence similarity 210, member A	718.942	-0.096001	0.0681979	-1.40768	0.159225	0.626585	non-clip
Gdap2	14547	ganglioside-induced differentiation-associated-protein 2	537.587	0.11525	0.0818706	1.40771	0.159218	0.626585	non-clip
Hnrnpul1	232989	heterogeneous nuclear ribonucleoprotein U-like 1	2509.57	0.0713378	0.0506807	1.40759	0.159252	0.626585	high
Rap2b	74012	RAP2B, member of RAS oncogene family	1177.59	-0.0826636	0.0587316	-1.40748	0.159285	0.626585	non-clip
Rnf170	77733	ring finger protein 170	614.953	0.107694	0.0764834	1.40807	0.159112	0.626585	non-clip
Ephb2	13844	Eph receptor B2	698.538	0.0975338	0.0693256	1.40689	0.159459	0.626888	non-clip
Actg1	11465	actin, gamma, cytoplasmic 1	32680.8	-0.0455615	0.0324267	-1.40506	0.160003	0.627502	low
Atg3	67841	autophagy related 3	750.89	0.105073	0.0747756	1.40517	0.159969	0.627502	low
Lmtk2	231876	lemur tyrosine kinase 2	5459.89	0.0588042	0.0418402	1.40545	0.159888	0.627502	stringent
Lrfn3	233067	leucine rich repeat and fibronectin type III domain containing 3	1274.46	0.0751445	0.0534584	1.40566	0.159825	0.627502	low
Tapt1	231225	transmembrane anterior posterior transformation 1	870.359	-0.0874517	0.062345	-1.40271	0.160704	0.629872	non-clip
Zdhhc21	68268	zinc finger, DHHC domain containing 21	832.493	-0.100179	0.0714881	-1.40134	0.161112	0.631085	non-clip
Atf7ip	54343	activating transcription factor 7 interacting protein	1178.4	0.0885467	0.0632733	1.39943	0.161684	0.632299	high
Cct5	12465	chaperonin containing Tcp1, subunit 5 (epsilon)	2646.15	-0.0623767	0.0445567	-1.39994	0.161531	0.632299	non-clip
Rpl12	269261	ribosomal protein L12	2381.72	-0.0743302	0.0531185	-1.39933	0.161715	0.632299	low
Luc7l	66978	Luc7-like	1145.3	-0.0923831	0.0660508	-1.39867	0.161913	0.632309	non-clip
Tmem200a	77220	transmembrane protein 200A	1323.58	0.0797901	0.0570433	1.39876	0.161884	0.632309	non-clip
Eif3e	16341	eukaryotic translation initiation factor 3, subunit E	1518.71	0.0679549	0.0486099	1.39796	0.162124	0.632561	low
Rnf111	93836	ring finger 111	919.443	-0.0865041	0.0618859	-1.3978	0.162173	0.632561	low
Eaf1	74427	ELL associated factor 1	556.302	0.106076	0.0759248	1.39711	0.162379	0.632985	non-clip
Hspa4l	18415	heat shock protein 4 like	1811.03	-0.0732408	0.0524734	-1.39577	0.162784	0.634182	low
Emc8	18117	ER membrane protein complex subunit 8	1349.06	-0.0727305	0.052204	-1.3932	0.16356	0.636821	non-clip
AW549877	106064	expressed sequence AW549877	1022.45	-0.0945515	0.0679912	-1.39064	0.164333	0.638804	non-clip
Dyrk3	226419	dual-specificity tyrosine-(Y)-phosphorylation regulated kinase 3	551.937	-0.106723	0.076749	-1.39054	0.164365	0.638804	non-clip
Large	NA	NA	5350.49	0.0553219	0.0397697	1.39106	0.164208	0.638804	stringent
Psmd12	66997	proteasome (prosome, macropain) 26S subunit, non-ATPase, 12	904.401	-0.0880193	0.0633303	-1.38984	0.164576	0.639238	non-clip
Epb4.1l3	NA	NA	3621.45	0.052041	0.0374743	1.38871	0.164921	0.640194	non-clip
Fibcd1	98970	fibrinogen C domain containing 1	12965	0.0519676	0.0374352	1.3882	0.165076	0.64041	non-clip
Fndc5	384061	fibronectin type III domain containing 5	2260.53	0.0780947	0.0563972	1.38473	0.166136	0.6439	non-clip
Wdr24	268933	WD repeat domain 24	588.783	-0.10851	0.0783691	-1.3846	0.166174	0.6439	non-clip
Hnrnpab	15384	heterogeneous nuclear ribonucleoprotein A/B	2400.06	-0.0605086	0.0437197	-1.38401	0.166355	0.644214	non-clip
Amot	27494	angiomotin	600.717	0.104905	0.0759091	1.38199	0.166976	0.644417	low
Ehd3	57440	EH-domain containing 3	2877.55	0.0565414	0.0409028	1.38233	0.166869	0.644417	non-clip
Prrg3	208748	proline rich Gla (G-carboxyglutamic acid) 3 (transmembrane)	661.579	-0.11059	0.0799913	-1.38252	0.166811	0.644417	non-clip
Rps16	20055	ribosomal protein S16	1759.34	-0.0871446	0.0629896	-1.38348	0.166519	0.644417	non-clip
Sema3e	20349	sema domain, immunoglobulin domain (Ig), short basic domain, secreted, (semaphorin) 3E	1877.55	0.0750987	0.0543576	1.38157	0.167104	0.644417	non-clip
Slc35f6	74919	solute carrier family 35, member F6	995.85	0.0808998	0.0585519	1.38168	0.167071	0.644417	non-clip
Tnfaip3	21929	tumor necrosis factor, alpha-induced protein 3	991.457	0.106542	0.0770889	1.38207	0.16695	0.644417	non-clip
Atf4	11911	activating transcription factor 4	3379.07	-0.0670055	0.0485255	-1.38083	0.167331	0.644908	non-clip
Plekha1	101476	pleckstrin homology domain containing, family A (phosphoinositide binding specific) member 1	1540.83	0.072829	0.05279	1.3796	0.167711	0.645986	non-clip
Vps35	65114	VPS35 retromer complex component	2645.6	0.0608871	0.0441514	1.37905	0.167879	0.646247	high
Bcl11a	14025	B cell CLL/lymphoma 11A (zinc finger protein)	3459.58	0.0565183	0.0410449	1.37699	0.168517	0.646538	high
Islr2	320563	immunoglobulin superfamily containing leucine-rich repeat 2	2740.14	0.0648016	0.0470866	1.37622	0.168753	0.646538	non-clip
Lgi4	243914	leucine-rich repeat LGI family, member 4	769.881	0.112546	0.0816862	1.37778	0.168271	0.646538	non-clip
Mturn	68235	maturin, neural progenitor differentiation regulator homolog (Xenopus)	6226.19	0.048092	0.0349223	1.37711	0.168477	0.646538	non-clip
Phlpp2	244650	PH domain and leucine rich repeat protein phosphatase 2	885.407	-0.0939866	0.068279	-1.37651	0.168664	0.646538	low
Pygo2	68911	pygopus 2	1204.21	-0.0890181	0.0645769	-1.37848	0.168055	0.646538	non-clip
Rnf165	225743	ring finger protein 165	2640.41	0.0621079	0.0451059	1.37694	0.168532	0.646538	non-clip
Sgsm2	97761	small G protein signaling modulator 2	2297.63	0.0702431	0.051024	1.37667	0.168615	0.646538	stringent
Snx27	76742	sorting nexin family member 27	3107.97	0.0647165	0.0470891	1.37434	0.169336	0.648385	low
Abr	109934	active BCR-related gene	17177.7	0.0440467	0.0320878	1.37269	0.169848	0.648812	stringent
Icmt	57295	isoprenylcysteine carboxyl methyltransferase	1343.83	-0.0739975	0.0538986	-1.3729	0.169783	0.648812	non-clip
Npepps	19155	aminopeptidase puromycin sensitive	3043.94	0.0603942	0.0439775	1.3733	0.16966	0.648812	low
Setd8	NA	NA	936.274	0.0903079	0.0657561	1.37338	0.169636	0.648812	non-clip
Atmin	234776	ATM interactor	2054.49	-0.0659859	0.0481749	-1.36972	0.170775	0.649763	high
Atp13a1	170759	ATPase type 13A1	1032.63	0.080776	0.0589114	1.37114	0.17033	0.649763	non-clip
Fam84a	105005	family with sequence similarity 84, member A	1319.65	-0.0784961	0.0572474	-1.37117	0.170321	0.649763	non-clip
Lrig2	269473	leucine-rich repeats and immunoglobulin-like domains 2	741.61	-0.108815	0.0794478	-1.36964	0.1708	0.649763	non-clip
Mapt	17762	microtubule-associated protein tau	9722.68	0.0460158	0.0335816	1.37027	0.170603	0.649763	non-clip
Pak3	18481	p21 (RAC1) activated kinase 3	3082.48	-0.073442	0.0536139	-1.36983	0.170739	0.649763	non-clip
Pcnx	54604	pecanex homolog	4120.51	0.0629462	0.0459433	1.37008	0.170661	0.649763	stringent
Emp2	13731	epithelial membrane protein 2	808.166	0.092257	0.0674403	1.36798	0.171318	0.650075	non-clip
Maneal	215090	mannosidase, endo-alpha-like	1648.59	0.0718704	0.0525507	1.36764	0.171425	0.650075	high
Mtus2	77521	microtubule associated tumor suppressor candidate 2	1385.67	0.0720217	0.0526851	1.36702	0.171619	0.650075	low
Plat	18791	plasminogen activator, tissue	1172.67	-0.0853064	0.0623413	-1.36838	0.171194	0.650075	non-clip
Qdpr	110391	quinoid dihydropteridine reductase	1656.7	0.0747855	0.0547098	1.36695	0.171641	0.650075	non-clip
Rab7	19349	RAB7, member RAS oncogene family	8512.43	0.0526199	0.0384947	1.36694	0.171645	0.650075	non-clip
Stxbp6	217517	syntaxin binding protein 6 (amisyn)	752.067	-0.100339	0.0733139	-1.36862	0.171119	0.650075	non-clip
Ubac2	68889	ubiquitin associated domain containing 2	1111.92	0.0794959	0.0581754	1.36649	0.171786	0.650075	non-clip
Zfyve28	231125	zinc finger, FYVE domain containing 28	650.871	0.111483	0.0815708	1.3667	0.17172	0.650075	non-clip
Ckb	12709	creatine kinase, brain	15792	-0.0513636	0.0376146	-1.36552	0.172089	0.6501	non-clip
Pak7	241656	p21 (RAC1) activated kinase 7	544.763	0.101914	0.07465	1.36522	0.172183	0.6501	non-clip
Pid1	98496	phosphotyrosine interaction domain containing 1	800.394	0.0866584	0.0634774	1.36519	0.172195	0.6501	non-clip
Plekho1	67220	pleckstrin homology domain containing, family O member 1	524.592	-0.106169	0.0777225	-1.36601	0.171937	0.6501	non-clip
Bfar	67118	bifunctional apoptosis regulator	637.53	0.100835	0.0739593	1.36339	0.172761	0.651001	non-clip
Dirc2	224132	disrupted in renal carcinoma 2 (human)	1839.52	0.0631816	0.0463564	1.36295	0.172897	0.651001	non-clip
Erp29	67397	endoplasmic reticulum protein 29	1160.04	-0.0803563	0.0589102	-1.36405	0.172553	0.651001	non-clip
Lmo7	380928	LIM domain only 7	1391.33	0.0743605	0.054574	1.36256	0.173021	0.651001	low
Pwwp2b	101631	PWWP domain containing 2B	643.323	-0.116206	0.0852441	-1.36321	0.172816	0.651001	non-clip
Tmsb4x	19241	thymosin, beta 4, X chromosome	9921.45	-0.107562	0.0789439	-1.36251	0.173037	0.651001	non-clip
Kctd13	233877	potassium channel tetramerisation domain containing 13	3673.8	0.0625085	0.0458948	1.362	0.173199	0.651233	low
Aldh2	11669	aldehyde dehydrogenase 2, mitochondrial	1514.32	-0.0682277	0.0501362	-1.36084	0.173563	0.651262	non-clip
Fam115a	NA	NA	2665.01	-0.0545232	0.0400584	-1.36109	0.173484	0.651262	non-clip
Mast4	328329	microtubule associated serine/threonine kinase family member 4	1947.13	0.0728971	0.0535571	1.36111	0.173479	0.651262	low
Sepp1	NA	NA	4919.07	0.0544677	0.0400293	1.3607	0.17361	0.651262	high
Atp6v1g1	66290	ATPase, H+ transporting, lysosomal V1 subunit G1	911.633	-0.091131	0.0670506	-1.35914	0.174103	0.651856	non-clip
Eif2s1	13665	eukaryotic translation initiation factor 2, subunit 1 alpha	590.008	-0.101413	0.0746272	-1.35892	0.174171	0.651856	non-clip
Itgb5	16419	integrin beta 5	923.762	0.0895155	0.0658702	1.35897	0.174157	0.651856	non-clip
Trappc5	66682	trafficking protein particle complex 5	603.067	0.119573	0.0879555	1.35947	0.173997	0.651856	non-clip
Rps10	67097	ribosomal protein S10	2120.99	-0.132265	0.0973606	-1.3585	0.174304	0.651979	low
Iglon5	210094	IgLON family member 5	633.368	0.104458	0.0769315	1.3578	0.174526	0.652432	non-clip
Tfrc	22042	transferrin receptor	1927.01	0.0765654	0.0564035	1.35746	0.174635	0.652462	non-clip
Ppp1r11	76497	protein phosphatase 1, regulatory inhibitor subunit 11	1112.81	0.0880024	0.0649134	1.35569	0.175198	0.654187	non-clip
Ube2z	268470	ubiquitin-conjugating enzyme E2Z	1925.14	-0.067243	0.0496491	-1.35436	0.17562	0.655385	non-clip
Drg2	13495	developmentally regulated GTP binding protein 2	891.058	0.088202	0.0653113	1.35049	0.17686	0.65582	non-clip
Epha5	13839	Eph receptor A5	1880.56	0.0775906	0.0573649	1.35258	0.17619	0.65582	low
Fam213a	70564	family with sequence similarity 213, member A	2800.51	0.0588809	0.0436193	1.34988	0.177054	0.65582	non-clip
Gatad1	67210	GATA zinc finger domain containing 1	1627.85	0.0655712	0.0484424	1.35359	0.175867	0.65582	high
H3f3a	15078	H3 histone, family 3A	2257.59	-0.0935024	0.0692626	-1.34997	0.177026	0.65582	non-clip
Hook3	320191	hook microtubule tethering protein 3	1229.56	-0.0855042	0.0633001	-1.35077	0.176768	0.65582	non-clip
Magi3	99470	membrane associated guanylate kinase, WW and PDZ domain containing 3	862.646	-0.0835695	0.0618156	-1.35192	0.176402	0.65582	high
Mff	75734	mitochondrial fission factor	3273.24	0.058314	0.0431649	1.35096	0.176708	0.65582	low
Mtx3	382793	metaxin 3	714.751	-0.116431	0.0861908	-1.35085	0.176745	0.65582	non-clip
Rab5a	271457	RAB5A, member RAS oncogene family	2315.91	-0.0654939	0.0484933	-1.35058	0.176832	0.65582	non-clip
Sirpa	19261	signal-regulatory protein alpha	13094.4	0.0425796	0.0314736	1.35287	0.176098	0.65582	low
Srsf4	57317	serine/arginine-rich splicing factor 4	1098.3	-0.0843582	0.0624821	-1.35012	0.176978	0.65582	non-clip
Suv420h1	NA	NA	915.029	-0.0880021	0.0651574	-1.35061	0.176821	0.65582	low
Npy	109648	neuropeptide Y	1212.47	0.0869274	0.0644191	1.3494	0.177207	0.656011	non-clip
Mtmr7	54384	myotubularin related protein 7	1124.15	0.0754914	0.0559658	1.34888	0.177374	0.656254	low
Ssb	20823	Sjogren syndrome antigen B	1278.59	0.0737942	0.0547638	1.3475	0.177819	0.657525	non-clip
Syt14	329324	synaptotagmin XIV	606.57	-0.104463	0.0775928	-1.3463	0.178206	0.658247	non-clip
Zeb1	21417	zinc finger E-box binding homeobox 1	1668.9	0.0761401	0.0565567	1.34626	0.178218	0.658247	high
6030419C18Rik	NA	NA	4998.93	-0.055916	0.0416331	-1.34306	0.179251	0.659382	high
Arhgap35	232906	Rho GTPase activating protein 35	7553.06	0.0550507	0.0409769	1.34346	0.179124	0.659382	stringent
D3Ertd254e	241944	DNA segment, Chr 3, ERATO Doi 254, expressed	531.973	0.111143	0.0827431	1.34324	0.179196	0.659382	non-clip
Gapdh	14433	glyceraldehyde-3-phosphate dehydrogenase	13704.9	0.0566416	0.0421884	1.34259	0.179406	0.659382	low
Nxph3	104079	neurexophilin 3	560.5	-0.19297	0.143742	-1.34247	0.179442	0.659382	non-clip
Rbmx	19655	RNA binding motif protein, X chromosome	800.798	-0.0915015	0.0681531	-1.34259	0.179406	0.659382	non-clip
Rsl24d1	225215	ribosomal L24 domain containing 1	752.494	-0.0918334	0.0683143	-1.34428	0.178859	0.659382	non-clip
Shisa4	77552	shisa family member 4	1525.69	-0.0828869	0.0616388	-1.34472	0.178716	0.659382	non-clip
Tmem130	243339	transmembrane protein 130	4121.33	0.0518322	0.0385713	1.3438	0.179012	0.659382	non-clip
Bdp1	544971	B double prime 1, subunit of RNA polymerase III transcription initiation factor IIIB	720.952	-0.10951	0.0816208	-1.3417	0.179694	0.659933	low
Plekhb1	27276	pleckstrin homology domain containing, family B (evectins) member 1	4164.89	0.0593127	0.0442177	1.34138	0.179798	0.659938	high
Ap2m1	11773	adaptor-related protein complex 2, mu 1 subunit	10966.8	0.0436053	0.0325634	1.33909	0.180542	0.659945	non-clip
Ddhd2	72108	DDHD domain containing 2	922.58	-0.0801393	0.0598227	-1.33961	0.180371	0.659945	low
Kat5	81601	K(lysine) acetyltransferase 5	1149.13	-0.0766858	0.0572733	-1.33894	0.180589	0.659945	low
Msl2	77853	MSL complex subunit 2	1233.76	-0.0921517	0.0687704	-1.33999	0.180248	0.659945	high
Nxph1	18231	neurexophilin 1	622.016	-0.104453	0.0779376	-1.34022	0.180175	0.659945	non-clip
Rfwd2	NA	NA	1213.89	-0.0794028	0.0593062	-1.33886	0.180615	0.659945	high
Soga1	320706	suppressor of glucose, autophagy associated 1	2621.5	0.0831417	0.062043	1.34007	0.180224	0.659945	low
Tbc1d9	71310	TBC1 domain family, member 9	2783.83	-0.0574322	0.0428554	-1.34014	0.1802	0.659945	high
Ankrd34a	545554	ankyrin repeat domain 34A	1610.82	0.0755159	0.0564672	1.33734	0.181112	0.661292	non-clip
Ap3s2	11778	adaptor-related protein complex 3, sigma 2 subunit	2303.58	0.0650491	0.0486606	1.33679	0.181291	0.661292	low
Bcl7b	12054	B cell CLL/lymphoma 7B	779.794	0.0894956	0.0669476	1.3368	0.181288	0.661292	non-clip
Aak1	269774	AP2 associated kinase 1	8940.14	0.0533868	0.0399661	1.3358	0.181614	0.661725	stringent
Gak	231580	cyclin G associated kinase	3552.39	0.0509468	0.0381348	1.33597	0.181561	0.661725	low
Cct4	12464	chaperonin containing Tcp1, subunit 4 (delta)	1329.87	-0.0736047	0.0551325	-1.33505	0.181859	0.662246	non-clip
Cd2bp2	70233	CD2 antigen (cytoplasmic tail) binding protein 2	1598.41	0.0687029	0.0514871	1.33437	0.182083	0.662686	non-clip
Tmem63b	224807	transmembrane protein 63b	4094.53	0.0516374	0.0387071	1.33406	0.182186	0.662689	non-clip
Mycl	16918	v-myc avian myelocytomatosis viral oncogene lung carcinoma derived	763.035	0.0891018	0.0668211	1.33344	0.182388	0.663052	non-clip
Cpsf2	51786	cleavage and polyadenylation specific factor 2	1064.76	0.0789217	0.0592261	1.33255	0.182679	0.663317	non-clip
Man1a	17155	mannosidase 1, alpha	2712.74	0.0692697	0.0519933	1.33228	0.182768	0.663317	non-clip
Trip12	14897	thyroid hormone receptor interactor 12	2486.06	-0.0685434	0.0514426	-1.33242	0.182721	0.663317	stringent
Usp19	71472	ubiquitin specific peptidase 19	2247.08	0.0667279	0.0501059	1.33174	0.182946	0.66359	non-clip
Adnp	11538	activity-dependent neuroprotective protein	3069.86	-0.0572795	0.0430417	-1.33079	0.183258	0.663932	high
Hrh3	99296	histamine receptor H3	2879.8	-0.0879838	0.066117	-1.33073	0.183278	0.663932	non-clip
Necab1	69352	N-terminal EF-hand calcium binding protein 1	2273.48	-0.0769417	0.0578284	-1.33052	0.183348	0.663932	non-clip
Acbd3	170760	acyl-Coenzyme A binding domain containing 3	734.046	-0.087169	0.0655942	-1.32891	0.183876	0.664104	non-clip
Actr1a	54130	ARP1 actin-related protein 1A, centractin alpha	4607.43	0.0554653	0.0418084	1.32665	0.184623	0.664104	non-clip
Clip2	269713	CAP-GLY domain containing linker protein 2	4622.82	0.0509655	0.0384309	1.32616	0.184787	0.664104	non-clip
Eif1	20918	eukaryotic translation initiation factor 1	4566.15	-0.0702163	0.05298	-1.32534	0.185059	0.664104	non-clip
Flot2	14252	flotillin 2	3182.49	0.0566169	0.0427006	1.3259	0.184871	0.664104	non-clip
Fn1	14268	fibronectin 1	560.1	-0.129252	0.0974595	-1.32621	0.184769	0.664104	non-clip
Hnrnpk	15387	heterogeneous nuclear ribonucleoprotein K	5501.69	0.0508964	0.0383606	1.32679	0.184578	0.664104	low
Kat2a	14534	K(lysine) acetyltransferase 2A	1705.93	0.0684539	0.0515798	1.32715	0.18446	0.664104	low
Kcnip3	56461	Kv channel interacting protein 3, calsenilin	2148.11	0.0603702	0.0455437	1.32554	0.184991	0.664104	low
Lrig1	16206	leucine-rich repeats and immunoglobulin-like domains 1	1067.65	-0.0983532	0.0742237	-1.32509	0.18514	0.664104	non-clip
Map1lc3a	66734	microtubule-associated protein 1 light chain 3 alpha	2282.35	-0.180359	0.135772	-1.3284	0.184047	0.664104	non-clip
Msi2	76626	musashi RNA-binding protein 2	2061.68	0.0703136	0.0528933	1.32935	0.183733	0.664104	non-clip
Ppp1r13b	21981	protein phosphatase 1, regulatory subunit 13B	2755.04	0.0558978	0.0421561	1.32597	0.18485	0.664104	high
Stk35	67333	serine/threonine kinase 35	869.377	0.0922564	0.0695242	1.32697	0.184519	0.664104	non-clip
Tjp2	21873	tight junction protein 2	740.561	0.0950826	0.0716262	1.32748	0.184349	0.664104	non-clip
Tspan5	56224	tetraspanin 5	4221.69	0.0536199	0.0403233	1.32975	0.183601	0.664104	low
Tsr2	69499	TSR2 20S rRNA accumulation	1715.45	-0.0674673	0.0508463	-1.32689	0.184546	0.664104	non-clip
2900097C17Rik	347740	RIKEN cDNA 2900097C17 gene	41916.1	-0.0496283	0.0375067	-1.32319	0.185773	0.6649	non-clip
Foxn2	14236	forkhead box N2	543.064	-0.101752	0.0768936	-1.32328	0.185742	0.6649	low
Hsd17b11	114664	hydroxysteroid (17-beta) dehydrogenase 11	714.164	-0.0938294	0.070896	-1.32348	0.185676	0.6649	non-clip
Ndufb4	68194	NADH:ubiquinone oxidoreductase subunit B4	661.672	-0.120488	0.0910427	-1.32342	0.185696	0.6649	non-clip
Gstz1	14874	glutathione transferase zeta 1 (maleylacetoacetate isomerase)	603.79	-0.109603	0.0828836	-1.32237	0.186045	0.665503	non-clip
Car11	12348	carbonic anhydrase 11	3407.42	0.0674244	0.0510201	1.32153	0.186326	0.666141	low
Fnbp4	55935	formin binding protein 4	611.601	-0.0979496	0.0742355	-1.31945	0.18702	0.667517	non-clip
Glcci1	170772	glucocorticoid induced transcript 1	566.138	-0.11057	0.0837894	-1.31961	0.186964	0.667517	low
Plekho2	102595	pleckstrin homology domain containing, family O member 2	659.165	0.099508	0.0753999	1.31974	0.186923	0.667517	non-clip
Atp1a2	98660	ATPase, Na+/K+ transporting, alpha 2 polypeptide	26085.8	0.0564786	0.0428941	1.3167	0.187939	0.667902	low
Ccdc85a	216613	coiled-coil domain containing 85A	1286.6	-0.0894677	0.0679665	-1.31635	0.188057	0.667902	low
Col4a3bp	68018	collagen, type IV, alpha 3 (Goodpasture antigen) binding protein	975.24	-0.0846477	0.0642017	-1.31846	0.187349	0.667902	non-clip
Lrba	80877	LPS-responsive beige-like anchor	614.994	0.105345	0.0799927	1.31693	0.187861	0.667902	high
Rnd2	11858	Rho family GTPase 2	745.047	0.0929266	0.070587	1.31648	0.188012	0.667902	non-clip
Slc2a13	239606	solute carrier family 2 (facilitated glucose transporter), member 13	3444.33	-0.0645436	0.0489444	-1.31871	0.187265	0.667902	non-clip
St3gal2	20444	ST3 beta-galactoside alpha-2,3-sialyltransferase 2	3662.8	0.055072	0.0418328	1.31648	0.188013	0.667902	high
Tmem254a	66039	transmembrane protein 254a	1204.25	0.152123	0.115422	1.31797	0.187515	0.667902	non-clip
Zdhhc2	70546	zinc finger, DHHC domain containing 2	1947.34	0.0678136	0.0514916	1.31698	0.187845	0.667902	high
Cdc123	98828	cell division cycle 123	806.84	-0.0887533	0.0674865	-1.31513	0.188467	0.668115	low
Dnajb5	56323	DnaJ heat shock protein family (Hsp40) member B5	2778.26	0.0635698	0.0483238	1.3155	0.188343	0.668115	non-clip
Lancl1	14768	LanC (bacterial lantibiotic synthetase component C)-like 1	3402.86	0.0517251	0.039311	1.31579	0.188244	0.668115	non-clip
Tns3	319939	tensin 3	1946.44	0.0710968	0.0540684	1.31494	0.18853	0.668115	high
Afg3l2	69597	AFG3-like AAA ATPase 2	1328.04	-0.0783398	0.0596422	-1.3135	0.189016	0.668772	non-clip
Ctnnbip1	67087	catenin beta interacting protein 1	948.934	-0.0922874	0.0702383	-1.31392	0.188873	0.668772	non-clip
Fmnl1	57778	formin-like 1	2361.27	0.0644554	0.0490727	1.31347	0.189025	0.668772	low
Zmym3	56364	zinc finger, MYM-type 3	2349.13	0.059353	0.0452263	1.31236	0.1894	0.669731	low
Usp21	30941	ubiquitin specific peptidase 21	753.333	0.0847914	0.064652	1.3115	0.189688	0.670381	non-clip
Vac14	234729	Vac14 homolog (S. cerevisiae)	529.62	0.113677	0.0867129	1.31095	0.189874	0.670672	non-clip
Tmem245	242474	transmembrane protein 245	562.945	0.117401	0.0895977	1.31031	0.190091	0.671076	non-clip
Psmb1	19170	proteasome (prosome, macropain) subunit, beta type 1	1611.14	-0.0815204	0.0622305	-1.30997	0.190205	0.671109	non-clip
Arl2bp	107566	ADP-ribosylation factor-like 2 binding protein	2944.3	-0.0559593	0.0428178	-1.30692	0.191241	0.672011	stringent
Asb6	72323	ankyrin repeat and SOCS box-containing 6	583.464	-0.105853	0.0809956	-1.3069	0.191246	0.672011	non-clip
Efr3b	668212	EFR3 homolog B	2389.8	0.0709452	0.0542728	1.3072	0.191146	0.672011	non-clip
Ephb6	13848	Eph receptor B6	2000.24	0.0608225	0.0465442	1.30677	0.191291	0.672011	non-clip
Lrrc10b	278795	leucine rich repeat containing 10B	713.808	0.120535	0.0921049	1.30867	0.190645	0.672011	non-clip
Maea	59003	macrophage erythroblast attacher	1562.65	-0.0768769	0.0587782	-1.30792	0.190902	0.672011	non-clip
Ppm1e	320472	protein phosphatase 1E (PP2C domain containing)	11198.4	0.0518596	0.0396493	1.30796	0.190888	0.672011	low
Surf4	20932	surfeit gene 4	2243.7	0.0612184	0.0468073	1.30788	0.190914	0.672011	non-clip
Anp32e	66471	acidic (leucine-rich) nuclear phosphoprotein 32 family, member E	1359.17	-0.0690358	0.0528841	-1.30542	0.191751	0.672895	non-clip
Fam120c	207375	family with sequence similarity 120, member C	1539.55	0.0720411	0.0551836	1.30548	0.19173	0.672895	high
Focad	230393	focadhesin	685.042	0.0942807	0.0723299	1.30348	0.192411	0.673036	low
Pdhb	68263	pyruvate dehydrogenase (lipoamide) beta	2095.64	-0.0680201	0.0521618	-1.30402	0.192227	0.673036	non-clip
Sf3a1	67465	splicing factor 3a, subunit 1	1385.64	0.0758494	0.0581672	1.30399	0.192237	0.673036	non-clip
Sh2b1	20399	SH2B adaptor protein 1	2307.16	0.0570849	0.0437709	1.30417	0.192174	0.673036	non-clip
Tceal5	331532	transcription elongation factor A (SII)-like 5	1120.99	-0.0822963	0.0631364	-1.30347	0.192415	0.673036	non-clip
Tgfbr1	21812	transforming growth factor, beta receptor I	764.088	-0.0916135	0.070203	-1.30498	0.191899	0.673036	non-clip
Acin1	56215	apoptotic chromatin condensation inducer 1	1481.19	0.0699449	0.0536892	1.30277	0.192652	0.673051	non-clip
Aph1b	208117	aph1 homolog B, gamma secretase subunit	747.631	0.087444	0.0674663	1.29611	0.194936	0.673051	non-clip
Atf2	11909	activating transcription factor 2	2753.65	0.0542426	0.0418872	1.29497	0.195331	0.673051	high
Chd9	109151	chromodomain helicase DNA binding protein 9	679.867	-0.0898194	0.0689953	-1.30182	0.192978	0.673051	low
Flywch1	224613	FLYWCH-type zinc finger 1	3501.24	-0.0523251	0.0403695	-1.29616	0.194922	0.673051	non-clip
Golga3	269682	golgi autoantigen, golgin subfamily a, 3	1054.47	0.0815313	0.0626557	1.30126	0.19317	0.673051	non-clip
Gpr22	73010	G protein-coupled receptor 22	1700.41	-0.073462	0.0564741	-1.30081	0.193324	0.673051	low
Hbegf	15200	heparin-binding EGF-like growth factor	694.141	0.0904752	0.0695615	1.30065	0.193378	0.673051	non-clip
Hras	15461	Harvey rat sarcoma virus oncogene	1435.37	-0.0825836	0.0635414	-1.29968	0.19371	0.673051	low
Ip6k2	76500	inositol hexaphosphate kinase 2	811.394	-0.0972779	0.0750194	-1.2967	0.194733	0.673051	non-clip
Lrrc41	230654	leucine rich repeat containing 41	1346.95	-0.0737496	0.0567999	-1.29841	0.194146	0.673051	low
Mecp2	17257	methyl CpG binding protein 2	4456.12	0.0508614	0.0392626	1.29542	0.195177	0.673051	non-clip
Ndufb5	66046	NADH:ubiquinone oxidoreductase subunit B5	1208.8	-0.0942424	0.0726792	-1.29669	0.194738	0.673051	non-clip
Ntng1	80883	netrin G1	1102.99	0.0950858	0.0730659	1.30137	0.193131	0.673051	low
Nup50	18141	nucleoporin 50	911.788	-0.0828995	0.0639449	-1.29642	0.194831	0.673051	non-clip
Pccb	66904	propionyl Coenzyme A carboxylase, beta polypeptide	928.915	0.0841122	0.0649194	1.29564	0.195099	0.673051	non-clip
Plekhm2	69582	pleckstrin homology domain containing, family M (with RUN domain) member 2	3002.58	0.0566417	0.0436972	1.29623	0.194895	0.673051	stringent
Plxnb2	140570	plexin B2	1297.33	0.0739873	0.0570537	1.2968	0.1947	0.673051	low
Prpf8	192159	pre-mRNA processing factor 8	4605.15	0.0537493	0.0414974	1.29525	0.195236	0.673051	stringent
Prps2	110639	phosphoribosyl pyrophosphate synthetase 2	538.011	-0.105085	0.0810372	-1.29675	0.194717	0.673051	non-clip
Rasa1	218397	RAS p21 protein activator 1	903.318	-0.0861614	0.0665132	-1.2954	0.195181	0.673051	high
Sfmbt1	54650	Scm-like with four mbt domains 1	809.494	0.0902367	0.0695113	1.29816	0.194233	0.673051	non-clip
Sparcl1	13602	SPARC-like 1	31626.4	0.0429869	0.0330432	1.30093	0.193282	0.673051	low
Ssbp4	76900	single stranded DNA binding protein 4	2761.17	-0.0569935	0.0439891	-1.29563	0.195104	0.673051	non-clip
Stmn2	20257	stathmin-like 2	6252.91	-0.0509948	0.0392324	-1.29981	0.193665	0.673051	non-clip
Txlna	109658	taxilin alpha	1015.47	-0.0781728	0.0601709	-1.29918	0.193882	0.673051	non-clip
Ubl3	24109	ubiquitin-like 3	3272.09	-0.0540292	0.0414757	-1.30267	0.192687	0.673051	high
Zfp36	22695	zinc finger protein 36	1287.21	0.0937703	0.0720715	1.30107	0.193234	0.673051	non-clip
6820431F20Rik	547150	cadherin 11 pseudogene	3718.7	-0.136722	0.105846	-1.29171	0.196458	0.675134	non-clip
Clip1	56430	CAP-GLY domain containing linker protein 1	2446.15	0.0549505	0.0425237	1.29223	0.196276	0.675134	non-clip
Gars	353172	glycyl-tRNA synthetase	2325.27	0.0610384	0.0472414	1.29205	0.196339	0.675134	non-clip
Mmp24	17391	matrix metallopeptidase 24	1509.41	0.0666655	0.0515752	1.29259	0.196154	0.675134	non-clip
Zfp710	209225	zinc finger protein 710	750.564	-0.0852445	0.0659791	-1.29199	0.19636	0.675134	high
4932438A13Rik	229227	RIKEN cDNA 4932438A13 gene	1979.55	0.0828391	0.0641969	1.29039	0.196915	0.67563	stringent
Brwd1	93871	bromodomain and WD repeat domain containing 1	1283.08	-0.0830319	0.0643428	-1.29046	0.196891	0.67563	low
D230025D16Rik	234678	RIKEN cDNA D230025D16 gene	665.725	-0.0955722	0.0740549	-1.29056	0.196857	0.67563	non-clip
Bcl2l1	12048	BCL2-like 1	2173.15	0.0641274	0.0497313	1.28948	0.197232	0.676359	non-clip
Eef1b2	55949	eukaryotic translation elongation factor 1 beta 2	1450.04	-0.0837782	0.0651307	-1.28631	0.198335	0.679782	non-clip
Minpp1	17330	multiple inositol polyphosphate histidine phosphatase 1	1467.65	0.0651902	0.0506968	1.28588	0.198483	0.679929	low
Apbb2	11787	amyloid beta (A4) precursor protein-binding, family B, member 2	1449.47	-0.0700578	0.0545209	-1.28497	0.198802	0.680661	low
Rpn1	103963	ribophorin I	2935.11	0.055589	0.0432802	1.2844	0.199003	0.680986	non-clip
Dennd1a	227801	DENN/MADD domain containing 1A	2154.36	0.0598578	0.0466296	1.28369	0.199251	0.681476	high
Pitpnm1	18739	phosphatidylinositol transfer protein, membrane-associated 1	4789.46	0.0551468	0.0430971	1.27959	0.200688	0.686028	high
Dnajc16	214063	DnaJ heat shock protein family (Hsp40) member C16	1263.46	0.0784536	0.0613716	1.27834	0.20113	0.686228	non-clip
Fabp5	16592	fatty acid binding protein 5, epidermal	1249.74	-0.0829875	0.0649241	-1.27822	0.201171	0.686228	non-clip
Fam212b	NA	NA	2339.35	0.0606163	0.0474113	1.27852	0.201066	0.686228	non-clip
Impact	16210	impact, RWD domain protein	3125.82	-0.0738022	0.0577036	-1.27899	0.200901	0.686228	non-clip
Med23	70208	mediator complex subunit 23	528.003	0.0994573	0.0778598	1.27739	0.201465	0.686508	low
Tiparp	99929	TCDD-inducible poly(ADP-ribose) polymerase	650.975	0.109304	0.0855633	1.27746	0.201439	0.686508	low
Cisd2	67006	CDGSH iron sulfur domain 2	689.61	-0.0951431	0.0745072	-1.27697	0.201615	0.686657	non-clip
Fam57b	68952	family with sequence similarity 57, member B	1874.64	0.0631521	0.0494897	1.27606	0.201933	0.687018	non-clip
Tesc	57816	tescalcin	553.479	-0.107905	0.0845478	-1.27626	0.201864	0.687018	non-clip
Anks1b	77531	ankyrin repeat and sterile alpha motif domain containing 1B	9541.93	0.0378372	0.0296673	1.27538	0.202173	0.68742	stringent
Mctp1	78771	multiple C2 domains, transmembrane 1	729.474	-0.111527	0.0874632	-1.27513	0.202263	0.68742	low
Aebp2	11569	AE binding protein 2	972.796	-0.0826725	0.064884	-1.27416	0.202608	0.688014	high
Oprl1	18389	opioid receptor-like 1	846.017	-0.0811533	0.0637026	-1.27394	0.202685	0.688014	non-clip
Prdx1	18477	peroxiredoxin 1	1502.15	-0.0810282	0.0636146	-1.27374	0.202757	0.688014	non-clip
Pprc1	226169	peroxisome proliferative activated receptor, gamma, coactivator-related 1	655.855	0.102569	0.0805718	1.27302	0.203011	0.688514	non-clip
Aff1	17355	AF4/FMR2 family, member 1	1034.6	0.0815872	0.0644775	1.26536	0.205742	0.688807	low
Ahi1	52906	Abelson helper integration site 1	3016.23	-0.0526123	0.0415958	-1.26485	0.205927	0.688807	low
Arhgef2	16800	rho/rac guanine nucleotide exchange factor (GEF) 2	2445.94	0.0580377	0.0456296	1.27193	0.203397	0.688807	high
Arid1a	93760	AT rich interactive domain 1A (SWI-like)	3874.61	0.0621299	0.0491167	1.26494	0.205892	0.688807	stringent
Atp6v1c1	66335	ATPase, H+ transporting, lysosomal V1 subunit C1	3866.39	0.0485338	0.0383841	1.26442	0.206078	0.688807	non-clip
C1qbp	12261	complement component 1, q subcomponent binding protein	876.969	-0.0928666	0.0731468	-1.26959	0.20423	0.688807	non-clip
Cacna2d3	12294	calcium channel, voltage-dependent, alpha2/delta subunit 3	2205.41	0.0579299	0.0455924	1.27061	0.203869	0.688807	non-clip
Cacul1	78832	CDK2 associated, cullin domain 1	1714.88	0.0709842	0.055961	1.26846	0.204634	0.688807	high
Cdc37	12539	cell division cycle 37	2361.55	0.0604966	0.0477646	1.26656	0.205313	0.688807	non-clip
Cep68	216543	centrosomal protein 68	861.398	0.0833929	0.0658621	1.26617	0.205451	0.688807	non-clip
Cfdp1	23837	craniofacial development protein 1	971.853	0.0854444	0.0674419	1.26693	0.205179	0.688807	non-clip
Cluh	74148	clustered mitochondria (cluA/CLU1) homolog	2631.42	0.059288	0.0468029	1.26676	0.205242	0.688807	low
Cpeb3	208922	cytoplasmic polyadenylation element binding protein 3	1466.25	-0.0765327	0.0603954	-1.26719	0.205086	0.688807	low
Elp3	74195	elongator acetyltransferase complex subunit 3	1324.41	-0.0733739	0.0577674	-1.27016	0.204027	0.688807	non-clip
Faah	14073	fatty acid amide hydrolase	3383.43	0.0625354	0.049298	1.26852	0.204613	0.688807	non-clip
Fat3	270120	FAT atypical cadherin 3	1637.11	-0.0927336	0.0732834	-1.26541	0.205724	0.688807	high
Hdgfrp2	NA	NA	1052.93	-0.0715363	0.0563395	-1.26974	0.204178	0.688807	non-clip
Ndufv2	72900	NADH:ubiquinone oxidoreductase core subunit V2	1868.96	-0.0694748	0.0548787	-1.26597	0.205524	0.688807	non-clip
Neurod6	11922	neurogenic differentiation 6	1872.69	0.0924754	0.0727873	1.27049	0.203911	0.688807	low
Rhoq	104215	ras homolog family member Q	754.323	0.0881345	0.0693293	1.27124	0.203642	0.688807	non-clip
Rpl21	19933	ribosomal protein L21	3109.31	-0.120141	0.094692	-1.26875	0.20453	0.688807	non-clip
Rprd1a	225283	regulation of nuclear pre-mRNA domain containing 1A	2504.01	0.057976	0.0456721	1.2694	0.2043	0.688807	non-clip
Stx7	53331	syntaxin 7	2323.55	-0.0640478	0.0506512	-1.26449	0.206055	0.688807	non-clip
Tmem175	72392	transmembrane protein 175	800.323	0.0810443	0.0639579	1.26715	0.205102	0.688807	non-clip
Trim41	211007	tripartite motif-containing 41	1019.01	-0.0747084	0.0590269	-1.26567	0.205632	0.688807	non-clip
Ubash3b	72828	ubiquitin associated and SH3 domain containing, B	558.893	-0.104283	0.0823753	-1.26595	0.20553	0.688807	non-clip
Wbp5	NA	NA	653.958	0.0901649	0.0709119	1.27151	0.203549	0.688807	non-clip
Zbtb44	235132	zinc finger and BTB domain containing 44	811.842	-0.0930442	0.0732747	-1.2698	0.204156	0.688807	non-clip
Cct3	12462	chaperonin containing Tcp1, subunit 3 (gamma)	1618.95	-0.0699844	0.0553851	-1.2636	0.206375	0.689089	non-clip
Fam220a	67238	family with sequence similarity 220, member A	1079.38	-0.0730303	0.057791	-1.2637	0.206339	0.689089	non-clip
Arpc4	68089	actin related protein 2/3 complex, subunit 4	2353.24	-0.0639215	0.0506057	-1.26313	0.206543	0.689294	non-clip
Acsbg1	94180	acyl-CoA synthetase bubblegum family member 1	2995.23	0.060292	0.0477618	1.26235	0.206824	0.689341	non-clip
Ank	11732	progressive ankylosis	4221.02	0.0502902	0.0399069	1.26019	0.207601	0.689341	low
Atrx	22589	ATRX, chromatin remodeler	1748.64	-0.14608	0.116075	-1.2585	0.208213	0.689341	high
Cacng8	81905	calcium channel, voltage-dependent, gamma subunit 8	4014.33	-0.054912	0.0435363	-1.26129	0.207204	0.689341	non-clip
Cnot8	69125	CCR4-NOT transcription complex, subunit 8	852.253	-0.0855866	0.0680007	-1.25861	0.20817	0.689341	non-clip
Cox4i1	12857	cytochrome c oxidase subunit 4I1	5975.2	-0.0679154	0.0539414	-1.25906	0.208009	0.689341	non-clip
Gng12	14701	guanine nucleotide binding protein (G protein), gamma 12	2713.49	0.0565992	0.0449178	1.26006	0.207647	0.689341	non-clip
Prmt5	27374	protein arginine N-methyltransferase 5	1557.21	0.0677364	0.0537506	1.2602	0.207598	0.689341	low
Ptplb	NA	NA	1015.13	0.0852405	0.0677097	1.25891	0.208062	0.689341	non-clip
Rnf2	19821	ring finger protein 2	946.041	-0.0791299	0.0628764	-1.2585	0.208211	0.689341	non-clip
Rps6	20104	ribosomal protein S6	4130.1	-0.0742175	0.0589916	-1.2581	0.208355	0.689341	non-clip
Slc6a1	232333	solute carrier family 6 (neurotransmitter transporter, GABA), member 1	13519.1	0.0451594	0.0358959	1.25806	0.208368	0.689341	non-clip
Smarcd1	83797	SWI/SNF related, matrix associated, actin dependent regulator of chromatin, subfamily d, member 1	3422.18	0.0518288	0.0411745	1.25876	0.208117	0.689341	low
Tnfrsf1b	21938	tumor necrosis factor receptor superfamily, member 1b	751.604	0.107236	0.0849513	1.26233	0.206832	0.689341	non-clip
Tubb2b	73710	tubulin, beta 2B class IIB	5169.44	-0.0546601	0.04333	-1.26148	0.207134	0.689341	non-clip
Zc3h11a	70579	zinc finger CCCH type containing 11A	867.524	-0.0780964	0.061947	-1.2607	0.207418	0.689341	non-clip
Zfp207	22680	zinc finger protein 207	1193.82	0.0896474	0.0712111	1.2589	0.208068	0.689341	high
Cotl1	72042	coactosin-like 1 (Dictyostelium)	1884.04	0.064764	0.0515183	1.25711	0.208715	0.689431	non-clip
Pacs2	217893	phosphofurin acidic cluster sorting protein 2	4058.53	0.0556145	0.0442202	1.25767	0.208511	0.689431	stringent
Ptprf	19268	protein tyrosine phosphatase, receptor type, F	1976.14	0.0754573	0.0600123	1.25736	0.208622	0.689431	low
Syne1	64009	spectrin repeat containing, nuclear envelope 1	5665.85	-0.0637389	0.0507167	-1.25676	0.208839	0.689488	low
Mpc2	70456	mitochondrial pyruvate carrier 2	770.873	-0.0880529	0.0700954	-1.25619	0.209048	0.689827	non-clip
Tbc1d16	207592	TBC1 domain family, member 16	1776.9	0.0722673	0.0575904	1.25485	0.209534	0.691078	high
Mark1	226778	MAP/microtubule affinity regulating kinase 1	1523.81	0.0697487	0.0556512	1.25332	0.21009	0.691972	low
Mmab	77697	methylmalonic aciduria (cobalamin deficiency) cblB type homolog (human)	785.936	0.0884645	0.0705898	1.25322	0.210126	0.691972	non-clip
Mob4	19070	MOB family member 4, phocein	1157.65	0.0726599	0.0579545	1.25374	0.209936	0.691972	non-clip
Nfic	18029	nuclear factor I/C	2426.82	0.0630039	0.0503201	1.25206	0.210547	0.692244	low
Paqr7	71904	progestin and adipoQ receptor family member VII	1130.75	0.0775919	0.061986	1.25177	0.210655	0.692244	non-clip
Reep2	225362	receptor accessory protein 2	2713.86	0.0659073	0.0526435	1.25196	0.210586	0.692244	non-clip
Syp	20977	synaptophysin	35297	0.0378632	0.0302537	1.25152	0.210743	0.692244	non-clip
Tead1	21676	TEA domain family member 1	872.485	0.0923304	0.0737532	1.25188	0.210612	0.692244	non-clip
Cacna1e	12290	calcium channel, voltage-dependent, R type, alpha 1E subunit	7131.84	0.0637664	0.0509671	1.25113	0.210887	0.692365	high
Lix1l	280411	Lix1-like	608.469	0.0928471	0.0742345	1.25073	0.211034	0.692496	non-clip
Sumo3	20610	small ubiquitin-like modifier 3	1822.15	-0.0653502	0.0522984	-1.24956	0.211459	0.693538	non-clip
Tspan3	56434	tetraspanin 3	5479.39	-0.044277	0.0354433	-1.24924	0.211579	0.69358	non-clip
Padi2	18600	peptidyl arginine deiminase, type II	977.607	0.0806079	0.0645898	1.248	0.212032	0.694362	non-clip
Rab27b	80718	RAB27B, member RAS oncogene family	1295.35	0.0735706	0.0589441	1.24814	0.211979	0.694362	low
Cdadc1	71891	cytidine and dCMP deaminase domain containing 1	702.47	-0.0898642	0.0721384	-1.24572	0.212867	0.696243	low
Irak1	16179	interleukin-1 receptor-associated kinase 1	934.995	0.077206	0.0619662	1.24594	0.212787	0.696243	low
Tns1	21961	tensin 1	807.701	0.0989433	0.0794373	1.24555	0.212929	0.696243	low
Dlc1	50768	deleted in liver cancer 1	1758.89	0.0658697	0.0529087	1.24497	0.213143	0.69659	high
Srrm4	68955	serine/arginine repetitive matrix 4	1216.42	-0.0894178	0.0718519	-1.24447	0.213325	0.696834	non-clip
Sh3glb2	227700	SH3-domain GRB2-like endophilin B2	2748.42	-0.0606882	0.0488065	-1.24345	0.213703	0.697717	non-clip
Sgpp1	81535	sphingosine-1-phosphate phosphatase 1	1008.82	-0.0724556	0.058318	-1.24242	0.214081	0.698597	non-clip
Arpc2	76709	actin related protein 2/3 complex, subunit 2	6147.32	0.0568516	0.0458268	1.24058	0.214763	0.700469	low
BC005624	227707	cDNA sequence BC005624	1298.7	-0.0825246	0.0665453	-1.24013	0.214929	0.700656	non-clip
Tgfb2	21808	transforming growth factor, beta 2	1070.34	-0.0720148	0.058144	-1.23856	0.215509	0.702194	non-clip
Zfp704	170753	zinc finger protein 704	1661.31	-0.0735962	0.059453	-1.23789	0.215757	0.70265	low
Dyrk1a	13548	dual-specificity tyrosine-(Y)-phosphorylation regulated kinase 1a	2585.74	-0.0517543	0.0418351	-1.2371	0.216049	0.702787	high
Mt2	17750	metallothionein 2	2531.03	-0.0571308	0.0461997	-1.2366	0.216234	0.702787	non-clip
Pdha1	18597	pyruvate dehydrogenase E1 alpha 1	4672.83	-0.0449866	0.0363552	-1.23742	0.215931	0.702787	non-clip
Tpcn1	252972	two pore channel 1	1256.02	0.0727478	0.0588223	1.23674	0.216184	0.702787	non-clip
N28178	NA	NA	3491.72	0.04951	0.0400725	1.23551	0.216641	0.703755	non-clip
Aars	234734	alanyl-tRNA synthetase	3478.51	0.048495	0.0393302	1.23302	0.217568	0.704116	non-clip
Cntn1	12805	contactin 1	11079.5	0.0536125	0.0434286	1.2345	0.217018	0.704116	low
Eif1ax	66235	eukaryotic translation initiation factor 1A, X-linked	799.772	-0.0803558	0.0651532	-1.23334	0.21745	0.704116	non-clip
Gdi2	14569	guanosine diphosphate (GDP) dissociation inhibitor 2	4341.07	0.0487951	0.0395226	1.23461	0.216975	0.704116	non-clip
Megf11	214058	multiple EGF-like-domains 11	643.823	0.0983174	0.0797361	1.23303	0.217563	0.704116	non-clip
Mpdu1	24070	mannose-P-dolichol utilization defect 1	850.415	0.080257	0.0650375	1.23401	0.217199	0.704116	non-clip
Mpped1	223726	metallophosphoesterase domain containing 1	11761.2	0.0430729	0.0349045	1.23402	0.217195	0.704116	low
[truncated: 12,782 more rows]

## Sheet: tscXwt_ribo
symbol	entrez	genename	baseMean	log2FoldChange	lfcSE	stat	pvalue	padj	clip_group
Tsc2	22084	tuberous sclerosis 2	874.561	-0.697408	0.0659055	-10.5819	3.6143e-26	2.37929e-22	stringent
Glo1	109801	glyoxalase 1	1723.66	0.52563	0.0522813	10.0539	8.83199e-24	2.90705e-20	non-clip
Mut	17850	methylmalonyl-Coenzyme A mutase	663.721	0.36837	0.0690123	5.33774	9.4112e-08	0.000206513	non-clip
Omg	18377	oligodendrocyte myelin glycoprotein	3192.77	0.242939	0.0480674	5.05413	4.32361e-07	0.000711558	high
Ndufa4	17992	NADH dehydrogenase (ubiquinone) 1 alpha subcomplex, 4	5093.77	0.187847	0.0386926	4.85485	1.2048e-06	0.00158624	non-clip
Btbd9	224671	BTB (POZ) domain containing 9	675.955	0.327495	0.0687308	4.76489	1.88957e-06	0.001777	non-clip
Fam131a	78408	family with sequence similarity 131, member A	4499.67	-0.279673	0.0583704	-4.79135	1.65664e-06	0.001777	non-clip
Selt	69227	selenoprotein T	1047.22	0.30995	0.0659738	4.69807	2.62634e-06	0.00216115	non-clip
Rpl30	19946	ribosomal protein L30	951.201	0.295559	0.0635824	4.64844	3.34455e-06	0.00244635	low
Cox7b	66142	cytochrome c oxidase subunit VIIb	2253.92	0.271327	0.0602984	4.49973	6.80393e-06	0.00447903	non-clip
Rab11fip3	215445	RAB11 family interacting protein 3 (class II)	562.122	-0.325925	0.0753111	-4.32771	1.5067e-05	0.00862993	high
Tfrc	22042	transferrin receptor	2656.56	0.210758	0.0488684	4.31276	1.61228e-05	0.00862993	non-clip
Tmem106b	71900	transmembrane protein 106B	1502.62	0.235709	0.0548098	4.30049	1.70422e-05	0.00862993	non-clip
Msmo1	66234	methylsterol monoxygenase 1	1870.17	0.234549	0.0555051	4.22572	2.38181e-05	0.0107136	low
Ywhag	22628	tyrosine 3-monooxygenase/tryptophan 5-monooxygenase activation protein, gamma polypeptide	10177.4	-0.189397	0.0448789	-4.22017	2.4412e-05	0.0107136	non-clip
Acyp1	66204	acylphosphatase 1, erythrocyte (common) type	213.011	0.499417	0.119884	4.16583	3.10222e-05	0.0127637	non-clip
Ugt8a	22239	UDP galactosyltransferase 8A	1620.68	0.281948	0.0685391	4.11369	3.89389e-05	0.0150785	low
Rnf13	24017	ring finger protein 13	1297.94	0.238181	0.0586002	4.06451	4.81341e-05	0.0176037	low
Pnmal2	434128	PNMA-like 2	4226.69	-0.220013	0.0545308	-4.03466	5.46822e-05	0.018946	non-clip
C2cd2l	71764	C2 calcium-dependent domain containing 2-like	662.17	-0.303981	0.0758162	-4.00945	6.08603e-05	0.0200322	low
Acp2	11432	acid phosphatase 2, lysosomal	726.672	0.270328	0.0681382	3.96734	7.26787e-05	0.0210099	non-clip
Cplx1	12889	complexin 1	1119.93	-0.302574	0.0762111	-3.97021	7.18101e-05	0.0210099	non-clip
Rph3a	19894	rabphilin 3A	1354.55	-0.231753	0.0584502	-3.96497	7.34054e-05	0.0210099	high
Vcam1	22329	vascular cell adhesion molecule 1	1122.12	0.2203	0.0557592	3.95091	7.78544e-05	0.0213548	non-clip
Gap43	14432	growth associated protein 43	2004.66	-0.226569	0.0586592	-3.86247	0.000112248	0.0278591	non-clip
Scarb2	12492	scavenger receptor class B, member 2	2628.2	0.177114	0.0459068	3.85812	0.000114263	0.0278591	non-clip
Sdc3	20970	syndecan 3	866.394	-0.271445	0.0700587	-3.87453	0.000106829	0.0278591	low
Efnb3	13643	ephrin B3	456.747	-0.33168	0.0868689	-3.81816	0.000134449	0.03161	non-clip
Ptma	19231	prothymosin alpha	724.272	-0.262472	0.0694605	-3.77872	0.000157639	0.035784	non-clip
Gabrg1	14405	gamma-aminobutyric acid (GABA) A receptor, subunit gamma 1	517.45	0.295326	0.0788419	3.7458	0.000179822	0.0394589	non-clip
Ubc	22190	ubiquitin C	1452.03	0.243204	0.0651826	3.73111	0.000190635	0.0404822	non-clip
Usmg5	66477	upregulated during skeletal muscle growth 5	2760.09	0.1748	0.0472991	3.69564	0.000219336	0.0451215	low
Cd9	12527	CD9 antigen	1617.6	0.220569	0.0608712	3.62354	0.000290598	0.0540417	non-clip
Evi2a	14017	ecotropic viral integration site 2a	266.801	0.371175	0.102859	3.60856	0.000307896	0.0540417	non-clip
Fos	14281	FBJ osteosarcoma oncogene	1791.97	-0.199404	0.0553886	-3.60009	0.000318108	0.0540417	non-clip
Hist3h2a	319162	histone cluster 3, H2a	566.608	-0.292348	0.081393	-3.5918	0.000328398	0.0540417	non-clip
Lrrtm2	107065	leucine rich repeat transmembrane neuronal 2	664.612	0.277312	0.0771146	3.5961	0.000323019	0.0540417	stringent
Metap2	56307	methionine aminopeptidase 2	617.002	-0.262981	0.0724001	-3.63233	0.000280879	0.0540417	non-clip
Npcd	504193	neuronal pentraxin chromo domain	1417.46	-0.238002	0.0663812	-3.58539	0.000336581	0.0540417	non-clip
Tnfaip6	21930	tumor necrosis factor alpha induced protein 6	407.013	0.314694	0.0871365	3.6115	0.000304427	0.0540417	non-clip
Wbp5	22381	WW domain binding protein 5	381.288	-0.329709	0.0915233	-3.60247	0.000315213	0.0540417	non-clip
Nucks1	98415	nuclear casein kinase and cyclin-dependent kinase substrate 1	1377.05	-0.226271	0.0632883	-3.57524	0.000349903	0.0542887	non-clip
Spink8	78709	serine peptidase inhibitor, Kazal type 8	426.432	0.323945	0.0906966	3.57174	0.000354613	0.0542887	non-clip
Cend1	57754	cell cycle exit and neuronal differentiation 1	1348.17	-0.20914	0.0588003	-3.55679	0.00037542	0.056168	non-clip
Gprasp1	67298	G protein-coupled receptor associated sorting protein 1	4557.7	-0.217202	0.0612158	-3.54813	0.000387972	0.056756	low
Gabra1	14394	gamma-aminobutyric acid (GABA) A receptor, subunit alpha 1	5984.36	0.148116	0.0419559	3.53028	0.000415118	0.057176	low
Rap1a	109905	RAS-related protein-1a	600.681	0.283519	0.0803364	3.52915	0.000416899	0.057176	non-clip
Srgn	19073	serglycin	203.197	0.449508	0.127055	3.5379	0.000403327	0.057176	non-clip
Atp6v1f	66144	ATPase, H+ transporting, lysosomal V1 subunit F	1030.68	0.228438	0.0659138	3.46571	0.000528832	0.0628196	non-clip
Cad	69719	carbamoyl-phosphate synthetase 2, aspartate transcarbamylase, and dihydroorotase	214.406	-0.393994	0.113932	-3.45813	0.000543934	0.0628196	non-clip
Gpm6a	234267	glycoprotein m6a	25223.8	0.119215	0.0341641	3.48947	0.000483977	0.0628196	non-clip
Mcts1	68995	malignant T cell amplified sequence 1	1081.82	0.277197	0.0801343	3.45916	0.000541856	0.0628196	non-clip
Ncor2	20602	nuclear receptor co-repressor 2	1110.95	-0.238914	0.0684569	-3.49	0.000483026	0.0628196	stringent
Ndufb4	68194	NADH dehydrogenase (ubiquinone) 1 beta subcomplex 4	1556.29	0.188466	0.0544027	3.46428	0.000531645	0.0628196	non-clip
Slc6a6	21366	solute carrier family 6 (neurotransmitter transporter, taurine), member 6	398.406	-0.303429	0.087213	-3.47916	0.000502979	0.0628196	non-clip
Ube2d2a	56550	ubiquitin-conjugating enzyme E2D 2A	771.266	0.276185	0.0796565	3.46719	0.000525921	0.0628196	non-clip
Yipf4	67864	Yip1 domain family, member 4	634.013	0.264814	0.0765488	3.45941	0.00054136	0.0628196	non-clip
Sipa1l2	244668	signal-induced proliferation-associated 1 like 2	328.733	-0.325323	0.0946112	-3.43852	0.000584899	0.0663861	high
Plp1	18823	proteolipid protein (myelin) 1	22082.7	0.181175	0.0527611	3.43387	0.000595028	0.066391	high
Hspa5	14828	heat shock protein 5	10434.2	0.124358	0.0363164	3.42431	0.000616372	0.0668581	non-clip
Tm9sf2	68059	transmembrane 9 superfamily member 2	4005.59	0.145179	0.0424137	3.42292	0.000619527	0.0668581	non-clip
Dynlt3	67117	dynein light chain Tctex-type 3	703.773	0.283313	0.0833232	3.40016	0.000673457	0.0715059	non-clip
Ahdc1	230793	AT hook, DNA binding motif, containing 1	645.289	-0.243391	0.071743	-3.39254	0.00069248	0.0723587	low
Sppl2a	66552	signal peptide peptidase like 2A	430.522	0.291916	0.0863803	3.37943	0.000726374	0.0747143	low
Golga7	57437	golgi autoantigen, golgin subfamily a, 7	353.304	0.304774	0.0904398	3.36992	0.000751911	0.0754864	non-clip
Zdhhc2	70546	zinc finger, DHHC domain containing 2	253.892	0.365503	0.108518	3.36812	0.000756813	0.0754864	high
Ctxn1	330695	cortexin 1	358.083	-0.364661	0.108631	-3.35686	0.000788317	0.0764063	high
Haghl	68977	hydroxyacylglutathione hydrolase-like	591.714	-0.268207	0.0800021	-3.3525	0.000800856	0.0764063	non-clip
Rpl31	114641	ribosomal protein L31	400.419	0.285624	0.0851399	3.35476	0.000794324	0.0764063	non-clip
Smpdl3a	57319	sphingomyelin phosphodiesterase, acid-like 3A	541.674	0.264582	0.0791197	3.34407	0.000825599	0.0776416	non-clip
Elmsan1	238317	ELM2 and Myb/SANT-like domain containing 1	202.946	-0.393094	0.118343	-3.32164	0.000894903	0.0785486	non-clip
Emc4	68032	ER membrane protein complex subunit 4	1307.4	0.207416	0.0622675	3.33105	0.000865182	0.0785486	non-clip
Gabrg2	14406	gamma-aminobutyric acid (GABA) A receptor, subunit gamma 2	4672.96	0.126878	0.0380632	3.33336	0.000858039	0.0785486	non-clip
Mtx2	53375	metaxin 2	389.69	0.297379	0.0894783	3.32348	0.000889022	0.0785486	non-clip
Slc25a5	11740	solute carrier family 25 (mitochondrial carrier, adenine nucleotide translocator), member 5	4667.81	0.132247	0.0397508	3.32689	0.000878219	0.0785486	non-clip
Emc3	66087	ER membrane protein complex subunit 3	778.306	0.245859	0.0744171	3.30379	0.000953858	0.0826217	low
Acsl3	74205	acyl-CoA synthetase long-chain family member 3	3025.43	0.159244	0.0483663	3.29246	0.000993142	0.0849072	low
Snrpd3	67332	small nuclear ribonucleoprotein D3	946.236	0.214005	0.0650753	3.28858	0.00100694	0.0849832	non-clip
2310061I04Rik	69662	RIKEN cDNA 2310061I04 gene	191.46	-0.380239	0.11681	-3.2552	0.00113314	0.0853921	non-clip
Cdk9	107951	cyclin-dependent kinase 9 (CDC2-related kinase)	357.878	-0.29279	0.0896233	-3.2669	0.00108734	0.0853921	non-clip
Cirbp	12696	cold inducible RNA binding protein	600.148	-0.261065	0.0795636	-3.28121	0.00103364	0.0853921	non-clip
Gcn1l1	231659	GCN1 general control of amino-acid synthesis 1-like 1 (yeast)	769.213	-0.227765	0.0699981	-3.25387	0.00113843	0.0853921	low
Kctd16	383348	potassium channel tetramerisation domain containing 16	402.363	-0.293469	0.0897336	-3.27044	0.00107379	0.0853921	non-clip
Prrc2b	227723	proline-rich coiled-coil 2B	1501.98	-0.194331	0.0595019	-3.26597	0.00109091	0.0853921	stringent
Slirp	380773	SRA stem-loop interacting RNA binding protein	413.067	0.284684	0.0875113	3.25311	0.0011415	0.0853921	non-clip
Tmem70	70397	transmembrane protein 70	485.277	0.267076	0.0820804	3.25383	0.00113859	0.0853921	non-clip
Uqcrb	67530	ubiquinol-cytochrome c reductase binding protein	1651.37	0.165628	0.050877	3.25545	0.00113211	0.0853921	non-clip
Vps37a	52348	vacuolar protein sorting 37A	388.226	0.295325	0.0906024	3.25957	0.00111581	0.0853921	high
Stmn3	20262	stathmin-like 3	5783.05	-0.187571	0.0578786	-3.24076	0.00119211	0.0881759	non-clip
Apc2	23805	adenomatosis polyposis coli 2	794.619	-0.223528	0.0692482	-3.22793	0.00124691	0.0902024	high
Scara3	219151	scavenger receptor class A, member 3	214.915	0.410232	0.127086	3.22799	0.00124663	0.0902024	non-clip
Mast4	328329	microtubule associated serine/threonine kinase family member 4	845.491	-0.21041	0.0653665	-3.21893	0.0012867	0.0920686	low
Btbd10	68815	BTB (POZ) domain containing 10	932.86	0.204795	0.0639015	3.20485	0.00135135	0.095655	non-clip
Enpp2	18606	ectonucleotide pyrophosphatase/phosphodiesterase 2	3302.91	0.160637	0.0501807	3.20116	0.00136874	0.0958557	high
Dnajc5	13002	DnaJ heat shock protein family (Hsp40) member C5	1294.83	-0.178557	0.0559629	-3.19063	0.00141964	0.0983733	non-clip
Apba1	319924	amyloid beta (A4) precursor protein binding, family A, member 1	817.437	-0.221442	0.0694923	-3.18657	0.0014397	0.0987241	high
Enpp5	83965	ectonucleotide pyrophosphatase/phosphodiesterase 5	4045.59	0.164125	0.0516704	3.17639	0.00149119	0.0991566	non-clip
Hmgn2	15331	high mobility group nucleosomal binding domain 2	616.402	-0.264353	0.0831025	-3.18104	0.00146746	0.0991566	non-clip
Zfp865	319748	zinc finger protein 865	196.754	-0.382982	0.120524	-3.17764	0.00148477	0.0991566	low
Unc80	329178	unc-80, NALCN activator	1281.74	-0.18468	0.0582929	-3.16814	0.00153418	0.100995	stringent
Parp1	11545	poly (ADP-ribose) polymerase family, member 1	723.152	-0.222764	0.0704789	-3.16072	0.00157377	0.102576	non-clip
Tbc1d9	71310	TBC1 domain family, member 9	796.26	-0.20995	0.0664942	-3.15741	0.00159176	0.102731	high
Itm2b	16432	integral membrane protein 2B	12129.4	0.137704	0.0438511	3.14026	0.001688	0.106847	non-clip
Slco1c1	58807	solute carrier organic anion transporter family, member 1c1	983.442	0.205187	0.0652891	3.14274	0.00167373	0.106847	non-clip
Commd3	12238	COMM domain containing 3	394.172	0.296364	0.0947286	3.12856	0.00175665	0.107074	non-clip
Dbp	13170	D site albumin promoter binding protein	327.125	-0.319794	0.101993	-3.13544	0.00171598	0.107074	non-clip
Pygm	19309	muscle glycogen phosphorylase	516.39	-0.240717	0.0768562	-3.13205	0.00173593	0.107074	non-clip
Zfp207	22680	zinc finger protein 207	1056.67	0.20961	0.0669659	3.13011	0.00174743	0.107074	high
Pitpnm1	18739	phosphatidylinositol transfer protein, membrane-associated 1	910.223	-0.220721	0.071391	-3.09171	0.00199004	0.120188	high
Ggh	14590	gamma-glutamyl hydrolase	255.804	0.330923	0.107248	3.08559	0.00203152	0.121577	non-clip
Chga	12652	chromogranin A	2273.58	-0.185039	0.0601642	-3.07557	0.00210101	0.122397	non-clip
Gng2	14702	guanine nucleotide binding protein (G protein), gamma 2	956.139	-0.193902	0.0629928	-3.07816	0.00208286	0.122397	non-clip
Hat1	107435	histone aminotransferase 1	306.15	0.307642	0.099864	3.08061	0.00206575	0.122397	non-clip
Grp	225642	gastrin releasing peptide	318.252	-0.341716	0.111286	-3.07061	0.00213619	0.1231	non-clip
Pja1	18744	praja ring finger 1, E3 ubiquitin protein ligase	2640.9	-0.157288	0.0512834	-3.06704	0.00216187	0.1231	non-clip
Rnasek	52898	ribonuclease, RNase K	2610.25	0.185412	0.0604728	3.06604	0.00216916	0.1231	low
Rab40b	217371	Rab40B, member RAS oncogene family	199.562	-0.366022	0.119671	-3.05858	0.0022239	0.124493	non-clip
Sema6b	20359	sema domain, transmembrane domain (TM), and cytoplasmic domain, (semaphorin) 6B	752.074	-0.226935	0.074221	-3.05755	0.00223153	0.124493	low
Herpud2	80517	HERPUD family member 2	373.999	0.279915	0.0917869	3.04961	0.00229136	0.125801	low
Nptn	20320	neuroplastin	7608.37	0.118098	0.0387287	3.04937	0.0022932	0.125801	non-clip
6330403K07Rik	103712	RIKEN cDNA 6330403K07 gene	831.174	-0.232365	0.0764824	-3.03814	0.00238041	0.129506	non-clip
Klf16	118445	Kruppel-like factor 16	393.125	-0.277111	0.0913034	-3.03506	0.0024049	0.129766	non-clip
Eps15	13858	epidermal growth factor receptor pathway substrate 15	3495.28	0.137244	0.0453192	3.0284	0.00245856	0.131086	high
Ppp1cb	19046	protein phosphatase 1, catalytic subunit, beta isoform	3587.53	0.12849	0.0424468	3.02709	0.00246919	0.131086	low
Atp2c1	235574	ATPase, Ca++-sequestering	1855.38	0.161749	0.0537579	3.00883	0.00262252	0.13383	non-clip
Dynll2	68097	dynein light chain LC8-type 2	2196.92	0.218503	0.0725698	3.01093	0.00260448	0.13383	stringent
Magee1	107528	melanoma antigen, family E, 1	3731.34	-0.131243	0.0435208	-3.01565	0.0025643	0.13383	high
Mllt11	56772	myeloid/lymphoid or mixed-lineage leukemia; translocated to, 11	1337.49	-0.176034	0.0583599	-3.01635	0.0025584	0.13383	non-clip
Ralgapa1	56784	Ral GTPase activating protein, alpha subunit 1	1901.71	0.197444	0.0656006	3.00978	0.00261434	0.13383	stringent
Rangap1	19387	RAN GTPase activating protein 1	2122.02	-0.150127	0.0500377	-3.00027	0.00269741	0.135063	non-clip
Sart1	20227	squamous cell carcinoma antigen recognized by T cells 1	398.851	-0.261824	0.08725	-3.00085	0.00269231	0.135063	non-clip
Zfp622	52521	zinc finger protein 622	336.024	-0.277016	0.0923681	-2.99905	0.00270824	0.135063	non-clip
Cisd2	67006	CDGSH iron sulfur domain 2	208.68	0.35216	0.117629	2.99382	0.00275504	0.135347	non-clip
Rpl37	67281	ribosomal protein L37	250.033	0.325542	0.108668	2.99573	0.00273785	0.135347	non-clip
Chd4	107932	chromodomain helicase DNA binding protein 4	1728.62	-0.17309	0.0579995	-2.98433	0.00284199	0.135927	high
Clcn6	26372	chloride channel, voltage-sensitive 6	651.962	-0.21388	0.0718599	-2.97635	0.00291704	0.135927	low
Dnajb11	67838	DnaJ heat shock protein family (Hsp40) member B11	698.133	0.205945	0.0690326	2.9833	0.0028516	0.135927	non-clip
Irf2bp1	272359	interferon regulatory factor 2 binding protein 1	325.371	-0.291014	0.097748	-2.97719	0.00290902	0.135927	non-clip
Mrps36	66128	mitochondrial ribosomal protein S36	425.282	0.269829	0.0903665	2.98594	0.00282709	0.135927	non-clip
Npy1r	18166	neuropeptide Y receptor Y1	389.824	0.268486	0.0902544	2.97477	0.00293204	0.135927	non-clip
Ntm	235106	neurotrimin	2019.81	0.14179	0.0476621	2.97491	0.00293077	0.135927	non-clip
Sox4	20677	SRY (sex determining region Y)-box 4	224.836	-0.351289	0.117625	-2.98653	0.00282166	0.135927	non-clip
Cpne5	240058	copine V	335.824	-0.278417	0.0937862	-2.96864	0.00299121	0.1377	non-clip
Grip1	74053	glutamate receptor interacting protein 1	244.522	-0.30808	0.103898	-2.9652	0.00302484	0.138282	non-clip
Usp33	170822	ubiquitin specific peptidase 33	1644.92	0.151291	0.0511185	2.95961	0.00308024	0.139843	low
Atp5j	11957	ATP synthase, H+ transporting, mitochondrial F0 complex, subunit F	2690.73	0.132325	0.044826	2.95197	0.00315758	0.140558	low
Chd6	71389	chromodomain helicase DNA binding protein 6	371.812	-0.269065	0.0911084	-2.95324	0.00314455	0.140558	high
Pcdha12	192164	protocadherin alpha 12	246.068	0.306715	0.10391	2.95172	0.00316005	0.140558	non-clip
Itfg1	71927	integrin alpha FG-GAP repeat containing 1	3295.8	0.152478	0.0518758	2.93929	0.0032897	0.143418	low
Klf6	23849	Kruppel-like factor 6	417.41	0.25312	0.0861147	2.93933	0.0032892	0.143418	non-clip
Tspan2	70747	tetraspanin 2	1020.94	0.196496	0.0667795	2.94246	0.00325612	0.143418	non-clip
Bhlhe22	59058	basic helix-loop-helix family, member e22	195.915	-0.361736	0.123201	-2.93614	0.00332327	0.143928	non-clip
Hsd11b1	15483	hydroxysteroid 11-beta dehydrogenase 1	524.957	0.2405	0.0820557	2.93093	0.00337947	0.145405	non-clip
Ociad2	433904	OCIA domain containing 2	1583.8	0.158583	0.0542136	2.92515	0.00344286	0.147171	non-clip
Rpl38	67671	ribosomal protein L38	1335.55	0.206615	0.0708646	2.91563	0.00354966	0.150757	non-clip
Ahi1	52906	Abelson helper integration site 1	2300.83	-0.144358	0.0499591	-2.88952	0.00385829	0.150933	low
Cplx2	12890	complexin 2	1762.12	-0.169264	0.0585115	-2.89283	0.00381785	0.150933	non-clip
Csrnp1	215418	cysteine-serine-rich nuclear protein 1	385.511	-0.255335	0.08816	-2.89626	0.00377634	0.150933	non-clip
Denr	68184	density-regulated protein	372.875	0.266583	0.0920712	2.8954	0.00378676	0.150933	non-clip
Hcfc1r1	353502	host cell factor C1 regulator 1 (XPO1-dependent)	458.489	-0.246767	0.084737	-2.91215	0.00358952	0.150933	non-clip
Matk	17179	megakaryocyte-associated tyrosine kinase	542.215	-0.232243	0.0800589	-2.9009	0.00372087	0.150933	non-clip
Mcam	84004	melanoma cell adhesion molecule	365.463	0.272786	0.0943403	2.89151	0.00383397	0.150933	non-clip
Mcoln1	94178	mucolipin 1	526.573	0.220754	0.0763575	2.89106	0.00383948	0.150933	non-clip
Mob4	19070	MOB family member 4, phocein	1019.31	0.182819	0.0629138	2.90586	0.00366246	0.150933	non-clip
Myh9	17886	myosin, heavy polypeptide 9, non-muscle	904.632	-0.213055	0.0734701	-2.89988	0.003733	0.150933	non-clip
Nop10	66181	NOP10 ribonucleoprotein	449.639	0.280066	0.0969846	2.88773	0.00388028	0.150933	non-clip
Pex5l	58869	peroxisomal biogenesis factor 5-like	5201.36	-0.112535	0.0386997	-2.90791	0.00363854	0.150933	low
Rbm25	67039	RNA binding motif protein 25	1022.8	-0.236125	0.0818083	-2.88632	0.00389772	0.150933	non-clip
Sncb	104069	synuclein, beta	2882.86	-0.165968	0.0572834	-2.89731	0.00376372	0.150933	non-clip
Zc3h13	67302	zinc finger CCCH type containing 13	490.984	-0.239515	0.0828871	-2.88965	0.00385672	0.150933	non-clip
Camta1	100072	calmodulin binding transcription activator 1	2001.74	-0.140815	0.0488916	-2.88015	0.00397488	0.152428	high
Cltb	74325	clathrin, light polypeptide (Lcb)	768.245	-0.203573	0.0706977	-2.87949	0.00398318	0.152428	non-clip
Flywch1	224613	FLYWCH-type zinc finger 1	846.232	-0.190029	0.0660768	-2.87589	0.00402894	0.152428	non-clip
Yipf1	230584	Yip1 domain family, member 1	426.448	0.264549	0.0919347	2.87758	0.00400743	0.152428	non-clip
Ccdc132	NA	NA	1001.26	0.18662	0.0651779	2.86325	0.00419323	0.154082	non-clip
Cog5	238123	component of oligomeric golgi complex 5	605.466	0.204081	0.07132	2.86149	0.0042166	0.154082	low
Gba2	230101	glucosidase beta 2	709.917	-0.193805	0.067764	-2.85999	0.00423648	0.154082	low
Hist1h1c	50708	histone cluster 1, H1c	628.526	-0.2704	0.0943884	-2.86476	0.00417323	0.154082	non-clip
Prrc2c	226562	proline-rich coiled-coil 2C	1634.91	-0.211167	0.0738316	-2.86012	0.00423484	0.154082	stringent
Serinc1	56442	serine incorporator 1	14543.1	0.114738	0.040111	2.86051	0.00422963	0.154082	non-clip
Trim35	66854	tripartite motif-containing 35	1406.66	-0.159006	0.0554922	-2.86539	0.00416502	0.154082	non-clip
Trappc2	66226	trafficking protein particle complex 2	680.98	0.201683	0.070692	2.85298	0.00433119	0.15666	non-clip
Btbd1	83962	BTB (POZ) domain containing 1	648.451	0.197451	0.0692685	2.85052	0.00436485	0.157015	high
Elovl5	68801	ELOVL family member 5, elongation of long chain fatty acids (yeast)	851.118	0.206092	0.0724336	2.84525	0.00443765	0.158767	non-clip
C3ar1	12267	complement component 3a receptor 1	482.502	0.228467	0.0804323	2.84049	0.00450444	0.159423	non-clip
Rnf128	66889	ring finger protein 128	486.388	0.226192	0.0796311	2.8405	0.00450431	0.159423	non-clip
Lamp1	16783	lysosomal-associated membrane protein 1	4871.73	0.150674	0.053213	2.83153	0.00463257	0.163081	non-clip
Cept1	99712	choline/ethanolaminephosphotransferase 1	493.298	0.246095	0.0874832	2.81306	0.00490731	0.16618	non-clip
Fam43b	625638	family with sequence similarity 43, member B	190.343	-0.343919	0.122191	-2.8146	0.00488387	0.16618	non-clip
Mrps18c	68735	mitochondrial ribosomal protein S18C	393.17	0.275414	0.0979405	2.81206	0.00492253	0.16618	non-clip
Nsg1	18196	neuron specific gene family member 1	2788.31	-0.138378	0.0490583	-2.82068	0.00479217	0.16618	non-clip
Pfas	237823	phosphoribosylformylglycinamidine synthase (FGAR amidotransferase)	213.28	-0.310696	0.11038	-2.81478	0.00488106	0.16618	non-clip
Psmb1	19170	proteasome (prosome, macropain) subunit, beta type 1	2631.64	0.152096	0.0539364	2.81992	0.00480362	0.16618	non-clip
Rgcc	66214	regulator of cell cycle	246.215	0.309186	0.109848	2.81468	0.00488266	0.16618	non-clip
Vps51	68505	VPS51 GARP complex subunit	733.765	-0.187057	0.0663831	-2.81784	0.00483474	0.16618	non-clip
Abhd12	76192	abhydrolase domain containing 12	2105.32	0.155891	0.0555255	2.80756	0.00499184	0.16766	low
Uqcc1	56046	ubiquinol-cytochrome c reductase complex assembly factor 1	347.172	0.259891	0.0927947	2.8007	0.00509911	0.170393	non-clip
Cntnap2	66797	contactin associated protein-like 2	3383.82	0.131456	0.0470201	2.79574	0.00517803	0.170435	non-clip
Minos1	433771	mitochondrial inner membrane organizing system 1	550.67	0.213641	0.0763703	2.79744	0.00515094	0.170435	non-clip
Resp18	19711	regulated endocrine-specific protein 18	938.669	0.203019	0.0725909	2.79675	0.00516187	0.170435	non-clip
Agpat4	68262	1-acylglycerol-3-phosphate O-acyltransferase 4 (lysophosphatidic acid acyltransferase, delta)	900.303	0.178828	0.0640832	2.79057	0.00526157	0.170583	non-clip
Ndufb10	68342	NADH dehydrogenase (ubiquinone) 1 beta subcomplex, 10	847.157	-0.183487	0.0657882	-2.78906	0.00528618	0.170583	non-clip
Sra1	24068	steroid receptor RNA activator 1	338.247	0.266409	0.0954312	2.79163	0.00524435	0.170583	non-clip
Tmem62	96957	transmembrane protein 62	264.738	0.291815	0.104604	2.78971	0.00527552	0.170583	non-clip
Ndufs4	17993	NADH dehydrogenase (ubiquinone) Fe-S protein 4	1291.49	0.160162	0.0575447	2.78326	0.0053816	0.171976	non-clip
Nefm	18040	neurofilament, medium polypeptide	1577.3	-0.153659	0.0551999	-2.78368	0.00537463	0.171976	non-clip
Cadm3	94332	cell adhesion molecule 3	3936.43	0.120111	0.0431818	2.78151	0.00541061	0.172068	non-clip
Ckmt1	12716	creatine kinase, mitochondrial 1, ubiquitous	3343.15	-0.142338	0.0512071	-2.77966	0.00544166	0.172223	non-clip
Tusc3	80286	tumor suppressor candidate 3	2737.22	0.142829	0.051433	2.77699	0.00548652	0.172812	non-clip
Baiap2	108100	brain-specific angiogenesis inhibitor 1-associated protein 2	2341.6	-0.132382	0.0477906	-2.77005	0.00560478	0.172997	non-clip
Cldn11	18417	claudin 11	2869.43	0.144411	0.0522029	2.76634	0.00566893	0.172997	low
Erp44	76299	endoplasmic reticulum protein 44	675.493	0.216195	0.0781332	2.76701	0.00565727	0.172997	non-clip
Ndufb2	68198	NADH dehydrogenase (ubiquinone) 1 beta subcomplex, 2	986.105	0.182985	0.0661931	2.76441	0.00570261	0.172997	non-clip
Nhp2l1	20826	NHP2 non-histone chromosome protein 2-like 1 (S. cerevisiae)	859.493	0.196697	0.0711419	2.76485	0.00569488	0.172997	non-clip
Plaa	18786	phospholipase A2, activating protein	523.453	0.214074	0.0773216	2.76862	0.00562941	0.172997	low
Rai1	19377	retinoic acid induced 1	661.905	-0.203705	0.0735238	-2.77061	0.00559521	0.172997	high
Tmem181a	77106	transmembrane protein 181A	337.8	0.263345	0.095077	2.76981	0.00560897	0.172997	non-clip
B3galnt1	26879	UDP-GalNAc:betaGlcNAc beta 1,3-galactosaminyltransferase, polypeptide 1	606.848	0.206627	0.0748075	2.76212	0.00574277	0.173066	non-clip
Dcun1d5	76863	DCN1, defective in cullin neddylation 1, domain containing 5 (S. cerevisiae)	304.437	0.270657	0.098124	2.75831	0.00581004	0.173066	non-clip
Decr2	26378	2-4-dienoyl-Coenzyme A reductase 2, peroxisomal	191.439	-0.32501	0.117775	-2.75958	0.00578762	0.173066	non-clip
Rngtt	24018	RNA guanylyltransferase and 5'-phosphatase	226.896	0.331962	0.120296	2.75954	0.00578824	0.173066	low
Fto	26383	fat mass and obesity associated	1257.62	-0.160553	0.0583163	-2.75314	0.00590268	0.1746	non-clip
Ptplad1	NA	NA	2117.24	0.132891	0.0482803	2.75248	0.00591459	0.1746	non-clip
Ddx46	212880	DEAD (Asp-Glu-Ala-Asp) box polypeptide 46	694.053	-0.196362	0.0714322	-2.74893	0.00597893	0.175195	non-clip
Tmem200a	77220	transmembrane protein 200A	615.699	0.195259	0.0710436	2.74844	0.00598799	0.175195	non-clip
Capn7	12339	calpain 7	228.288	0.305073	0.111304	2.7409	0.00612714	0.177885	non-clip
Jakmip1	76071	janus kinase and microtubule interacting protein 1	289.731	-0.262915	0.0959358	-2.74053	0.00613397	0.177885	non-clip
Gjc3	118446	gap junction protein, gamma 3	228.156	0.297699	0.109072	2.72937	0.00634555	0.180347	non-clip
Ppp1r2	66849	protein phosphatase 1, regulatory (inhibitor) subunit 2	641.735	-0.218231	0.0799407	-2.72992	0.00633501	0.180347	non-clip
Prickle1	106042	prickle planar cell polarity protein 1	820.051	-0.169264	0.061971	-2.73134	0.00630772	0.180347	low
Sel1l3	231238	sel-1 suppressor of lin-12-like 3 (C. elegans)	516.697	0.21198	0.0776814	2.72884	0.00635584	0.180347	low
Srsf2	20382	serine/arginine-rich splicing factor 2	467.753	-0.233109	0.0852826	-2.73337	0.00626907	0.180347	non-clip
Atraid	381629	all-trans retinoic acid induced differentiation factor	720.252	0.194297	0.0714157	2.72065	0.0065154	0.180541	non-clip
Bptf	207165	bromodomain PHD finger transcription factor	767.204	-0.239847	0.0880524	-2.72392	0.00645126	0.180541	high
Dazap2	23994	DAZ associated protein 2	1004.37	0.162419	0.0596671	2.72208	0.00648725	0.180541	non-clip
Eif3i	54709	eukaryotic translation initiation factor 3, subunit I	905.648	0.174119	0.0639184	2.72409	0.00644794	0.180541	non-clip
Rap2a	76108	RAS related protein 2a	331.301	-0.258802	0.0951611	-2.71962	0.00653571	0.180541	non-clip
Srcin1	56013	SRC kinase signaling inhibitor 1	1108.2	-0.169194	0.0621289	-2.72327	0.00646384	0.180541	high
Vps13a	271564	vacuolar protein sorting 13A	868.811	0.207692	0.0763951	2.71866	0.00655467	0.180541	stringent
Hsp90b1	22027	heat shock protein 90, beta (Grp94), member 1	7643.64	0.102241	0.0376669	2.71434	0.00664089	0.181581	non-clip
Nefl	18039	neurofilament, light polypeptide	3763.34	-0.14682	0.0540973	-2.714	0.00664758	0.181581	non-clip
Otub2	68149	OTU domain, ubiquitin aldehyde binding 2	201.047	0.327016	0.120566	2.71233	0.00668115	0.181744	non-clip
Exoc5	105504	exocyst complex component 5	708.944	0.191621	0.0707753	2.70745	0.00678022	0.18368	low
Tanc2	77097	tetratricopeptide repeat, ankyrin repeat and coiled-coil containing 2	1112.69	-0.157299	0.0581743	-2.70393	0.00685249	0.184877	stringent
Ipo8	320727	importin 8	391.917	0.242181	0.0896572	2.70119	0.00690915	0.185057	low
Srrm2	75956	serine/arginine repetitive matrix 2	3320.95	-0.129405	0.0479121	-2.70089	0.00691539	0.185057	stringent
Ccny	67974	cyclin Y	267.471	0.282393	0.104725	2.69653	0.00700664	0.186129	stringent
Ppp4c	56420	protein phosphatase 4, catalytic subunit	225.972	0.296893	0.110112	2.69627	0.007012	0.186129	non-clip
H1fx	243529	H1 histone family, member X	276.684	-0.299842	0.111366	-2.69239	0.00709421	0.186565	non-clip
Rusc2	100213	RUN and SH3 domain containing 2	1118.69	-0.155812	0.0578983	-2.69113	0.00712098	0.186565	high
Slc6a7	240332	solute carrier family 6 (neurotransmitter transporter, L-proline), member 7	591.7	-0.210133	0.0781116	-2.69016	0.00714179	0.186565	non-clip
Vta1	66201	vesicle (multivesicular body) trafficking 1	646.555	0.194153	0.0720927	2.69311	0.00707892	0.186565	non-clip
Eif3m	98221	eukaryotic translation initiation factor 3, subunit M	1283.22	0.14739	0.0548334	2.68795	0.00718918	0.187061	non-clip
Mif	17319	macrophage migration inhibitory factor	2612.16	0.130215	0.0484924	2.68527	0.0072471	0.187825	non-clip
Caln1	140904	calneuron 1	489.698	-0.22282	0.0830818	-2.68193	0.00731979	0.188891	low
Cers2	76893	ceramide synthase 2	404.496	0.242294	0.0903854	2.68067	0.00734746	0.188891	low
Mpc1	55951	mitochondrial pyruvate carrier 1	1283.7	0.162207	0.0605373	2.67945	0.0073743	0.188891	non-clip
Cul9	78309	cullin 9	477.894	-0.228425	0.0855078	-2.67139	0.00755372	0.192737	high
Ndufa10	67273	NADH dehydrogenase (ubiquinone) 1 alpha subcomplex 10	1810.6	0.139118	0.0521629	2.667	0.00765323	0.193774	non-clip
Snrnp27	66618	small nuclear ribonucleoprotein 27 (U4/U6.U5)	237.371	-0.289644	0.108583	-2.6675	0.00764185	0.193774	non-clip
Eif4g1	208643	eukaryotic translation initiation factor 4, gamma 1	2159.85	-0.199759	0.0749958	-2.6636	0.00773103	0.194414	high
Sema6a	20358	sema domain, transmembrane domain (TM), and cytoplasmic domain, (semaphorin) 6A	476.21	0.223126	0.0837775	2.66331	0.00773756	0.194414	high
Bud31	231889	BUD31 homolog	244.36	0.313883	0.118017	2.65965	0.00782224	0.194665	non-clip
Ccnc	51813	cyclin C	289.452	0.28378	0.106689	2.65988	0.00781689	0.194665	non-clip
Hspe1	15528	heat shock protein 1 (chaperonin 10)	768.903	0.175984	0.066183	2.65904	0.00783629	0.194665	non-clip
C1galt1c1	59048	C1GALT1-specific chaperone 1	544.083	0.199728	0.075384	2.64948	0.00806162	0.198763	non-clip
Tmx3	67988	thioredoxin-related transmembrane protein 3	1503.31	0.15221	0.0574335	2.6502	0.00804435	0.198763	non-clip
Gbas	14467	glioblastoma amplified sequence	586.113	0.19788	0.0747942	2.64566	0.00815325	0.200272	non-clip
Cnnm1	83674	cyclin M1	656.788	-0.203851	0.0770934	-2.64421	0.00818812	0.200381	low
Itih3	16426	inter-alpha trypsin inhibitor, heavy chain 3	251.349	0.284876	0.107954	2.63886	0.00831854	0.201226	non-clip
Slc25a22	68267	solute carrier family 25 (mitochondrial carrier, glutamate), member 22	2052.85	-0.127064	0.0481707	-2.63779	0.00834494	0.201226	non-clip
Spata2l	78779	spermatogenesis associated 2-like	343.781	-0.260915	0.0988826	-2.63864	0.00832399	0.201226	non-clip
Wac	225131	WW domain containing adaptor with coiled-coil	945.07	0.180408	0.0683927	2.63783	0.00834378	0.201226	stringent
Adam10	11487	a disintegrin and metallopeptidase domain 10	813.491	0.178621	0.0678827	2.63131	0.00850558	0.20176	non-clip
Arl8b	67166	ADP-ribosylation factor-like 8B	2150.14	0.133468	0.0506914	2.63295	0.00846469	0.20176	non-clip
Rhob	11852	ras homolog family member B	1550.51	-0.146144	0.0555509	-2.63082	0.00851793	0.20176	non-clip
Snx17	266781	sorting nexin 17	720.302	-0.187422	0.0712434	-2.63072	0.00852031	0.20176	non-clip
Uba3	22200	ubiquitin-like modifier activating enzyme 3	785.424	0.194912	0.0740445	2.63236	0.00847944	0.20176	non-clip
Pltp	18830	phospholipid transfer protein	484.703	-0.218177	0.0831533	-2.6238	0.00869551	0.20517	non-clip
Rab18	19330	RAB18, member RAS oncogene family	1185.01	0.166831	0.0636466	2.62121	0.00876173	0.205261	non-clip
Rps6kl1	238323	ribosomal protein S6 kinase-like 1	273.808	-0.27293	0.104109	-2.62158	0.00875238	0.205261	non-clip
Phyhipl	70911	phytanoyl-CoA hydroxylase interacting protein-like	3781.19	0.147536	0.0563189	2.61966	0.00880171	0.205467	non-clip
Cul2	71745	cullin 2	1202.76	0.189655	0.0725573	2.61386	0.00895258	0.20825	low
Erlec1	66753	endoplasmic reticulum lectin 1	900.107	0.172478	0.0662767	2.60239	0.00925758	0.214587	non-clip
Ccnd1	12443	cyclin D1	463.35	-0.227691	0.0876171	-2.59871	0.00935761	0.215389	non-clip
Dlgap4	228836	discs, large homolog-associated protein 4 (Drosophila)	1361.43	-0.145562	0.0560115	-2.59879	0.00935543	0.215389	high
Arhgap12	75415	Rho GTPase activating protein 12	958.158	0.172973	0.066673	2.59435	0.00947694	0.217375	non-clip
Pde4a	18577	phosphodiesterase 4A, cAMP specific	300.879	0.247993	0.0957824	2.58913	0.00962177	0.218414	high
Slc39a12	277468	solute carrier family 39 (zinc transporter), member 12	1369.55	0.146076	0.0563976	2.59011	0.00959452	0.218414	non-clip
Xpo7	65246	exportin 7	696.236	0.188257	0.0726864	2.58999	0.00959794	0.218414	stringent
Gabra2	14395	gamma-aminobutyric acid (GABA) A receptor, subunit alpha 2	3295.36	0.168125	0.0650082	2.58621	0.00970383	0.218768	non-clip
Pdia4	12304	protein disulfide isomerase associated 4	1340.67	0.154744	0.0598188	2.58687	0.00968507	0.218768	non-clip
Ube2e1	22194	ubiquitin-conjugating enzyme E2E 1	785.74	0.20468	0.0792178	2.58377	0.00977277	0.218824	non-clip
Wdr6	83669	WD repeat domain 6	2399.27	-0.144988	0.0561029	-2.58433	0.0097569	0.218824	non-clip
Ccdc124	234388	coiled-coil domain containing 124	280.447	-0.263913	0.102256	-2.5809	0.00985438	0.219903	non-clip
Tiam1	21844	T cell lymphoma invasion and metastasis 1	525.604	-0.200788	0.0778477	-2.57923	0.00990196	0.220218	high
Ube2i	22196	ubiquitin-conjugating enzyme E2I	978.723	0.174964	0.0679649	2.57433	0.0100436	0.222616	non-clip
Dnajc18	76594	DnaJ heat shock protein family (Hsp40) member C18	875.976	0.173349	0.0674457	2.5702	0.0101639	0.22316	non-clip
Faim2	72393	Fas apoptotic inhibitory molecule 2	2961.54	-0.123639	0.0481062	-2.57013	0.010166	0.22316	non-clip
Phactr1	218194	phosphatase and actin regulator 1	2873.91	-0.12774	0.0497266	-2.56885	0.0102037	0.22316	high
R3hdm4	109284	R3H domain containing 4	970.43	-0.182466	0.071028	-2.56894	0.0102011	0.22316	high
Dpp3	75221	dipeptidylpeptidase 3	326.974	-0.251061	0.0981062	-2.55907	0.0104952	0.228774	non-clip
Ppp6c	67857	protein phosphatase 6, catalytic subunit	849.794	0.179316	0.0701358	2.5567	0.0105671	0.229583	non-clip
Daam1	208846	dishevelled associated activator of morphogenesis 1	718.249	0.181887	0.0712337	2.55338	0.0106683	0.231018	low
Dlgap3	242667	discs, large (Drosophila) homolog-associated protein 3	424.524	-0.227712	0.089292	-2.55019	0.0107664	0.231822	stringent
Pmpca	66865	peptidase (mitochondrial processing) alpha	630.762	-0.17997	0.0705798	-2.54988	0.0107759	0.231822	non-clip
Car2	12349	carbonic anhydrase 2	1735.77	0.130341	0.0512493	2.54327	0.0109819	0.232788	low
Myt1l	17933	myelin transcription factor 1-like	1181.39	-0.143461	0.0563918	-2.54401	0.0109589	0.232788	high
Pcdhgb6	93703	protocadherin gamma subfamily B, 6	283.867	0.264499	0.103867	2.54652	0.0108804	0.232788	non-clip
Slc4a7	218756	solute carrier family 4, sodium bicarbonate cotransporter, member 7	559.915	0.196892	0.0774046	2.54368	0.0109693	0.232788	non-clip
Tsr2	69499	TSR2 20S rRNA accumulation	285.492	-0.269581	0.106018	-2.54278	0.0109976	0.232788	non-clip
Kcnk1	16525	potassium channel, subfamily K, member 1	480.117	-0.211902	0.0833842	-2.54127	0.011045	0.233043	non-clip
3110035E14Rik	76982	RIKEN cDNA 3110035E14 gene	1214.08	-0.1478	0.058197	-2.53965	0.0110963	0.233377	non-clip
Col4a1	12826	collagen, type IV, alpha 1	451.241	-0.254061	0.100218	-2.53509	0.0112418	0.234935	non-clip
Ephx4	384214	epoxide hydrolase 4	292.192	0.253648	0.100038	2.5355	0.0112286	0.234935	low
Dcun1d2	102323	DCN1, defective in cullin neddylation 1, domain containing 2 (S. cerevisiae)	201.725	0.292206	0.115527	2.52933	0.0114281	0.236391	non-clip
Efcab14	230648	EF-hand calcium binding domain 14	255.399	0.270237	0.106841	2.52933	0.011428	0.236391	non-clip
Grina	66168	glutamate receptor, ionotropic, N-methyl D-aspartate-associated protein 1 (glutamate binding)	5194.39	0.106216	0.0420077	2.5285	0.0114551	0.236391	non-clip
Laptm4b	114128	lysosomal-associated protein transmembrane 4B	1272.39	0.167694	0.0662589	2.53089	0.0113772	0.236391	non-clip
Asb13	142688	ankyrin repeat and SOCS box-containing 13	255.145	0.264777	0.10487	2.5248	0.0115764	0.237682	non-clip
Esd	13885	esterase D/formylglutathione hydrolase	892.028	0.164866	0.0653093	2.52439	0.0115898	0.237682	non-clip
Ap3b2	11775	adaptor-related protein complex 3, beta 2 subunit	2394.28	-0.120011	0.0475978	-2.52135	0.0116905	0.237885	low
Lrfn1	80749	leucine rich repeat and fibronectin type III domain containing 1	294.702	-0.25777	0.102205	-2.5221	0.0116657	0.237885	non-clip
Sgk1	20393	serum/glucocorticoid regulated kinase 1	1242.15	-0.143145	0.0567851	-2.52082	0.0117081	0.237885	high
Nab2	17937	Ngfi-A binding protein 2	332.061	-0.251423	0.0998215	-2.51872	0.0117781	0.237978	non-clip
Sec61g	20335	SEC61, gamma subunit	592.094	0.221491	0.0879449	2.51852	0.011785	0.237978	non-clip
Ddx47	67755	DEAD (Asp-Glu-Ala-Asp) box polypeptide 47	458.683	-0.201703	0.0801313	-2.51715	0.0118308	0.238172	non-clip
Cry2	12953	cryptochrome 2 (photolyase-like)	850.596	-0.169098	0.0672632	-2.51398	0.0119378	0.239593	low
Degs1	13244	delta(4)-desaturase, sphingolipid 1	1612.36	0.132878	0.0529759	2.50827	0.0121323	0.240562	non-clip
Nckap1	50884	NCK-associated protein 1	8387.86	0.131158	0.0522783	2.50883	0.012113	0.240562	stringent
Vmp1	75909	vacuole membrane protein 1	1462.5	0.136297	0.0543247	2.50893	0.0121099	0.240562	non-clip
Xbp1	22433	X-box binding protein 1	878.117	0.163857	0.0652619	2.51077	0.0120469	0.240562	non-clip
Tmem14a	75712	transmembrane protein 14A	268.122	0.276245	0.110609	2.49749	0.0125076	0.24726	non-clip
Tmem258	69038	transmembrane protein 258	245.063	0.277315	0.111322	2.49111	0.0127346	0.250994	non-clip
Chordc1	66917	cysteine and histidine-rich domain (CHORD)-containing, zinc-binding protein 1	729.667	0.176897	0.0713286	2.48002	0.0131373	0.25188	non-clip
Col4a2	12827	collagen, type IV, alpha 2	424.766	-0.249009	0.100283	-2.48307	0.0130255	0.25188	non-clip
Dido1	23856	death inducer-obliterator 1	647.797	-0.187579	0.0756234	-2.48043	0.0131223	0.25188	high
Eid1	58521	EP300 interacting inhibitor of differentiation 1	1675.21	-0.29634	0.119288	-2.48424	0.0129827	0.25188	non-clip
Prkab2	108097	protein kinase, AMP-activated, beta 2 non-catalytic subunit	283.285	0.258309	0.104078	2.48189	0.0130689	0.25188	non-clip
Rbx1	56438	ring-box 1	754.751	0.178436	0.0717657	2.48637	0.0129053	0.25188	non-clip
Rpn2	20014	ribophorin II	2043.4	0.12666	0.0509653	2.48523	0.0129467	0.25188	non-clip
Sc5d	235293	sterol-C5-desaturase	646.936	0.195457	0.0786042	2.4866	0.0128971	0.25188	non-clip
Scn2b	72821	sodium channel, voltage-gated, type II, beta	1000.91	0.150172	0.060569	2.47935	0.0131622	0.25188	non-clip
Soga1	320706	suppressor of glucose, autophagy associated 1	281.424	-0.243198	0.097915	-2.48376	0.0130003	0.25188	low
Chd3	216848	chromodomain helicase DNA binding protein 3	1301.02	-0.152055	0.0614482	-2.47452	0.0133415	0.253835	stringent
Dgcr8	94223	DiGeorge syndrome critical region gene 8	203.089	0.299573	0.12104	2.475	0.0133238	0.253835	non-clip
Gnai2	14678	guanine nucleotide binding protein (G protein), alpha inhibiting 2	790.829	0.168659	0.068257	2.47094	0.0134758	0.253933	non-clip
Lamp2	16784	lysosomal-associated membrane protein 2	2311.24	0.146301	0.0592247	2.47028	0.0135009	0.253933	non-clip
Psmd4	19185	proteasome (prosome, macropain) 26S subunit, non-ATPase, 4	1278.59	-0.134939	0.054586	-2.47205	0.0134341	0.253933	non-clip
Rheb	19744	Ras homolog enriched in brain	1831.37	0.182796	0.0739585	2.47161	0.0134508	0.253933	non-clip
Ikbkg	16151	inhibitor of kappaB kinase gamma	199.457	-0.296938	0.120385	-2.46656	0.0136416	0.255122	non-clip
Srsf3	20383	serine/arginine-rich splicing factor 3	1210.4	-0.209014	0.0847143	-2.46728	0.0136144	0.255122	non-clip
Myh14	71960	myosin, heavy polypeptide 14	233.116	-0.288875	0.117225	-2.46428	0.013729	0.256029	non-clip
Ncdn	26562	neurochondrin	20799.1	-0.121137	0.0491781	-2.46323	0.0137691	0.25605	high
Whsc1	107823	Wolf-Hirschhorn syndrome candidate 1 (human)	461.511	-0.195823	0.0795653	-2.46117	0.0138487	0.256805	low
Brd2	14312	bromodomain containing 2	668.278	-0.171296	0.0696306	-2.46007	0.0138908	0.256863	low
Sssca1	56390	Sjogren's syndrome/scleroderma autoantigen 1 homolog (human)	293.464	-0.250585	0.101917	-2.45871	0.0139435	0.257116	non-clip
Zfr2	103406	zinc finger RNA binding protein 2	270.882	-0.248991	0.101325	-2.45734	0.0139969	0.257378	non-clip
Clu	12759	clusterin	20547.3	0.107768	0.0439346	2.45293	0.0141699	0.259112	high
Mtch1	56462	mitochondrial carrier 1	1981.06	-0.138129	0.0562936	-2.45373	0.0141384	0.259112	non-clip
Qk	19317	quaking	1691.76	0.134635	0.0549599	2.4497	0.0142977	0.260725	high
Cmpk1	66588	cytidine monophosphate (UMP-CMP) kinase 1	1096.58	0.153614	0.0627692	2.44729	0.0143936	0.261749	non-clip
C77370	245555	expressed sequence C77370	850.609	-0.174777	0.0715316	-2.44335	0.0145516	0.263893	high
Pex19	19298	peroxisomal biogenesis factor 19	735.495	-0.178639	0.0731449	-2.44227	0.0145954	0.26396	non-clip
Atp6v0b	114143	ATPase, H+ transporting, lysosomal V0 subunit B	1713.14	0.131085	0.0537853	2.43718	0.0148021	0.264789	non-clip
Dok6	623279	docking protein 6	734.925	0.200233	0.0821274	2.43808	0.0147653	0.264789	low
Tmem50a	71817	transmembrane protein 50A	1190.24	0.141717	0.0580845	2.43985	0.0146936	0.264789	non-clip
Wls	68151	wntless homolog (Drosophila)	585.959	0.193668	0.0793999	2.43915	0.0147219	0.264789	non-clip
Nolc1	70769	nucleolar and coiled-body phosphoprotein 1	471.37	-0.194431	0.0799582	-2.43166	0.01503	0.268136	non-clip
Eif2s1	13665	eukaryotic translation initiation factor 2, subunit 1 alpha	897.191	0.159339	0.0656765	2.42612	0.0152613	0.268623	non-clip
Jph4	319984	junctophilin 4	637.583	-0.222769	0.0917535	-2.42791	0.0151861	0.268623	high
Klhdc2	69554	kelch domain containing 2	1464.87	0.154887	0.0638394	2.4262	0.0152578	0.268623	non-clip
Nudcd3	209586	NudC domain containing 3	503.484	-0.185617	0.0764106	-2.42921	0.0151319	0.268623	non-clip
Tnrc18	231861	trinucleotide repeat containing 18	395.966	-0.206419	0.084986	-2.42886	0.0151463	0.268623	high
St8sia3	20451	ST8 alpha-N-acetyl-neuraminide alpha-2,8-sialyltransferase 3	1800.86	0.133108	0.0549487	2.42241	0.015418	0.270658	low
Pdp1	381511	pyruvate dehyrogenase phosphatase catalytic subunit 1	490.191	0.198791	0.0821064	2.42114	0.0154719	0.270823	low
Sp2	78912	Sp2 transcription factor	287.269	0.246126	0.101694	2.42025	0.0155097	0.270823	non-clip
Nat14	269854	N-acetyltransferase 14	204.875	-0.33422	0.138305	-2.41654	0.0156688	0.272158	non-clip
Slc44a1	100434	solute carrier family 44, member 1	591.784	0.196572	0.0813202	2.41726	0.0156377	0.272158	low
2210016L21Rik	72357	RIKEN cDNA 2210016L21 gene	812.595	-0.165331	0.0685987	-2.41012	0.0159471	0.27363	non-clip
Fibcd1	98970	fibrinogen C domain containing 1	1874.31	-0.129737	0.0537771	-2.41249	0.015844	0.27363	non-clip
Jph3	57340	junctophilin 3	299.545	-0.238221	0.0987282	-2.4129	0.0158264	0.27363	high
Pck2	74551	phosphoenolpyruvate carboxykinase 2 (mitochondrial)	310.595	-0.239328	0.0993537	-2.40885	0.016003	0.27363	non-clip
Pon2	330260	paraoxonase 2	561.143	0.181514	0.0753022	2.41047	0.0159318	0.27363	non-clip
Rnf187	108660	ring finger protein 187	2223.15	-0.270211	0.11216	-2.40917	0.015989	0.27363	non-clip
Man1a	17155	mannosidase 1, alpha	1849.17	0.133161	0.0553281	2.40675	0.016095	0.273782	non-clip
Sgcb	24051	sarcoglycan, beta (dystrophin-associated glycoprotein)	344.989	0.240867	0.100046	2.40757	0.016059	0.273782	non-clip
Pigg	433931	phosphatidylinositol glycan anchor biosynthesis, class G	262.81	0.251317	0.104475	2.40553	0.016149	0.273992	non-clip
Slc7a14	241919	solute carrier family 7 (cationic amino acid transporter, y+ system), member 14	1180.69	-0.158008	0.065772	-2.40235	0.0162901	0.275051	non-clip
Snrpe	20643	small nuclear ribonucleoprotein E	373.233	0.22884	0.0952611	2.40224	0.016295	0.275051	non-clip
Padi2	18600	peptidyl arginine deiminase, type II	244.685	-0.266062	0.110823	-2.4008	0.0163594	0.275432	non-clip
Cav2	12390	caveolin 2	260.895	0.265606	0.110927	2.39443	0.0166464	0.277202	non-clip
Ccdc85b	240514	coiled-coil domain containing 85B	203.29	-0.311127	0.129922	-2.39472	0.0166332	0.277202	non-clip
Chm	12662	choroidermia (RAB escort protein 1)	974.306	0.168701	0.0704729	2.39385	0.0166727	0.277202	low
Eif3l	223691	eukaryotic translation initiation factor 3, subunit L	989.698	0.14893	0.062215	2.3938	0.0166751	0.277202	non-clip
Vcl	22330	vinculin	631.195	-0.185911	0.0776379	-2.3946	0.0166387	0.277202	non-clip
Egr4	13656	early growth response 4	536.192	-0.228168	0.0954025	-2.39164	0.0167734	0.277435	non-clip
Kif1a	16560	kinesin family member 1A	9008.02	-0.121194	0.0506643	-2.3921	0.0167523	0.277435	stringent
Hip1r	29816	huntingtin interacting protein 1 related	247.784	-0.24944	0.104536	-2.38617	0.0170248	0.280564	low
Ssh2	237860	slingshot homolog 2 (Drosophila)	430.359	-0.20307	0.0851207	-2.38568	0.0170478	0.280564	high
Ak5	229949	adenylate kinase 5	1604.47	-0.129989	0.0546481	-2.37866	0.0173758	0.282483	non-clip
Arl6ip5	65106	ADP-ribosylation factor-like 6 interacting protein 5	1242.38	0.137482	0.057961	2.37197	0.0176938	0.282483	non-clip
Atp6v1h	108664	ATPase, H+ transporting, lysosomal V1 subunit H	4103.66	0.141423	0.0595989	2.37292	0.0176482	0.282483	non-clip
Ccdc97	52132	coiled-coil domain containing 97	350.88	-0.224267	0.0945371	-2.37227	0.0176793	0.282483	non-clip
Cdh2	12558	cadherin 2	2492.4	0.132522	0.0558914	2.37107	0.0177369	0.282483	high
Dcun1d1	114893	DCN1, defective in cullin neddylation 1, domain containing 1 (S. cerevisiae)	468.725	0.20423	0.0858777	2.37816	0.0173995	0.282483	non-clip
Ergic2	67456	ERGIC and golgi 2	278.673	0.243878	0.102439	2.38071	0.0172792	0.282483	non-clip
Gtf2a2	235459	general transcription factor II A, 2	212.004	0.313355	0.131936	2.37504	0.0175468	0.282483	non-clip
Kcnt2	240776	potassium channel, subfamily T, member 2	448.491	0.228475	0.0961929	2.37517	0.0175407	0.282483	non-clip
Matn2	17181	matrilin 2	1691.25	0.12659	0.0533889	2.3711	0.0177354	0.282483	non-clip
Sec61a2	57743	Sec61, alpha subunit 2 (S. cerevisiae)	631.689	0.178115	0.0750437	2.37348	0.0176213	0.282483	non-clip
Tgfb2	21808	transforming growth factor, beta 2	507.297	0.203019	0.0852245	2.38217	0.017211	0.282483	non-clip
Tufm	233870	Tu translation elongation factor, mitochondrial	621.058	-0.168043	0.0707591	-2.37486	0.0175554	0.282483	non-clip
Zfp358	140482	zinc finger protein 358	199.746	-0.286681	0.120938	-2.37048	0.0177651	0.282483	non-clip
Cpsf3l	71957	cleavage and polyadenylation specific factor 3-like	216.969	0.264217	0.111737	2.36464	0.0180478	0.283762	non-clip
Cyp51	13121	cytochrome P450, family 51	1354.32	0.125557	0.0531038	2.36436	0.0180611	0.283762	non-clip
Men1	17283	multiple endocrine neoplasia 1	400.234	-0.202966	0.0857773	-2.3662	0.0179718	0.283762	non-clip
Slc16a7	20503	solute carrier family 16 (monocarboxylic acid transporters), member 7	259.34	0.245294	0.103611	2.36746	0.0179106	0.283762	non-clip
Tmem128	66309	transmembrane protein 128	286.859	0.241557	0.102109	2.36568	0.0179972	0.283762	non-clip
Wbp11	60321	WW domain binding protein 11	929.79	-0.145956	0.0618003	-2.36174	0.0181893	0.285096	non-clip
Ankrd52	237615	ankyrin repeat domain 52	417.699	-0.20477	0.0867713	-2.35988	0.0182808	0.28585	non-clip
Baz2a	116848	bromodomain adjacent to zinc finger domain, 2A	247.249	-0.281141	0.119351	-2.35558	0.0184938	0.287133	low
Pdia3	14827	protein disulfide isomerase associated 3	5725.05	0.106918	0.0453745	2.35635	0.0184555	0.287133	non-clip
Slc27a1	26457	solute carrier family 27 (fatty acid transporter), member 1	855.389	-0.178086	0.0755749	-2.35642	0.018452	0.287133	non-clip
Btrc	12234	beta-transducin repeat containing protein	855.023	0.15393	0.0654481	2.35194	0.0186757	0.287247	non-clip
Sema3e	20349	sema domain, immunoglobulin domain (Ig), short basic domain, secreted, (semaphorin) 3E	2029.13	0.125894	0.0535231	2.35215	0.0186653	0.287247	non-clip
Ube2d3	66105	ubiquitin-conjugating enzyme E2D 3	1867.59	0.305735	0.129897	2.35367	0.0185889	0.287247	non-clip
Wwc2	52357	WW, C2 and coiled-coil domain containing 2	346.334	-0.225675	0.0958709	-2.35394	0.0185754	0.287247	high
Cdh11	12552	cadherin 11	1478.15	0.127834	0.054414	2.34929	0.0188095	0.287338	non-clip
Hmgcr	15357	3-hydroxy-3-methylglutaryl-Coenzyme A reductase	2586.27	0.103276	0.0439503	2.34984	0.0187816	0.287338	non-clip
Pwp2	110816	PWP2 periodic tryptophan protein homolog (yeast)	329.29	-0.225577	0.0960218	-2.34923	0.0188125	0.287338	non-clip
Asah1	11886	N-acylsphingosine amidohydrolase 1	597.92	0.180536	0.0769096	2.34737	0.0189062	0.287436	non-clip
Lrp1	16971	low density lipoprotein receptor-related protein 1	7035.17	-0.114323	0.0486888	-2.34803	0.0188728	0.287436	low
Il18	16173	interleukin 18	347.527	0.225258	0.0960829	2.34441	0.0190571	0.289063	non-clip
Prrt3	210673	proline-rich transmembrane protein 3	768.801	-0.191673	0.0818061	-2.34301	0.0191286	0.28948	non-clip
Hsd17b12	56348	hydroxysteroid (17-beta) dehydrogenase 12	1264.03	0.135402	0.0579231	2.33761	0.0194073	0.291686	non-clip
Rchy1	68098	ring finger and CHY zinc finger domain containing 1	544.188	0.190148	0.0813081	2.33862	0.0193553	0.291686	non-clip
Vdac1	22333	voltage-dependent anion channel 1	6082.62	-0.0880387	0.0376599	-2.33773	0.0194014	0.291686	non-clip
Hnrnph1	59013	heterogeneous nuclear ribonucleoprotein H1	2227.27	0.155212	0.0665753	2.33137	0.0197337	0.295905	non-clip
Pdcd6	18570	programmed cell death 6	655.059	0.203758	0.0874296	2.33053	0.019778	0.295905	non-clip
Tef	21685	thyrotroph embryonic factor	1111.63	-0.161463	0.069334	-2.32878	0.0198709	0.296622	low
Gpr84	80910	G protein-coupled receptor 84	353.587	0.258078	0.110865	2.32786	0.0199194	0.296673	non-clip
Cd180	17079	CD180 antigen	537.137	0.185409	0.0797092	2.32607	0.0200147	0.297079	non-clip
Chd5	269610	chromodomain helicase DNA binding protein 5	805.185	-0.15639	0.0672456	-2.32566	0.0200369	0.297079	high
Bsn	12217	bassoon	2561.26	-0.14162	0.0610002	-2.32163	0.0202527	0.297993	stringent
Cox7a2	12866	cytochrome c oxidase subunit VIIa 2	2002.82	0.119114	0.0513037	2.32174	0.0202469	0.297993	non-clip
Rps27a	78294	ribosomal protein S27A	1653.94	0.126504	0.054469	2.32249	0.0202064	0.297993	non-clip
Tmem255a	245386	transmembrane protein 255A	191.969	0.307966	0.132679	2.32113	0.0202796	0.297993	non-clip
Phf23	78246	PHD finger protein 23	265.586	-0.249867	0.1078	-2.31788	0.0204556	0.299458	non-clip
Prrt1	260297	proline-rich transmembrane protein 1	1870.59	-0.131137	0.0565828	-2.31761	0.0204703	0.299458	non-clip
Slc35b4	58246	solute carrier family 35, member B4	323.981	0.231149	0.0998154	2.31577	0.0205709	0.300263	non-clip
Akap8	56399	A kinase (PRKA) anchor protein 8	248.955	-0.247249	0.106847	-2.31405	0.0206651	0.30097	non-clip
Ina	226180	internexin neuronal intermediate filament protein, alpha	943.992	-0.170336	0.0737911	-2.30836	0.0209793	0.302865	non-clip
Msn	17698	moesin	436.998	-0.1954	0.0846318	-2.30882	0.0209533	0.302865	non-clip
Nap1l5	58243	nucleosome assembly protein 1-like 5	1859.99	-0.132118	0.0572314	-2.30849	0.0209718	0.302865	non-clip
Ppp4r4	74521	protein phosphatase 4, regulatory subunit 4	995.676	0.147103	0.0636986	2.30937	0.0209232	0.302865	high
Tmem175	72392	transmembrane protein 175	336.902	0.215353	0.093381	2.30618	0.0211007	0.303952	non-clip
Cir1	66935	corepressor interacting with RBPJ, 1	475.717	-0.199759	0.0867044	-2.3039	0.0212281	0.30512	non-clip
Nipa2	93790	non imprinted in Prader-Willi/Angelman syndrome 2 homolog (human)	273.419	0.238139	0.103613	2.29835	0.0215417	0.308952	non-clip
Ric3	320360	RIC3 acetylcholine receptor chaperone	628.924	-0.165501	0.0720567	-2.29682	0.0216291	0.309532	non-clip
2700060E02Rik	68045	RIKEN cDNA 2700060E02 gene	739.195	0.169167	0.0740597	2.2842	0.0223599	0.310562	non-clip
Abcf1	224742	ATP-binding cassette, sub-family F (GCN20), member 1	600.217	-0.163205	0.0713545	-2.28725	0.0221814	0.310562	non-clip
Atp1b3	11933	ATPase, Na+/K+ transporting, beta 3 polypeptide	1021.07	0.134946	0.0590665	2.28465	0.0223332	0.310562	non-clip
Cadm1	54725	cell adhesion molecule 1	3467.08	0.118987	0.0521221	2.28285	0.0224389	0.310562	non-clip
Cbx6	494448	chromobox 6	1181.94	-0.132873	0.0579936	-2.29117	0.0219536	0.310562	low
Fbxo10	269529	F-box protein 10	383.55	0.198612	0.0870163	2.28247	0.0224614	0.310562	low
Icosl	50723	icos ligand	260.498	0.24955	0.109102	2.28731	0.0221778	0.310562	non-clip
Jagn1	67767	jagunal homolog 1	272.313	0.233972	0.102212	2.28909	0.022074	0.310562	non-clip
Lmbrd2	320506	LMBR1 domain containing 2	849.964	0.148787	0.0649555	2.29059	0.021987	0.310562	non-clip
Pfkm	18642	phosphofructokinase, muscle	3469.2	-0.104846	0.0457638	-2.29103	0.0219617	0.310562	non-clip
Prrc2a	53761	proline-rich coiled-coil 2A	1675.22	-0.136554	0.0597248	-2.28639	0.0222317	0.310562	stringent
Rps6ka3	110651	ribosomal protein S6 kinase polypeptide 3	214.764	0.290258	0.127088	2.28392	0.0223762	0.310562	low
Snrpd1	20641	small nuclear ribonucleoprotein D1	621.536	0.178527	0.0782653	2.28106	0.0225451	0.310562	non-clip
Sod1	20655	superoxide dismutase 1, soluble	2065.05	0.147537	0.0646429	2.28233	0.0224698	0.310562	non-clip
Spcs1	69019	signal peptidase complex subunit 1 homolog (S. cerevisiae)	976.478	0.162022	0.071001	2.28197	0.0224911	0.310562	non-clip
Srsf4	57317	serine/arginine-rich splicing factor 4	223.874	-0.257526	0.112902	-2.28097	0.0225503	0.310562	non-clip
Tada1	27878	transcriptional adaptor 1	294.575	0.231064	0.101184	2.28361	0.0223947	0.310562	non-clip
Thrap3	230753	thyroid hormone receptor associated protein 3	1202.55	-0.132841	0.0581435	-2.28471	0.0223298	0.310562	low
Brox	71678	BRO1 domain and CAAX motif containing	594.836	0.168281	0.0738206	2.2796	0.0226315	0.310813	non-clip
Gdpd1	66569	glycerophosphodiester phosphodiesterase domain containing 1	745.974	0.160157	0.0703379	2.27697	0.0227882	0.310813	non-clip
Gtf2a1	83602	general transcription factor II A, 1	409.687	0.199353	0.0875522	2.27696	0.0227887	0.310813	non-clip
Sprn	212518	shadow of prion protein	464.194	-0.230541	0.101208	-2.27789	0.0227332	0.310813	non-clip
Tm9sf3	107358	transmembrane 9 superfamily member 3	1295.48	0.13983	0.061418	2.27669	0.0228046	0.310813	non-clip
Epha7	13841	Eph receptor A7	1546.27	0.146481	0.0643715	2.27556	0.0228726	0.311096	non-clip
Msra	110265	methionine sulfoxide reductase A	206.078	-0.269391	0.118543	-2.27252	0.0230554	0.312935	non-clip
Arhgap5	11855	Rho GTPase activating protein 5	1388.64	0.153371	0.067548	2.27055	0.0231744	0.313903	stringent
Abcb7	11306	ATP-binding cassette, sub-family B (MDR/TAP), member 7	536.188	0.18073	0.0796911	2.26788	0.0233364	0.314802	low
Ap2a1	11771	adaptor-related protein complex 2, alpha 1 subunit	3090.22	-0.10348	0.0456267	-2.26796	0.0233317	0.314802	high
Fam171a2	217219	family with sequence similarity 171, member A2	554.944	-0.175231	0.0773873	-2.26434	0.023553	0.315783	low
Lnpep	240028	leucyl/cystinyl aminopeptidase	1201.14	0.156161	0.06894	2.26517	0.023502	0.315783	stringent
Nsg2	18197	neuron specific gene family member 2	4164.92	0.105425	0.0465559	2.26449	0.0235439	0.315783	non-clip
Abhd6	66082	abhydrolase domain containing 6	658.355	0.159715	0.0706517	2.2606	0.0237843	0.317378	non-clip
Adam22	11496	a disintegrin and metallopeptidase domain 22	1771.12	-0.110362	0.048831	-2.26007	0.0238166	0.317378	non-clip
Tnfaip2	21928	tumor necrosis factor, alpha-induced protein 2	276.819	0.411243	0.181955	2.26013	0.0238131	0.317378	non-clip
Tiparp	99929	TCDD-inducible poly(ADP-ribose) polymerase	565.174	0.173424	0.076777	2.2588	0.0238958	0.317789	low
Psmd6	66413	proteasome (prosome, macropain) 26S subunit, non-ATPase, 6	1750.6	0.117951	0.0522365	2.25801	0.0239448	0.317799	non-clip
Dpysl2	12934	dihydropyrimidinase-like 2	9535.52	-0.0822937	0.036507	-2.25419	0.024184	0.318067	low
Eif2s3x	26905	eukaryotic translation initiation factor 2, subunit 3, structural gene X-linked	983.517	0.146841	0.0651744	2.25304	0.0242564	0.318067	non-clip
Eif5b	226982	eukaryotic translation initiation factor 5B	625.731	-0.158982	0.0706191	-2.25126	0.0243688	0.318067	low
Foxp4	74123	forkhead box P4	276.519	-0.222452	0.0987866	-2.25184	0.0243324	0.318067	non-clip
Lmtk3	381983	lemur tyrosine kinase 3	1641.38	-0.172002	0.0764191	-2.25077	0.0243998	0.318067	low
Lpar1	14745	lysophosphatidic acid receptor 1	249.749	0.243218	0.108012	2.25177	0.0243366	0.318067	low
Srrm1	51796	serine/arginine repetitive matrix 1	729.49	-0.152633	0.067709	-2.25425	0.0241802	0.318067	non-clip
Sumo1	22218	small ubiquitin-like modifier 1	1124.79	0.144105	0.0639033	2.25504	0.0241307	0.318067	non-clip
Ube2s	77891	ubiquitin-conjugating enzyme E2S	444.667	-0.206357	0.0915005	-2.25526	0.0241171	0.318067	non-clip
Gpr22	73010	G protein-coupled receptor 22	738.013	0.194041	0.0862979	2.2485	0.024544	0.318685	low
Trf	22041	transferrin	3786.27	0.108543	0.0482572	2.24925	0.0244964	0.318685	non-clip
Hey1	15213	hairy/enhancer-of-split related with YRPW motif 1	269.483	-0.250259	0.111352	-2.24745	0.0246111	0.318927	non-clip
Pitpna	18738	phosphatidylinositol transfer protein, alpha	1322.96	0.122612	0.0546993	2.24157	0.0249892	0.323191	non-clip
Phactr3	74189	phosphatase and actin regulator 3	647.225	-0.161654	0.072167	-2.23999	0.0250913	0.323875	high
Mtmr2	77116	myotubularin related protein 2	456.823	0.18329	0.0819348	2.23702	0.0252853	0.32574	low
Gnl1	14670	guanine nucleotide binding protein-like 1	452.349	-0.180311	0.080787	-2.23194	0.0256192	0.328115	low
Ssr4	20832	signal sequence receptor, delta	584.169	0.175185	0.0784704	2.23249	0.0255824	0.328115	non-clip
Tmod3	50875	tropomodulin 3	242.652	0.25462	0.114032	2.23288	0.0255569	0.328115	non-clip
Actr2	66713	ARP2 actin-related protein 2	6105.47	0.117203	0.0526757	2.22499	0.0260816	0.328566	non-clip
Dcaf7	71833	DDB1 and CUL4 associated factor 7	1638.37	-0.111051	0.0498623	-2.22715	0.0259375	0.328566	non-clip
Dimt1	66254	DIM1 dimethyladenosine transferase 1-like (S. cerevisiae)	234.889	0.255113	0.114534	2.22741	0.0259198	0.328566	non-clip
Hexim1	192231	hexamethylene bis-acetamide inducible 1	606.848	-0.178291	0.080144	-2.22463	0.0261062	0.328566	non-clip
Mical3	194401	microtubule associated monooxygenase, calponin and LIM domain containing 3	387.242	-0.192532	0.086481	-2.22629	0.0259948	0.328566	high
Setd3	52690	SET domain containing 3	810.177	0.147292	0.066203	2.22485	0.0260916	0.328566	high
Stau1	20853	staufen (RNA binding protein) homolog 1 (Drosophila)	460.482	-0.190197	0.0855232	-2.22392	0.0261535	0.328566	non-clip
Syngr1	20972	synaptogyrin 1	981.134	-0.144238	0.0647949	-2.22607	0.0260092	0.328566	non-clip
Usp19	71472	ubiquitin specific peptidase 19	1304.01	-0.139106	0.0624805	-2.2264	0.0259875	0.328566	non-clip
Zbtb16	235320	zinc finger and BTB domain containing 16	532.618	-0.168633	0.0757027	-2.22756	0.0259096	0.328566	non-clip
Clns1a	12729	chloride channel, nucleotide-sensitive, 1A	629.18	-0.160681	0.0723401	-2.22119	0.0263379	0.328998	non-clip
Dlgap2	244310	discs, large (Drosophila) homolog-associated protein 2	702.086	-0.15451	0.0695555	-2.22139	0.0263243	0.328998	high
Rrp1	18114	ribosomal RNA processing 1 homolog (S. cerevisiae)	1873.75	-0.114361	0.0514657	-2.22209	0.0262773	0.328998	non-clip
Kcnip4	80334	Kv channel interacting protein 4	763.253	0.159633	0.0719081	2.21997	0.0264211	0.329413	non-clip
Copb1	70349	coatomer protein complex, subunit beta 1	1695.82	0.115063	0.0518648	2.21852	0.0265195	0.330015	low
Ccar1	67500	cell division cycle and apoptosis regulator 1	530.024	0.166647	0.0752351	2.21501	0.0267593	0.332028	low
Pkm	18746	pyruvate kinase, muscle	15459.9	-0.082515	0.0372582	-2.21468	0.0267822	0.332028	non-clip
Celsr2	53883	cadherin, EGF LAG seven-pass G-type receptor 2	3120.39	-0.128729	0.0582026	-2.21174	0.0269843	0.333279	high
Tmem19	67226	transmembrane protein 19	244.305	-0.240463	0.108689	-2.21239	0.02694	0.333279	non-clip
Creg2	263764	cellular repressor of E1A-stimulated genes 2	816.722	-0.147509	0.0669108	-2.20456	0.0274852	0.335687	non-clip
Mtmr1	53332	myotubularin related protein 1	424.053	0.204675	0.0928119	2.20527	0.0274351	0.335687	non-clip
Ppig	228005	peptidyl-prolyl isomerase G (cyclophilin G)	490.468	-0.175747	0.0796755	-2.20579	0.0273988	0.335687	non-clip
Rbm5	83486	RNA binding motif protein 5	436.835	0.191498	0.0868338	2.20534	0.0274302	0.335687	non-clip
Slitrk4	245446	SLIT and NTRK-like family, member 4	1069.14	0.142744	0.0647023	2.20616	0.0273728	0.335687	low
Unc5a	107448	unc-5 netrin receptor A	496.514	-0.186293	0.0844348	-2.20636	0.0273588	0.335687	high
Cops2	12848	COP9 signalosome subunit 2	1087.73	0.158889	0.0722683	2.1986	0.0279065	0.33688	low
Dhx15	13204	DEAH (Asp-Glu-Ala-His) box polypeptide 15	1065.25	0.127609	0.0580541	2.19811	0.0279411	0.33688	low
Emc9	85308	ER membrane protein complex subunit 9	209.29	-0.249152	0.113249	-2.20004	0.0278039	0.33688	non-clip
Mien1	103742	migration and invasion enhancer 1	286.576	-0.213144	0.0969138	-2.19932	0.0278554	0.33688	non-clip
Psma7	26444	proteasome (prosome, macropain) subunit, alpha type 7	1079.79	0.134958	0.0613419	2.2001	0.0277999	0.33688	non-clip
Scoc	56367	short coiled-coil protein	1599.8	0.126862	0.0576429	2.20084	0.0277476	0.33688	non-clip
Wdr17	244484	WD repeat domain 17	350.311	0.1996	0.0907948	2.19836	0.0279235	0.33688	high
Nrsn2	228777	neurensin 2	770.08	-0.152149	0.0692624	-2.1967	0.0280416	0.337463	non-clip
Tmem126b	68472	transmembrane protein 126B	281.518	0.228843	0.104209	2.196	0.028092	0.337463	non-clip
Nfkbiz	80859	nuclear factor of kappa light polypeptide gene enhancer in B cells inhibitor, zeta	314.834	0.237534	0.108217	2.19498	0.0281649	0.337722	non-clip
Gja1	14609	gap junction protein, alpha 1	3403.58	0.111255	0.0508069	2.18977	0.028541	0.339684	non-clip
Gria3	53623	glutamate receptor, ionotropic, AMPA3 (alpha 3)	3737.2	0.109876	0.050188	2.18929	0.0285757	0.339684	non-clip
Mrpl19	56284	mitochondrial ribosomal protein L19	238.984	0.249747	0.114084	2.18914	0.0285865	0.339684	non-clip
Usp15	14479	ubiquitin specific peptidase 15	1221	0.125751	0.0573942	2.19101	0.0284509	0.339684	high
Zfp1	22640	zinc finger protein 1	237.152	0.249364	0.113811	2.19104	0.0284488	0.339684	non-clip
Cd200	17470	CD200 antigen	1052.27	0.160514	0.0735295	2.18299	0.0290369	0.341018	non-clip
Fam19a1	320265	family with sequence similarity 19, member A1	227.635	-0.249217	0.114146	-2.18332	0.0290119	0.341018	non-clip
Hsp90ab1	15516	heat shock protein 90 alpha (cytosolic), class B member 1	26444.9	-0.0775651	0.0354707	-2.18673	0.028762	0.341018	low
Mrps2	118451	mitochondrial ribosomal protein S2	189.789	-0.262049	0.120086	-2.18218	0.0290965	0.341018	non-clip
Pdpr	319518	pyruvate dehydrogenase phosphatase regulatory subunit	215.896	-0.260186	0.119014	-2.18617	0.028803	0.341018	non-clip
Ppp1r9b	217124	protein phosphatase 1, regulatory subunit 9B	1503.45	-0.137083	0.0627274	-2.18538	0.0288609	0.341018	stringent
Rps4x	20102	ribosomal protein S4, X-linked	1163.99	0.121472	0.0556834	2.18148	0.0291478	0.341018	low
Swi5	72931	SWI5 recombination repair homolog (yeast)	1206.86	0.138077	0.0632717	2.18228	0.0290885	0.341018	non-clip
Yme1l1	27377	YME1-like 1 (S. cerevisiae)	1642.24	0.136129	0.0624088	2.18125	0.029165	0.341018	low
Capza2	12343	capping protein (actin filament) muscle Z-line, alpha 2	3754.02	0.129451	0.0593765	2.18018	0.0292442	0.341338	non-clip
Pim3	223775	proviral integration site 3	289.791	-0.240103	0.110225	-2.17829	0.0293843	0.342366	non-clip
Aatk	11302	apoptosis-associated tyrosine kinase	1195.95	-0.135779	0.0624476	-2.17428	0.029684	0.342468	high
Arfgef1	211673	ADP-ribosylation factor guanine nucleotide-exchange factor 1(brefeldin A-inhibited)	864.893	0.171872	0.0790571	2.17403	0.0297033	0.342468	stringent
Gnptab	432486	N-acetylglucosamine-1-phosphate transferase, alpha and beta subunits	389.109	0.189574	0.0872251	2.17339	0.0297513	0.342468	high
Gstm5	14866	glutathione S-transferase, mu 5	2502.03	0.103713	0.0477213	2.17331	0.0297572	0.342468	non-clip
Igfbp2	16008	insulin-like growth factor binding protein 2	349.989	-0.206812	0.0950891	-2.17493	0.0296356	0.342468	non-clip
Sobp	109205	sine oculis-binding protein homolog (Drosophila)	440.211	-0.179716	0.0826924	-2.17331	0.029757	0.342468	high
Tm7sf3	67623	transmembrane 7 superfamily member 3	314.508	0.225356	0.103534	2.17663	0.0295082	0.342468	non-clip
Ezr	22350	ezrin	943.844	0.160854	0.0740722	2.17158	0.029887	0.343166	non-clip
Rps7	20115	ribosomal protein S7	1302.47	0.120702	0.0555945	2.17112	0.0299221	0.343166	non-clip
Dab1	13131	disabled 1	341.915	0.196371	0.0905213	2.16934	0.030057	0.343456	non-clip
Elavl1	15568	ELAV (embryonic lethal, abnormal vision)-like 1 (Hu antigen R)	1251.11	0.130493	0.0601705	2.16872	0.0301039	0.343456	non-clip
Rpl36a	19982	ribosomal protein L36A	314.079	0.204973	0.0945081	2.16884	0.0300945	0.343456	non-clip
Lxn	17035	latexin	1391.77	0.147794	0.0681801	2.1677	0.0301816	0.343746	non-clip
Qpct	70536	glutaminyl-peptide cyclotransferase (glutaminyl cyclase)	315.884	0.20894	0.096604	2.16285	0.0305525	0.346771	non-clip
Tnpo1	238799	transportin 1	536.265	0.168371	0.0778252	2.16345	0.0305062	0.346771	low
Spryd7	66674	SPRY domain containing 7	436.724	0.188569	0.087252	2.1612	0.03068	0.347618	non-clip
Acot13	66834	acyl-CoA thioesterase 13	967.988	0.131204	0.0607349	2.16027	0.0307515	0.34783	non-clip
Kif3b	16569	kinesin family member 3B	454.274	-0.174581	0.0808856	-2.15837	0.0308989	0.347995	non-clip
Kif3c	16570	kinesin family member 3C	1079.22	-0.124639	0.0577558	-2.15804	0.0309246	0.347995	non-clip
Slc4a3	20536	solute carrier family 4 (anion exchanger), member 3	499.005	-0.175275	0.0812153	-2.15815	0.0309158	0.347995	high
Bahd1	228536	bromo adjacent homology domain containing 1	524.594	-0.179355	0.0831971	-2.15578	0.0311008	0.348191	non-clip
Calr	12317	calreticulin	8769.33	0.0800829	0.0371438	2.15602	0.0310817	0.348191	non-clip
Iqsec1	232227	IQ motif and Sec7 domain 1	1955.81	-0.12004	0.0556623	-2.15658	0.0310386	0.348191	stringent
Csrnp2	207785	cysteine-serine-rich nuclear protein 2	392.978	-0.197469	0.0916914	-2.15362	0.0312697	0.349489	non-clip
1810037I17Rik	67704	RIKEN cDNA 1810037I17 gene	224.55	-0.253812	0.117921	-2.15238	0.0313671	0.349982	non-clip
Anapc2	99152	anaphase promoting complex subunit 2	902.456	-0.14261	0.0663208	-2.15031	0.0315307	0.351213	non-clip
Rexo2	104444	RNA exonuclease 2	389.972	0.20722	0.0966075	2.14497	0.0319553	0.35534	non-clip
Fkbp4	14228	FK506 binding protein 4	1245.29	-0.135909	0.0634251	-2.14282	0.0321272	0.35665	non-clip
D10Bwg1379e	NA	NA	1239.13	-0.134748	0.0629275	-2.14132	0.0322485	0.356793	non-clip
Ptbp2	56195	polypyrimidine tract binding protein 2	1962.4	0.11302	0.0527755	2.14152	0.0322317	0.356793	non-clip
Eif4b	75705	eukaryotic translation initiation factor 4B	686.529	-0.162381	0.0760458	-2.13531	0.0327361	0.36158	non-clip
Fbxo7	69754	F-box protein 7	278.374	0.221819	0.104105	2.13073	0.0331112	0.365111	non-clip
Blcap	53619	bladder cancer associated protein	323.772	-0.204544	0.0960975	-2.1285	0.0332955	0.365307	non-clip
Ssbp2	66970	single-stranded DNA binding protein 2	451.195	-0.173338	0.0814292	-2.12869	0.0332798	0.365307	high
Synm	233335	synemin, intermediate filament protein	393.034	-0.188947	0.0887251	-2.12957	0.0332069	0.365307	low
Parn	74108	poly(A)-specific ribonuclease (deadenylation nuclease)	279.055	-0.231588	0.108888	-2.12685	0.0334325	0.365591	non-clip
Rcan2	53901	regulator of calcineurin 2	458.62	-0.175433	0.0824627	-2.12742	0.033385	0.365591	non-clip
Tenm2	23964	teneurin transmembrane protein 2	1949.16	-0.124308	0.0584906	-2.12526	0.0335652	0.366434	high
Sash1	70097	SAM and SH3 domain containing 1	1046.97	-0.140231	0.0660309	-2.12371	0.0336943	0.367234	high
Atcay	16467	ataxia, cerebellar, Cayman type	923.066	-0.131222	0.0618864	-2.12036	0.0339753	0.369075	low
Ugcg	22234	UDP-glucose ceramide glucosyltransferase	501.855	0.180335	0.0850465	2.12043	0.0339697	0.369075	non-clip
Pitpnm2	19679	phosphatidylinositol transfer protein, membrane-associated 2	572.687	-0.163807	0.0772888	-2.11942	0.0340552	0.369334	stringent
Vps35	65114	VPS35 retromer complex component	3396.26	0.115686	0.0546487	2.1169	0.0342682	0.371032	high
Arpc5l	74192	actin related protein 2/3 complex, subunit 5-like	575.673	0.164582	0.0780411	2.10891	0.0349521	0.373382	non-clip
Eif1ax	66235	eukaryotic translation initiation factor 1A, X-linked	913.526	0.142327	0.0673906	2.11198	0.0346883	0.373382	non-clip
Ifnar1	15975	interferon (alpha and beta) receptor 1	415.281	0.180023	0.0851809	2.11342	0.0345648	0.373382	high
Laptm4a	17775	lysosomal-associated protein transmembrane 4A	2641.96	0.116363	0.0551177	2.11117	0.0347578	0.373382	non-clip
Phf20	228829	PHD finger protein 20	900.221	-0.134721	0.0638972	-2.10841	0.0349957	0.373382	low
Plekhg5	269608	pleckstrin homology domain containing, family G (with RhoGef domain) member 5	910.551	-0.142318	0.067499	-2.10844	0.0349929	0.373382	non-clip
Rnf185	193670	ring finger protein 185	206.028	0.244539	0.115932	2.10933	0.0349159	0.373382	non-clip
Serf2	378702	small EDRK-rich factor 2	476.136	-0.220018	0.104287	-2.10972	0.0348824	0.373382	non-clip
Txndc15	69672	thioredoxin domain containing 15	583.564	0.165562	0.0783904	2.11202	0.0346847	0.373382	non-clip
Grasp	56149	GRP1 (general receptor for phosphoinositides 1)-associated scaffold protein	621.471	-0.167025	0.0793092	-2.106	0.0352042	0.374999	non-clip
Chrm3	12671	cholinergic receptor, muscarinic 3, cardiac	504.42	0.174825	0.0832597	2.09975	0.0357508	0.378372	low
Emc2	66736	ER membrane protein complex subunit 2	1251.44	0.123151	0.0586425	2.10003	0.0357264	0.378372	non-clip
Hdac5	15184	histone deacetylase 5	561.148	-0.16628	0.0791326	-2.10128	0.0356164	0.378372	high
Megf8	269878	multiple EGF-like-domains 8	1081.12	-0.126018	0.0599815	-2.10095	0.035645	0.378372	low
Atp6v1g1	66290	ATPase, H+ transporting, lysosomal V1 subunit G1	894.143	-0.146655	0.0699351	-2.09702	0.035992	0.379097	non-clip
Dscr3	13185	Down syndrome critical region gene 3	199.345	0.249057	0.118748	2.09736	0.0359613	0.379097	non-clip
Eif5a2	208691	eukaryotic translation initiation factor 5A2	199.187	0.272456	0.129912	2.09724	0.0359724	0.379097	low
Nsmf	56876	NMDA receptor synaptonuclear signaling and neuronal migration factor	1469.39	-0.135016	0.0645058	-2.09308	0.0363417	0.382168	stringent
Mta2	23942	metastasis-associated gene family, member 2	422.717	-0.172309	0.0823806	-2.09163	0.036472	0.382927	non-clip
Lipa	16889	lysosomal acid lipase A	227.149	0.229614	0.109948	2.08839	0.0367626	0.384781	non-clip
Scg3	20255	secretogranin III	7536.57	0.0788716	0.037779	2.08771	0.0368239	0.384781	non-clip
Srsf5	20384	serine/arginine-rich splicing factor 5	3036.42	-0.125155	0.0599448	-2.08784	0.0368127	0.384781	non-clip
Fyn	14360	Fyn proto-oncogene	713.369	-0.146897	0.0704243	-2.08588	0.0369892	0.385895	high
Rnps1	19826	ribonucleic acid binding protein S1	723.632	-0.142162	0.0682026	-2.0844	0.0371237	0.386685	non-clip
Ankrd13d	68423	ankyrin repeat domain 13 family, member D	206.958	-0.239656	0.115042	-2.08321	0.0372325	0.387206	non-clip
Fasn	14104	fatty acid synthase	3640.29	-0.104784	0.050367	-2.08042	0.037487	0.388625	high
Pim1	18712	proviral integration site 1	211.575	-0.243192	0.11688	-2.0807	0.0374612	0.388625	non-clip
Atp6v0e2	76252	ATPase, H+ transporting, lysosomal V0 subunit E2	1651.39	0.118759	0.057142	2.07831	0.0376808	0.38978	non-clip
Lemd3	380664	LEM domain containing 3	505.983	-0.160312	0.0771595	-2.07767	0.0377402	0.38978	non-clip
Tprkb	69786	Tp53rk binding protein	326.449	0.223793	0.107767	2.07664	0.0378352	0.38978	non-clip
Trappc1	245828	trafficking protein particle complex 1	327.147	-0.194344	0.0935832	-2.0767	0.0378297	0.38978	non-clip
1110008F13Rik	67388	RIKEN cDNA 1110008F13 gene	271.387	0.244934	0.11807	2.07449	0.0380336	0.390217	non-clip
Ctcf	13018	CCCTC-binding factor	627.093	0.146694	0.0707213	2.07426	0.0380555	0.390217	low
Hexb	15212	hexosaminidase B	2334.11	0.127217	0.0612943	2.07552	0.0379384	0.390217	non-clip
Alcam	11658	activated leukocyte cell adhesion molecule	2770.01	0.125895	0.0607383	2.07274	0.0381963	0.391028	non-clip
Pdk2	18604	pyruvate dehydrogenase kinase, isoenzyme 2	593.309	-0.15313	0.0738996	-2.07213	0.0382534	0.391028	low
Tmem30a	69981	transmembrane protein 30A	3372.39	0.0940628	0.0454359	2.07023	0.0384308	0.392233	non-clip
Abcd3	19299	ATP-binding cassette, sub-family D (ALD), member 3	1438.4	0.11352	0.0550779	2.06109	0.0392948	0.392729	low
Amer2	72125	APC membrane recruitment 2	370.325	-0.18714	0.0908668	-2.0595	0.0394463	0.392729	non-clip
Cab39	12283	calcium binding protein 39	1302.87	0.155655	0.0755864	2.0593	0.0394658	0.392729	stringent
Ciao1	26371	cytosolic iron-sulfur protein assembly 1	437.479	-0.178661	0.0867749	-2.0589	0.0395041	0.392729	non-clip
Ctsd	13033	cathepsin D	4003.77	0.0923644	0.0447618	2.06347	0.0390683	0.392729	non-clip
Dctn1	13191	dynactin 1	2181.83	-0.101435	0.0490994	-2.06592	0.0388363	0.392729	low
Hdac2	15182	histone deacetylase 2	1002	0.131353	0.0636271	2.06441	0.0389788	0.392729	non-clip
Ift172	67661	intraflagellar transport 172	448.177	-0.169386	0.0822351	-2.05978	0.0394198	0.392729	non-clip
Mctp1	78771	multiple C2 domains, transmembrane 1	360.773	0.198203	0.0960485	2.06358	0.039058	0.392729	low
Necab2	117148	N-terminal EF-hand calcium binding protein 2	241.793	-0.221377	0.107378	-2.06165	0.0392408	0.392729	low
Ptprm	19274	protein tyrosine phosphatase, receptor type, M	364.516	0.186147	0.0902413	2.06276	0.039135	0.392729	non-clip
Rab1	NA	NA	2195.04	0.102875	0.0499359	2.06013	0.0393859	0.392729	non-clip
Rab6b	270192	RAB6B, member RAS oncogene family	2773.64	-0.0976574	0.0473497	-2.06247	0.039163	0.392729	high
Sema3c	20348	sema domain, immunoglobulin domain (Ig), short basic domain, secreted, (semaphorin) 3C	334.528	0.191483	0.0927864	2.06369	0.0390467	0.392729	non-clip
Tm4sf1	17112	transmembrane 4 superfamily member 1	202.893	-0.261948	0.126884	-2.06447	0.038973	0.392729	non-clip
Trpm3	226025	transient receptor potential cation channel, subfamily M, member 3	435.027	-0.171648	0.0833898	-2.05838	0.0395533	0.392729	low
Vtn	22370	vitronectin	754.412	-0.165125	0.0801409	-2.06044	0.0393568	0.392729	non-clip
Zmat2	66492	zinc finger, matrin type 2	1456.77	-0.109357	0.052973	-2.06439	0.0389812	0.392729	non-clip
Kdsr	70750	3-ketodihydrosphingosine reductase	320.448	0.205618	0.100002	2.05614	0.039769	0.394276	non-clip
Mog	17441	myelin oligodendrocyte glycoprotein	1164.01	0.155523	0.0757306	2.05363	0.0400112	0.39608	non-clip
Dgkg	110197	diacylglycerol kinase, gamma	2322.15	-0.0994986	0.0485568	-2.04912	0.0404505	0.39652	low
Elfn2	207393	leucine rich repeat and fibronectin type III, extracellular 2	821.221	-0.129717	0.0633124	-2.04885	0.0404772	0.39652	low
Ftsj3	56095	FtsJ RNA methyltransferase homolog 3 (E. coli)	272.688	-0.203815	0.0994359	-2.04971	0.040393	0.39652	non-clip
Il1b	16176	interleukin 1 beta	407.243	0.747063	0.364207	2.0512	0.0402471	0.39652	non-clip
Ndrg2	29811	N-myc downstream regulated gene 2	7499.21	0.0908187	0.0442469	2.05255	0.0401167	0.39652	high
Ngef	53972	neuronal guanine nucleotide exchange factor	1031.83	0.121302	0.0591789	2.04974	0.0403894	0.39652	non-clip
Tspan13	66109	tetraspanin 13	2091.5	0.119474	0.0582711	2.05032	0.0403335	0.39652	non-clip
Ddx17	67040	DEAD (Asp-Glu-Ala-Asp) box polypeptide 17	1684.79	-0.112445	0.0549372	-2.0468	0.0406778	0.397485	non-clip
Fa2h	338521	fatty acid 2-hydroxylase	381.528	0.205662	0.10051	2.04618	0.0407391	0.397485	non-clip
Gpm6b	14758	glycoprotein m6b	8857.99	0.0835449	0.0408453	2.0454	0.0408155	0.397485	non-clip
Me1	17436	malic enzyme 1, NADP(+)-dependent, cytosolic	641.288	0.158266	0.0774	2.04478	0.0408761	0.397485	high
Nmt1	18107	N-myristoyltransferase 1	1513.94	-0.112112	0.0548444	-2.04417	0.0409364	0.397485	non-clip
Slc6a9	14664	solute carrier family 6 (neurotransmitter transporter, glycine), member 9	360.912	0.194016	0.0949125	2.04416	0.040938	0.397485	non-clip
Park7	57320	Parkinson disease (autosomal recessive, early onset) 7	1469.78	-0.109903	0.0537989	-2.04285	0.0410672	0.398152	non-clip
Dynll1	56455	dynein light chain LC8-type 1	3399.88	0.130318	0.0638198	2.04197	0.0411549	0.398416	non-clip
Kbtbd11	74901	kelch repeat and BTB (POZ) domain containing 11	358.453	-0.191971	0.0940462	-2.04124	0.0412272	0.39853	non-clip
Klf13	50794	Kruppel-like factor 13	392.837	-0.196007	0.0961537	-2.03847	0.0415028	0.400019	low
Ppm1b	19043	protein phosphatase 1B, magnesium dependent, beta isoform	362.285	0.186081	0.091276	2.03867	0.0414833	0.400019	non-clip
Arpc2	76709	actin related protein 2/3 complex, subunit 2	4248.52	0.100932	0.0496025	2.03482	0.0418689	0.400033	low
Eif3f	66085	eukaryotic translation initiation factor 3, subunit F	890.815	0.13101	0.0643966	2.03442	0.0419095	0.400033	high
Fam219a	71901	family with sequence similarity 219, member A	824.842	-0.138055	0.067836	-2.03513	0.0418374	0.400033	non-clip
Lphn2	NA	NA	971.671	0.131746	0.0646695	2.03721	0.0416288	0.400033	non-clip
Neto2	74513	neuropilin (NRP) and tolloid (TLL)-like 2	333.558	0.191888	0.0943581	2.03362	0.0419904	0.400033	non-clip
Prkar1a	19084	protein kinase, cAMP dependent regulatory, type I, alpha	6188.32	-0.0841188	0.0413541	-2.03411	0.0419405	0.400033	non-clip
Trappc3	27096	trafficking protein particle complex 3	511.047	0.157576	0.0774593	2.03431	0.0419204	0.400033	non-clip
Tsc22d3	14605	TSC22 domain family, member 3	227.43	-0.270291	0.132637	-2.03783	0.0415674	0.400033	non-clip
Cyp7b1	13123	cytochrome P450, family 7, subfamily b, polypeptide 1	443.153	0.19165	0.0942794	2.03278	0.0420745	0.400255	non-clip
Serpinb6a	20719	serine (or cysteine) peptidase inhibitor, clade B, member 6a	340.399	0.191831	0.0944506	2.03102	0.0422526	0.401369	non-clip
Abi1	11308	abl-interactor 1	1451.89	0.130272	0.0641846	2.02965	0.0423921	0.401915	high
Spr	20751	sepiapterin reductase	242.824	-0.22485	0.110804	-2.02926	0.0424321	0.401915	non-clip
Elp5	54351	elongator acetyltransferase complex subunit 5	316.551	-0.189497	0.0935343	-2.02597	0.0427684	0.403937	non-clip
Pik3r4	75669	phosphatidylinositol 3 kinase, regulatory subunit, polypeptide 4, p150	535.632	-0.15096	0.0745124	-2.02597	0.0427682	0.403937	low
Usp10	22224	ubiquitin specific peptidase 10	410.268	-0.172301	0.0850975	-2.02474	0.0428936	0.40454	non-clip
Ist1	71955	increased sodium tolerance 1 homolog (yeast)	527.311	-0.152327	0.0753134	-2.02257	0.0431172	0.40499	non-clip
Pid1	98496	phosphotyrosine interaction domain containing 1	375.495	0.186076	0.0919762	2.02309	0.0430642	0.40499	non-clip
Tomm70a	28185	translocase of outer mitochondrial membrane 70 homolog A (yeast)	1606.36	0.111583	0.055171	2.02249	0.043126	0.40499	low
Sgce	20392	sarcoglycan, epsilon	304.218	0.19817	0.0980287	2.02155	0.043223	0.405323	non-clip
Osbpl1a	64291	oxysterol binding protein-like 1A	1230.38	-0.110014	0.0544546	-2.0203	0.0433526	0.40596	low
Arc	11838	activity regulated cytoskeletal-associated protein	569.968	-0.168686	0.0835637	-2.01865	0.0435231	0.406266	non-clip
Chmp1b	67064	charged multivesicular body protein 1B	219.06	-0.221375	0.109739	-2.01729	0.0436657	0.406266	non-clip
Ifngr2	15980	interferon gamma receptor 2	265.083	0.217841	0.107991	2.01722	0.0436724	0.406266	non-clip
Ndc1	72787	NDC1 transmembrane nucleoporin	190.019	0.237897	0.117945	2.01702	0.0436938	0.406266	non-clip
Tmcc2	68875	transmembrane and coiled-coil domains 2	229.304	-0.224841	0.111432	-2.01775	0.0436175	0.406266	high
Uqcrh	66576	ubiquinol-cytochrome c reductase hinge protein	642.062	0.146964	0.0729323	2.01507	0.0438971	0.40758	non-clip
Aff4	93736	AF4/FMR2 family, member 4	1448.55	-0.121219	0.0602707	-2.01125	0.0442994	0.407678	stringent
Cops4	26891	COP9 signalosome subunit 4	1070.13	0.12947	0.0643646	2.01151	0.044272	0.407678	non-clip
Gabarap	56486	gamma-aminobutyric acid receptor associated protein	1155.4	0.121132	0.0602393	2.01085	0.0443411	0.407678	low
Itpkb	320404	inositol 1,4,5-trisphosphate 3-kinase B	249.711	-0.227756	0.113187	-2.01222	0.044197	0.407678	non-clip
Prkag2	108099	protein kinase, AMP-activated, gamma 2 non-catalytic subunit	566.515	0.154947	0.0770064	2.01213	0.0442065	0.407678	high
Slc25a33	70556	solute carrier family 25, member 33	232.271	0.242759	0.120657	2.01198	0.0442224	0.407678	non-clip
Tlr2	24088	toll-like receptor 2	302.572	0.201339	0.0999949	2.01349	0.0440627	0.407678	non-clip
Mpp6	56524	membrane protein, palmitoylated 6 (MAGUK p55 subfamily member 6)	422.157	0.181487	0.0902811	2.01025	0.0444053	0.407698	low
Ccdc47	67163	coiled-coil domain containing 47	1835.03	0.112455	0.0559879	2.00857	0.0445831	0.407989	non-clip
Cd83	12522	CD83 antigen	463.084	0.160966	0.0801548	2.0082	0.0446225	0.407989	non-clip
Me2	107029	malic enzyme 2, NAD(+)-dependent, mitochondrial	199.151	0.25076	0.124868	2.00819	0.0446228	0.407989	non-clip
Churc1	211151	churchill domain containing 1	407.635	0.188706	0.094062	2.00619	0.0448363	0.409372	non-clip
Nrxn2	18190	neurexin II	1651.35	-0.114803	0.0572862	-2.00402	0.0450682	0.410919	high
Vdac2	22334	voltage-dependent anion channel 2	2835.48	0.0907764	0.0453109	2.00341	0.0451332	0.410943	non-clip
Adss	11566	adenylosuccinate synthetase, non muscle	645.936	0.143123	0.0716152	1.9985	0.045662	0.413042	non-clip
Aimp2	231872	aminoacyl tRNA synthetase complex-interacting multifunctional protein 2	482.482	0.168457	0.0842505	1.99948	0.0455562	0.413042	non-clip
Arl2bp	107566	ADP-ribosylation factor-like 2 binding protein	205.179	0.234522	0.117368	1.99817	0.0456978	0.413042	stringent
Emb	13723	embigin	261.408	0.211035	0.105613	1.99819	0.0456963	0.413042	non-clip
Pnpo	103711	pyridoxine 5'-phosphate oxidase	385.165	-0.197629	0.0989242	-1.99778	0.0457402	0.413042	non-clip
Prpf19	28000	pre-mRNA processing factor 19	2419.99	0.0887108	0.0444026	1.99788	0.0457302	0.413042	non-clip
Coro7	78885	coronin 7	860.161	-0.145063	0.0727321	-1.99448	0.0460993	0.414204	non-clip
Pdia6	71853	protein disulfide isomerase associated 6	1776.52	0.0990454	0.0496511	1.99483	0.0460615	0.414204	non-clip
Polr3a	218832	polymerase (RNA) III (DNA directed) polypeptide A	394.083	-0.17741	0.0889333	-1.99486	0.046058	0.414204	non-clip
Qsox1	104009	quiescin Q6 sulfhydryl oxidase 1	308.712	0.212974	0.106792	1.99429	0.0461205	0.414204	non-clip
C1ql3	227580	C1q-like 3	631.081	-0.177231	0.0888974	-1.99365	0.0461898	0.414261	non-clip
Fam212b	109050	family with sequence similarity 212, member B	519.839	-0.156771	0.0786893	-1.99228	0.0463401	0.415043	non-clip
Bpnt1	23827	bisphosphate 3'-nucleotidase 1	673.696	-0.148447	0.0745932	-1.99008	0.046582	0.415514	non-clip
Gpc5	103978	glypican 5	719.12	0.151085	0.0759051	1.99044	0.0465423	0.415514	non-clip
Uqcr11	66594	ubiquinol-cytochrome c reductase, complex III subunit XI	488.306	-0.178533	0.0896985	-1.99037	0.0465501	0.415514	non-clip
Brcc3	210766	BRCA1/BRCA2-containing complex, subunit 3	366.271	0.204015	0.102742	1.9857	0.0470666	0.416052	non-clip
Gtf3c1	233863	general transcription factor III C 1	1108.47	-0.144258	0.0726787	-1.98487	0.047159	0.416052	low
Hdgfrp2	15193	hepatoma-derived growth factor, related protein 2	468.543	-0.181763	0.091622	-1.98383	0.0472744	0.416052	non-clip
Pdcd6ip	18571	programmed cell death 6 interacting protein	833.087	-0.129474	0.06519	-1.9861	0.0470222	0.416052	non-clip
Rab31	106572	RAB31, member RAS oncogene family	258.265	0.247661	0.124809	1.98431	0.047221	0.416052	low
Rrn3	106298	RRN3 RNA polymerase I transcription factor homolog (yeast)	778.538	0.139902	0.0704628	1.98548	0.0470912	0.416052	non-clip
Tmf1	232286	TATA element modulatory factor 1	498.532	-0.164802	0.0828849	-1.98833	0.0467752	0.416052	high
Utp14a	72554	UTP14A small subunit processome component	190.132	-0.233928	0.11772	-1.98716	0.0469052	0.416052	non-clip
Vars	22321	valyl-tRNA synthetase	322.545	-0.187515	0.0944455	-1.98543	0.0470962	0.416052	non-clip
Vim	22352	vimentin	560.629	-0.157502	0.079367	-1.98447	0.0472031	0.416052	non-clip
Hectd3	76608	HECT domain containing 3	301.433	-0.193443	0.0978108	-1.97772	0.0479599	0.421522	non-clip
Arhgdia	192662	Rho GDP dissociation inhibitor (GDI) alpha	2073.17	-0.0948767	0.0480186	-1.97583	0.0481737	0.421712	low
Uba5	66663	ubiquitin-like modifier activating enzyme 5	472.02	-0.157917	0.0798947	-1.97657	0.0480907	0.421712	non-clip
Zcchc12	72693	zinc finger, CCHC domain containing 12	490.702	-0.159991	0.0809731	-1.97586	0.0481708	0.421712	non-clip
Dnajb9	27362	DnaJ heat shock protein family (Hsp40) member B9	660.981	0.155908	0.0790186	1.97305	0.0484895	0.422231	non-clip
Mgst3	66447	microsomal glutathione S-transferase 3	1810.51	0.0966677	0.0489904	1.9732	0.0484732	0.422231	non-clip
Prdx1	18477	peroxiredoxin 1	3487.01	0.0889145	0.0450334	1.97441	0.0483351	0.422231	non-clip
Zfp385a	29813	zinc finger protein 385A	280.36	-0.196473	0.0995725	-1.97316	0.0484771	0.422231	non-clip
Zfp281	226442	zinc finger protein 281	612.552	0.156501	0.0793661	1.97189	0.0486225	0.42283	low
Nufip1	27275	nuclear fragile X mental retardation protein interacting protein 1	282.607	0.204665	0.103851	1.97076	0.0487516	0.423393	non-clip
1810022K09Rik	69126	RIKEN cDNA 1810022K09 gene	465.339	0.18276	0.0928755	1.9678	0.0490915	0.424664	non-clip
Atox1	11927	antioxidant 1 copper chaperone	283.876	0.200015	0.101641	1.96786	0.0490847	0.424664	non-clip
Glrx	93692	glutaredoxin	387.603	0.181278	0.092073	1.96885	0.0489701	0.424664	non-clip
Etf1	225363	eukaryotic translation termination factor 1	1140.13	0.138886	0.0706659	1.96539	0.0493694	0.424835	non-clip
Lamtor5	68576	late endosomal/lysosomal adaptor, MAPK and MTOR activator 5	366.075	0.193011	0.0982032	1.96542	0.0493655	0.424835	non-clip
Sept5	18951	septin 5	2285.11	-0.0945967	0.0481028	-1.96655	0.0492349	0.424835	low
Tanc1	66860	tetratricopeptide repeat, ankyrin repeat and coiled-coil containing 1	1086.86	-0.130588	0.0664199	-1.9661	0.0492867	0.424835	low
Dusp8	18218	dual specificity phosphatase 8	419.822	-0.171382	0.0873048	-1.96303	0.0496424	0.426326	high
Eno2	13807	enolase 2, gamma neuronal	11431.7	-0.0715861	0.0364719	-1.96278	0.0496722	0.426326	non-clip
9530068E07Rik	213673	RIKEN cDNA 9530068E07 gene	883.642	-0.135345	0.0690429	-1.96031	0.0499599	0.426356	non-clip
Fbxo6	50762	F-box protein 6	196.787	-0.234235	0.119484	-1.9604	0.0499494	0.426356	non-clip
Gse1	382034	genetic suppressor element 1, coiled-coil protein	661.241	-0.146738	0.0748611	-1.96014	0.0499793	0.426356	high
Naca	17938	nascent polypeptide-associated complex alpha polypeptide	2090.38	0.129319	0.0660176	1.95886	0.0501291	0.426356	non-clip
Rhot1	59040	ras homolog family member T1	917.272	0.122196	0.0623745	1.95907	0.0501047	0.426356	low
Samd8	67630	sterile alpha motif domain containing 8	607.791	0.156138	0.0796959	1.95917	0.0500931	0.426356	low
Tmem132a	98170	transmembrane protein 132A	1789.44	-0.114056	0.0581983	-1.95979	0.0500203	0.426356	non-clip
Amn1	232566	antagonist of mitotic exit network 1	216.233	0.245735	0.126035	1.94973	0.051208	0.427795	non-clip
Dtx1	14357	deltex 1, E3 ubiquitin ligase	325.641	-0.197317	0.10103	-1.95305	0.0508131	0.427795	high
Fam162a	70186	family with sequence similarity 162, member A	366.266	0.191928	0.0983576	1.95132	0.0510185	0.427795	non-clip
Lars	107045	leucyl-tRNA synthetase	651.347	0.140797	0.0721208	1.95224	0.0509101	0.427795	non-clip
Lrrn3	16981	leucine rich repeat protein 3, neuronal	1024.03	0.129453	0.0661726	1.9563	0.0504299	0.427795	high
Magoh	17149	mago homolog, exon junction complex core component	420.724	0.176537	0.0902369	1.95638	0.0504208	0.427795	non-clip
Mapt	17762	microtubule-associated protein tau	3234.64	-0.0816857	0.0418503	-1.95186	0.0509553	0.427795	non-clip
Npy	109648	neuropeptide Y	899.369	0.139445	0.0714613	1.95134	0.0510171	0.427795	non-clip
Nrgn	64011	neurogranin	3287.76	-0.203089	0.103873	-1.95516	0.0505647	0.427795	low
Pfdn6	14976	prefoldin subunit 6	728.344	0.135165	0.0692484	1.95188	0.0509523	0.427795	non-clip
Psenen	66340	presenilin enhancer gamma secretase subunit	339.859	0.18126	0.0929493	1.9501	0.0511647	0.427795	non-clip
Srsf1	110809	serine/arginine-rich splicing factor 1	651.702	-0.161848	0.0829857	-1.95031	0.0511396	0.427795	non-clip
Stt3b	68292	STT3, subunit of the oligosaccharyltransferase complex, homolog B (S. cerevisiae)	1484.1	0.111221	0.0568932	1.9549	0.0505946	0.427795	non-clip
Syt11	229521	synaptotagmin XI	6496.75	0.0734933	0.0376711	1.95092	0.0510667	0.427795	low
Cops3	26572	COP9 signalosome subunit 3	1150.22	0.116428	0.0597707	1.94791	0.0514255	0.428524	non-clip
Mbp	17196	myelin basic protein	4375.95	0.10668	0.0547519	1.94843	0.0513632	0.428524	stringent
Hint1	15254	histidine triad nucleotide binding protein 1	1910.44	0.105238	0.0540544	1.94689	0.0515481	0.429003	non-clip
Ptgs2	19225	prostaglandin-endoperoxide synthase 2	350.853	0.191335	0.0983631	1.94519	0.0517515	0.429919	non-clip
Ssbp4	76900	single stranded DNA binding protein 4	271.255	-0.203214	0.104486	-1.94488	0.0517888	0.429919	non-clip
Lsamp	268890	limbic system-associated membrane protein	2923.9	0.0991163	0.0510052	1.94326	0.0519851	0.431005	non-clip
Rps5	20103	ribosomal protein S5	930.768	0.119306	0.0614149	1.94262	0.0520617	0.431097	non-clip
Msi2	76626	musashi RNA-binding protein 2	336.105	-0.182501	0.0940056	-1.94138	0.0522116	0.431795	non-clip
Calm3	12315	calmodulin 3	10646.9	-0.0882671	0.0455396	-1.93825	0.0525926	0.432546	non-clip
H2afz	51788	H2A histone family, member Z	1225.47	0.111928	0.0577884	1.93686	0.0527623	0.432546	non-clip
Nnt	18115	nicotinamide nucleotide transhydrogenase	230.482	0.225524	0.116422	1.93713	0.0527291	0.432546	non-clip
Ptcd2	68927	pentatricopeptide repeat domain 2	349.694	0.189704	0.0978995	1.93774	0.0526551	0.432546	non-clip
Taf15	70439	TATA-box binding protein associated factor 15	486.11	0.161662	0.0834139	1.93807	0.052615	0.432546	low
Vps26a	30930	VPS26 retromer complex component A	676.721	0.142747	0.0735892	1.93978	0.0524067	0.432546	non-clip
Zfp644	52397	zinc finger protein 644	599.042	0.141512	0.0730148	1.93812	0.0526082	0.432546	stringent
Hibch	227095	3-hydroxyisobutyryl-Coenzyme A hydrolase	206.621	0.244956	0.126626	1.93449	0.053053	0.43331	non-clip
Ict1	NA	NA	216.401	-0.225133	0.116317	-1.93551	0.0529274	0.43331	non-clip
Naa60	74763	N(alpha)-acetyltransferase 60, NatF catalytic subunit	236.371	0.216467	0.111875	1.9349	0.0530031	0.43331	low
Adcy2	210044	adenylate cyclase 2	804.751	0.130859	0.0676741	1.93367	0.0531539	0.433596	low
Mn1	433938	meningioma 1	407.112	-0.169606	0.08775	-1.93284	0.0532563	0.433894	low
Nek7	59125	NIMA (never in mitosis gene a)-related expressed kinase 7	244.862	0.218192	0.112974	1.93135	0.0534401	0.434853	non-clip
Cdkal1	68916	CDK5 regulatory subunit associated protein 1-like 1	235.779	0.211198	0.109416	1.93023	0.0535782	0.435439	non-clip
Cbr1	12408	carbonyl reductase 1	792.814	-0.131153	0.0680588	-1.92705	0.0539737	0.436142	non-clip
Cfap20	14894	cilia and flagella associated protein 20	406.915	0.167366	0.0868314	1.92748	0.0539194	0.436142	non-clip
Fam171b	241520	family with sequence similarity 171, member B	1954.37	0.108129	0.0561537	1.9256	0.0541549	0.436142	stringent
Pak3	18481	p21 protein (Cdc42/Rac)-activated kinase 3	1175.22	-0.11892	0.0616529	-1.92886	0.0537476	0.436142	non-clip
Prkce	18754	protein kinase C, epsilon	1934.15	-0.0926647	0.0480595	-1.92812	0.0538397	0.436142	stringent
Rpl22l1	68028	ribosomal protein L22 like 1	260.55	0.209977	0.10902	1.92603	0.0541001	0.436142	non-clip
Sept7	235072	septin 7	5778.31	0.103049	0.0535012	1.9261	0.0540921	0.436142	non-clip
Wnk1	232341	WNK lysine deficient protein kinase 1	1538.86	0.145098	0.0753647	1.92528	0.0541947	0.436142	stringent
Mrpl15	27395	mitochondrial ribosomal protein L15	424.833	0.162432	0.0844001	1.92455	0.0542856	0.436302	non-clip
Rpl7	19989	ribosomal protein L7	1308.74	0.115004	0.0598046	1.923	0.0544798	0.436302	non-clip
Rusc1	72296	RUN and SH3 domain containing 1	1847.47	-0.112176	0.0583331	-1.92303	0.0544764	0.436302	non-clip
Zc3h18	76014	zinc finger CCCH-type containing 18	255.358	-0.195841	0.101829	-1.92324	0.0544503	0.436302	non-clip
4932438A13Rik	229227	RIKEN cDNA 4932438A13 gene	1404.79	0.111984	0.058271	1.92178	0.054634	0.437006	stringent
1110004E09Rik	68001	RIKEN cDNA 1110004E09 gene	349.232	0.172968	0.090053	1.92073	0.0547654	0.437244	non-clip
BC003331	226499	cDNA sequence BC003331	348.156	0.178217	0.0927977	1.92049	0.0547967	0.437244	non-clip
Aldh6a1	104776	aldehyde dehydrogenase family 6, subfamily A1	1007.7	0.11392	0.0594586	1.91596	0.0553699	0.437638	non-clip
Clybl	69634	citrate lyase beta like	228.241	-0.216885	0.113086	-1.91788	0.0551262	0.437638	non-clip
Dscam	13508	Down syndrome cell adhesion molecule	232.941	-0.207277	0.108188	-1.9159	0.0553779	0.437638	high
Fry	320365	FRY microtubule binding protein	2497.66	-0.0911137	0.0475429	-1.91645	0.0553079	0.437638	stringent
Gabrg3	14407	gamma-aminobutyric acid (GABA) A receptor, subunit gamma 3	283.289	0.190295	0.0993152	1.91607	0.0553556	0.437638	non-clip
Lmna	16905	lamin A	788	-0.139737	0.07288	-1.91736	0.0551923	0.437638	non-clip
Lrrc47	72946	leucine rich repeat containing 47	370.99	-0.177019	0.0922679	-1.91854	0.055043	0.437638	non-clip
Rbbp4	19646	retinoblastoma binding protein 4	2042.91	0.0911898	0.0475248	1.91878	0.0550119	0.437638	non-clip
Zfp277	246196	zinc finger protein 277	371.888	0.18864	0.0985163	1.91481	0.0555171	0.438212	non-clip
Txn2	56551	thioredoxin 2	541.918	0.14708	0.0768709	1.91333	0.0557054	0.438647	non-clip
Zhx1	22770	zinc fingers and homeoboxes 1	674.684	0.143109	0.0747855	1.9136	0.0556715	0.438647	stringent
Crls1	66586	cardiolipin synthase 1	262.81	0.199117	0.104233	1.91031	0.0560929	0.439072	non-clip
Ercc5	22592	excision repair cross-complementing rodent repair deficiency, complementation group 5	210.692	-0.229937	0.120348	-1.9106	0.0560558	0.439072	non-clip
Krtcap2	66059	keratinocyte associated protein 2	277.577	0.220561	0.11543	1.91077	0.0560337	0.439072	non-clip
Msh6	17688	mutS homolog 6	314.963	-0.177432	0.0928528	-1.9109	0.0560173	0.439072	non-clip
Txnl1	53382	thioredoxin-like 1	2105.43	0.121446	0.0635715	1.91038	0.0560846	0.439072	non-clip
Canx	12330	calnexin	8055.42	0.0693721	0.0364096	1.90532	0.0567378	0.439478	non-clip
Cyld	74256	CYLD lysine 63 deubiquitinase	800.318	0.12608	0.0660914	1.90767	0.0564345	0.439478	high
Hltf	20585	helicase-like transcription factor	243.785	0.201551	0.105859	1.90396	0.0569157	0.439478	non-clip
Iqcb1	320299	IQ calmodulin-binding motif containing 1	419.84	0.177362	0.0932401	1.90221	0.057144	0.439478	non-clip
Kdm2a	225876	lysine (K)-specific demethylase 2A	467.848	-0.159306	0.083592	-1.90576	0.0566817	0.439478	high
Lgmn	19141	legumain	2315.41	0.0874836	0.045991	1.90219	0.0571462	0.439478	non-clip
Lpgat1	226856	lysophosphatidylglycerol acyltransferase 1	571.094	0.150454	0.0790087	1.90427	0.0568748	0.439478	non-clip
Mfge8	17304	milk fat globule-EGF factor 8 protein	3026.06	0.115532	0.060718	1.90276	0.057072	0.439478	non-clip
Mkl1	223701	MKL (megakaryoblastic leukemia)/myocardin-like 1	689.304	-0.133568	0.0701317	-1.90454	0.0568403	0.439478	low
Myo5b	17919	myosin VB	543.646	-0.167963	0.0881142	-1.9062	0.0566248	0.439478	non-clip
Nol6	230082	nucleolar protein family 6 (RNA-associated)	1591.34	-0.110319	0.0578101	-1.90829	0.0563532	0.439478	low
Pdcd5	56330	programmed cell death 5	342.255	0.179251	0.0939418	1.9081	0.0563778	0.439478	non-clip
Pdlim5	56376	PDZ and LIM domain 5	364.051	0.184059	0.0966853	1.90369	0.0569509	0.439478	non-clip
Smchd1	74355	SMC hinge domain containing 1	601.422	0.160615	0.0841589	1.90848	0.0563294	0.439478	low
Ubxn6	66530	UBX domain protein 6	475.917	-0.150327	0.078934	-1.90447	0.0568493	0.439478	non-clip
Mrps34	79044	mitochondrial ribosomal protein S34	285.196	-0.205193	0.107988	-1.90015	0.0574137	0.44102	non-clip
Atp5g3	228033	ATP synthase, H+ transporting, mitochondrial F0 complex, subunit C3 (subunit 9)	6270.01	0.0862473	0.0454442	1.89787	0.0577127	0.4428	non-clip
Irs2	384783	insulin receptor substrate 2	1012.49	-0.120473	0.0635217	-1.89657	0.0578849	0.443171	high
Naa10	56292	N(alpha)-acetyltransferase 10, NatA catalytic subunit	283.527	-0.193932	0.10227	-1.89628	0.0579235	0.443171	non-clip
Wasl	73178	Wiskott-Aldrich syndrome-like (human)	1418.18	0.126745	0.0668495	1.89598	0.057963	0.443171	low
Chpf2	100910	chondroitin polymerizing factor 2	340.98	-0.173535	0.0915581	-1.89535	0.0580455	0.443287	non-clip
Srrm4	68955	serine/arginine repetitive matrix 4	207.78	-0.217611	0.114865	-1.8945	0.0581585	0.443636	non-clip
Psma1	26440	proteasome (prosome, macropain) subunit, alpha type 1	1474.64	0.102901	0.0543331	1.89389	0.0582403	0.443745	non-clip
Arhgap33	233071	Rho GTPase activating protein 33	614.413	-0.167305	0.0883864	-1.89288	0.0583744	0.444252	high
Ccl4	20303	chemokine (C-C motif) ligand 4	1212.01	0.316372	0.167225	1.89189	0.0585051	0.444734	non-clip
Slitrk3	386750	SLIT and NTRK-like family, member 3	1458.45	0.100266	0.0530344	1.89058	0.0586808	0.445554	high
Ythdf1	228994	YTH domain family 1	503.88	0.155767	0.0824844	1.88845	0.0589659	0.447203	non-clip
Npas2	18143	neuronal PAS domain protein 2	213.251	-0.23443	0.124296	-1.88607	0.0592855	0.448763	stringent
Pcdh20	219257	protocadherin 20	1269.29	0.102371	0.0543038	1.88516	0.059408	0.448763	non-clip
Psma4	26441	proteasome (prosome, macropain) subunit, alpha type 4	1590.41	0.103083	0.0546892	1.88489	0.0594443	0.448763	non-clip
Tmem25	71687	transmembrane protein 25	290.388	-0.187822	0.0996219	-1.88534	0.0593835	0.448763	non-clip
Clptm1	56457	cleft lip and palate associated transmembrane protein 1	2538.38	0.0926322	0.049178	1.88361	0.0596175	0.449055	low
Map3k5	26408	mitogen-activated protein kinase kinase kinase 5	206.949	-0.220678	0.117205	-1.88283	0.0597229	0.449055	high
Nceh1	320024	neutral cholesterol ester hydrolase 1	1764.08	0.0985441	0.0523257	1.88328	0.059662	0.449055	non-clip
Rap2b	74012	RAP2B, member of RAS oncogene family	309.934	-0.178279	0.0946986	-1.88259	0.0597558	0.449055	non-clip
Cacnb2	12296	calcium channel, voltage-dependent, beta 2 subunit	622.939	0.159034	0.0845495	1.88096	0.0599775	0.450208	non-clip
Mboat2	67216	membrane bound O-acyltransferase domain containing 2	620.237	0.136873	0.0728402	1.87909	0.0602323	0.451605	non-clip
Med7	66213	mediator complex subunit 7	310.239	0.180457	0.096078	1.87824	0.0603488	0.451963	non-clip
Rxrb	20182	retinoid X receptor beta	218.498	-0.207053	0.110368	-1.87602	0.0606531	0.452185	non-clip
Slc35a5	74102	solute carrier family 35, member A5	407.583	0.19001	0.101274	1.8762	0.0606284	0.452185	low
Spock2	94214	sparc/osteonectin, cwcv and kazal-like domains proteoglycan 2	6249.49	-0.0804918	0.0429028	-1.87614	0.0606358	0.452185	non-clip
Trpc4	22066	transient receptor potential cation channel, subfamily C, member 4	856.185	-0.118909	0.0633702	-1.87642	0.0605976	0.452185	low
Mcfd2	193813	multiple coagulation factor deficiency 2	381.189	0.170941	0.0911832	1.87469	0.0608348	0.453027	non-clip
Ddx10	77591	DEAD (Asp-Glu-Ala-Asp) box polypeptide 10	222.1	-0.213516	0.114124	-1.87092	0.0613564	0.456395	non-clip
Wdr83os	414077	WD repeat domain 83 opposite strand	385.979	0.167513	0.0895603	1.8704	0.0614287	0.456417	non-clip
Blmh	104184	bleomycin hydrolase	505.755	-0.152691	0.0816728	-1.86954	0.0615471	0.456731	non-clip
E430025E21Rik	223593	RIKEN cDNA E430025E21 gene	477.074	0.155272	0.0830734	1.86909	0.0616098	0.456731	high
Acsl6	216739	acyl-CoA synthetase long-chain family member 6	2391.44	0.089806	0.0480951	1.86726	0.0618653	0.457635	non-clip
Anln	68743	anillin, actin binding protein	331.556	0.185564	0.09938	1.86722	0.0618707	0.457635	non-clip
Fxyd6	59095	FXYD domain-containing ion transport regulator 6	620.182	0.13764	0.0737521	1.86626	0.0620055	0.457752	non-clip
Gria2	14800	glutamate receptor, ionotropic, AMPA2 (alpha 2)	12681.6	0.081707	0.0437846	1.86611	0.0620257	0.457752	non-clip
Brsk1	381979	BR serine/threonine kinase 1	573.454	-0.139149	0.0746557	-1.86388	0.0623392	0.459168	stringent
Ppp1r11	76497	protein phosphatase 1, regulatory (inhibitor) subunit 11	435.136	-0.160711	0.0862297	-1.86375	0.062357	0.459168	non-clip
Adck1	72113	aarF domain containing kinase 1	276.819	-0.185969	0.100134	-1.85721	0.0632813	0.461016	non-clip
Apbb1ip	54519	amyloid beta (A4) precursor protein-binding, family B, member 1 interacting protein	197.844	-0.258769	0.139346	-1.85702	0.0633083	0.461016	non-clip
Erc1	111173	ELKS/RAB6-interacting/CAST family member 1	408.52	-0.160283	0.0863062	-1.85714	0.0632914	0.461016	non-clip
Fosl2	14284	fos-like antigen 2	372.796	-0.177949	0.0957621	-1.85824	0.0631344	0.461016	non-clip
Hadha	97212	hydroxyacyl-Coenzyme A dehydrogenase/3-ketoacyl-Coenzyme A thiolase/enoyl-Coenzyme A hydratase (trifunctional protein), alpha subunit	846.312	-0.121441	0.0653332	-1.8588	0.0630555	0.461016	non-clip
Neurod6	11922	neurogenic differentiation 6	982.671	0.141149	0.075937	1.85876	0.0630606	0.461016	low
Nosip	66394	nitric oxide synthase interacting protein	346.361	-0.18015	0.0969742	-1.85771	0.0632099	0.461016	non-clip
Riok2	67045	RIO kinase 2 (yeast)	301.483	-0.192865	0.10365	-1.86073	0.0627823	0.461016	non-clip
Slc44a2	68682	solute carrier family 44, member 2	227.434	-0.231605	0.124463	-1.86084	0.0627667	0.461016	non-clip
Strip1	229707	striatin interacting protein 1	893.852	0.115283	0.0620593	1.85762	0.0632226	0.461016	low
Acsl5	433256	acyl-CoA synthetase long-chain family member 5	334.371	0.177576	0.0958572	1.85251	0.0639524	0.461116	non-clip
Cnpy3	72029	canopy FGF signaling regulator 3	310.553	-0.190332	0.102709	-1.85312	0.0638646	0.461116	non-clip
Dlgap1	224997	discs, large (Drosophila) homolog-associated protein 1	3165.19	-0.0768019	0.0414534	-1.85273	0.0639214	0.461116	stringent
Fam69a	67266	family with sequence similarity 69, member A	299.291	0.186076	0.10034	1.85445	0.0636746	0.461116	low
Gucy1b3	54195	guanylate cyclase 1, soluble, beta 3	1886.55	0.104361	0.0562625	1.85489	0.063612	0.461116	non-clip
Hprt	15452	hypoxanthine guanine phosphoribosyl transferase	3031.04	0.0859055	0.0463382	1.85388	0.063756	0.461116	non-clip
Ptms	69202	parathymosin	915.399	-0.365114	0.196823	-1.85503	0.0635916	0.461116	non-clip
Txn1	22166	thioredoxin 1	993.782	-0.115637	0.0624018	-1.85311	0.0638667	0.461116	non-clip
Zgpat	229007	zinc finger, CCCH-type with G patch domain	191.408	-0.225043	0.121301	-1.85524	0.0635619	0.461116	non-clip
Mast1	56527	microtubule associated serine/threonine kinase 1	939.069	-0.111583	0.0602552	-1.85185	0.0640481	0.4613	high
Cd68	12514	CD68 antigen	257.693	0.194057	0.104824	1.85126	0.0641318	0.461398	non-clip
Rpl32	19951	ribosomal protein L32	565.965	0.140238	0.0757782	1.85064	0.0642215	0.46154	non-clip
Abce1	24015	ATP-binding cassette, sub-family E (OABP), member 1	1397.51	0.107303	0.0580675	1.84791	0.0646155	0.463784	low
BC031181	407819	cDNA sequence BC031181	732.028	0.148539	0.0804568	1.84619	0.0648642	0.463784	non-clip
Ctsl	13039	cathepsin L	1852.09	0.102186	0.0553529	1.84609	0.0648798	0.463784	non-clip
Garnl3	99326	GTPase activating RANGAP domain-like 3	221.547	-0.212525	0.115124	-1.84604	0.0648861	0.463784	low
Taf10	24075	TATA-box binding protein associated factor 10	287.929	0.181713	0.098399	1.84669	0.0647921	0.463784	non-clip
Capn5	12337	calpain 5	511.77	-0.144538	0.0783642	-1.84444	0.0651192	0.464593	non-clip
Psmc4	23996	proteasome (prosome, macropain) 26S subunit, ATPase, 4	1050.59	-0.119155	0.0646072	-1.84429	0.0651405	0.464593	non-clip
Ugp2	216558	UDP-glucose pyrophosphorylase 2	1070.31	0.120775	0.0655048	1.84376	0.0652178	0.464641	high
Prex2	109294	phosphatidylinositol-3,4,5-trisphosphate-dependent Rac exchange factor 2	1242.19	0.112249	0.0608998	1.84317	0.0653035	0.464749	high
Khdrbs1	20218	KH domain containing, RNA binding, signal transduction associated 1	1449.89	-0.101047	0.0548697	-1.84158	0.065537	0.465908	non-clip
Nova2	384569	neuro-oncological ventral antigen 2	628.037	-0.15309	0.0831927	-1.84019	0.0657405	0.46685	high
Ufl1	67490	UFM1 specific ligase 1	512.076	0.140874	0.0767241	1.83611	0.0663409	0.470605	non-clip
Far1	67420	fatty acyl CoA reductase 1	968.74	0.142912	0.0779416	1.83358	0.0667163	0.471526	non-clip
Gfra1	14585	glial cell line derived neurotrophic factor family receptor alpha 1	414.908	0.168293	0.0918219	1.83282	0.0668287	0.471526	non-clip
Pdxp	57028	pyridoxal (pyridoxine, vitamin B6) phosphatase	496.194	-0.184878	0.100845	-1.83329	0.0667593	0.471526	non-clip
Serpine2	20720	serine (or cysteine) peptidase inhibitor, clade E, member 2	3521.43	0.0806826	0.0440092	1.83331	0.0667559	0.471526	non-clip
Zfp462	242466	zinc finger protein 462	421.201	-0.163394	0.0891072	-1.83368	0.0667014	0.471526	high
Rps10	67097	ribosomal protein S10	891.337	0.120348	0.0657178	1.83129	0.0670575	0.472633	low
D8Ertd82e	244418	DNA segment, Chr 8, ERATO Doi 82, expressed	547.569	-0.155373	0.0849869	-1.8282	0.0675197	0.47417	low
Kif21b	16565	kinesin family member 21B	266.176	-0.181191	0.0991108	-1.82817	0.0675241	0.47417	high
Nudc	18221	nudC nuclear distribution protein	475.431	-0.1491	0.0815685	-1.82791	0.0675637	0.47417	non-clip
Tcf12	21406	transcription factor 12	271.884	0.192003	0.104996	1.82867	0.0674485	0.47417	low
Actr3b	242894	ARP3 actin-related protein 3B	1040.49	0.109096	0.05971	1.8271	0.0676851	0.474516	non-clip
Camk2n1	66259	calcium/calmodulin-dependent protein kinase II inhibitor 1	563.528	-0.139491	0.0763944	-1.82593	0.0678612	0.47474	stringent
Vat1	26949	vesicle amine transport 1	264.744	-0.185866	0.101782	-1.82612	0.067832	0.47474	non-clip
Lin7a	108030	lin-7 homolog A (C. elegans)	281.22	-0.187017	0.10245	-1.82545	0.0679333	0.47474	non-clip
Arpc5	67771	actin related protein 2/3 complex, subunit 5	1108.14	0.136403	0.074854	1.82226	0.0684157	0.475085	non-clip
Cachd1	320508	cache domain containing 1	465.547	0.146108	0.0801441	1.82307	0.0682934	0.475085	non-clip
Eapp	66266	E2F-associated phosphoprotein	442.777	0.160372	0.0879736	1.82296	0.0683092	0.475085	non-clip
Mycbp2	105689	MYC binding protein 2	1913.48	-0.0993316	0.0544979	-1.82267	0.0683535	0.475085	stringent
Psma6	26443	proteasome (prosome, macropain) subunit, alpha type 6	2045.47	0.0963218	0.0528202	1.82358	0.0682159	0.475085	non-clip
Slc44a5	242259	solute carrier family 44, member 5	263.047	0.188967	0.103628	1.82352	0.0682251	0.475085	non-clip
Reln	19699	reelin	1899.89	-0.0955421	0.052446	-1.82172	0.0684973	0.47515	non-clip
Brix1	67832	BRX1, biogenesis of ribosomes	362.401	0.165124	0.0906669	1.82122	0.0685741	0.475182	non-clip
Kdm7a	338523	lysine (K)-specific demethylase 7A	280.519	0.181979	0.0999971	1.81984	0.068783	0.475663	low
Slc15a2	57738	solute carrier family 15 (H+/peptide transporter), member 2	274.332	0.183942	0.101077	1.81981	0.068788	0.475663	non-clip
Aar2	68295	AAR2 splicing factor homolog	502.634	-0.141211	0.0776619	-1.81828	0.0690207	0.476272	non-clip
Nhsl2	100042480	NHS-like 2	330.14	-0.166516	0.0915676	-1.8185	0.0689877	0.476272	high
Atp6ap2	70495	ATPase, H+ transporting, lysosomal accessory protein 2	5166.16	0.0763623	0.0420547	1.81579	0.0694033	0.476415	non-clip
Gramd1a	52857	GRAM domain containing 1A	775.341	-0.123349	0.0679312	-1.81579	0.0694029	0.476415	non-clip
Pnkd	56695	paroxysmal nonkinesiogenic dyskinesia	1040.08	-0.120245	0.0661851	-1.81679	0.0692487	0.476415	non-clip
Ptprd	19266	protein tyrosine phosphatase, receptor type, D	2506.05	0.0944498	0.0519723	1.81731	0.0691697	0.476415	high
Shfm1	20422	split hand/foot malformation (ectrodactyly) type 1	314.709	-0.177754	0.0978711	-1.81621	0.0693386	0.476415	non-clip
Dusp7	235584	dual specificity phosphatase 7	345.134	-0.170807	0.0941121	-1.81493	0.0695345	0.476819	high
Chmp4b	75608	charged multivesicular body protein 4B	871.791	-0.117114	0.0645928	-1.81311	0.0698146	0.477922	non-clip
Gm996	381353	predicted gene 996	384.731	-0.169951	0.0937429	-1.81294	0.0698406	0.477922	stringent
Smim13	108934	small integral membrane protein 13	217.528	-0.203249	0.112149	-1.81232	0.0699367	0.478006	non-clip
Trp53inp2	68728	transformation related protein 53 inducible nuclear protein 2	275.035	-0.187448	0.103453	-1.81192	0.0699981	0.478006	non-clip
Mylip	218203	myosin regulatory light chain interacting protein	352.171	0.165648	0.0914738	1.81088	0.0701598	0.478118	non-clip
Ppp1r13b	21981	protein phosphatase 1, regulatory (inhibitor) subunit 13B	700.557	-0.13039	0.0719923	-1.81117	0.0701146	0.478118	high
Kdm6b	216850	KDM1 lysine (K)-specific demethylase 6B	220.827	-0.197427	0.109108	-1.80947	0.0703787	0.479114	non-clip
Cacna2d3	12294	calcium channel, voltage-dependent, alpha2/delta subunit 3	1905.37	0.0922814	0.051094	1.80611	0.0709013	0.479203	non-clip
Clip2	269713	CAP-GLY domain containing linker protein 2	772.638	-0.116537	0.0644896	-1.80707	0.0707512	0.479203	non-clip
Dak	NA	NA	190.029	-0.22586	0.125006	-1.80679	0.070795	0.479203	non-clip
Kdm5b	75605	lysine (K)-specific demethylase 5B	1132.64	-0.106232	0.0587894	-1.80699	0.0707636	0.479203	low
Mocs2	17434	molybdenum cofactor synthesis 2	529.188	0.142465	0.0788244	1.80738	0.0707034	0.479203	non-clip
Rictor	78757	RPTOR independent companion of MTOR, complex 2	558.067	-0.145175	0.0803715	-1.8063	0.0708716	0.479203	high
Setd1a	233904	SET domain containing 1A	251.433	-0.188393	0.104241	-1.80728	0.0707192	0.479203	low
Iqgap2	544963	IQ motif containing GTPase activating protein 2	1677.69	0.118435	0.0656793	1.80324	0.0713512	0.481255	low
Neurod2	18013	neurogenic differentiation 2	677.344	-0.14297	0.0792835	-1.80327	0.071345	0.481255	non-clip
Mtss1	211401	metastasis suppressor 1	304.224	-0.174676	0.0969291	-1.8021	0.0715298	0.481966	non-clip
Sap18	20220	Sin3-associated polypeptide 18	1436.76	-0.0978296	0.0543105	-1.8013	0.0716553	0.482318	non-clip
Bai1	NA	NA	1545.86	-0.102959	0.0572131	-1.79956	0.0719295	0.483669	non-clip
Cep350	74081	centrosomal protein 350	295.456	-0.188303	0.104675	-1.79893	0.0720305	0.483854	high
Ccl9	20308	chemokine (C-C motif) ligand 9	730.099	0.15868	0.0882465	1.79814	0.0721546	0.484193	non-clip
Arhgef3	71704	Rho guanine nucleotide exchange factor (GEF) 3	837.848	-0.123186	0.0686091	-1.79547	0.0725788	0.485555	non-clip
Gabra5	110886	gamma-aminobutyric acid (GABA) A receptor, subunit alpha 5	1475.35	0.105368	0.0586747	1.7958	0.0725268	0.485555	stringent
Txndc12	66073	thioredoxin domain containing 12 (endoplasmic reticulum)	293.487	0.176756	0.0984184	1.79596	0.0725001	0.485555	non-clip
Ggnbp2	217039	gametogenetin binding protein 2	1068.09	-0.107881	0.0601318	-1.79407	0.0728024	0.486391	non-clip
Got2	14719	glutamatic-oxaloacetic transaminase 2, mitochondrial	3922.18	-0.0779137	0.043436	-1.79376	0.0728515	0.486391	non-clip
Prmt2	15468	protein arginine N-methyltransferase 2	429.878	0.149313	0.0832877	1.79274	0.0730152	0.48699	non-clip
Ube2e3	22193	ubiquitin-conjugating enzyme E2E 3	585.326	0.138738	0.0774425	1.7915	0.0732133	0.487817	low
Dbx2	223843	developing brain homeobox 2	215.534	-0.215516	0.120451	-1.78923	0.0735771	0.488968	non-clip
Kctd10	330171	potassium channel tetramerisation domain containing 10	390.767	-0.155177	0.0867139	-1.78953	0.073529	0.488968	non-clip
Tmem201	230917	transmembrane protein 201	433.335	-0.154836	0.0865471	-1.78904	0.0736089	0.488968	non-clip
Stx6	58244	syntaxin 6	470.518	0.143003	0.0799791	1.78801	0.073775	0.489577	non-clip
Csrnp3	77771	cysteine-serine-rich nuclear protein 3	793.743	-0.116372	0.0651253	-1.7869	0.0739539	0.490271	low
Cr1l	12946	complement component (3b/4b) receptor 1-like	344.733	0.168989	0.0946516	1.78538	0.0741993	0.491402	non-clip
Ctso	229445	cathepsin O	222.655	0.202716	0.113642	1.78382	0.0744536	0.492181	non-clip
Hebp1	15199	heme binding protein 1	495.969	-0.1577	0.0884228	-1.78348	0.0745086	0.492181	non-clip
Icam5	15898	intercellular adhesion molecule 5, telencephalin	3468.67	-0.118018	0.0661964	-1.78284	0.0746119	0.492181	non-clip
Pcdhga12	93724	protocadherin gamma subfamily A, 12	514.824	0.137013	0.0768518	1.78282	0.074616	0.492181	non-clip
Cobl	12808	cordon-bleu WH2 repeat	234.213	-0.215052	0.120799	-1.78026	0.0750342	0.494018	high
Palm	18483	paralemmin	719.156	-0.121523	0.0683341	-1.77836	0.0753448	0.494018	high
Ppp2r3c	59032	protein phosphatase 2, regulatory subunit B'', gamma	331.705	0.17347	0.0975143	1.77892	0.0752522	0.494018	low
S1pr1	13609	sphingosine-1-phosphate receptor 1	1048.17	0.117151	0.0658617	1.77875	0.0752808	0.494018	low
Scamp3	24045	secretory carrier membrane protein 3	363.262	-0.154719	0.0869566	-1.77927	0.0751953	0.494018	non-clip
Snx6	72183	sorting nexin 6	463.107	0.153158	0.0860497	1.77988	0.0750959	0.494018	non-clip
Sidt1	320007	SID1 transmembrane family, member 1	737.635	0.118992	0.0669494	1.77735	0.0755111	0.494616	non-clip
Gas6	14456	growth arrest specific 6	344.619	-0.174085	0.097996	-1.77645	0.0756585	0.495089	low
Atp6v1g2	66237	ATPase, H+ transporting, lysosomal V1 subunit G2	2736.07	-0.115503	0.0650746	-1.77493	0.0759097	0.495257	non-clip
Pde4b	18578	phosphodiesterase 4B, cAMP specific	1999.98	0.0924801	0.052088	1.77546	0.0758223	0.495257	low
Scamp5	56807	secretory carrier membrane protein 5	1770.23	0.10207	0.0575002	1.77512	0.075878	0.495257	non-clip
Dpy19l1	244745	dpy-19-like 1 (C. elegans)	407.163	0.154406	0.0870648	1.77346	0.0761532	0.495915	high
Rere	68703	arginine glutamic acid dipeptide (RE) repeats	617.968	-0.134555	0.0758738	-1.77341	0.0761613	0.495915	low
Cacna1i	239556	calcium channel, voltage-dependent, alpha 1I subunit	343.773	-0.162106	0.0915747	-1.77021	0.0766921	0.498166	high
D10Jhu81e	28295	DNA segment, Chr 10, Johns Hopkins University 81 expressed	523.032	-0.138013	0.0780284	-1.76875	0.0769351	0.498166	non-clip
Ddx23	74351	DEAD (Asp-Glu-Ala-Asp) box polypeptide 23	450.005	-0.142207	0.0803731	-1.76934	0.0768368	0.498166	non-clip
Luc7l2	192196	LUC7-like 2 (S. cerevisiae)	653.363	-0.125284	0.0707938	-1.7697	0.076777	0.498166	non-clip
Mpc2	70456	mitochondrial pyruvate carrier 2	1042.48	0.116955	0.0660587	1.77046	0.0766497	0.498166	non-clip
Plcxd3	239318	phosphatidylinositol-specific phospholipase C, X domain containing 3	311.422	0.186225	0.105295	1.7686	0.0769611	0.498166	non-clip
Stard3nl	76205	STARD3 N-terminal like	199.629	-0.208041	0.11772	-1.76726	0.0771849	0.499124	non-clip
Agpat6	NA	NA	341.237	-0.160138	0.0907338	-1.76492	0.0775767	0.501053	non-clip
Chchd10	103172	coiled-coil-helix-coiled-coil-helix domain containing 10	1378.97	0.0999676	0.0566526	1.76457	0.0776354	0.501053	non-clip
Cbll1	104836	Casitas B-lineage lymphoma-like 1	263.602	0.188219	0.106853	1.76148	0.0781578	0.501547	non-clip
Cdh6	12563	cadherin 6	244.826	0.186389	0.105697	1.76343	0.0778279	0.501547	non-clip
Creg1	433375	cellular repressor of E1A-stimulated genes 1	198.122	-0.226762	0.128695	-1.76201	0.0780677	0.501547	non-clip
Fam103a1	67148	family with sequence similarity 103, member A1	328.905	0.187743	0.106527	1.76239	0.0780027	0.501547	non-clip
Mcee	73724	methylmalonyl CoA epimerase	229.553	0.194246	0.110168	1.76318	0.0778694	0.501547	non-clip
Nol7	70078	nucleolar protein 7	491.522	0.13776	0.078223	1.76111	0.0782194	0.501547	non-clip
Senp7	66315	SUMO1/sentrin specific peptidase 7	296.046	0.176755	0.100374	1.76096	0.0782453	0.501547	low
BC004004	80748	cDNA sequence BC004004	372.541	0.161922	0.0919788	1.76042	0.0783358	0.501639	non-clip
Mboat7	77582	membrane bound O-acyltransferase domain containing 7	966.735	-0.110457	0.0627714	-1.75967	0.0784643	0.501974	non-clip
Ski	20481	ski sarcoma viral oncogene homolog (avian)	363.099	-0.158128	0.0899145	-1.75864	0.0786379	0.502596	high
Mpzl1	68481	myelin protein zero-like 1	196.159	0.209324	0.119133	1.75707	0.0789065	0.502848	non-clip
Ndufv2	72900	NADH dehydrogenase (ubiquinone) flavoprotein 2	1924.15	0.0953822	0.0542817	1.75717	0.0788885	0.502848	non-clip
Setd2	235626	SET domain containing 2	885.516	-0.12389	0.0704808	-1.75779	0.0787836	0.502848	high
Bivm	246229	basic, immunoglobulin-like variable motif containing	194.296	0.210017	0.119613	1.75581	0.0791211	0.503012	non-clip
Cd63	12512	CD63 antigen	961.374	0.124892	0.07125	1.75287	0.0796247	0.503012	non-clip
Cstf3	228410	cleavage stimulation factor, 3' pre-RNA, subunit 3	417.549	0.151614	0.0866155	1.75043	0.0800443	0.503012	non-clip
Dnajc3	100037258	DnaJ heat shock protein family (Hsp40) member C3	678.241	0.121742	0.0693298	1.75599	0.0790898	0.503012	non-clip
Drosha	14000	drosha, ribonuclease type III	613.047	-0.125228	0.071546	-1.75031	0.0800643	0.503012	high
Ier3ip1	66191	immediate early response 3 interacting protein 1	303.579	0.172751	0.0984977	1.75386	0.0794543	0.503012	non-clip
Loh12cr1	NA	NA	223.049	0.210105	0.120031	1.75042	0.0800458	0.503012	non-clip
Lrig1	16206	leucine-rich repeats and immunoglobulin-like domains 1	458.201	-0.142197	0.0812449	-1.75023	0.0800785	0.503012	non-clip
Naa25	231713	N(alpha)-acetyltransferase 25, NatB auxiliary subunit	710.106	-0.114422	0.0653046	-1.75212	0.0797526	0.503012	non-clip
Nbn	27354	nibrin	228.471	0.197954	0.112996	1.75187	0.0797961	0.503012	non-clip
Nup133	234865	nucleoporin 133	501.966	0.136785	0.0780503	1.75252	0.0796844	0.503012	non-clip
Pcmt1	18537	protein-L-isoaspartate (D-aspartate) O-methyltransferase 1	1508.12	0.0986446	0.0563433	1.75078	0.0799839	0.503012	non-clip
Sowaha	237761	sosondowah ankyrin repeat domain family member A	963.477	-0.1267	0.0722542	-1.75353	0.0795104	0.503012	low
Tmem68	72098	transmembrane protein 68	371.574	0.162765	0.0929096	1.75186	0.0797976	0.503012	non-clip
Tns1	21961	tensin 1	220.169	-0.204334	0.11653	-1.75349	0.0795188	0.503012	low
Fn3krp	238024	fructosamine 3 kinase related protein	325.367	-0.16925	0.0968503	-1.74754	0.0805438	0.504491	non-clip
Fndc4	64339	fibronectin type III domain containing 4	224.613	0.198477	0.11354	1.74808	0.0804503	0.504491	non-clip
Rps28	54127	ribosomal protein S28	402.718	0.164592	0.0941819	1.7476	0.0805336	0.504491	non-clip
Tmem132b	208151	transmembrane protein 132B	871.072	-0.117723	0.0674124	-1.74632	0.080756	0.505339	non-clip
Trim23	81003	tripartite motif-containing 23	1192.43	0.127863	0.0732737	1.74501	0.0809838	0.506283	non-clip
Apbb1	11785	amyloid beta (A4) precursor protein-binding, family B, member 1	3793.87	-0.0787563	0.0452176	-1.74172	0.0815578	0.506599	non-clip
Atl3	109168	atlastin GTPase 3	267.611	0.179364	0.102909	1.74293	0.0813462	0.506599	non-clip
Ddx21	56200	DEAD (Asp-Glu-Ala-Asp) box polypeptide 21	291.423	-0.17556	0.100787	-1.74188	0.0815286	0.506599	non-clip
Dnajc10	66861	DnaJ heat shock protein family (Hsp40) member C10	580.021	0.132205	0.0758792	1.74231	0.0814544	0.506599	non-clip
Myo6	17920	myosin VI	2069.31	0.0867907	0.049833	1.74163	0.0815731	0.506599	high
Rufy1	216724	RUN and FYVE domain containing 1	260.379	-0.183824	0.105539	-1.74177	0.081548	0.506599	non-clip
Sfpq	71514	splicing factor proline/glutamine rich (polypyrimidine tract binding protein associated)	1644.86	0.0994661	0.0570274	1.74418	0.0811277	0.506599	non-clip
2210408I21Rik	72371	RIKEN cDNA 2210408I21 gene	240.256	0.209735	0.120564	1.73962	0.0819265	0.507071	low
BC037034	231807	cDNA sequence BC037034	342.867	-0.167237	0.0960876	-1.74047	0.0817769	0.507071	non-clip
Snap25	20614	synaptosomal-associated protein 25	19282.6	-0.0628199	0.036115	-1.73944	0.081957	0.507071	non-clip
Zfp292	30046	zinc finger protein 292	565.802	-0.143017	0.0822045	-1.73976	0.0819004	0.507071	low
Rab14	68365	RAB14, member RAS oncogene family	2516.25	0.0834136	0.0479712	1.73883	0.0820654	0.507264	non-clip
Atrx	22589	alpha thalassemia/mental retardation syndrome X-linked	1833.24	-0.107618	0.0619388	-1.73749	0.0823006	0.507765	high
Rnf146	68031	ring finger protein 146	643.444	-0.12825	0.0738119	-1.73752	0.0822957	0.507765	non-clip
Abcf3	27406	ATP-binding cassette, sub-family F (GCN20), member 3	552.144	-0.128226	0.0738653	-1.73594	0.0825739	0.508974	non-clip
Dnajb2	56812	DnaJ heat shock protein family (Hsp40) member B2	222.61	-0.194141	0.111903	-1.7349	0.0827583	0.509633	non-clip
Gprc5b	64297	G protein-coupled receptor, family C, group 5, member B	769.918	-0.122208	0.07055	-1.73222	0.0832347	0.511799	non-clip
Ring1	19763	ring finger protein 1	190.746	-0.231721	0.133815	-1.73165	0.0833351	0.511799	non-clip
Tenm4	23966	teneurin transmembrane protein 4	1153.33	-0.116588	0.067329	-1.73161	0.0833432	0.511799	high
Slc1a4	55963	solute carrier family 1 (glutamate/neutral amino acid transporter), member 4	1021.57	0.117244	0.0677901	1.72951	0.083717	0.513615	non-clip
Atp13a2	74772	ATPase type 13A2	898.757	-0.119443	0.0692049	-1.72593	0.0843598	0.515844	low
Cops5	26754	COP9 signalosome subunit 5	1273.13	0.105518	0.0611263	1.72623	0.0843055	0.515844	non-clip
Mmgt1	236792	membrane magnesium transporter 1	280.108	0.188064	0.109003	1.72531	0.0844721	0.515844	non-clip
Prep	19072	prolyl endopeptidase	552.024	-0.134628	0.0779943	-1.72612	0.0843257	0.515844	non-clip
Sf3b2	319322	splicing factor 3b, subunit 2	2718.21	-0.119505	0.0692514	-1.72567	0.084406	0.515844	non-clip
Arl6ip1	54208	ADP-ribosylation factor-like 6 interacting protein 1	2662.55	0.0765229	0.0443903	1.72386	0.0847323	0.516856	non-clip
Hiatl1	NA	NA	237.057	0.194577	0.112918	1.72316	0.0848592	0.516856	non-clip
Moap1	64113	modulator of apoptosis 1	518.905	-0.136064	0.0789656	-1.72308	0.0848733	0.516856	non-clip
Elavl4	15572	ELAV (embryonic lethal, abnormal vision, Drosophila)-like 4 (Hu antigen D)	904.311	0.116788	0.0679561	1.71859	0.0856899	0.519741	low
Flrt3	71436	fibronectin leucine rich transmembrane protein 3	373.625	0.157915	0.0918761	1.71878	0.085654	0.519741	non-clip
Gtpbp1	14904	GTP binding protein 1	437.521	0.144908	0.0843203	1.71854	0.0856979	0.519741	non-clip
Tcf25	66855	transcription factor 25 (basic helix-loop-helix)	2423.1	-0.0827704	0.0481699	-1.7183	0.0857419	0.519741	stringent
Vps11	71732	VPS11, CORVET/HOPS core subunit	871.446	-0.109071	0.0634654	-1.71859	0.0856897	0.519741	non-clip
Kcnq5	226922	potassium voltage-gated channel, subfamily Q, member 5	299.37	0.170546	0.0992798	1.71783	0.0858282	0.519786	low
2610301B20Rik	67157	RIKEN cDNA 2610301B20 gene	402.315	0.153731	0.0897337	1.7132	0.0866765	0.519961	non-clip
Afg3l2	69597	AFG3-like AAA ATPase 2	652.467	-0.120996	0.0704844	-1.71663	0.086046	0.519961	non-clip
Bcl2l1	12048	BCL2-like 1	234.259	-0.186973	0.109076	-1.71415	0.086502	0.519961	non-clip
Bcl7a	77045	B cell CLL/lymphoma 7A	431.456	-0.155031	0.0904144	-1.71467	0.0864059	0.519961	non-clip
Coasy	71743	Coenzyme A synthase	247.596	-0.181923	0.106206	-1.71293	0.086726	0.519961	non-clip
Dohh	102115	deoxyhypusine hydroxylase/monooxygenase	321.248	-0.169915	0.0990445	-1.71554	0.0862467	0.519961	non-clip
Fam3c	27999	family with sequence similarity 3, member C	273.203	0.172206	0.100476	1.71391	0.0865448	0.519961	non-clip
Pccb	66904	propionyl Coenzyme A carboxylase, beta polypeptide	584.651	0.132288	0.0770402	1.71714	0.0859544	0.519961	non-clip
Pfkp	56421	phosphofructokinase, platelet	2929.28	-0.0822169	0.0479173	-1.71581	0.0861971	0.519961	non-clip
Ppap2b	NA	NA	3092.09	0.0905871	0.052878	1.71314	0.0866877	0.519961	non-clip
Smpd3	58994	sphingomyelin phosphodiesterase 3, neutral	459.424	-0.17176	0.100125	-1.71545	0.0862623	0.519961	non-clip
2310036O22Rik	68544	RIKEN cDNA 2310036O22 gene	210.152	-0.202898	0.118567	-1.71126	0.087034	0.520386	non-clip
Faf2	76577	Fas associated factor family member 2	528.284	0.133398	0.0779528	1.71126	0.0870324	0.520386	non-clip
Msl1	74026	male-specific lethal 1 homolog (Drosophila)	204.401	-0.214357	0.125204	-1.71207	0.0868846	0.520386	high
Snrpd2	107686	small nuclear ribonucleoprotein D2	733.674	0.128968	0.0754129	1.71016	0.0872366	0.521124	non-clip
Abhd8	64296	abhydrolase domain containing 8	690.668	-0.118657	0.0695018	-1.70725	0.0877748	0.521367	high
Arhgef7	54126	Rho guanine nucleotide exchange factor (GEF7)	782.619	-0.117288	0.068712	-1.70695	0.0878316	0.521367	high
Csmd3	239420	CUB and Sushi multiple domains 3	528.015	0.130756	0.0766004	1.70698	0.0878254	0.521367	non-clip
Hmgcl	15356	3-hydroxy-3-methylglutaryl-Coenzyme A lyase	204.003	-0.191457	0.112037	-1.70887	0.0874742	0.521367	non-clip
Lrch3	70144	leucine-rich repeats and calponin homology (CH) domain containing 3	212.903	0.193286	0.11322	1.70717	0.0877898	0.521367	high
Mef2d	17261	myocyte enhancer factor 2D	849.249	-0.111229	0.0650762	-1.70921	0.0874122	0.521367	high
Safb	224903	scaffold attachment factor B	871.69	-0.14609	0.085553	-1.7076	0.0877108	0.521367	non-clip
Cd2bp2	70233	CD2 antigen (cytoplasmic tail) binding protein 2	310.654	0.170672	0.100035	1.70613	0.0879847	0.521805	non-clip
Bcl9l	80288	B cell CLL/lymphoma 9-like	276.7	-0.185763	0.109494	-1.69656	0.0897806	0.522326	high
Camkv	235604	CaM kinase-like vesicle-associated	5867.95	-0.0813507	0.0479135	-1.69787	0.0895326	0.522326	non-clip
Ccndbp1	17151	cyclin D-type binding-protein 1	564.65	0.126017	0.074237	1.6975	0.0896019	0.522326	non-clip
Cpne4	74020	copine IV	459.56	0.180436	0.106401	1.69581	0.0899226	0.522326	low
Exoc6	107371	exocyst complex component 6	523.311	0.147346	0.0868993	1.69559	0.0899638	0.522326	low
Fam222b	216971	family with sequence similarity 222, member B	190.019	-0.20064	0.118363	-1.69513	0.0900513	0.522326	low
Gstm1	14862	glutathione S-transferase, mu 1	2020.54	0.0949334	0.055936	1.69718	0.089663	0.522326	non-clip
Hnrnpa3	229279	heterogeneous nuclear ribonucleoprotein A3	2994.03	-0.072134	0.0425259	-1.69624	0.089841	0.522326	low
Iqsec2	245666	IQ motif and Sec7 domain 2	660.962	-0.13061	0.0770927	-1.69419	0.0902291	0.522326	stringent
Kcnj16	16517	potassium inwardly-rectifying channel, subfamily J, member 16	242.328	0.186487	0.109529	1.70264	0.0886363	0.522326	non-clip
Kif5b	16573	kinesin family member 5B	2070.96	0.0978897	0.0577118	1.69618	0.0898512	0.522326	stringent
Larp4	207214	La ribonucleoprotein domain family, member 4	782.527	0.110512	0.0650207	1.69964	0.0891986	0.522326	low
Ltbp4	108075	latent transforming growth factor beta binding protein 4	217.246	-0.197616	0.116371	-1.69815	0.089479	0.522326	non-clip
Myh10	77579	myosin, heavy polypeptide 10, non-muscle	2098.45	-0.124955	0.0737143	-1.69513	0.0900514	0.522326	high
Ndufa7	66416	NADH dehydrogenase (ubiquinone) 1 alpha subcomplex, 7 (B14.5a)	643.867	-0.119371	0.0702451	-1.69934	0.0892543	0.522326	non-clip
Nutf2	68051	nuclear transport factor 2	418.684	0.149671	0.0879694	1.7014	0.0888679	0.522326	non-clip
Os9	216440	amplified in osteosarcoma	1559.52	-0.104789	0.0616569	-1.69956	0.0892145	0.522326	non-clip
Pfdn2	18637	prefoldin 2	430.971	-0.156007	0.0916002	-1.70314	0.0885427	0.522326	non-clip
Prmt3	71974	protein arginine N-methyltransferase 3	241.737	0.184668	0.109023	1.69385	0.0902942	0.522326	non-clip
Pvalb	19293	parvalbumin	537.015	-0.16923	0.0998507	-1.69483	0.090108	0.522326	non-clip
Rap1gap	110351	Rap1 GTPase-activating protein	1313.3	-0.0935014	0.0548804	-1.70373	0.0884313	0.522326	non-clip
Rbm26	74213	RNA binding motif protein 26	365.145	0.151439	0.0893428	1.69504	0.0900685	0.522326	low
Rnf168	70238	ring finger protein 168	269.752	0.181396	0.107083	1.69398	0.0902688	0.522326	non-clip
S100a16	67860	S100 calcium binding protein A16	424.624	0.152011	0.0893415	1.70147	0.0888556	0.522326	non-clip
Sf3b6	66055	splicing factor 3B, subunit 6	876.431	0.126249	0.0744019	1.69685	0.0897257	0.522326	non-clip
Tada3	101206	transcriptional adaptor 3	245.277	-0.185841	0.10902	-1.70465	0.0882601	0.522326	non-clip
Trmt10c	52575	tRNA methyltransferase 10C	197.913	0.200004	0.117518	1.7019	0.0887739	0.522326	non-clip
Ufsp2	192169	UFM1-specific peptidase 2	417.297	0.14862	0.0872049	1.70426	0.0883317	0.522326	non-clip
Lsm12	268490	LSM12 homolog	264.147	0.189366	0.111946	1.69158	0.0907265	0.524366	low
Cyr61	16007	cysteine rich protein 61	976.738	-0.122896	0.0726892	-1.69071	0.0908922	0.524403	non-clip
Rgs7bp	52882	regulator of G-protein signalling 7 binding protein	571.511	-0.123856	0.0732523	-1.69081	0.0908724	0.524403	low
Mcm3ap	54387	minichromosome maintenance complex component 3 associated protein	449.014	-0.138972	0.0822636	-1.68935	0.0911523	0.525442	low
Pde4dip	83679	phosphodiesterase 4D interacting protein (myomegalin)	1291.34	-0.1149	0.0680602	-1.68822	0.0913695	0.526234	high
Bysl	53414	bystin-like	251.363	-0.181439	0.107755	-1.6838	0.0922198	0.527193	non-clip
Csnk1a1	93687	casein kinase 1, alpha 1	3727.84	0.0829067	0.0492225	1.68433	0.0921189	0.527193	low
Ebna1bp2	69072	EBNA1 binding protein 2	235.831	-0.191067	0.113481	-1.68368	0.0922426	0.527193	non-clip
Fam50a	108160	family with sequence similarity 50, member A	370.407	-0.151173	0.0897911	-1.68361	0.0922567	0.527193	non-clip
Imp3	102462	IMP3, U3 small nucleolar ribonucleoprotein	204.402	0.212974	0.126446	1.68431	0.0921223	0.527193	non-clip
Ptgds	19215	prostaglandin D2 synthase (brain)	1259.51	0.100061	0.0593213	1.68677	0.091648	0.527193	high
Tmeff2	56363	transmembrane protein with EGF-like and two follistatin-like domains 2	545.848	0.144115	0.085491	1.68574	0.0918462	0.527193	low
Ubqln1	56085	ubiquilin 1	2909.23	0.0772709	0.0458683	1.68463	0.0920608	0.527193	low
Zfp777	72306	zinc finger protein 777	268.814	-0.17451	0.103587	-1.68467	0.0920514	0.527193	low
Cyp2j9	74519	cytochrome P450, family 2, subfamily j, polypeptide 9	589.95	0.129404	0.0769526	1.68161	0.0926443	0.527586	non-clip
Dmwd	13401	dystrophia myotonica-containing WD repeat motif	485.142	-0.138365	0.0822903	-1.68142	0.0926807	0.527586	high
Mark4	232944	MAP/microtubule affinity regulating kinase 4	457.266	-0.13606	0.0809704	-1.68036	0.0928865	0.527586	non-clip
Mrps17	66258	mitochondrial ribosomal protein S17	353.91	-0.151255	0.0899864	-1.68087	0.0927882	0.527586	non-clip
Pigu	228812	phosphatidylinositol glycan anchor biosynthesis, class U	297.936	0.167676	0.0997003	1.6818	0.0926075	0.527586	non-clip
Ppp1r12b	329251	protein phosphatase 1, regulatory (inhibitor) subunit 12B	549.68	-0.128705	0.0765434	-1.68146	0.0926738	0.527586	low
Psmb7	19177	proteasome (prosome, macropain) subunit, beta type 7	1999.58	0.086054	0.0512073	1.6805	0.0928596	0.527586	non-clip
Mlf2	30853	myeloid leukemia factor 2	2293.55	-0.0850737	0.0506887	-1.67836	0.0932778	0.528268	non-clip
Neo1	18007	neogenin	1985.44	0.101707	0.0605921	1.67856	0.0932382	0.528268	low
Rab6a	19346	RAB6A, member RAS oncogene family	5430.93	0.115098	0.0685884	1.6781	0.0933276	0.528268	non-clip
Tm9sf4	99237	transmembrane 9 superfamily protein member 4	958.62	0.109689	0.0653644	1.67812	0.0933244	0.528268	non-clip
Actr10	56444	ARP10 actin-related protein 10	1738.37	0.0869069	0.0520837	1.6686	0.0951966	0.530897	non-clip
Akirin1	68050	akirin 1	390.929	0.147211	0.0882415	1.66827	0.0952614	0.530897	low
Ano3	228432	anoctamin 3	794.355	0.113919	0.0685941	1.66076	0.0967607	0.530897	low
Asxl2	75302	additional sex combs like 2 (Drosophila)	221.076	-0.189432	0.113418	-1.67021	0.0948786	0.530897	low
Cers6	241447	ceramide synthase 6	406.381	0.147397	0.088137	1.67236	0.0944532	0.530897	non-clip
Chd2	244059	chromodomain helicase DNA binding protein 2	237.1	-0.177849	0.106808	-1.66513	0.0958874	0.530897	non-clip
Fam13c	71721	family with sequence similarity 13, member C	439.042	-0.134382	0.0807476	-1.66422	0.0960687	0.530897	high
Gnl3l	237107	guanine nucleotide binding protein-like 3 (nucleolar)-like	2727.89	-0.0874653	0.0526797	-1.66032	0.0968499	0.530897	non-clip
Hist1h1d	14957	histone cluster 1, H1d	283.535	-0.310292	0.185595	-1.67188	0.0945478	0.530897	non-clip
Kcnip2	80906	Kv channel-interacting protein 2	257.018	0.193136	0.115698	1.66931	0.0950553	0.530897	low
Ldha	16828	lactate dehydrogenase A	5411.31	-0.0649599	0.0391349	-1.6599	0.0969351	0.530897	non-clip
Ldhb	16832	lactate dehydrogenase B	5579.8	-0.0647649	0.0389534	-1.66263	0.0963874	0.530897	non-clip
Lmo7	380928	LIM domain only 7	955.011	-0.110409	0.0659419	-1.67434	0.0940643	0.530897	low
Mrps18b	66973	mitochondrial ribosomal protein S18B	220.634	0.186794	0.112534	1.65989	0.0969373	0.530897	non-clip
Myrf	225908	myelin regulatory factor	232.321	0.179708	0.107742	1.66794	0.0953268	0.530897	non-clip
Ndrg3	29812	N-myc downstream regulated gene 3	5757.83	0.0758659	0.0456196	1.66301	0.0963103	0.530897	low
Pfdn4	109054	prefoldin 4	230.35	0.183774	0.110125	1.66878	0.095162	0.530897	non-clip
Plxnb3	140571	plexin B3	317.331	0.163605	0.0983546	1.66342	0.096228	0.530897	non-clip
Ppfia4	68507	protein tyrosine phosphatase, receptor type, f polypeptide (PTPRF), interacting protein (liprin), alpha 4	210.646	-0.186598	0.112339	-1.66103	0.0967072	0.530897	low
Prkacb	18749	protein kinase, cAMP dependent, catalytic, beta	1843.25	-0.0895979	0.0536428	-1.67027	0.0948661	0.530897	non-clip
Ptpra	19262	protein tyrosine phosphatase, receptor type, A	1784	0.0925775	0.0553949	1.67123	0.0946764	0.530897	high
Rab11a	53869	RAB11A, member RAS oncogene family	2173.5	0.100884	0.0607598	1.66038	0.0968386	0.530897	non-clip
Rab8a	17274	RAB8A, member RAS oncogene family	228.851	0.191499	0.115088	1.66393	0.0961259	0.530897	non-clip
Rabgap1	227800	RAB GTPase activating protein 1	1515.83	-0.100217	0.0598365	-1.67484	0.0939654	0.530897	low
Siae	22619	sialic acid acetylesterase	213.061	0.186952	0.11239	1.66342	0.096228	0.530897	non-clip
Slc22a17	59049	solute carrier family 22 (organic cation transporter), member 17	5021.8	-0.107	0.0638712	-1.67524	0.0938865	0.530897	non-clip
Slc35g2	245020	solute carrier family 35, member G2	297.553	0.176989	0.106202	1.66654	0.0956069	0.530897	non-clip
Smarcc2	68094	SWI/SNF related, matrix associated, actin dependent regulator of chromatin, subfamily c, member 2	1216.57	-0.0907128	0.054422	-1.66684	0.0955458	0.530897	high
Snrpa	53607	small nuclear ribonucleoprotein polypeptide A	694.408	0.120979	0.0727128	1.66379	0.0961545	0.530897	non-clip
Stxbp1	20910	syntaxin binding protein 1	4600.99	-0.0706886	0.042351	-1.66912	0.0950946	0.530897	stringent
Thbs4	21828	thrombospondin 4	310.942	0.171992	0.103112	1.668	0.0953155	0.530897	non-clip
Thsd7a	330267	thrombospondin, type I, domain containing 7A	339.865	-0.156916	0.0939227	-1.67069	0.0947822	0.530897	non-clip
Tmem50b	77975	transmembrane protein 50B	471.846	0.133921	0.0806617	1.66027	0.0968593	0.530897	non-clip
Tpr	108989	translocated promoter region, nuclear basket protein	1082.76	-0.120882	0.072657	-1.66373	0.0961661	0.530897	high
Tra2b	20462	transformer 2 beta homolog (Drosophila)	808.859	0.127244	0.0764698	1.66398	0.0961172	0.530897	non-clip
Tspan6	56496	tetraspanin 6	261.57	0.174909	0.105034	1.66526	0.0958615	0.530897	non-clip
Ube2v2	70620	ubiquitin-conjugating enzyme E2 variant 2	1149.02	0.121609	0.0729174	1.66776	0.0953624	0.530897	low
Wscd1	216881	WSC domain containing 1	324.325	-0.167647	0.100604	-1.6664	0.0956332	0.530897	non-clip
Zcchc6	214290	zinc finger, CCHC domain containing 6	376.492	-0.145026	0.0872318	-1.66254	0.0964055	0.530897	low
Ap4s1	11782	adaptor-related protein complex AP-4, sigma 1	255.802	0.181183	0.109284	1.6579	0.097337	0.531131	non-clip
Fgfr1op2	67529	FGFR1 oncogene partner 2	364.685	0.151282	0.0913062	1.65687	0.0975458	0.531131	non-clip
Ildr2	100039795	immunoglobulin-like domain containing receptor 2	312.629	-0.178587	0.10774	-1.65757	0.0974048	0.531131	non-clip
Mrpl42	67270	mitochondrial ribosomal protein L42	275.055	0.168592	0.10176	1.65675	0.0975695	0.531131	non-clip
Reep2	225362	receptor accessory protein 2	765.554	-0.108161	0.0652958	-1.65648	0.0976255	0.531131	non-clip
Sar1b	66397	secretion associated Ras related GTPase 1B	655	0.120053	0.0724511	1.65702	0.0975156	0.531131	non-clip
Satb1	20230	special AT-rich sequence binding protein 1	237.618	-0.178996	0.108017	-1.65711	0.0974978	0.531131	high
Ufm1	67890	ubiquitin-fold modifier 1	407.039	0.144338	0.0870055	1.65895	0.0971264	0.531131	non-clip
Coq10b	67876	coenzyme Q10B	399.935	0.146396	0.0884439	1.65525	0.0978745	0.532046	non-clip
Etfdh	66841	electron transferring flavoprotein, dehydrogenase	347.371	0.157062	0.0949486	1.65418	0.0980919	0.532349	non-clip
Slc35a2	22232	solute carrier family 35 (UDP-galactose transporter), member A2	403.489	0.140549	0.0849576	1.65434	0.0980582	0.532349	non-clip
Nup35	69482	nucleoporin 35	212.059	0.191408	0.115789	1.65308	0.0983152	0.533121	non-clip
Dek	110052	DEK oncogene (DNA binding)	455.727	-0.134105	0.0811994	-1.65155	0.0986263	0.533743	non-clip
Pole4	66979	polymerase (DNA-directed), epsilon 4 (p12 subunit)	215.394	-0.197619	0.119624	-1.65199	0.0985356	0.533743	non-clip
Tmem151a	381199	transmembrane protein 151A	715.596	-0.129392	0.0783566	-1.65132	0.0986731	0.533743	non-clip
Ak1	11636	adenylate kinase 1	883.598	-0.109939	0.0666941	-1.6484	0.0992709	0.535059	non-clip
Eif1a	13664	eukaryotic translation initiation factor 1A	193.49	-0.195727	0.118668	-1.64937	0.0990725	0.535059	non-clip
Gps1	209318	G protein pathway suppressor 1	1303.44	-0.0893279	0.0541835	-1.64862	0.0992258	0.535059	non-clip
Mpeg1	17476	macrophage expressed gene 1	488.553	-0.140254	0.0850983	-1.64815	0.0993228	0.535059	non-clip
Nup50	18141	nucleoporin 50	280.999	-0.165214	0.100211	-1.64867	0.0992153	0.535059	non-clip
Abhd13	68904	abhydrolase domain containing 13	250.147	0.183993	0.111684	1.64745	0.0994665	0.53521	non-clip
Brd8	78656	bromodomain containing 8	563.914	-0.127699	0.0775569	-1.64652	0.099657	0.53521	non-clip
Nr4a3	18124	nuclear receptor subfamily 4, group A, member 3	900.064	-0.11574	0.0702975	-1.64643	0.0996761	0.53521	high
Tmem126a	66271	transmembrane protein 126A	197.653	0.207525	0.126046	1.64643	0.0996761	0.53521	non-clip
Gprasp2	245607	G protein-coupled receptor associated sorting protein 2	1568.03	-0.109611	0.0666057	-1.64567	0.0998323	0.535612	non-clip
Fermt2	218952	fermitin family member 2	1057.4	0.118288	0.0719738	1.64349	0.100281	0.537138	low
Fkbp15	338355	FK506 binding protein 15	372.838	-0.144622	0.0880507	-1.64249	0.100489	0.537138	low
Mier3	218613	MIER family member 3	351.892	-0.146822	0.0893995	-1.64232	0.100525	0.537138	non-clip
Sgta	52551	small glutamine-rich tetratricopeptide repeat (TPR)-containing, alpha	684.492	0.113417	0.0690529	1.64247	0.100493	0.537138	non-clip
Stx12	100226	syntaxin 12	1358.79	0.105304	0.0640631	1.64376	0.100226	0.537138	non-clip
Rab2a	59021	RAB2A, member RAS oncogene family	2720.16	0.102343	0.06234	1.6417	0.100653	0.537388	non-clip
Ccar2	219158	cell cycle activator and apoptosis regulator 2	754.073	-0.110011	0.0670546	-1.64061	0.100878	0.538101	non-clip
Zfp318	57908	zinc finger protein 318	453.787	-0.141175	0.0860685	-1.64026	0.10095	0.538101	low
Mrpl13	68537	mitochondrial ribosomal protein L13	410.338	0.157937	0.0963493	1.63921	0.101169	0.538832	non-clip
Ppp2r3a	235542	protein phosphatase 2, regulatory subunit B'', alpha	283.883	0.171676	0.104768	1.63863	0.101289	0.539037	high
Slc9a9	331004	solute carrier family 9 (sodium/hydrogen exchanger), member 9	260.805	0.169248	0.103476	1.63563	0.101917	0.54194	non-clip
Ptprk	19272	protein tyrosine phosphatase, receptor type, K	729	-0.128151	0.0784088	-1.63439	0.102177	0.542882	low
Cdk5r2	12570	cyclin-dependent kinase 5, regulatory subunit 2 (p39)	687.862	-0.152731	0.0935253	-1.63305	0.102459	0.543943	high
Manea	242362	mannosidase, endo-alpha	318.791	0.152809	0.0936236	1.63216	0.102645	0.544492	high
Lhx2	16870	LIM homeobox protein 2	223.16	0.183837	0.112695	1.63128	0.102831	0.545036	high
Mkrn1	54484	makorin, ring finger protein, 1	610.689	-0.120871	0.0741154	-1.63085	0.102922	0.545079	non-clip
Abcg1	11307	ATP-binding cassette, sub-family G (WHITE), member 1	740.852	-0.114679	0.0703568	-1.62996	0.10311	0.545638	non-clip
Cd14	12475	CD14 antigen	804.552	0.14718	0.0903375	1.62923	0.103265	0.545893	non-clip
Hist1h4d	319156	histone cluster 1, H4d	791.583	0.112171	0.0688613	1.62895	0.103324	0.545893	non-clip
Fam193a	231128	family with sequence similarity 193, member A	257.155	-0.18745	0.115104	-1.62852	0.103414	0.545931	low
Pigt	78928	phosphatidylinositol glycan anchor biosynthesis, class T	745.994	0.109427	0.0672336	1.62757	0.103617	0.546563	non-clip
Trappc4	60409	trafficking protein particle complex 4	517.508	-0.126787	0.0779288	-1.62696	0.103746	0.546804	non-clip
Bbs7	71492	Bardet-Biedl syndrome 7 (human)	201.365	0.192421	0.118581	1.6227	0.104653	0.547166	non-clip
Calb1	12307	calbindin 1	3047.5	-0.0775491	0.0478289	-1.62139	0.104935	0.547166	non-clip
Chst8	68947	carbohydrate (N-acetylgalactosamine 4-0) sulfotransferase 8	215.917	0.184731	0.114019	1.62018	0.105195	0.547166	high
Dpy19l4	381510	dpy-19-like 4 (C. elegans)	197.761	0.197652	0.121741	1.62355	0.104473	0.547166	non-clip
Fbxo44	230903	F-box protein 44	460.433	-0.133008	0.0820986	-1.6201	0.105211	0.547166	non-clip
Fkbp8	14232	FK506 binding protein 8	1914.89	-0.0931444	0.0574957	-1.62002	0.105227	0.547166	non-clip
Grcc10	14790	gene rich cluster, C10 gene	783.188	0.107553	0.0661582	1.6257	0.104013	0.547166	non-clip
Herpud1	64209	homocysteine-inducible, endoplasmic reticulum stress-inducible, ubiquitin-like domain member 1	1003.49	0.100545	0.0619852	1.62208	0.104787	0.547166	non-clip
Hiat1	NA	NA	324.586	0.151284	0.0930792	1.62533	0.104092	0.547166	non-clip
Kcnf1	382571	potassium voltage-gated channel, subfamily F, member 1	471.094	0.159203	0.0982109	1.62104	0.10501	0.547166	non-clip
Kcnj6	16522	potassium inwardly-rectifying channel, subfamily J, member 6	490.228	-0.125947	0.0775616	-1.62383	0.104412	0.547166	non-clip
Mfsd8	72175	major facilitator superfamily domain containing 8	250.22	0.173532	0.106908	1.6232	0.104547	0.547166	non-clip
Ndufs8	225887	NADH dehydrogenase (ubiquinone) Fe-S protein 8	981.399	0.107761	0.0664382	1.62197	0.10481	0.547166	non-clip
Oprl1	18389	opioid receptor-like 1	332.318	-0.147442	0.0907545	-1.62463	0.104241	0.547166	non-clip
Pcdhgb7	93704	protocadherin gamma subfamily B, 7	233.188	0.175349	0.10822	1.62031	0.105167	0.547166	non-clip
Spen	56381	SPEN homolog, transcriptional regulator (Drosophila)	316.193	-0.151914	0.0936939	-1.62138	0.104936	0.547166	high
Zfml	NA	NA	1127.02	0.0984098	0.0605612	1.62496	0.10417	0.547166	non-clip
Vipas39	104799	VPS33B interacting protein, apical-basolateral polarity regulator, spe-39 homolog	283.726	0.162681	0.100491	1.61885	0.105479	0.548043	low
2410015M20Rik	224904	RIKEN cDNA 2410015M20 gene	403.546	-0.142429	0.0880313	-1.61794	0.105676	0.548197	non-clip
Mprip	26936	myosin phosphatase Rho interacting protein	914.377	-0.101833	0.0629374	-1.618	0.105662	0.548197	stringent
Mtpn	14489	myotrophin	2000.73	-0.0803908	0.0497319	-1.61648	0.10599	0.549394	non-clip
Isca1	69046	iron-sulfur cluster assembly 1	547.987	0.123542	0.0764535	1.61591	0.106114	0.549606	non-clip
Gpd1l	333433	glycerol-3-phosphate dehydrogenase 1-like	888.644	-0.100729	0.0624218	-1.61369	0.106596	0.551522	non-clip
Irf1	16362	interferon regulatory factor 1	214.834	0.213499	0.132326	1.61343	0.106652	0.551522	non-clip
Hp1bp3	15441	heterochromatin protein 1, binding protein 3	2141.52	-0.0757089	0.0469564	-1.61232	0.106892	0.551896	non-clip
Ptpre	19267	protein tyrosine phosphatase, receptor type, E	420.268	-0.14681	0.0910379	-1.61262	0.106826	0.551896	non-clip
Ccdc127	67433	coiled-coil domain containing 127	277.871	0.163236	0.101301	1.61139	0.107095	0.552513	non-clip
Kdelr1	68137	KDEL (Lys-Asp-Glu-Leu) endoplasmic reticulum protein retention receptor 1	731.106	0.112279	0.0697213	1.61039	0.107312	0.55277	non-clip
Pam	18484	peptidylglycine alpha-amidating monooxygenase	2058.93	0.0786256	0.0488356	1.61001	0.107397	0.55277	low
Rhof	23912	ras homolog family member F (in filopodia)	240.005	-0.173818	0.10795	-1.61017	0.107361	0.55277	non-clip
Vps4a	116733	vacuolar protein sorting 4A	585.238	-0.123108	0.0764898	-1.60947	0.107514	0.552943	non-clip
Gtf2h2	23894	general transcription factor II H, polypeptide 2	315.452	0.161245	0.100317	1.60735	0.107977	0.553874	non-clip
Hipk2	15258	homeodomain interacting protein kinase 2	197.479	0.18908	0.117609	1.6077	0.107901	0.553874	high
Reep1	52250	receptor accessory protein 1	708.46	0.109824	0.0683464	1.60688	0.108081	0.553874	non-clip
Rnf139	75841	ring finger protein 139	327.69	0.151432	0.0941971	1.6076	0.107922	0.553874	low
Rptor	74370	regulatory associated protein of MTOR, complex 1	631.274	0.115138	0.0716603	1.60672	0.108116	0.553874	high
Kbtbd7	211255	kelch repeat and BTB (POZ) domain containing 7	386.169	0.140299	0.0873607	1.60597	0.10828	0.554284	non-clip
Aftph	216549	aftiphilin	929.08	-0.10647	0.0663454	-1.60478	0.108542	0.555116	non-clip
Cdh12	215654	cadherin 12	240.982	0.187665	0.116992	1.60408	0.108696	0.555116	low
Kif1b	16561	kinesin family member 1B	6951.66	-0.0652393	0.0406625	-1.60441	0.108624	0.555116	stringent
Lrrc8d	231549	leucine rich repeat containing 8D	599.883	0.113552	0.070816	1.60348	0.10883	0.555369	high
Slc35b1	110172	solute carrier family 35, member B1	428.797	0.150016	0.0935977	1.60278	0.108984	0.555723	non-clip
Mrps7	50529	mitchondrial ribosomal protein S7	289.145	-0.153972	0.0961168	-1.60192	0.109172	0.556255	non-clip
Atg7	74244	autophagy related 7	287.062	0.158419	0.0990261	1.59977	0.109651	0.556938	non-clip
Lrfn2	70530	leucine rich repeat and fibronectin type III domain containing 2	279.741	-0.165372	0.103379	-1.59966	0.109673	0.556938	non-clip
Mib2	76580	mindbomb E3 ubiquitin protein ligase 2	253.28	-0.168114	0.105107	-1.59945	0.109721	0.556938	non-clip
Reep5	13476	receptor accessory protein 5	1811.55	0.0901239	0.0563135	1.6004	0.109511	0.556938	non-clip
Slc1a2	20511	solute carrier family 1 (glial high affinity glutamate transporter), member 2	28992.5	0.0701903	0.0438851	1.59941	0.109729	0.556938	high
Rrp7a	74778	ribosomal RNA processing 7 homolog A (S. cerevisiae)	369.864	-0.147544	0.0922983	-1.59856	0.109919	0.557473	non-clip
Babam1	68251	BRISC and BRCA1 A complex member 1	328.157	0.153769	0.0962181	1.59813	0.110014	0.557524	non-clip
Rps13	68052	ribosomal protein S13	1577.1	-0.110263	0.0690133	-1.5977	0.11011	0.557578	non-clip
Bcap31	27061	B cell receptor associated protein 31	823.259	0.105195	0.0660183	1.59342	0.111067	0.561563	non-clip
St7	64213	suppression of tumorigenicity 7	357.855	0.146717	0.0920585	1.59373	0.110996	0.561563	non-clip
Aph1a	226548	aph1 homolog A, gamma secretase subunit	190.842	0.197751	0.124207	1.59211	0.11136	0.56261	non-clip
Lias	79464	lipoic acid synthetase	277.535	-0.164228	0.103311	-1.58965	0.111915	0.564981	non-clip
Ptpru	19273	protein tyrosine phosphatase, receptor type, U	1002.89	0.10701	0.0673486	1.58889	0.112085	0.565406	non-clip
Sf3b3	101943	splicing factor 3b, subunit 3	1223.12	-0.0856612	0.0539282	-1.58843	0.112189	0.565499	non-clip
Zc2hc1a	67306	zinc finger, C2HC-type containing 1A	674.722	0.112344	0.0707753	1.58734	0.112436	0.566308	non-clip
Sdc2	15529	syndecan 2	518.794	0.131218	0.0827288	1.58612	0.112712	0.567266	non-clip
Cotl1	72042	coactosin-like 1 (Dictyostelium)	667.985	0.129397	0.081606	1.58563	0.112824	0.567396	non-clip
Cmip	74440	c-Maf inducing protein	2549.13	-0.0763091	0.0481458	-1.58496	0.112976	0.567724	stringent
Diap1	NA	NA	366.966	-0.136653	0.0863038	-1.58339	0.113332	0.567782	non-clip
Nom1	433864	nucleolar protein with MIF4G domain 1	239.771	-0.176987	0.11177	-1.58349	0.113309	0.567782	non-clip
Phkg1	18682	phosphorylase kinase gamma 1	222.464	0.179035	0.113008	1.58426	0.113135	0.567782	non-clip
Scamp2	24044	secretory carrier membrane protein 2	230.195	0.174968	0.110477	1.58375	0.11325	0.567782	non-clip
Irgq	210146	immunity-related GTPase family, Q	368.261	-0.180462	0.114007	-1.5829	0.113444	0.567909	non-clip
C1qb	12260	complement component 1, q subcomponent, beta polypeptide	651.277	-0.146931	0.0929283	-1.58113	0.113849	0.568825	non-clip
Klhl12	240756	kelch-like 12	311.339	-0.165106	0.104419	-1.58118	0.113837	0.568825	non-clip
Rnf4	19822	ring finger protein 4	515.016	0.124839	0.0789828	1.58059	0.113972	0.568825	non-clip
Szt2	230676	seizure threshold 2	239.13	-0.177922	0.112561	-1.58067	0.113954	0.568825	low
Rpl21	19933	ribosomal protein L21	1224.15	0.0908439	0.0575035	1.5798	0.114153	0.568865	non-clip
Tdrd7	100121	tudor domain containing 7	314.387	0.146921	0.0929917	1.57993	0.114122	0.568865	low
Fcho1	74015	FCH domain only 1	274.972	-0.164546	0.104181	-1.57942	0.11424	0.568867	high
Camk2a	12322	calcium/calmodulin-dependent protein kinase II alpha	30270.4	-0.0862322	0.0546426	-1.57811	0.11454	0.569928	stringent
Nek9	217718	NIMA (never in mitosis gene a)-related expressed kinase 9	260.865	0.163916	0.10392	1.57733	0.11472	0.569962	low
Suv420h1	NA	NA	283.603	-0.170496	0.108079	-1.57752	0.114677	0.569962	low
Crk	12928	v-crk avian sarcoma virus CT10 oncogene homolog	567.668	-0.136123	0.0863686	-1.57607	0.115009	0.570145	non-clip
Ghitm	66092	growth hormone inducible transmembrane protein	4559.45	0.0777104	0.0493073	1.57604	0.115016	0.570145	non-clip
Lypla1	18777	lysophospholipase 1	270.386	0.164338	0.104241	1.57651	0.114907	0.570145	non-clip
Agfg1	15463	ArfGAP with FG repeats 1	567.344	0.12593	0.0799827	1.57446	0.11538	0.570237	high
Arhgef17	207212	Rho guanine nucleotide exchange factor (GEF) 17	865.117	-0.109801	0.0697535	-1.57413	0.115457	0.570237	stringent
Med31	67279	mediator complex subunit 31	222.809	0.190705	0.121153	1.57408	0.115468	0.570237	non-clip
Mtor	56717	mechanistic target of rapamycin (serine/threonine kinase)	1310.95	-0.0995261	0.0631923	-1.57497	0.115263	0.570237	high
Rgs12	71729	regulator of G-protein signaling 12	257.995	-0.168636	0.107083	-1.57482	0.115299	0.570237	non-clip
Rps23	66475	ribosomal protein S23	217.724	0.176482	0.112179	1.57322	0.115669	0.5708	non-clip
Slc25a12	78830	solute carrier family 25 (mitochondrial carrier, Aralar), member 12	2316.78	0.0809977	0.0515268	1.57195	0.115961	0.5717	low
Txndc11	106200	thioredoxin domain containing 11	236.694	0.166194	0.105743	1.57168	0.116025	0.5717	low
Hopx	74318	HOP homeobox	210.297	-0.195872	0.124659	-1.57127	0.116121	0.571745	non-clip
Kansl2	69612	KAT8 regulatory NSL complex subunit 2	207.801	-0.181759	0.115719	-1.57068	0.116256	0.571984	non-clip
Mettl9	59052	methyltransferase like 9	205.589	0.187492	0.119401	1.57027	0.116352	0.572028	low
Slc24a3	94249	solute carrier family 24 (sodium/potassium/calcium exchanger), member 3	1970.9	0.0761925	0.0485604	1.56902	0.116642	0.572431	non-clip
Slc25a16	73132	solute carrier family 25 (mitochondrial carrier, Graves disease autoantigen), member 16	233.298	-0.171433	0.109263	-1.56899	0.11665	0.572431	non-clip
Vldlr	22359	very low density lipoprotein receptor	589.274	-0.126516	0.0806454	-1.5688	0.116695	0.572431	non-clip
Prodh	19125	proline dehydrogenase	202.42	0.205077	0.130791	1.56798	0.116887	0.572944	non-clip
Enoph1	67870	enolase-phosphatase 1	477.667	0.126753	0.0809516	1.56578	0.117399	0.573083	non-clip
H2afy	26914	H2A histone family, member Y	572.198	-0.120683	0.0771032	-1.56521	0.117534	0.573083	non-clip
Icam1	15894	intercellular adhesion molecule 1	414.763	0.143316	0.0915388	1.56563	0.117436	0.573083	non-clip
Kif21a	16564	kinesin family member 21A	1475.21	-0.0962273	0.0614739	-1.56533	0.117504	0.573083	high
Lgr4	107515	leucine-rich repeat-containing G protein-coupled receptor 4	358.234	0.148404	0.0948345	1.56488	0.117611	0.573083	low
Mast3	546071	microtubule associated serine/threonine kinase 3	2045.86	-0.0878042	0.0560853	-1.56555	0.117455	0.573083	high
Ppapdc2	NA	NA	195.327	-0.200217	0.127888	-1.56557	0.117449	0.573083	non-clip
Rhoa	11848	ras homolog family member A	1787.43	0.076583	0.0489025	1.56604	0.11734	0.573083	non-clip
Atp6v0a1	11975	ATPase, H+ transporting, lysosomal V0 subunit A1	6717.14	-0.0592741	0.0379121	-1.56346	0.117944	0.573207	high
Mrpl38	60441	mitochondrial ribosomal protein L38	267.689	-0.164305	0.105164	-1.56237	0.118201	0.573207	non-clip
Per2	18627	period circadian clock 2	383.43	-0.137922	0.0882612	-1.56266	0.118133	0.573207	non-clip
Sirpa	19261	signal-regulatory protein alpha	3103.63	0.06989	0.0447388	1.56218	0.118246	0.573207	low
Timp2	21858	tissue inhibitor of metalloproteinase 2	1810.55	0.100019	0.0640252	1.56218	0.118245	0.573207	non-clip
Trappc5	66682	trafficking protein particle complex 5	227.015	0.187162	0.119705	1.56352	0.11793	0.573207	non-clip
Trerf1	224829	transcriptional regulating factor 1	240.642	-0.175509	0.112304	-1.56281	0.118098	0.573207	high
1190002N15Rik	68861	RIKEN cDNA 1190002N15 gene	205.043	0.194185	0.124829	1.55561	0.119801	0.573258	non-clip
Adi1	104923	acireductone dioxygenase 1	256.922	-0.171819	0.11064	-1.55295	0.120434	0.573258	non-clip
Arl15	218639	ADP-ribosylation factor-like 15	524.356	0.13073	0.0839919	1.55646	0.119599	0.573258	non-clip
C78339	NA	NA	298.92	0.149379	0.0960263	1.55561	0.119802	0.573258	non-clip
Cbs	12411	cystathionine beta-synthase	347.78	-0.141967	0.0913184	-1.55464	0.120033	0.573258	non-clip
Cnst	226744	consortin, connexin sorting protein	218.55	-0.177817	0.114321	-1.55542	0.119847	0.573258	non-clip
Dact3	629378	dishevelled-binding antagonist of beta-catenin 3	215.201	-0.192185	0.123696	-1.55369	0.120258	0.573258	high
Dctn5	59288	dynactin 5	628.836	0.131101	0.0845336	1.55088	0.120931	0.573258	non-clip
Eif4a2	13682	eukaryotic translation initiation factor 4A2	3704.57	0.075499	0.0484073	1.55966	0.11884	0.573258	low
Epc2	227867	enhancer of polycomb homolog 2 (Drosophila)	353.189	0.143108	0.0916411	1.56162	0.118379	0.573258	high
Fscn1	14086	fascin actin-bundling protein 1	3163.2	-0.082844	0.0532439	-1.55594	0.119723	0.573258	non-clip
Fstl5	213262	follistatin-like 5	701.863	0.122974	0.0793356	1.55005	0.12113	0.573258	non-clip
Itgav	16410	integrin alpha V	1495.82	0.0808998	0.0520562	1.55409	0.120164	0.573258	non-clip
Lynx1	23936	Ly6/neurotoxin 1	820.124	-0.117618	0.0758277	-1.55112	0.120872	0.573258	non-clip
March7	57438	membrane-associated ring finger (C3HC4) 7	881.703	0.110133	0.0705834	1.56032	0.118684	0.573258	low
Nars	70223	asparaginyl-tRNA synthetase	2423.67	-0.0737178	0.0475484	-1.55037	0.121052	0.573258	non-clip
Nfe2l1	18023	nuclear factor, erythroid derived 2,-like 1	1108.09	-0.0905505	0.0580126	-1.56088	0.118553	0.573258	low
Parg	26430	poly (ADP-ribose) glycohydrolase	438.536	0.129052	0.0831137	1.55272	0.12049	0.573258	low
Pick1	18693	protein interacting with C kinase 1	223.154	0.172036	0.110483	1.55713	0.11944	0.573258	non-clip
Pink1	68943	PTEN induced putative kinase 1	935.044	-0.115624	0.0745444	-1.55108	0.120883	0.573258	low
Plekha5	109135	pleckstrin homology domain containing, family A member 5	252.45	-0.160328	0.103141	-1.55446	0.120075	0.573258	high
Plekhg1	213783	pleckstrin homology domain containing, family G (with RhoGef domain) member 1	315.593	0.166304	0.106943	1.55507	0.11993	0.573258	high
Prmt7	214572	protein arginine N-methyltransferase 7	472.65	-0.132402	0.0850147	-1.55741	0.119374	0.573258	non-clip
Purb	19291	purine rich element binding protein B	468.398	-0.135069	0.0868037	-1.55603	0.119701	0.573258	low
Rab2b	76338	RAB2B, member RAS oncogene family	270.884	0.173786	0.111408	1.55991	0.118781	0.573258	non-clip
Rer1	67830	retention in endoplasmic reticulum sorting receptor 1	587.322	0.112411	0.07216	1.5578	0.119281	0.573258	non-clip
Slc25a46	67453	solute carrier family 25, member 46	848.992	0.109988	0.0708962	1.55139	0.120809	0.573258	low
Snx13	217463	sorting nexin 13	409.507	0.131377	0.0843011	1.55842	0.119134	0.573258	high
Tle1	21885	transducin-like enhancer of split 1	312.894	-0.167048	0.107641	-1.5519	0.120687	0.573258	low
Usp22	216825	ubiquitin specific peptidase 22	3260	0.0672784	0.0431957	1.55752	0.119346	0.573258	high
Wdr82	77305	WD repeat domain containing 82	923.163	0.108211	0.0698062	1.55017	0.121101	0.573258	non-clip
Zc3h15	69082	zinc finger CCCH-type containing 15	1241.07	0.0972415	0.0625986	1.55341	0.120324	0.573258	non-clip
Zfr	22763	zinc finger RNA binding protein	3372.64	0.0774203	0.0497203	1.55712	0.119442	0.573258	stringent
Emc1	230866	ER membrane protein complex subunit 1	2179.47	-0.0757356	0.0489168	-1.54825	0.121561	0.574471	non-clip
Plod1	18822	procollagen-lysine, 2-oxoglutarate 5-dioxygenase 1	390.466	0.150347	0.0970942	1.54847	0.12151	0.574471	non-clip
Ier5l	72500	immediate early response 5-like	201.143	-0.187294	0.121054	-1.5472	0.121816	0.574982	non-clip
Zfp451	98403	zinc finger protein 451	474.112	0.125469	0.0811005	1.54708	0.121844	0.574982	high
Bloc1s2	73689	biogenesis of lysosomal organelles complex-1, subunit 2	225.035	0.179945	0.11635	1.54658	0.121965	0.575138	non-clip
Foxo3	56484	forkhead box O3	343.252	-0.140383	0.0908066	-1.54595	0.122116	0.575438	low
Bcr	110279	breakpoint cluster region	880.637	-0.107889	0.06994	-1.54259	0.122929	0.576384	high
Cfdp1	23837	craniofacial development protein 1	481.128	-0.122726	0.0795479	-1.54279	0.122881	0.576384	non-clip
Cmas	12764	cytidine monophospho-N-acetylneuraminic acid synthetase	415.922	-0.134979	0.0874566	-1.54338	0.122739	0.576384	non-clip
Lrba	80877	LPS-responsive beige-like anchor	435.065	0.129648	0.084025	1.54296	0.122839	0.576384	high
Mark2	13728	MAP/microtubule affinity regulating kinase 2	619.234	-0.114161	0.0739397	-1.54397	0.122595	0.576384	high
Scaf4	224432	SR-related CTD-associated factor 4	315.299	-0.171448	0.111102	-1.54316	0.122793	0.576384	low
Shisa7	232813	shisa family member 7	862.584	-0.116423	0.0753854	-1.54437	0.122499	0.576384	non-clip
Ncoa2	17978	nuclear receptor coactivator 2	694.75	-0.110542	0.0716939	-1.54186	0.123108	0.576809	stringent
Kcnip3	56461	Kv channel interacting protein 3, calsenilin	630.365	-0.117203	0.0760517	-1.54109	0.123295	0.577134	low
Polr2k	17749	polymerase (RNA) II (DNA directed) polypeptide K	217.04	0.17372	0.112764	1.54056	0.123424	0.577134	non-clip
Rab5b	19344	RAB5B, member RAS oncogene family	680.176	0.113284	0.0735373	1.54049	0.12344	0.577134	non-clip
Flt1	14254	FMS-like tyrosine kinase 1	236.273	-0.172682	0.112161	-1.53959	0.123661	0.577346	non-clip
Ktn1	16709	kinectin 1	1050.6	-0.0967349	0.0628301	-1.53963	0.123651	0.577346	non-clip
Ggt7	207182	gamma-glutamyltransferase 7	1507.86	-0.0929137	0.0603695	-1.53908	0.123784	0.577514	non-clip
Rnf7	19823	ring finger protein 7	337.013	0.140987	0.0916465	1.53838	0.123955	0.577903	non-clip
Ncbp1	433702	nuclear cap binding protein subunit 1	621.748	0.11418	0.0742492	1.53779	0.1241	0.578072	non-clip
Zbtb38	245007	zinc finger and BTB domain containing 38	586.189	-0.115793	0.0753117	-1.53751	0.124167	0.578072	high
Spon1	233744	spondin 1, (f-spondin) extracellular matrix protein	2605.87	-0.0722638	0.0470174	-1.53696	0.124304	0.578298	non-clip
Laptm5	16792	lysosomal-associated protein transmembrane 5	385.186	0.154884	0.100812	1.53636	0.124449	0.578454	non-clip
Rab10	19325	RAB10, member RAS oncogene family	1343.16	0.105321	0.0685638	1.5361	0.124513	0.578454	non-clip
2810403A07Rik	74200	RIKEN cDNA 2810403A07 gene	249.849	0.162898	0.106332	1.53197	0.12553	0.579299	non-clip
5730455P16Rik	70591	RIKEN cDNA 5730455P16 gene	591.669	-0.110769	0.0722324	-1.5335	0.125152	0.579299	non-clip
Bcl6	12053	B cell leukemia/lymphoma 6	673.04	0.109103	0.0714452	1.52709	0.12674	0.579299	low
Cetn3	12626	centrin 3	502.237	0.118939	0.0780091	1.52468	0.127339	0.579299	non-clip
Chid1	68038	chitinase domain containing 1	496.013	0.119514	0.0780203	1.53183	0.125564	0.579299	non-clip
Chka	12660	choline kinase alpha	701.653	0.107156	0.0699421	1.53207	0.125506	0.579299	non-clip
Eef1d	66656	eukaryotic translation elongation factor 1 delta (guanine nucleotide exchange protein)	575.142	-0.124636	0.0816035	-1.52733	0.126679	0.579299	non-clip
Epha6	13840	Eph receptor A6	2087.11	0.082887	0.0543829	1.52414	0.127475	0.579299	high
Faah	14073	fatty acid amide hydrolase	1104.54	-0.10396	0.06822	-1.5239	0.127534	0.579299	non-clip
Frg1	14300	FSHD region gene 1	259.856	-0.161071	0.105269	-1.53009	0.125993	0.579299	non-clip
Hipk1	15257	homeodomain interacting protein kinase 1	596.152	0.120556	0.0787485	1.53089	0.125796	0.579299	stringent
Hmg20a	66867	high mobility group 20A	667.573	-0.108592	0.0709823	-1.52984	0.126056	0.579299	non-clip
Irf2	16363	interferon regulatory factor 2	214.566	-0.17604	0.115173	-1.52849	0.126392	0.579299	non-clip
Mrpl12	56282	mitochondrial ribosomal protein L12	262.699	-0.16278	0.106722	-1.52527	0.127191	0.579299	non-clip
Mrpl23	19935	mitochondrial ribosomal protein L23	305.249	0.154441	0.101331	1.52413	0.127477	0.579299	non-clip
Mta1	116870	metastasis associated 1	295.936	-0.14642	0.095995	-1.52529	0.127188	0.579299	high
Nav1	215690	neuron navigator 1	807.463	-0.099426	0.0649431	-1.53097	0.125776	0.579299	high
Ndst1	15531	N-deacetylase/N-sulfotransferase (heparan glucosaminyl) 1	299.467	-0.156107	0.102437	-1.52393	0.127526	0.579299	stringent
Nit1	27045	nitrilase 1	233.771	0.168458	0.110356	1.52649	0.126887	0.579299	non-clip
Nup85	445007	nucleoporin 85	230.911	0.169021	0.110932	1.52364	0.127599	0.579299	non-clip
Pcsk2	18549	proprotein convertase subtilisin/kexin type 2	3394.3	-0.0703604	0.0461722	-1.52387	0.127541	0.579299	non-clip
Phip	83946	pleckstrin homology domain interacting protein	339.236	-0.147211	0.0965316	-1.525	0.127258	0.579299	low
Ppp1r10	52040	protein phosphatase 1, regulatory subunit 10	762.144	-0.122003	0.0798799	-1.52733	0.126679	0.579299	non-clip
Rsl24d1	225215	ribosomal L24 domain containing 1	503.21	0.131321	0.086002	1.52696	0.126772	0.579299	non-clip
Slc11a2	18174	solute carrier family 11 (proton-coupled divalent metal ion transporters), member 2	446.324	0.129405	0.0847597	1.52672	0.12683	0.579299	non-clip
Slc12a6	107723	solute carrier family 12, member 6	516.176	0.11605	0.0761428	1.5241	0.127483	0.579299	high
Tbrg4	21379	transforming growth factor beta regulated gene 4	202.027	-0.187612	0.122673	-1.52936	0.126175	0.579299	non-clip
Tceb1	67923	transcription elongation factor B (SIII), polypeptide 1	697.175	0.133544	0.0871252	1.53279	0.125328	0.579299	non-clip
Tmem245	242474	transmembrane protein 245	276.047	0.153026	0.0997605	1.53393	0.125047	0.579299	non-clip
Tmsb4x	19241	thymosin, beta 4, X chromosome	9122.26	0.0642692	0.0419845	1.53079	0.125822	0.579299	non-clip
Tspyl2	52808	TSPY-like 2	679.157	0.111847	0.0730051	1.53205	0.125511	0.579299	low
Txnl4a	27366	thioredoxin-like 4A	331.684	0.143891	0.0944202	1.52394	0.127524	0.579299	non-clip
Wdr61	66317	WD repeat domain 61	364.514	0.135487	0.0888826	1.52434	0.127424	0.579299	non-clip
Nr1d1	217166	nuclear receptor subfamily 1, group D, member 1	2197.38	-0.0780856	0.0513019	-1.52208	0.127989	0.579471	low
Nt5dc3	103466	5'-nucleotidase domain containing 3	1403.49	-0.0840657	0.0552255	-1.52223	0.127952	0.579471	low
Tecr	106529	trans-2,3-enoyl-CoA reductase	4613.19	0.0687396	0.0451484	1.52253	0.127877	0.579471	non-clip
Tpm3	59069	tropomyosin 3, gamma	1861.52	-0.0860282	0.0564855	-1.52301	0.127755	0.579471	non-clip
Cdh9	12565	cadherin 9	202.4	0.174739	0.114856	1.52138	0.128166	0.579873	non-clip
Fzd3	14365	frizzled class receptor 3	298.979	0.156898	0.103155	1.52099	0.128262	0.579911	high
Psmc1	19179	protease (prosome, macropain) 26S subunit, ATPase 1	1320.37	0.08694	0.0571792	1.52048	0.12839	0.580089	non-clip
Sf1	22668	splicing factor 1	1383.81	-0.0827856	0.0544655	-1.51996	0.12852	0.580281	low
Fn1	14268	fibronectin 1	249.116	-0.169165	0.111399	-1.51855	0.128875	0.580687	non-clip
Kat7	217127	K(lysine) acetyltransferase 7	1094.04	-0.0923163	0.0607743	-1.519	0.128762	0.580687	high
P4ha1	18451	procollagen-proline, 2-oxoglutarate 4-dioxygenase (proline 4-hydroxylase), alpha 1 polypeptide	630.059	0.106019	0.069807	1.51874	0.128828	0.580687	non-clip
Cpeb3	208922	cytoplasmic polyadenylation element binding protein 3	591.938	-0.119631	0.0789092	-1.51606	0.129505	0.580961	low
Fhl1	14199	four and a half LIM domains 1	678.71	0.110334	0.0727098	1.51746	0.129151	0.580961	non-clip
Ift74	67694	intraflagellar transport 74	405.394	0.139876	0.0922746	1.51587	0.129553	0.580961	non-clip
Rpl10a	19896	ribosomal protein L10A	877.579	-0.0981031	0.0647124	-1.51598	0.129523	0.580961	non-clip
Sh3glb1	54673	SH3-domain GRB2-like B1 (endophilin)	430.107	0.128424	0.0846967	1.51628	0.129449	0.580961	non-clip
Trafd1	231712	TRAF type zinc finger domain containing 1	435.871	-0.128636	0.0847756	-1.51737	0.129173	0.580961	non-clip
Tubb3	22152	tubulin, beta 3 class III	3410.93	-0.0630341	0.0415714	-1.51629	0.129447	0.580961	non-clip
Atl1	73991	atlastin GTPase 1	2517.21	0.0698355	0.046087	1.5153	0.129697	0.5811	non-clip
Ube2o	217342	ubiquitin-conjugating enzyme E2O	1648.56	-0.0891681	0.0588551	-1.51504	0.129761	0.5811	non-clip
Atf4	11911	activating transcription factor 4	278.098	-0.174056	0.115104	-1.51216	0.130494	0.581241	non-clip
Ddn	13199	dendrin	2844.8	-0.107446	0.0710171	-1.51296	0.13029	0.581241	stringent
Def8	23854	differentially expressed in FDCP 8	212.401	-0.173407	0.114621	-1.51287	0.130313	0.581241	low
Epn2	13855	epsin 2	734.202	-0.101004	0.0667958	-1.51214	0.130499	0.581241	low
Il1a	16175	interleukin 1 alpha	1066.64	0.404467	0.267363	1.5128	0.13033	0.581241	non-clip
Keap1	50868	kelch-like ECH-associated protein 1	342.361	-0.142846	0.094425	-1.5128	0.130331	0.581241	non-clip
Prpf6	68879	pre-mRNA splicing factor 6	685.499	-0.111042	0.0733877	-1.51308	0.130259	0.581241	non-clip
Synpo	104027	synaptopodin	1306.39	-0.0897604	0.0593197	-1.51316	0.130238	0.581241	high
Atp2b4	381290	ATPase, Ca++ transporting, plasma membrane 4	633.252	-0.137519	0.090972	-1.51166	0.130621	0.581389	low
Bmpr1b	12167	bone morphogenetic protein receptor, type 1B	224.27	0.170986	0.11318	1.51074	0.130854	0.582033	low
Clip3	76686	CAP-GLY domain containing linker protein 3	4141.49	-0.0726702	0.0481465	-1.50935	0.131208	0.583217	high
Papss2	23972	3'-phosphoadenosine 5'-phosphosulfate synthase 2	252.343	0.167961	0.111313	1.50891	0.131321	0.583324	non-clip
Smarca5	93762	SWI/SNF related, matrix associated, actin dependent regulator of chromatin, subfamily a, member 5	622.429	0.111754	0.0740937	1.50828	0.131482	0.583647	non-clip
Kndc1	76484	kinase non-catalytic C-lobe domain (KIND) containing 1	894.28	-0.095266	0.0632054	-1.50724	0.131748	0.584132	high
Ufc1	66155	ubiquitin-fold modifier conjugating enzyme 1	563.29	0.109982	0.0729729	1.50716	0.131769	0.584132	non-clip
Hn1	15374	hematological and neurological expressed sequence 1	1006.13	0.0937447	0.0622141	1.50681	0.13186	0.584141	non-clip
Dnm1	13429	dynamin 1	14443.2	-0.0491637	0.0326382	-1.50632	0.131984	0.584298	high
Bhlhb9	70237	basic helix-loop-helix domain containing, class B9	827.739	0.107017	0.0710795	1.50559	0.132172	0.584735	non-clip
Phb	18673	prohibitin	834.649	0.0975223	0.0648095	1.50475	0.132388	0.585299	non-clip
Ust	338362	uronyl-2-sulfotransferase	242.219	-0.158404	0.105327	-1.50392	0.132602	0.585854	low
Gabrb2	14401	gamma-aminobutyric acid (GABA) A receptor, subunit beta 2	3181.85	0.0687864	0.0457681	1.50293	0.132856	0.586581	non-clip
Fam115a	NA	NA	4580.57	-0.0635001	0.0422676	-1.50234	0.13301	0.586867	non-clip
Shank1	243961	SH3/ankyrin domain gene 1	1291.86	-0.106917	0.0711901	-1.50185	0.133137	0.587033	stringent
Asxl1	228790	additional sex combs like 1	553.833	-0.127124	0.0847774	-1.4995	0.133743	0.587738	low
Atxn7l3b	382423	ataxin 7-like 3B	564.701	-0.11465	0.0764441	-1.49979	0.13367	0.587738	non-clip
Gpcpd1	74182	glycerophosphocholine phosphodiesterase 1	785.739	0.110558	0.0736918	1.50028	0.133542	0.587738	non-clip
Kctd12	239217	potassium channel tetramerisation domain containing 12	831.226	-0.123081	0.0820565	-1.49996	0.133625	0.587738	non-clip
Znhit1	70103	zinc finger, HIT domain containing 1	306.135	-0.144096	0.096032	-1.5005	0.133484	0.587738	non-clip
Acin1	56215	apoptotic chromatin condensation inducer 1	875.468	-0.104638	0.0698423	-1.49821	0.134079	0.58799	non-clip
Cox5a	12858	cytochrome c oxidase subunit Va	2972.04	0.083232	0.055584	1.49741	0.134287	0.58799	non-clip
Dmxl1	240283	Dmx-like 1	599.96	0.115307	0.0770315	1.49688	0.134426	0.58799	stringent
Rps18	20084	ribosomal protein S18	570.968	-0.110938	0.0740786	-1.49758	0.134243	0.58799	non-clip
Tmem150c	231503	transmembrane protein 150C	387.829	-0.141879	0.0947577	-1.49729	0.134319	0.58799	non-clip
Tpi1	21991	triosephosphate isomerase 1	7082.24	-0.065642	0.0438194	-1.49801	0.13413	0.58799	non-clip
Wdr33	74320	WD repeat domain 33	502.487	-0.123752	0.0826728	-1.49689	0.134421	0.58799	non-clip
Cpne8	66871	copine VIII	658.245	0.113182	0.075673	1.49567	0.134739	0.588577	non-clip
Nfu1	56748	NFU1 iron-sulfur cluster scaffold	395.863	0.138691	0.0927117	1.49594	0.13467	0.588577	non-clip
Hcn2	15166	hyperpolarization-activated, cyclic nucleotide-gated K+ 2	345.807	0.132533	0.0887011	1.49415	0.135136	0.588766	stringent
Nefh	380684	neurofilament, heavy polypeptide	520.758	-0.139909	0.0935954	-1.49483	0.13496	0.588766	non-clip
Skil	20482	SKI-like	1057.19	-0.0934451	0.0625412	-1.49414	0.13514	0.588766	low
Tagln2	21346	transgelin 2	295.971	-0.150218	0.100496	-1.49476	0.134977	0.588766	non-clip
Actr6	67019	ARP6 actin-related protein 6	295.564	0.151281	0.101324	1.49305	0.135425	0.588988	non-clip
F3	14066	coagulation factor III	746.789	0.124118	0.0831049	1.49351	0.135303	0.588988	non-clip
Usp5	22225	ubiquitin specific peptidase 5 (isopeptidase T)	2622.46	-0.0703515	0.0471235	-1.49292	0.135459	0.588988	non-clip
Setd7	73251	SET domain containing (lysine methyltransferase) 7	413.209	-0.134778	0.0903112	-1.49237	0.135602	0.589221	high
Abcf2	27407	ATP-binding cassette, sub-family F (GCN20), member 2	792.117	-0.0990184	0.0664873	-1.48928	0.136413	0.589543	non-clip
AI597479	98404	expressed sequence AI597479	220.337	-0.164019	0.110392	-1.48579	0.137335	0.589543	non-clip
Aktip	14339	thymoma viral proto-oncogene 1 interacting protein	241.874	0.160131	0.107652	1.48748	0.136888	0.589543	low
Blzf1	66352	basic leucine zipper nuclear factor 1	250.603	0.159342	0.107093	1.48788	0.136782	0.589543	non-clip
Ccl3	20302	chemokine (C-C motif) ligand 3	2182.14	0.294103	0.197971	1.48558	0.137389	0.589543	non-clip
Cnot2	72068	CCR4-NOT transcription complex, subunit 2	600.37	0.119892	0.0804095	1.49101	0.135958	0.589543	low
Coq9	67914	coenzyme Q9	201.968	-0.177464	0.119229	-1.48843	0.136637	0.589543	non-clip
Dpysl3	22240	dihydropyrimidinase-like 3	812.643	-0.098375	0.0662631	-1.48461	0.137647	0.589543	non-clip
Ept1	28042	ethanolaminephosphotransferase 1 (CDP-ethanolamine-specific)	437.015	0.140388	0.0943236	1.48837	0.136654	0.589543	non-clip
Fam117b	72750	family with sequence similarity 117, member B	378.761	0.132814	0.0892971	1.48733	0.136929	0.589543	non-clip
Hap1	15114	huntingtin-associated protein 1	599.598	-0.119169	0.0800698	-1.48832	0.136668	0.589543	non-clip
Magi1	14924	membrane associated guanylate kinase, WW and PDZ domain containing 1	438.139	-0.13477	0.0904626	-1.48979	0.13628	0.589543	low
Med23	70208	mediator complex subunit 23	394.527	0.126648	0.0852831	1.48503	0.137536	0.589543	low
Ndufc2	68197	NADH dehydrogenase (ubiquinone) 1, subcomplex unknown, 2	1946.56	0.0727314	0.0489185	1.48679	0.137071	0.589543	non-clip
Olfm1	56177	olfactomedin 1	3911.91	0.0721126	0.0485662	1.48483	0.137589	0.589543	high
Rab5c	19345	RAB5C, member RAS oncogene family	1196.89	0.0938358	0.0631059	1.48696	0.137026	0.589543	non-clip
Rasal1	19415	RAS protein activator like 1 (GAP1 like)	887.719	-0.0932272	0.0627601	-1.48545	0.137424	0.589543	low
Slc35f1	215085	solute carrier family 35, member F1	590.331	-0.107861	0.0725966	-1.48576	0.137344	0.589543	non-clip
Tmx4	52837	thioredoxin-related transmembrane protein 4	2074.25	0.0793786	0.0533755	1.48717	0.136969	0.589543	non-clip
Ubr5	70790	ubiquitin protein ligase E3 component n-recognin 5	1119.79	-0.0979861	0.0657876	-1.48943	0.136374	0.589543	high
Zfand3	21769	zinc finger, AN1-type domain 3	284.391	-0.147904	0.0993394	-1.48887	0.136521	0.589543	non-clip
Zfyve27	319740	zinc finger, FYVE domain containing 27	289.42	-0.154744	0.104193	-1.48517	0.137499	0.589543	non-clip
Spata2	263876	spermatogenesis associated 2	244.788	-0.156567	0.105505	-1.48398	0.137814	0.589878	low
Abracl	73112	ABRA C-terminal like	228.149	0.164487	0.110947	1.48258	0.138187	0.591047	non-clip
Kcnma1	16531	potassium large conductance calcium-activated channel, subfamily M, alpha member 1	1112.75	0.0940561	0.0634683	1.48194	0.138357	0.591047	stringent
Phka2	110094	phosphorylase kinase alpha 2	234.817	0.160333	0.108179	1.4821	0.138313	0.591047	low
Foxk2	68837	forkhead box K2	257.453	-0.162185	0.109493	-1.48123	0.138544	0.59109	stringent
Itgb1bp1	16413	integrin beta 1 binding protein 1	190.348	0.177399	0.119765	1.48123	0.138546	0.59109	non-clip
Atad3a	108888	ATPase family, AAA domain containing 3A	247.461	-0.162742	0.109994	-1.47955	0.138993	0.592457	non-clip
Idh1	15926	isocitrate dehydrogenase 1 (NADP+), soluble	901.742	0.0958315	0.0647795	1.47935	0.139047	0.592457	non-clip
Uqcrq	22272	ubiquinol-cytochrome c reductase, complex III subunit VII	782.141	0.109135	0.0737893	1.47901	0.139138	0.592462	non-clip
Mrto4	69902	mRNA turnover 4, ribosome maturation factor	260.548	-0.164403	0.111252	-1.47775	0.139474	0.593125	non-clip
Ssr3	67437	signal sequence receptor, gamma	1133.81	0.0864225	0.0584817	1.47777	0.139469	0.593125	non-clip
Trappc8	75964	trafficking protein particle complex 8	673.096	0.108277	0.0733349	1.47647	0.139817	0.593847	high
Uchl3	50933	ubiquitin carboxyl-terminal esterase L3 (ubiquitin thiolesterase)	266.382	0.172294	0.116695	1.47645	0.139824	0.593847	non-clip
Acad8	66948	acyl-Coenzyme A dehydrogenase family, member 8	198.671	-0.174264	0.118182	-1.47453	0.140338	0.594335	non-clip
Ak3	56248	adenylate kinase 3	332.139	0.139469	0.0945893	1.47448	0.140354	0.594335	low
Arid4a	238247	AT rich interactive domain 4A (RBP1-like)	348.146	-0.140674	0.0956529	-1.47067	0.14138	0.594335	non-clip
Armc8	74125	armadillo repeat containing 8	852.22	0.100711	0.0687584	1.4647	0.143002	0.594335	non-clip
Atp5e	67126	ATP synthase, H+ transporting, mitochondrial F1 complex, epsilon subunit	749.004	-0.102506	0.06988	-1.46689	0.142407	0.594335	non-clip
Ccnt1	12455	cyclin T1	247.996	-0.161846	0.110443	-1.46543	0.142803	0.594335	low
Cct8	12469	chaperonin containing Tcp1, subunit 8 (theta)	3093.93	0.0680141	0.0462325	1.47113	0.141256	0.594335	non-clip
Coq5	52064	coenzyme Q5 methyltransferase	227.765	-0.158687	0.10811	-1.46783	0.142151	0.594335	non-clip
Dnajb12	56709	DnaJ heat shock protein family (Hsp40) member B12	417.675	0.134908	0.0918896	1.46815	0.142063	0.594335	non-clip
Dr1	13486	down-regulator of transcription 1	233.058	0.1647	0.111821	1.47289	0.14078	0.594335	non-clip
Gsk3b	56637	glycogen synthase kinase 3 beta	1463.48	0.0825088	0.0560345	1.47246	0.140895	0.594335	high
Herc2	15204	HECT and RLD domain containing E3 ubiquitin protein ligase 2	1885.85	-0.0853308	0.0580575	-1.46976	0.141626	0.594335	stringent
Hk1	15275	hexokinase 1	4872.1	-0.0598018	0.040765	-1.46699	0.142379	0.594335	low
Ipo11	76582	importin 11	1011.01	0.0936047	0.0637705	1.46784	0.142148	0.594335	low
Kcnc2	268345	potassium voltage gated channel, Shaw-related subfamily, member 2	500.137	-0.11191	0.0760189	-1.47213	0.140985	0.594335	non-clip
Ncaph2	52683	non-SMC condensin II complex, subunit H2	534.162	-0.119831	0.0816812	-1.46706	0.14236	0.594335	non-clip
Ndfip2	76273	Nedd4 family interacting protein 2	1258.89	0.0859243	0.058415	1.47093	0.14131	0.594335	non-clip
Nrp2	18187	neuropilin 2	472.867	-0.120762	0.0822008	-1.4691	0.141805	0.594335	non-clip
Pgm3	109785	phosphoglucomutase 3	202.629	0.167877	0.114594	1.46498	0.142927	0.594335	non-clip
Pianp	319352	PILR alpha associated neural protein	510.802	-0.129044	0.0876852	-1.47167	0.14111	0.594335	non-clip
Rab12	19328	RAB12, member RAS oncogene family	465.829	-0.11902	0.0807116	-1.47463	0.140313	0.594335	non-clip
Rab3b	69908	RAB3B, member RAS oncogene family	670.194	0.103681	0.0707526	1.4654	0.142813	0.594335	non-clip
Rps25	75617	ribosomal protein S25	1558.43	-0.0765322	0.0519503	-1.47318	0.140702	0.594335	low
Scg5	20394	secretogranin V	2826.24	-0.0879155	0.0599368	-1.4668	0.142429	0.594335	non-clip
Slc39a10	227059	solute carrier family 39 (zinc transporter), member 10	1415.29	0.110239	0.0749234	1.47135	0.141195	0.594335	high
Sparcl1	13602	SPARC-like 1	43189	0.0916864	0.0624851	1.46733	0.142286	0.594335	low
Srgap2	14270	SLIT-ROBO Rho GTPase activating protein 2	571.281	0.110687	0.0755704	1.46469	0.143005	0.594335	high
Tecpr2	104859	tectonin beta-propeller repeat containing 2	705.074	-0.10729	0.0732333	-1.46505	0.142908	0.594335	low
Tfdp1	21781	transcription factor Dp 1	233.763	0.157196	0.10691	1.47036	0.141464	0.594335	non-clip
Tmed4	103694	transmembrane emp24 protein transport domain containing 4	480.393	0.132185	0.0901379	1.46647	0.14252	0.594335	non-clip
Tmem87a	211499	transmembrane protein 87A	825.612	0.093569	0.0635349	1.47272	0.140827	0.594335	non-clip
Tmod2	50876	tropomodulin 2	2120.44	-0.0700882	0.0475978	-1.47251	0.140883	0.594335	low
Ube2h	22214	ubiquitin-conjugating enzyme E2H	544.352	0.122816	0.083852	1.46468	0.143009	0.594335	non-clip
Uvrag	78610	UV radiation resistance associated gene	312.743	-0.142838	0.0972018	-1.4695	0.141698	0.594335	non-clip
Slitrk5	75409	SLIT and NTRK-like family, member 5	797.983	0.0975616	0.0666357	1.4641	0.143166	0.594611	high
Efhd2	27984	EF hand domain containing 2	736.038	-0.103786	0.0709203	-1.46342	0.143352	0.594789	non-clip
Ptplb	NA	NA	381.895	0.129137	0.0882516	1.46329	0.143389	0.594789	non-clip
Fam160b1	226252	family with sequence similarity 160, member B1	290.88	-0.144943	0.0991318	-1.46212	0.143708	0.595737	low
[truncated: 11,686 more rows]

## Sheet: dhpgXbas_rna
symbol	entrez	genename	baseMean	log2FoldChange	lfcSE	stat	pvalue	padj	clip_group
[truncated: 17,521 more rows]

[truncated: 2 more sheets: dhpgXbas_ribo, tsc_dhpg_de_overlap]
