# Supplementary material for: Ribosome profiling in mouse hippocampus: plasticity-induced regulation and bidirectional control by TSC2 and FMRP
Source: Mol Autism. 2020 Oct 14;11:78. doi: 10.1186/s13229-020-00384-9 (PMC7556950; doi:10.1186/s13229-020-00384-9)
Supplement: Supplementary file 5 — Additional file 5: Table S4. Table of anota2seq output for RNA, RPF, and TE expression changes for Tsc2+/−/WT. The delta tab has calculated expression changes (log2FC) for RNA, RPF, and TE. The total mRNA tab has analysis for RNA expression changes (log2FC). The translated mRNA tab has analysis for RPF expression changes (log2FC). The buffering tab has analysis for TE expression changes (log2FC) that likely leads to translational buffering. The translation tab has analysis for TE expression changes (log2FC) that likely leads to altered protein levels. [file 13229_2020_384_MOESM5_ESM.xlsx]

## Sheet: delta_tsc
symbol	rna_log2fc	rpf_log2fc	te_log2fc
0610007P14Rik	0.0757218	0.0545765	-0.0211453
0610009B22Rik	0.111776	0.0723065	-0.03947
0610009O20Rik	0.0439741	-0.0886918	-0.132666
0610010F05Rik	0.00378993	0.0621649	0.058375
0610010K14Rik	-0.143003	-0.179495	-0.0364917
0610011F06Rik	-0.0413017	-0.116818	-0.0755167
0610037L13Rik	-0.0222573	0.111756	0.134014
0610040J01Rik	-0.167323	0.0458483	0.213172
1110001J03Rik	-0.0488918	0.115443	0.164334
1110004E09Rik	0.0431358	0.136655	0.0935188
1110004F10Rik	0.00761186	0.0143193	0.00670743
1110007C09Rik	0.182131	-0.180315	-0.362447
1110008F13Rik	-0.133051	0.187746	0.320797
1110008L16Rik	-0.100999	-0.00887955	0.0921195
1110008P14Rik	-0.0996615	-0.00376408	0.0958975
1110012L19Rik	-0.0482402	0.152884	0.201124
1110017D15Rik	-0.376018	-0.164341	0.211676
1110032A03Rik	0.147148	-0.00175776	-0.148905
1110032F04Rik	-0.0769839	-0.0956554	-0.0186715
1110034G24Rik	-0.180587	0.32729	0.507877
1110037F02Rik	0.0155428	0.0334629	0.0179201
1110038F14Rik	-0.0111761	0.0605386	0.0717146
1110051M20Rik	0.0533296	0.00796123	-0.0453684
1110057K04Rik	0.0192991	0.0174398	-0.0018593
1110058L19Rik	0.0746304	-0.0541846	-0.128815
1110059E24Rik	0.0890542	0.0245791	-0.0644751
1110059G10Rik	-0.115769	-0.110939	0.00482923
1110065P20Rik	-0.239652	0.115765	0.355416
1190002N15Rik	0.015374	0.141331	0.125957
1190005I06Rik	-0.473738	-0.114603	0.359135
1190007I07Rik	-0.245618	0.0837429	0.329361
1200014J11Rik	0.055847	-0.025178	-0.081025
1500009L16Rik	-0.0567841	0.0162294	0.0730136
1600002H07Rik	-0.0931184	-0.227794	-0.134676
1600002K03Rik	0.140106	0.226086	0.0859803
1600012H06Rik	0.0474412	0.0911508	0.0437096
1600014C10Rik	0.000780573	0.137804	0.137023
1700001L19Rik	0.0410155	-0.143141	-0.184157
1700001O22Rik	-0.0410356	-0.00177924	0.0392563
1700003E16Rik	0.0642642	0.111564	0.0473001
1700003M02Rik	-0.11043	0.189114	0.299543
1700007K13Rik	0.0448767	0.101639	0.0567618
1700010I14Rik	-0.285778	-0.241224	0.0445539
1700013F07Rik	-0.115052	0.249683	0.364734
1700017B05Rik	0.0440329	-0.201594	-0.245627
1700019D03Rik	-0.0996529	0.00154537	0.101198
1700019G17Rik	-0.132776	0.292043	0.424819
1700021F05Rik	0.0156999	0.0122294	-0.00347054
1700021K19Rik	-0.02824	-0.00316174	0.0250782
1700023E05Rik	0.164178	0.254042	0.0898641
1700024P16Rik	0.0328463	-0.00422296	-0.0370692
1700025G04Rik	0.0717229	0.0541232	-0.0175997
1700028P14Rik	-0.144607	0.396565	0.541172
1700029J07Rik	0.00811925	0.050794	0.0426748
1700030J22Rik	0.152129	-0.0950905	-0.247219
1700030K09Rik	0.0258149	0.186335	0.16052
1700037C18Rik	-0.0337965	0.413765	0.447561
1700037H04Rik	0.0112927	0.0639234	0.0526306
1700040L02Rik	-0.041484	0.133858	0.175342
1700049G17Rik	-0.045877	0.227741	0.273617
1700052N19Rik	0.0684039	0.0769769	0.00857296
1700066M21Rik	0.0316245	0.0318509	0.000226386
1700084C01Rik	0.0246777	0.116638	0.0919602
1700088E04Rik	-0.0274025	0.0193065	0.046709
1700094D03Rik	-0.0300373	0.195387	0.225425
1700123O20Rik	-0.18875	-0.0458333	0.142917
1810009A15Rik	-0.124979	-0.084329	0.0406495
1810011O10Rik	-0.0520867	0.181942	0.234029
1810013L24Rik	0.000321688	-0.0771175	-0.0774392
1810022K09Rik	-0.0958263	0.153756	0.249582
1810026J23Rik	-0.0287476	-0.0618665	-0.0331189
1810030O07Rik	-0.0390206	-0.164982	-0.125962
1810037I17Rik	-0.0205251	-0.169692	-0.149167
1810041L15Rik	0.0673193	-0.205471	-0.27279
1810043G02Rik	-0.0405813	-0.138591	-0.0980098
1810043H04Rik	-0.061408	-0.288747	-0.227339
1810055G02Rik	0.109281	0.149988	0.040707
2010012O05Rik	0.0189988	-0.0973088	-0.116308
2010107E04Rik	-0.0779294	-0.0118586	0.0660708
2010107G23Rik	-0.106317	-0.0974817	0.00883549
2010111I01Rik	0.00527694	-0.269406	-0.274683
2010300C02Rik	0.0563186	-0.0629231	-0.119242
2010315B03Rik	-0.0412556	0.0444612	0.0857167
2210013O21Rik	-0.0247038	-0.0224396	0.00226419
2210016F16Rik	-0.0830339	-0.0800206	0.00301327
2210016L21Rik	-0.00810944	-0.116086	-0.107977
2210018M11Rik	0.031027	-0.0339388	-0.0649658
2210404O09Rik	0.109468	0.0152344	-0.0942337
2210408I21Rik	-0.00237245	0.155177	0.157549
2300009A05Rik	-0.0231545	-0.16458	-0.141426
2310003H01Rik	0.00849286	0.0199022	0.0114093
2310009B15Rik	-0.0885106	-0.135134	-0.0466237
2310011J03Rik	0.0478034	0.0999524	0.052149
2310022A10Rik	-0.0156586	-0.117058	-0.101399
2310022B05Rik	-0.0241222	-0.05499	-0.0308678
2310030G06Rik	-0.241082	-0.029203	0.211879
2310033P09Rik	0.0186737	-0.0105034	-0.0291771
2310035C23Rik	-0.0889927	0.0590568	0.14805
2310036O22Rik	0.0215889	-0.129112	-0.150701
2310039H08Rik	-0.320207	-0.3693	-0.0490932
2310045N01Rik	-0.0253955	0.138708	0.164103
2310047M10Rik	0.00855782	-0.112659	-0.121217
2310057M21Rik	-0.0301439	-0.01569	0.0144539
2310061I04Rik	0.0551821	-0.267988	-0.32317
2310067B10Rik	0.114735	-0.0787108	-0.193446
2410002F23Rik	-0.0641605	-0.0714331	-0.00727266
2410004B18Rik	-0.0405801	-0.0487724	-0.00819223
2410004P03Rik	-0.330766	0.00341143	0.334178
2410015M20Rik	-0.0494493	-0.0998444	-0.0503951
2410016O06Rik	-0.028897	-0.163052	-0.134155
2410089E03Rik	0.0577534	0.0902315	0.0324781
2410127L17Rik	-0.211974	0.0319263	0.2439
2410131K14Rik	-0.0869179	-0.0980055	-0.0110877
2510002D24Rik	-0.056737	-0.126356	-0.0696192
2510003E04Rik	0.0327155	0.0147129	-0.0180026
2510009E07Rik	0.0244581	0.0242349	-0.00022317
2510039O18Rik	-0.032702	-0.0318037	0.000898312
2610002J02Rik	-0.0386722	0.130324	0.168996
2610002M06Rik	0.0510184	0.030987	-0.0200314
2610008E11Rik	-0.0611497	0.0218394	0.0829891
2610015P09Rik	-0.0157226	-0.116678	-0.100955
2610034B18Rik	0.0229839	-0.0584847	-0.0814686
2610034M16Rik	0.0655596	-0.0239962	-0.0895557
2610044O15Rik8	-0.0688042	0.397823	0.466627
2610301B20Rik	-0.0441886	0.119635	0.163823
2610507B11Rik	0.0775809	-0.0181692	-0.0957501
2610524H06Rik	0.22193	-0.107935	-0.329865
2700029M09Rik	-0.117756	-0.00194643	0.115809
2700049A03Rik	0.172294	0.132995	-0.0392996
2700060E02Rik	-0.0740211	0.126991	0.201012
2700062C07Rik	0.0224132	0.254025	0.231611
2700081O15Rik	0.0464454	-0.0223751	-0.0688205
2700089E24Rik	-0.0417123	-0.0120505	0.0296618
2700094K13Rik	-0.0416821	-0.0599306	-0.0182485
2700097O09Rik	0.0810892	0.248754	0.167665
2810004N23Rik	0.073399	0.101938	0.0285394
2810006K23Rik	0.0185319	0.142685	0.124154
2810021J22Rik	-0.108532	-0.156859	-0.0483277
2810403A07Rik	0.00522193	0.121899	0.116678
2810408M09Rik	-0.111195	-0.23994	-0.128745
2810417H13Rik	0.0347494	0.179928	0.145178
2810428I15Rik	-0.147147	-0.0328367	0.11431
2810459M11Rik	-0.120535	0.0379407	0.158475
2810474O19Rik	-0.0823703	0.0132512	0.0956214
2900011O08Rik	0.00415786	-0.0309666	-0.0351245
2900026A02Rik	0.0128883	-0.197015	-0.209904
3010026O09Rik	-0.0560073	0.0140233	0.0700307
3110001I22Rik	-0.133764	-0.118512	0.0152519
3110002H16Rik	0.0452314	-0.0359199	-0.0811513
3110007F17Rik	0.342662	0.389701	0.0470381
3110009E18Rik	0.25501	0.603507	0.348497
3110035E14Rik	0.0190722	-0.0985476	-0.11762
3110040N11Rik	-0.235534	-0.235788	-0.000254213
3110043O21Rik	-0.100218	0.000741103	0.100959
3110052M02Rik	0.536253	0.333153	-0.2031
3110057O12Rik	-0.0559577	0.143364	0.199322
3110062M04Rik	-0.0679061	0.161125	0.229031
3110082I17Rik	-0.105424	-0.207596	-0.102173
3300002I08Rik	-0.248885	-0.345692	-0.0968077
3632451O06Rik	-0.0418366	0.0395244	0.081361
3830406C13Rik	0.0688188	-0.11532	-0.184139
4430402I18Rik	0.101829	-0.317237	-0.419066
4632428N05Rik	-0.0801368	-0.139989	-0.0598522
4833420G17Rik	-0.00588665	-0.138324	-0.132437
4833439L19Rik	0.0369427	0.0105974	-0.0263453
4921524J17Rik	0.0655716	0.0979307	0.0323591
4930402H24Rik	0.0410426	0.0273681	-0.0136744
4930430F08Rik	-0.0378715	0.0711714	0.109043
4930432K21Rik	-0.0096142	-0.0799873	-0.0703731
4930452B06Rik	-0.0129923	0.154118	0.16711
4930453N24Rik	-0.102825	0.249715	0.35254
4930503L19Rik	-0.0234763	0.250218	0.273694
4930506M07Rik	-0.0319815	-0.0421579	-0.0101763
4930523C07Rik	0.0196776	-0.0253562	-0.0450338
4930539E08Rik	0.110222	-0.0907411	-0.200963
4930579G24Rik	0.133113	0.107006	-0.0261073
4931406C07Rik	0.0859908	0.160929	0.0749384
4931406P16Rik	-0.0406235	0.0970014	0.137625
4931414P19Rik	-0.0275391	0.0536469	0.0811861
4931428F04Rik	0.0119559	0.0853171	0.0733612
4932438A13Rik	0.0585894	0.0813523	0.0227628
4932438H23Rik	0.272491	0.00741557	-0.265075
4933427D14Rik	0.0036413	-0.0726586	-0.0762998
4933434E20Rik	-0.0623702	0.117138	0.179508
5031439G07Rik	-0.0377139	0.0247818	0.0624957
5330417C22Rik	-0.0256194	0.0754968	0.101116
5430435G22Rik	-0.102199	-0.387882	-0.285683
5730409E04Rik	-0.024433	-0.0562417	-0.0318086
5730455P16Rik	-0.00919001	-0.0787051	-0.0695151
5730508B09Rik	0.03078	-0.18045	-0.21123
5730559C18Rik	-0.0926985	-0.109919	-0.0172204
5830415F09Rik	-0.252132	0.0502144	0.302347
6030419C18Rik	-0.0400968	-0.0574044	-0.0173076
6030458C11Rik	0.00736188	-0.00620801	-0.0135699
6330403A02Rik	0.0709379	0.0457647	-0.0251732
6330403K07Rik	-0.0557534	-0.155478	-0.0997244
6330408A02Rik	-0.098588	-0.206499	-0.107911
6330416G13Rik	0.148852	0.00193897	-0.146913
6430548M08Rik	-0.000318211	-0.0558484	-0.0555302
6430571L13Rik	-0.195164	0.0560226	0.251187
6430573F11Rik	-0.0631901	-0.186166	-0.122976
6820408C15Rik	-0.0371973	-0.0472603	-0.010063
8030462N17Rik	-0.0584781	-0.0795609	-0.0210828
8430419L09Rik	0.0330483	0.0176525	-0.0153958
9030617O03Rik	0.00564467	0.0572613	0.0516166
9030624G23Rik	-0.0164467	0.356393	0.372839
9030624J02Rik	0.0243749	-0.0120175	-0.0363924
9130011E15Rik	-0.047047	-0.0712792	-0.0242321
9130019O22Rik	-0.0238468	-0.26743	-0.243583
9130023H24Rik	-0.0326122	0.141742	0.174354
9130401M01Rik	0.0143407	0.0472012	0.0328604
9230110C19Rik	0.161412	0.211585	0.0501734
9330159F19Rik	0.0364375	0.188757	0.152319
9330182L06Rik	0.0467806	0.0238159	-0.0229647
9430015G10Rik	0.00121964	0.122674	0.121454
9430016H08Rik	-0.0450234	0.0170274	0.0620508
9430020K01Rik	0.0468507	-0.0383643	-0.085215
9530068E07Rik	0.0248916	-0.0943199	-0.119211
9530077C05Rik	0.0902329	0.124089	0.0338564
9630033F20Rik	-0.0166006	0.0535555	0.0701561
9830147E19Rik	0.0110198	0.0650094	0.0539897
9930012K11Rik	-0.0144596	-0.221538	-0.207079
9930021J03Rik	-0.000276077	0.00140402	0.0016801
9930104L06Rik	-0.0654854	-0.0137317	0.0517537
A130010J15Rik	0.0846228	-0.0272868	-0.11191
A230046K03Rik	0.0780397	-0.0166728	-0.0947124
A230050P20Rik	-0.0146696	-0.06961	-0.0549404
A2m	-0.0738623	0.0412419	0.115104
A330050F15Rik	0.189235	-0.0542547	-0.24349
A430005L14Rik	0.0706157	0.287652	0.217036
A430033K04Rik	-0.0999155	-0.155134	-0.0552186
A430105I19Rik	-0.0687713	-0.135261	-0.0664895
A530054K11Rik	-0.216445	0.0713515	0.287797
A730008H23Rik	0.00359904	-1.00371	-1.0073
A730017C20Rik	0.0961784	0.0531941	-0.0429844
A830010M20Rik	-0.0235612	-0.0368117	-0.0132505
A830018L16Rik	0.0308332	0.0510436	0.0202105
A830080D01Rik	0.0645071	-0.0140634	-0.0785704
AA414768	-0.276282	0.194692	0.470975
AA986860	-0.109187	-0.0555365	0.0536502
AA987161	0.0166677	0.189761	0.173094
Aaas	-0.0361161	-0.109347	-0.0732311
Aacs	-0.00204731	-0.000990097	0.00105722
Aaed1	0.0275015	0.0579083	0.0304068
Aagab	-0.0218974	-0.033773	-0.0118755
Aak1	0.0434767	-0.0239596	-0.0674363
Aamdc	0.00320518	0.089946	0.0867408
Aamp	0.0397849	-0.0339072	-0.0736922
Aar2	0.0159175	-0.107976	-0.123893
Aard	-0.044429	-0.0707618	-0.0263328
Aars	0.0387138	-0.0445259	-0.0832398
Aars2	-0.0367419	-0.118231	-0.0814894
Aarsd1	-0.0402136	-0.0430431	-0.00282951
Aasdh	0.0243367	0.0899404	0.0656037
Aasdhppt	-0.0366476	-0.04427	-0.00762239
Aass	-0.0489429	0.092541	0.141484
Aatf	0.051704	0.0836676	0.0319636
Aatk	0.0302652	-0.0927997	-0.123065
Abat	-0.00395742	0.0319809	0.0359383
Abca1	-0.0322653	-0.039396	-0.00713075
Abca2	0.0877735	0.0257014	-0.0620721
Abca3	0.195419	0.0328938	-0.162525
Abca5	-0.0187622	0.0479394	0.0667016
Abca6	0.138261	-0.0488333	-0.187094
Abca7	0.119167	-0.0197594	-0.138926
Abca8a	0.115831	0.073803	-0.042028
Abca8b	0.0811022	-0.0947193	-0.175822
Abca9	0.086567	0.0383501	-0.0482168
Abcb10	0.0348819	0.0199368	-0.014945
Abcb1a	-0.00434904	0.00930657	0.0136556
Abcb1b	0.216936	0.0930069	-0.123929
Abcb4	0.0955271	0.0050222	-0.0905049
Abcb6	0.0405737	-0.0584306	-0.0990043
Abcb7	-0.0313088	0.129918	0.161227
Abcb8	0.0217878	0.017307	-0.00448074
Abcb9	0.0276603	0.0592543	0.0315941
Abcc1	0.108584	-0.0186593	-0.127244
Abcc10	0.0892534	-0.035993	-0.125246
Abcc3	0.299951	-0.0271257	-0.327077
Abcc4	-0.140331	-0.0470942	0.0932368
Abcc5	0.0564546	0.0461557	-0.0102989
Abcc8	0.0498925	0.14338	0.0934879
Abcc9	-0.0563497	-0.0369778	0.0193719
Abcd1	-0.0450686	0.155969	0.201037
Abcd2	0.0490287	0.0120945	-0.0369343
Abcd3	-0.0130578	0.084984	0.0980418
Abcd4	0.163198	-0.00700192	-0.1702
Abce1	0.0291053	0.0796953	0.05059
Abcf1	0.0538877	-0.116751	-0.170639
Abcf2	0.0229237	-0.0659393	-0.088863
Abcf3	0.00282365	-0.0958722	-0.0986958
Abcg1	-0.018855	-0.0807256	-0.0618706
Abcg2	0.25302	-0.065356	-0.318376
Abcg4	0.0300756	0.0304973	0.000421696
Abhd1	0.0027927	-0.336742	-0.339535
Abhd10	-0.00133776	0.103453	0.10479
Abhd11	-0.106667	-0.0170046	0.089662
Abhd12	0.0541017	0.110341	0.056239
Abhd13	0.0422449	0.122052	0.0798075
Abhd14a	-0.112148	-0.0874927	0.0246549
Abhd14b	0.0310262	-0.000505277	-0.0315315
Abhd16a	-0.0691364	0.0424737	0.11161
Abhd17a	-0.124633	0.0284014	0.153034
Abhd17b	-0.0295548	0.0774156	0.10697
Abhd17c	0.0190612	0.103403	0.0843419
Abhd2	0.0122288	0.0158223	0.00359345
Abhd3	0.052634	-0.0114977	-0.0641316
Abhd4	0.0745998	0.000278686	-0.0743211
Abhd5	-0.00820866	0.199183	0.207392
Abhd6	0.0232387	0.11729	0.0940512
Abhd8	-0.0436849	-0.0860971	-0.0424122
Abi1	0.020114	0.0924519	0.0723379
Abi2	0.0179656	-0.0024308	-0.0203964
Abi3bp	0.153996	-0.122998	-0.276994
Abl1	-0.00513545	0.0228056	0.0279411
Abl2	-0.078261	0.00844927	0.0867103
Ablim1	-0.00986728	0.053775	0.0636423
Ablim2	0.0239735	-0.0406305	-0.0646041
Ablim3	-0.0275833	-0.160272	-0.132689
Abr	0.0371458	0.00208968	-0.0350561
Abracl	-0.116246	0.125034	0.24128
Abt1	0.147954	0.0641876	-0.0837666
Abtb1	-0.0517707	-0.376612	-0.324841
Abtb2	-0.0145891	-0.0518211	-0.0372321
Acaa1a	0.0422656	-0.0168982	-0.0591638
Acaa2	-0.0190173	0.0629414	0.0819587
Acaca	0.0841157	0.0325841	-0.0515316
Acacb	0.173731	-0.0515659	-0.225297
Acad10	0.177567	-0.0389792	-0.216546
Acad11	0.0412181	0.0787	0.0374818
Acad12	-0.141096	-0.071024	0.0700718
Acad8	-0.0959885	-0.126575	-0.0305867
Acad9	-0.00703977	0.0542422	0.0612819
Acadl	-0.063389	0.0429503	0.106339
Acadm	0.0310419	-0.0694753	-0.100517
Acads	-0.187407	-0.0828432	0.104564
Acadsb	-0.0804476	0.00505982	0.0855074
Acadvl	0.0388908	0.0414148	0.00252404
Acan	-0.0296053	-0.0276446	0.00196071
Acap2	-0.0676989	0.0481018	0.115801
Acap3	0.0379666	-0.0229795	-0.0609462
Acat1	-0.0696592	-0.0441225	0.0255367
Acat2	-0.116454	0.027793	0.144247
Acat3	0.366274	0.135894	-0.23038
Acbd3	-0.060003	0.0114745	0.0714775
Acbd4	0.0675898	-0.0824138	-0.150004
Acbd5	-0.0706354	0.0647556	0.135391
Acbd6	-0.110982	0.0208055	0.131787
Accs	-0.0270685	-0.341261	-0.314193
Acd	0.0198949	0.0254002	0.00550528
Ace	0.00832524	-0.0820383	-0.0903635
Ace2	0.104427	-0.0381109	-0.142538
Acer2	-0.0172298	0.0103873	0.0276171
Acer3	-0.0276429	0.0367121	0.064355
Ache	0.0195583	-0.045139	-0.0646973
Acin1	0.0552103	-0.0804923	-0.135703
Ackr1	-0.0355782	-0.2607	-0.225122
Ackr2	0.19687	0.0924712	-0.104399
Ackr3	0.217708	0.0569183	-0.16079
Acly	-0.0130022	-0.0411265	-0.0281244
Acn9	0.19715	-0.262503	-0.459652
Aco1	0.0149172	0.00289183	-0.0120254
Aco2	0.0503735	0.0039754	-0.0463981
Acot1	-0.0661495	0.151816	0.217965
Acot11	0.0144954	-0.0762824	-0.0907778
Acot13	-0.00479897	0.100072	0.104871
Acot2	-0.113357	0.00900965	0.122367
Acot3	0.112768	0.140831	0.0280635
Acot4	-0.0267836	-0.0703886	-0.0436051
Acot5	-0.240302	0.388063	0.628364
Acot6	0.00181056	-0.0249026	-0.0267132
Acot7	0.00671854	0.0232536	0.016535
Acot8	-0.00940575	-0.120815	-0.111409
Acot9	-0.225044	0.0205191	0.245563
Acox1	-0.0051559	-0.0477855	-0.0426296
Acox3	-0.00746315	-0.0765787	-0.0691156
Acp1	0.0703809	0.0109727	-0.0594082
Acp2	0.086891	0.202083	0.115192
Acp5	0.0482869	0.211093	0.162806
Acp6	0.08605	0.0481552	-0.0378948
Acsbg1	0.0448417	-0.015982	-0.0608237
Acsf2	0.0746975	-0.00782807	-0.0825256
Acsf3	-0.0391831	-0.136728	-0.0975447
Acsl1	0.0454742	-0.0174819	-0.0629561
Acsl3	0.0244695	0.119593	0.0951234
Acsl4	-0.00668598	0.0184298	0.0251158
Acsl5	0.0358016	0.13318	0.0973787
Acsl6	0.022376	0.0669146	0.0445386
Acss1	-0.0600286	-0.0799427	-0.0199142
Acss2	0.0558681	0.0310958	-0.0247724
Acta1	0.00743895	-0.305033	-0.312472
Acta2	-0.0125891	0.259054	0.271643
Actb	-0.00721634	-0.00202267	0.00519367
Actg1	-0.0306994	-0.0192662	0.0114332
Actl6a	-0.15318	-0.0619026	0.0912771
Actl6b	0.00201942	0.00705081	0.0050314
Actn1	0.0545275	-0.053522	-0.108049
Actn2	0.197631	-0.0854055	-0.283037
Actn3	-0.202772	0.0898431	0.292615
Actn4	0.057008	-0.0788481	-0.135856
Actr10	-0.0177271	0.0642131	0.0819402
Actr1a	0.0437136	-0.000268178	-0.0439817
Actr1b	0.0145785	-0.0349275	-0.0495059
Actr2	0.0303337	0.0890004	0.0586667
Actr3	0.00917212	0.0404813	0.0313092
Actr3b	0.0497299	0.0790678	0.0293379
Actr5	0.0179005	-0.186334	-0.204234
Actr6	0.0888001	0.118812	0.0300119
Actr8	0.00500786	0.073567	0.0685592
Acvr1	-0.0435321	0.0617175	0.10525
Acvr1b	0.00585433	-0.0382729	-0.0441272
Acvr1c	-0.10975	-0.0309385	0.0788114
Acvr2a	0.00869483	-0.0272038	-0.0358986
Acvr2b	-0.283388	-0.530714	-0.247326
Acvrl1	-0.178495	-0.247592	-0.069097
Acy1	-0.0938047	0.012018	0.105823
Acy3	-0.230258	-0.244918	-0.0146602
Acyp1	0.0622789	0.398438	0.336159
Acyp2	-0.142333	0.0702018	0.212535
Ada	-0.270766	-0.110761	0.160005
Adal	0.0693842	-0.0922351	-0.161619
Adam10	0.00281388	0.12972	0.126906
Adam11	0.0478286	-0.0269886	-0.0748172
Adam12	-0.0428974	-0.00446819	0.0384293
Adam15	0.0459566	-0.0911973	-0.137154
Adam17	0.113042	0.0255762	-0.0874655
Adam19	0.0350847	-0.0656799	-0.100765
Adam22	-0.0270982	-0.0797643	-0.0526661
Adam23	0.0112213	0.0379886	0.0267674
Adam9	0.108318	0.0405636	-0.0677541
Adamts1	0.0415634	0.0153481	-0.0262153
Adamts10	-0.0940568	0.0705262	0.164583
Adamts13	0.0185957	-0.082221	-0.100817
Adamts15	-0.0440601	0.217707	0.261767
Adamts16	-0.0704433	-0.0402594	0.0301839
Adamts17	0.116026	-0.259106	-0.375132
Adamts2	0.048897	-0.0143302	-0.0632272
Adamts20	0.00910118	-0.0417059	-0.0508071
Adamts3	0.0316908	0.04343	0.0117391
Adamts4	-0.0170146	0.0432633	0.0602779
Adamts8	0.0395019	0.16768	0.128178
Adamts9	0.0762382	0.118053	0.0418143
Adamtsl1	0.0220108	-0.176641	-0.198651
Adamtsl2	-0.0247368	0.0349193	0.0596561
Adamtsl3	-0.043819	-0.0102035	0.0336156
Adamtsl4	-0.025137	-0.13256	-0.107423
Adamtsl5	-0.02469	0.0057266	0.0304166
Adap1	0.0131658	-0.0486047	-0.0617705
Adap2	-0.121376	0.0849139	0.20629
Adar	0.0293177	-0.00842963	-0.0377473
Adarb1	-0.042368	-0.0353894	0.00697856
Adarb2	-0.0465247	-0.0431646	0.00336008
Adat1	-0.107603	-0.0317427	0.0758607
Adat2	-0.140018	-0.141613	-0.00159562
Adat3	0.0895379	-0.108607	-0.198145
Adck1	-0.0318335	-0.137006	-0.105173
Adck2	-0.0597552	-0.102385	-0.0426299
Adck3	-0.00631697	0.0522494	0.0585664
Adck4	0.000797801	-0.0145837	-0.0153815
Adck5	0.0877039	-0.228397	-0.316101
Adcy1	0.0670151	-0.0691421	-0.136157
Adcy2	0.032423	0.0865374	0.0541144
Adcy3	0.0284506	-0.0428287	-0.0712794
Adcy4	0.109886	-0.0930329	-0.202919
Adcy5	0.107844	-0.0388012	-0.146645
Adcy6	0.104261	-0.00249082	-0.106752
Adcy7	0.149286	-0.0641	-0.213386
Adcy8	-0.051444	0.0799099	0.131354
Adcy9	0.0803331	0.0117128	-0.0686203
Adcyap1	-0.0826823	0.120518	0.2032
Adcyap1r1	0.0521138	0.0375111	-0.0146027
Add1	0.0221603	-0.0266755	-0.0488359
Add2	0.0568024	-0.0103447	-0.0671471
Add3	0.0174063	-0.0177686	-0.0351749
Adgb	0.0173974	0.02404	0.00664256
Adh5	0.0556812	0.0645929	0.00891178
Adhfe1	0.0324411	0.0421278	0.00968675
Adi1	-0.00746263	-0.122523	-0.11506
Adipor1	0.082549	0.025791	-0.056758
Adipor2	0.0421738	0.110942	0.0687686
Adk	-0.0315096	0.0251027	0.0566123
Adm	0.0556849	0.045359	-0.0103259
Adnp	-0.0368032	-0.022104	0.0146992
Adnp2	-0.091407	0.0695286	0.160936
Ado	-0.0223682	0.018668	0.0410362
Adora1	0.116032	0.047296	-0.0687355
Adora2b	-0.011341	-0.0556527	-0.0443116
Adora3	-0.290632	-0.0326321	0.258
Adpgk	0.000282986	0.0512967	0.0510137
Adprh	0.00605068	-0.0138964	-0.0199471
Adprhl2	-0.141026	-0.223846	-0.0828206
Adprm	-0.0724501	-0.00310747	0.0693426
Adra1a	-0.0233219	-0.121009	-0.0976875
Adra1b	0.0729985	0.132298	0.0592993
Adra1d	0.0570266	0.0384473	-0.0185793
Adra2a	0.014456	0.0230901	0.00863404
Adra2c	-0.0370431	-0.250304	-0.213261
Adrb1	-0.125359	-0.128174	-0.00281569
Adrbk1	0.0568345	-0.0178587	-0.0746933
Adrbk2	-0.00158454	0.147751	0.149336
Adrm1	0.0207699	0.00996137	-0.0108086
Adsl	0.140953	0.0587651	-0.082188
Adss	-0.00248461	0.108364	0.110849
Adssl1	-0.0507858	-0.07713	-0.0263442
Aebp1	-0.101331	0.0370592	0.13839
Aebp2	-0.0565823	0.0580564	0.114639
Aen	-0.0430284	-0.102598	-0.0595692
Aes	-0.0402924	0.0561628	0.0964551
AF251705	-0.456716	-0.228282	0.228434
AF529169	0.215477	0.0144498	-0.201027
Afap1	0.0300613	0.060256	0.0301947
Afap1l1	0.0416633	-0.257953	-0.299616
Afap1l2	0.169006	-0.0610491	-0.230056
Aff1	0.0693471	-0.0830696	-0.152417
Aff2	0.047493	0.024961	-0.0225321
Aff3	0.0595945	-0.0507831	-0.110378
Aff4	0.00941483	-0.0865302	-0.095945
Afg3l1	0.0128909	0.0825424	0.0696514
Afg3l2	-0.0514394	-0.0846408	-0.0332014
Afmid	-0.0865437	-0.0609188	0.0256248
Aftph	0.00705065	-0.0816009	-0.0886516
Aga	0.124446	0.110158	-0.014288
Agap1	0.0483751	0.0161902	-0.032185
Agap2	0.0795157	-0.033802	-0.113318
Agap3	0.00159019	-0.062595	-0.0641852
Agbl3	0.0523741	-0.0485148	-0.100889
Agbl4	-0.0246569	0.123841	0.148498
Agbl5	-0.0763786	0.0118328	0.0882114
Agfg1	0.00854626	0.0968698	0.0883236
Agfg2	0.0298485	-0.0329007	-0.0627491
Aggf1	0.0142926	-0.0440819	-0.0583745
Agk	-0.089707	-0.0819618	0.00774511
Agl	0.0185235	0.0594136	0.04089
Agmo	-0.0607896	0.169912	0.230702
Ago1	0.0413061	-0.0122715	-0.0535776
Ago2	0.0835618	0.0175804	-0.0659813
Ago3	0.138551	-0.0566501	-0.195202
Ago4	0.010848	0.273491	0.262643
Agpat1	0.0441448	0.0142344	-0.0299104
Agpat3	0.0624354	0.0153475	-0.0470879
Agpat4	0.00738238	0.136732	0.12935
Agpat5	-0.027663	0.010456	0.038119
Agpat6	0.0380126	-0.112403	-0.150416
Agpat9	-0.132428	-0.0115551	0.120873
Agps	-0.0526203	-0.0296629	0.0229575
Agrn	0.000924217	0.000673135	-0.000251082
Agt	0.000369788	0.0260756	0.0257058
Agtpbp1	0.0632492	0.0160611	-0.0471881
Agtrap	-0.050338	0.0812617	0.1316
Ahctf1	-0.0834138	-0.0126829	0.070731
Ahcy	-0.052798	-0.0961087	-0.0433106
Ahcyl1	0.0169877	0.0383562	0.0213685
Ahcyl2	0.0480469	0.0243622	-0.0236847
Ahdc1	0.00606436	-0.175747	-0.181811
Ahi1	-0.0333335	-0.106966	-0.0736324
Ahnak	0.0252522	-0.125666	-0.150918
Ahr	0.00435395	0.0250521	0.0206982
Ahsa1	0.0301364	0.048237	0.0181006
Ahsa2	0.00823721	-0.0824512	-0.0906884
AI118078	0.0179132	0.0350902	0.0171771
AI314180	0.0649238	0.0526673	-0.0122564
AI413582	0.000856365	-0.00272972	-0.00358609
AI429214	0.0863191	-0.239086	-0.325405
AI464131	0.112957	-0.0594799	-0.172437
AI593442	-0.000652482	-0.0345702	-0.0339177
AI597479	-0.0629148	-0.112221	-0.0493064
AI607873	0.0545629	-0.0302305	-0.0847935
AI837181	-0.0319658	-0.0316394	0.000326392
AI846148	-0.0616024	-0.17415	-0.112548
AI987944	-0.101691	0.216422	0.318114
Aida	-0.0307302	0.135074	0.165805
Aif1	0.0365128	0.03461	-0.0019028
Aif1l	0.0067308	-0.240009	-0.24674
Aifm1	-0.0643977	0.0534933	0.117891
Aifm2	-0.198398	-0.176451	0.0219462
Aifm3	0.0862446	0.0639828	-0.0222618
Aig1	-0.055079	0.105975	0.161054
Aim1	0.000837978	-0.0437251	-0.0445631
Aim2	-0.0361137	-0.01133	0.0247837
Aimp1	-0.0454601	0.0247828	0.0702429
Aimp2	-0.0301684	0.125379	0.155548
Aip	0.0013931	0.0389295	0.0375364
Ajap1	0.0213566	-0.162601	-0.183958
AK010878	-0.058861	-0.162177	-0.103316
Ak1	-0.0264587	-0.073228	-0.0467693
AK129341	-0.0067628	-0.00463273	0.00213006
Ak2	-0.0935155	-0.172047	-0.0785313
Ak3	-0.0248971	0.102573	0.12747
Ak4	-0.0370841	-0.087002	-0.0499179
Ak5	0.00368124	-0.0882669	-0.0919481
Ak6	-0.0358473	-0.0113992	0.0244481
Ak7	-0.0131329	-0.208743	-0.19561
Ak8	0.169425	0.13523	-0.0341941
Akap1	-0.0034658	0.0679465	0.0714123
Akap10	0.0090427	0.182103	0.173061
Akap11	0.01059	0.0441342	0.0335442
Akap12	-0.0374978	-0.230832	-0.193334
Akap13	-0.0342787	-0.00535601	0.0289227
Akap17b	-0.127812	0.230263	0.358075
Akap2	0.0809402	-0.0196866	-0.100627
Akap5	0.00129358	0.0100002	0.00870661
Akap6	0.025034	-0.0360422	-0.0610762
Akap7	0.0643684	-0.298038	-0.362406
Akap8	-0.0973655	-0.18739	-0.0900249
Akap8l	0.0342512	-0.0680683	-0.102319
Akap9	0.0708672	0.0192909	-0.0515763
Akip1	-0.0217471	-0.0901377	-0.0683906
Akirin1	-0.102867	0.111557	0.214424
Akirin2	-0.0752228	0.0394663	0.114689
Akna	0.273007	0.0395634	-0.233444
Akr1a1	0.00270413	0.0447194	0.0420153
Akr1b10	-0.0198366	0.114042	0.133878
Akr1b3	0.0673918	0.0518925	-0.0154993
Akr1b8	-0.130017	-0.0875214	0.0424958
Akr1c18	0.195834	-0.0206692	-0.216504
Akr1e1	0.00280048	0.0189326	0.0161321
Akr7a5	-0.1061	-0.0897834	0.0163162
Akt1	0.0507293	-0.0118945	-0.0626238
Akt1s1	-0.0450018	0.0262625	0.0712643
Akt2	-0.00832188	-0.0125209	-0.00419906
Akt3	0.0629586	0.0646079	0.00164928
Aktip	0.0503938	0.11256	0.0621665
Alad	0.132955	0.113462	-0.0194932
Alas1	-0.0325035	-0.0627673	-0.0302638
Alcam	0.0179237	0.0948049	0.0768811
Aldh16a1	0.213877	0.2074	-0.00647655
Aldh18a1	0.0379928	-0.0890873	-0.12708
Aldh1a1	0.0434734	0.0805894	0.037116
Aldh1a2	-0.157708	0.290075	0.447783
Aldh1a3	-0.105222	0.188163	0.293385
Aldh1b1	-0.204396	-0.0653856	0.13901
Aldh1l1	-0.0368987	0.00261662	0.0395153
Aldh1l2	0.102432	0.12237	0.0199371
Aldh2	-0.0432942	-0.0298927	0.0134015
Aldh3a2	0.0397647	0.0277672	-0.0119974
Aldh3b1	-0.132846	0.0161243	0.148971
Aldh3b2	0.161466	-0.0477325	-0.209199
Aldh4a1	0.000341621	-0.0541743	-0.054516
Aldh5a1	0.0139975	0.0510937	0.0370962
Aldh6a1	0.0619707	0.0890178	0.0270471
Aldh7a1	0.0351735	0.049851	0.0146775
Aldh9a1	0.0671771	-0.0173027	-0.0844798
Aldoa	0.00786514	-0.0178588	-0.0257239
Aldoart1	0.0511418	0.121303	0.070161
Aldoc	-0.0124552	-0.0162883	-0.00383302
Alg1	-0.107822	-0.0854157	0.022406
Alg10b	0.0496297	0.0155125	-0.0341172
Alg11	0.0784286	0.0979468	0.0195182
Alg12	0.0041883	0.12014	0.115952
Alg13	0.120177	-0.0209681	-0.141145
Alg14	0.0211796	-0.0312103	-0.05239
Alg2	0.0249687	-0.0222023	-0.047171
Alg3	0.203056	-0.0537334	-0.256789
Alg5	-0.0687943	-0.0108927	0.0579015
Alg6	0.0680163	0.230139	0.162122
Alg8	0.103615	0.102717	-0.000897398
Alg9	0.016611	0.057665	0.041054
Alk	-0.092385	0.125441	0.217826
Alkbh1	0.0536824	-0.280484	-0.334166
Alkbh2	0.110317	-0.364015	-0.474331
Alkbh3	-0.0089756	-0.141011	-0.132035
Alkbh4	-0.101165	0.0747161	0.175881
Alkbh5	0.0180471	-0.0559578	-0.0740049
Alkbh6	-0.0785225	0.114656	0.193179
Alkbh7	0.0384211	0.0560621	0.017641
Alkbh8	-0.0327782	0.0447664	0.0775445
Alms1	-0.021484	-0.145292	-0.123808
Alox12b	0.117896	0.053087	-0.0648086
Alox5	0.150326	0.16872	0.0183939
Alox5ap	-0.0597249	0.134763	0.194488
Alox8	0.0211012	0.00556135	-0.0155399
Aloxe3	-0.0565588	-0.181488	-0.124929
Alpk1	0.217341	-0.0697164	-0.287058
Alpl	0.133329	0.0202838	-0.113045
Als2	0.0209909	0.0062062	-0.0147847
Als2cl	-0.0956994	0.0166541	0.112354
Alyref	-0.0620595	0.073264	0.135324
Alyref2	-0.0483767	0.0577338	0.10611
Amacr	0.131256	0.0409225	-0.0903336
Ambra1	-0.0312387	0.00925196	0.0404906
Amd1	0.00415206	0.0267735	0.0226214
Amdhd2	-0.215502	0.0126021	0.228104
Amer1	0.0305868	-0.0417071	-0.0722939
Amer2	0.122653	-0.140007	-0.26266
Amer3	0.0440868	-0.0696181	-0.113705
Amfr	0.0295875	-0.00601788	-0.0356053
Amh	-0.295846	-0.033024	0.262822
Amigo1	0.0169405	-0.0526165	-0.069557
Amigo2	0.0783496	0.203941	0.125591
Ammecr1	0.178951	0.0878065	-0.0911449
Ammecr1l	-0.0512066	0.0258032	0.0770097
Amn	-0.314896	-0.340613	-0.025717
Amn1	0.0478679	0.193494	0.145626
Amot	0.0760663	0.00473495	-0.0713313
Amotl1	0.111585	0.00193794	-0.109647
Amotl2	-0.061517	-0.0332249	0.0282921
Ampd2	0.0665935	0.0380601	-0.0285334
Ampd3	0.0439376	-0.125991	-0.169928
Amph	0.0136488	-0.029132	-0.0427808
Amt	-0.0717399	-0.115741	-0.0440013
Amz1	-0.0879846	-0.258132	-0.170148
Amz2	-0.0980297	0.0191549	0.117185
Anapc1	0.0765535	0.0190506	-0.0575029
Anapc10	0.170307	0.184343	0.0140362
Anapc11	-0.0306409	-0.0255217	0.00511926
Anapc13	-0.102896	0.239258	0.342154
Anapc15	-0.135863	-0.433447	-0.297584
Anapc16	0.0756441	0.00422767	-0.0714165
Anapc2	-0.0708433	-0.10142	-0.0305767
Anapc4	-0.00475393	0.00688666	0.0116406
Anapc5	-0.0472057	0.0520971	0.0993029
Anapc7	0.080132	0.0976252	0.0174932
Ang	-0.0179888	0.0133817	0.0313705
Angel1	-0.130595	-0.146106	-0.0155105
Angel2	0.0246951	-0.0216032	-0.0462982
Angpt1	0.0282592	0.15886	0.130601
Angpt2	0.0495733	-0.0232323	-0.0728055
Angptl1	-0.0142739	-0.0587566	-0.0444827
Angptl2	0.176594	0.293844	0.11725
Angptl4	-0.0462223	0.109241	0.155464
Angptl6	-0.0354991	-0.115084	-0.079585
Ank	0.0427965	0.0583561	0.0155597
Ank1	0.033893	-0.0706141	-0.104507
Ank2	0.0696643	0.00475679	-0.0649075
Ank3	0.0194594	0.00136881	-0.0180905
Ankfn1	-0.0942646	-0.035563	0.0587016
Ankfy1	0.011082	0.0080875	-0.00299453
Ankhd1	-0.00208025	-0.068783	-0.0667027
Ankib1	-0.0240429	-0.0199904	0.00405247
Ankle2	0.00928596	-0.00813796	-0.0174239
Ankmy2	-0.0298175	-0.0592051	-0.0293876
Ankra2	-0.0558275	0.0178828	0.0737103
Ankrd10	-0.00843478	-0.209559	-0.201124
Ankrd11	0.00957513	-0.0683404	-0.0779156
Ankrd12	-0.0681149	-0.0660259	0.00208903
Ankrd13a	0.0436551	-0.152985	-0.19664
Ankrd13b	0.124277	-0.0990823	-0.223359
Ankrd13c	-0.0410749	-0.0456859	-0.00461101
Ankrd13d	0.010379	-0.17298	-0.183359
Ankrd16	0.0098855	0.0612626	0.0513771
Ankrd17	0.0285506	-0.0444671	-0.0730177
Ankrd24	-0.133217	0.174631	0.307847
Ankrd26	0.0239657	0.0593657	0.0354
Ankrd27	0.0901652	-0.0585143	-0.14868
Ankrd28	-0.0148124	0.00416366	0.0189761
Ankrd29	0.0462518	0.0121302	-0.0341216
Ankrd32	0.0833286	0.0743705	-0.00895816
Ankrd33b	-0.0323091	-0.0931339	-0.0608248
Ankrd34a	0.0652153	-0.0288559	-0.0940711
Ankrd34b	-0.0408744	-0.100222	-0.0593473
Ankrd34c	-0.04826	-0.00605317	0.0422068
Ankrd35	0.0340285	0.0214931	-0.0125355
Ankrd37	-0.709846	-0.282466	0.427379
Ankrd39	0.0636045	-0.026737	-0.0903415
Ankrd40	0.0855486	-0.116329	-0.201878
Ankrd42	0.0543883	-0.0886487	-0.143037
Ankrd44	0.0445187	0.0517469	0.00722823
Ankrd45	-0.0387535	-0.0252761	0.0134774
Ankrd46	0.0329065	0.0508586	0.017952
Ankrd49	-0.067715	0.0102089	0.0779239
Ankrd50	0.0419499	-0.0832469	-0.125197
Ankrd52	0.039583	-0.148467	-0.18805
Ankrd54	-0.0549669	0.121688	0.176655
Ankrd55	0.0822671	-0.0407629	-0.12303
Ankrd6	-0.0497178	-0.0226743	0.0270436
Ankrd63	0.00102925	-0.100153	-0.101183
Ankrd9	-0.0314807	0.0594766	0.0909573
Anks1	-0.00513666	-0.102972	-0.0978358
Anks1b	0.0321706	0.045139	0.0129684
Anks3	0.0719878	0.121716	0.0497285
Anks6	-0.125125	-0.0467926	0.0783324
Ankzf1	0.0545389	-0.0392516	-0.0937905
Anln	0.00493925	0.128334	0.123394
Ano1	0.093698	0.0462441	-0.0474539
Ano10	0.0461205	-0.00781085	-0.0539313
Ano3	0.047396	0.0853127	0.0379167
Ano4	0.0281051	-0.0150869	-0.0431919
Ano5	0.0688371	-0.0690042	-0.137841
Ano6	0.0265058	0.0797765	0.0532707
Ano8	0.0333369	-0.0783827	-0.11172
Anp32a	0.00597453	0.0035081	-0.00246643
Anp32b	0.113199	-0.028047	-0.141246
Anp32e	-0.0488903	0.0152633	0.0641535
Anpep	0.07189	0.0130625	-0.0588275
Antxr1	-0.0196078	0.286356	0.305964
Antxr2	-0.0262312	-0.207488	-0.181257
Anxa11	-0.007221	-0.0499225	-0.0427015
Anxa2	0.0103496	0.0378178	0.0274682
Anxa3	-0.173465	-0.0401641	0.133301
Anxa4	-0.164835	0.0060243	0.170859
Anxa5	0.0465363	0.0686677	0.0221315
Anxa6	0.0520916	-0.0274567	-0.0795483
Anxa7	0.0302745	0.00297275	-0.0273017
Anxa8	-0.245524	-0.25441	-0.00888569
Aox1	0.0779742	0.264954	0.18698
Aox3	-0.00300501	0.0958157	0.0988207
Ap1ar	0.00195903	-0.146311	-0.14827
Ap1b1	-0.00035511	-0.0396058	-0.0392507
Ap1g1	0.0199792	0.0406399	0.0206607
Ap1m1	-0.04022	0.0304785	0.0706984
Ap1s1	-0.0198874	0.0348231	0.0547105
Ap1s2	-0.144188	0.0198033	0.163991
Ap2a1	0.0456879	-0.0758053	-0.121493
Ap2a2	0.0324187	0.0421604	0.00974173
Ap2b1	0.0136654	-0.00279199	-0.0164573
Ap2m1	0.0365145	0.0185797	-0.0179348
Ap2s1	-0.106821	0.0269456	0.133767
Ap3b1	-0.00532604	-0.0461872	-0.0408611
Ap3b2	0.019083	-0.0879225	-0.107005
Ap3d1	0.0572048	-0.0404503	-0.0976551
Ap3m1	0.0102008	0.0588833	0.0486825
Ap3m2	0.01029	-0.0293846	-0.0396746
Ap3s1	-0.022607	0.0962892	0.118896
Ap3s2	0.0534787	0.0655709	0.0120922
Ap4b1	0.0448494	0.101165	0.0563153
Ap4e1	0.0164187	-0.190516	-0.206935
Ap4m1	0.0367163	0.0834934	0.0467771
Ap4s1	-0.0685981	0.133807	0.202405
Ap5b1	-0.197985	-0.203176	-0.00519041
Ap5m1	0.0206212	0.0714412	0.0508201
Ap5s1	-0.115705	-0.25532	-0.139615
Ap5z1	-0.132805	-0.0574751	0.0753295
Apaf1	0.0339473	-0.076987	-0.110934
Apba1	0.0393221	-0.150513	-0.189835
Apba2	0.00539717	-0.04107	-0.0464671
Apba3	-0.151145	0.0180692	0.169214
Apbb1	0.0275685	-0.0564591	-0.0840275
Apbb1ip	-0.200966	-0.202608	-0.00164252
Apbb2	-0.0489922	-0.0676662	-0.0186741
Apbb3	-0.0394583	-0.0688702	-0.0294119
Apc	0.134116	0.0339355	-0.100181
Apc2	0.000127442	-0.152482	-0.152609
Apcdd1	-0.0228596	-0.184478	-0.161619
Apeh	0.115381	-0.0987749	-0.214156
Apex1	-0.109515	-0.0730986	0.0364167
Apex2	0.0516086	0.0965866	0.044978
Aph1a	0.0102704	0.13348	0.12321
Aph1b	0.0732572	-0.0374995	-0.110757
Aph1c	0.0413483	-0.0602376	-0.101586
Api5	-0.0106595	0.0103349	0.0209944
Apip	-0.255575	0.101507	0.357082
Apitd1	0.0830923	-0.508941	-0.592033
Aplf	0.198127	0.0608531	-0.137274
Apln	-0.0559623	-0.195775	-0.139813
Aplp1	0.0628093	0.00178925	-0.0610201
Aplp2	0.0295729	-0.0126073	-0.0421801
Apmap	-0.0204136	0.00585405	0.0262677
Apoa1bp	0.0800878	0.0704553	-0.00963252
Apobec1	-0.0327614	-0.186028	-0.153266
Apobec3	-0.080309	-0.0561702	0.0241388
Apobr	-0.0985638	-0.0397463	0.0588175
Apoc1	0.0486978	0.230259	0.181561
Apod	-0.0644945	0.015328	0.0798226
Apoe	-0.0119673	0.00158109	0.0135484
Apol8	0.13247	0.139447	0.00697724
Apold1	0.135104	0.00209628	-0.133008
Apoo	0.0098423	0.0981544	0.0883121
Apool	-0.153606	0.0436112	0.197217
Apopt1	-0.0847187	0.0295049	0.114224
App	0.0736076	-0.000411896	-0.0740195
Appbp2	-0.0450303	0.0424772	0.0875075
Appl1	0.0337106	0.0562765	0.0225659
Appl2	-0.0486756	0.0663896	0.115065
Aprt	-0.0579218	-0.094439	-0.0365172
Aptx	-0.13215	0.0984374	0.230588
Aqp11	0.0504732	0.0495297	-0.000943535
Aqp4	0.00503448	0.0397708	0.0347363
Aqp9	0.193687	0.186161	-0.00752569
Aqr	-0.0235927	0.0134841	0.0370768
Ar	0.0284622	-0.0400715	-0.0685337
Araf	-0.0271762	0.0607794	0.0879556
Arap1	0.0216935	0.0923697	0.0706762
Arap2	0.126511	-0.00616763	-0.132679
Arap3	0.0113999	-0.167391	-0.178791
Arc	0.0260687	-0.120998	-0.147066
Arcn1	0.003268	-0.0320281	-0.0352961
Arel1	0.0482796	-0.0249458	-0.0732254
Arf1	0.0173578	-0.00457434	-0.0219321
Arf2	-0.00454508	0.0278823	0.0324274
Arf3	0.0820367	-0.00687805	-0.0889148
Arf4	-0.000122886	0.0334931	0.033616
Arf5	0.00490262	0.0334875	0.0285849
Arf6	-0.0753728	0.00909434	0.0844672
Arfgap1	0.0236294	-0.054503	-0.0781324
Arfgap2	-0.0114272	-0.0494086	-0.0379814
Arfgap3	0.049193	-0.090486	-0.139679
Arfgef1	0.0107329	0.120016	0.109283
Arfgef2	0.0761191	-0.051168	-0.127287
Arfip1	-0.00730901	0.00104894	0.00835795
Arfip2	0.0138307	0.0130677	-0.000763071
Arfrp1	0.0386645	0.00416972	-0.0344947
Arg2	-0.0312359	0.149819	0.181055
Arglu1	-0.143948	0.0824459	0.226393
Arhgap1	0.0488861	0.00200113	-0.046885
Arhgap10	-0.00657553	-0.107894	-0.101319
Arhgap11a	0.264441	0.0352521	-0.229189
Arhgap12	-0.0860611	0.122402	0.208464
Arhgap15	-0.192523	-0.11371	0.0788129
Arhgap17	0.059544	-0.0496863	-0.10923
Arhgap18	-0.158573	0.0102382	0.168811
Arhgap19	0.0273469	0.149098	0.121751
Arhgap20	0.0497428	0.0208121	-0.0289306
Arhgap21	0.0254753	0.0863703	0.060895
Arhgap22	-0.137784	-0.158443	-0.0206594
Arhgap23	0.100874	-0.0278168	-0.128691
Arhgap24	0.110776	0.102383	-0.00839353
Arhgap25	-0.0696031	0.0353041	0.104907
Arhgap26	0.00232592	-0.0781063	-0.0804322
Arhgap27	0.0880361	-0.120718	-0.208754
Arhgap29	-0.0438529	0.0152438	0.0590967
Arhgap30	0.128267	0.0407245	-0.0875424
Arhgap31	0.0367731	-0.0738938	-0.110667
Arhgap32	0.0298418	-0.0351758	-0.0650176
Arhgap33	0.0686233	-0.0991928	-0.167816
Arhgap35	0.045883	-0.053818	-0.0997009
Arhgap36	-0.0379977	-0.0266609	0.0113368
Arhgap39	0.00657762	0.0046482	-0.00192942
Arhgap4	-0.21994	-0.0482584	0.171682
Arhgap42	-0.126285	0.0451304	0.171416
Arhgap44	0.0117344	-0.0217573	-0.0334917
Arhgap5	0.0274016	0.116257	0.088855
Arhgap6	0.141618	0.113013	-0.0286047
Arhgdia	0.057978	-0.0671572	-0.125135
Arhgdib	0.00138742	0.0440823	0.0426949
Arhgdig	0.00413751	0.0163409	0.0122034
Arhgef1	0.072236	0.107578	0.0353424
Arhgef10	0.00286719	0.0339169	0.0310497
Arhgef10l	-0.00273884	-0.0532603	-0.0505215
Arhgef11	0.0568491	-0.0172474	-0.0740965
Arhgef12	-0.00456873	-0.047643	-0.0430742
Arhgef15	-0.0118725	0.0971842	0.109057
Arhgef17	0.107555	-0.0755153	-0.18307
Arhgef18	0.0954224	-0.0537519	-0.149174
Arhgef19	-0.0329854	-0.141333	-0.108348
Arhgef2	0.0443986	-0.0259556	-0.0703542
Arhgef25	-0.00556807	-0.04365	-0.0380819
Arhgef26	0.0212479	0.00486335	-0.0163846
Arhgef28	0.0691549	-0.0660917	-0.135247
Arhgef3	0.0134991	-0.0943952	-0.107894
Arhgef4	-0.0264045	-0.0738793	-0.0474748
Arhgef40	-0.0266877	0.00171196	0.0283997
Arhgef5	-0.11979	0.0992009	0.218991
Arhgef6	0.183649	0.0105948	-0.173054
Arhgef7	0.00706865	-0.080514	-0.0875826
Arhgef9	-0.0126724	0.0247737	0.0374461
Arid1a	0.0509059	-0.0327954	-0.0837013
Arid1b	0.00916665	-0.0705257	-0.0796924
Arid2	0.0530355	0.0674129	0.0143774
Arid3a	-0.0327679	-0.373364	-0.340596
Arid3b	0.0943021	-0.153557	-0.247859
Arid4a	-0.00338773	-0.10803	-0.104642
Arid4b	-0.0202904	-0.0194501	0.000840311
Arid5a	0.0584335	0.00692206	-0.0515114
Arid5b	-0.00369143	-0.0474396	-0.0437482
Arih1	-0.00135165	-0.0376207	-0.0362691
Arih2	-0.0337199	-0.0171506	0.0165693
Arl1	0.0146633	0.0262701	0.0116068
Arl10	-0.0786808	-0.168612	-0.0899316
Arl13b	0.120845	0.187029	0.0661843
Arl14ep	-0.0344	0.0756306	0.110031
Arl15	0.0627213	0.0905631	0.0278418
Arl16	-0.0967592	0.143364	0.240123
Arl2	0.00775705	-0.0563339	-0.064091
Arl2bp	-0.0381252	0.151231	0.189356
Arl3	-0.108357	-0.0506385	0.057718
Arl4a	0.0207999	0.15766	0.13686
Arl4c	0.0295354	0.0274557	-0.00207964
Arl4d	-0.0284364	-0.197265	-0.168829
Arl5a	0.00625331	-0.109244	-0.115497
Arl5b	0.0460078	0.0814992	0.0354914
Arl5c	0.0590068	-0.070379	-0.129386
Arl6	-0.0401253	0.0229438	0.0630691
Arl6ip1	0.00894992	0.0548705	0.0459205
Arl6ip4	-0.049224	-0.256053	-0.206829
Arl6ip5	0.0354637	0.10316	0.0676966
Arl6ip6	-0.124361	0.0410468	0.165407
Arl8a	-0.0228442	-0.0108408	0.0120035
Arl8b	-0.0173001	0.0949191	0.112219
Armc1	-0.000698346	-0.020685	-0.0199866
Armc10	-0.0567671	0.0942147	0.150982
Armc2	-0.034661	0.0229021	0.0575632
Armc3	0.081334	0.0260517	-0.0552823
Armc5	-0.0555873	-0.0391036	0.0164836
Armc6	0.0548658	0.0159982	-0.0388676
Armc7	0.0222392	-0.00912985	-0.0313691
Armc8	-0.0694253	0.0754149	0.14484
Armc9	0.00442846	-0.0740361	-0.0784646
Armcx1	0.0350919	0.0872013	0.0521095
Armcx2	0.063573	-0.0107662	-0.0743392
Armcx3	-0.0496488	0.0657524	0.115401
Armcx4	0.0245648	-0.0451411	-0.0697059
Armcx5	-0.0555155	0.0309454	0.0864609
Armcx6	-0.171796	-0.160462	0.0113342
Arnt	0.0685791	-0.117121	-0.1857
Arnt2	0.0553955	-0.0443036	-0.0996992
Arntl	0.0921758	0.0662156	-0.0259602
Arntl2	-0.0162434	-0.220414	-0.204171
Arpc1a	-0.0560478	-0.0027029	0.0533449
Arpc1b	-0.00233626	-0.095926	-0.0935898
Arpc2	0.0445567	0.0744436	0.0298869
Arpc3	0.000555236	0.0478831	0.0473279
Arpc4	-0.0416353	0.00567163	0.047307
Arpc5	0.00961879	0.100518	0.0908997
Arpc5l	-0.0869084	0.125493	0.212401
Arpp19	0.00232395	-0.042314	-0.0446379
Arpp21	0.00748557	0.0190915	0.0116059
Arrb1	0.1072	-0.00140335	-0.108603
Arrb2	0.055598	0.00750278	-0.0480952
Arrdc1	-0.0581983	0.170458	0.228657
Arrdc2	0.0419801	0.0242281	-0.017752
Arrdc3	-0.0730163	0.0863123	0.159329
Arrdc4	0.0504853	-0.081136	-0.131621
Arsa	-0.0324317	0.034154	0.0665856
Arsb	0.128892	0.0109511	-0.117941
Arsg	-0.00165717	0.101163	0.10282
Arsi	0.106209	0.299153	0.192944
Arsk	0.127768	-0.00943697	-0.137205
Art3	0.00610757	0.220754	0.214646
Arv1	0.211691	0.0972944	-0.114396
Arvcf	0.00813651	-0.124963	-0.1331
Arx	-0.133882	0.0704198	0.204302
As3mt	-0.0973097	0.274283	0.371592
Asah1	-0.0112715	0.142126	0.153398
Asah2	-0.00893172	0.063206	0.0721377
Asap1	0.00926903	-0.011889	-0.021158
Asap2	0.0322682	-0.0136239	-0.0458921
Asap3	0.072103	0.0397795	-0.0323235
Asb1	0.0465601	-0.175742	-0.222302
Asb11	-0.0564299	-0.0600169	-0.00358697
Asb13	0.00854503	0.191165	0.18262
Asb16	0.046666	0.0290028	-0.0176632
Asb2	0.144132	-0.0516228	-0.195755
Asb3	-0.0509758	0.0299598	0.0809357
Asb4	-0.581009	-0.383928	0.197081
Asb6	-0.0722416	-0.00665797	0.0655836
Asb7	0.0418386	-0.0124377	-0.0542764
Asb8	-0.00728501	-0.0484368	-0.0411518
Ascc1	-0.016342	-0.107987	-0.0916451
Ascc2	-0.0868307	0.0518206	0.138651
Ascc3	-0.0849691	0.015844	0.100813
Ascl1	-0.0112045	-0.295027	-0.283823
Asf1a	-0.0527132	0.171147	0.22386
Ash1l	0.00846788	-0.0659969	-0.0744648
Ash2l	-0.0150492	-0.0476682	-0.0326191
Asic1	0.00858878	-0.174701	-0.18329
Asic2	0.0102498	0.0753114	0.0650616
Asic4	-0.117443	0.069481	0.186924
Asl	-0.138694	0.134342	0.273036
Asna1	0.0547346	0.00250089	-0.0522337
Asns	0.0516586	0.0458673	-0.00579122
Asnsd1	-0.00788987	0.0221862	0.0300761
Aspa	-0.0208699	0.0792971	0.100167
Aspg	0.113156	0.128814	0.0156575
Asph	0.0151118	0.0357421	0.0206304
Asphd1	0.108667	-0.138802	-0.247469
Asphd2	-0.0378466	-0.0220125	0.015834
Aspn	0.0124278	0.0606245	0.0481967
Aspscr1	0.0221742	0.0141119	-0.00806227
Asrgl1	0.064732	0.0319503	-0.0327817
Ass1	0.0129421	0.0055047	-0.00743741
Aste1	0.173946	0.0830419	-0.0909037
Astn1	0.0636862	0.0196493	-0.0440369
Astn2	0.114761	0.0535695	-0.0611912
Asun	0.0460935	-0.175446	-0.22154
Asxl1	0.00274024	-0.0987562	-0.101496
Asxl2	-0.0347085	-0.140274	-0.105565
Asxl3	-0.0993784	-0.155076	-0.0556973
Atad1	-0.0180553	0.0358993	0.0539546
Atad2	0.10863	0.0942206	-0.0144094
Atad2b	-0.004627	-0.244536	-0.239909
Atad3a	0.067048	-0.109988	-0.177036
Atad5	0.0301577	0.037104	0.0069463
Atat1	0.0214704	0.0183997	-0.00307076
Atcay	0.00828095	-0.0869594	-0.0952404
Ate1	-0.0360945	0.04862	0.0847146
Atf1	-0.0666771	-0.118973	-0.0522958
Atf2	0.0425172	0.0528662	0.010349
Atf3	-0.026534	-0.049608	-0.023074
Atf4	-0.0457812	-0.114629	-0.0688479
Atf5	0.0908861	-0.325197	-0.416083
Atf6	0.0234518	-0.0358657	-0.0593174
Atf6b	0.00643751	-0.00814534	-0.0145828
Atf7	0.0203753	-0.0906701	-0.111045
Atf7ip	0.069156	-0.0456709	-0.114827
Atg10	-0.0923435	0.15735	0.249694
Atg101	-0.0720994	-0.0402897	0.0318097
Atg12	0.0408023	0.0455365	0.00473426
Atg13	0.0441395	-0.0597304	-0.10387
Atg14	0.0645342	0.0509697	-0.0135646
Atg16l1	0.00578505	-0.00972322	-0.0155083
Atg16l2	-0.0939464	-0.144072	-0.0501258
Atg2a	0.0928601	-0.0801229	-0.172983
Atg2b	-0.0152368	0.0338169	0.0490537
Atg3	0.0793837	0.0424554	-0.0369283
Atg4a	-0.0789818	-0.0769081	0.00207362
Atg4b	0.0135937	0.0468554	0.0332617
Atg4c	-0.0278681	-0.0782796	-0.0504114
Atg4d	-0.0374206	0.0437366	0.0811571
Atg5	0.0127824	0.131376	0.118594
Atg7	0.0698941	0.127424	0.0575302
Atg9a	0.0519718	0.0349473	-0.0170245
Atg9b	0.0178854	-0.00962536	-0.0275108
Athl1	0.141888	0.095812	-0.0460764
Atic	-0.0166727	0.0290515	0.0457242
Atl1	0.00664628	0.0527528	0.0461065
Atl2	-0.12541	-0.0212602	0.10415
Atl3	-0.0417648	0.131007	0.172772
Atm	-0.0256022	0.00620353	0.0318058
Atmin	-0.0461228	-0.10617	-0.0600475
Atn1	0.0827058	-0.0545971	-0.137303
Atoh8	-0.142877	0.0996181	0.242496
Atox1	-0.227819	0.155594	0.383413
Atp10b	0.0982369	-0.00590932	-0.104146
Atp11a	0.0497543	-0.108726	-0.158481
Atp11b	-0.0671963	0.0316623	0.0988586
Atp11c	0.0683306	0.0152292	-0.0531014
Atp13a1	0.0629556	-0.0797223	-0.142678
Atp13a2	0.0147707	-0.075843	-0.0906137
Atp13a3	-0.0576683	0.00911915	0.0667875
Atp13a4	0.101173	0.0177317	-0.083441
Atp13a5	-0.0838184	-0.0714668	0.0123517
Atp1a1	0.0689605	-0.0116743	-0.0806348
Atp1a2	0.0481935	0.007516	-0.0406775
Atp1a3	0.0970491	-0.0109562	-0.108005
Atp1b1	-0.00603881	-0.00324382	0.00279499
Atp1b2	0.128423	0.00948277	-0.118941
Atp1b3	-0.0325814	0.102224	0.134805
Atp2a2	0.00918209	0.0207319	0.0115498
Atp2a3	-0.0849443	-0.029591	0.0553533
Atp2b1	0.0522465	0.0331533	-0.0190933
Atp2b2	0.0217863	-0.0257559	-0.0475422
Atp2b3	0.067764	0.0137352	-0.0540288
Atp2b4	0.0318424	-0.0977102	-0.129553
Atp2c1	0.015166	0.118091	0.102925
Atp2c2	0.0873079	-0.149948	-0.237256
Atp4a	0.115261	-0.00193408	-0.117196
Atp5a1	0.00638223	-0.0266339	-0.0330162
Atp5b	0.00549635	0.0361105	0.0306142
Atp5c1	-0.0656453	0.0194198	0.0850652
Atp5d	-0.0326183	-0.0190115	0.0136068
Atp5e	-0.12669	-0.0690002	0.05769
Atp5f1	-0.0302408	0.033681	0.0639219
Atp5g1	-0.00995509	-0.0306593	-0.0207042
Atp5g2	-0.0504015	0.0696952	0.120097
Atp5g3	-0.0257198	0.0684355	0.0941553
Atp5h	-0.0764365	-0.0300625	0.046374
Atp5j	-0.0932293	0.103553	0.196782
Atp5j2	-0.109226	0.0364531	0.145679
Atp5k	-0.160526	-0.0168191	0.143707
Atp5l	-0.037304	0.0577689	0.0950729
Atp5o	-0.0757967	0.00805916	0.0838559
Atp5s	-0.106127	0.240999	0.347126
Atp5sl	0.0253256	-0.0260902	-0.0514158
Atp6ap1	0.0564685	0.044275	-0.0121935
Atp6ap1l	0.0203108	-0.264945	-0.285256
Atp6ap2	0.0215102	0.0581063	0.0365962
Atp6v0a1	0.076356	-0.0434366	-0.119793
Atp6v0a2	0.0560819	-0.0478201	-0.103902
Atp6v0b	-0.0506659	0.0971475	0.147813
Atp6v0c	-0.0241307	-0.022578	0.0015527
Atp6v0d1	0.0138865	0.0438314	0.0299449
Atp6v0e	-0.00614123	-0.0380946	-0.0319533
Atp6v0e2	0.0415892	0.0886968	0.0471076
Atp6v1a	-0.0236936	-0.0377688	-0.0140752
Atp6v1b1	-0.0537136	-0.343016	-0.289302
Atp6v1b2	0.0230494	-0.00602369	-0.0290731
Atp6v1c1	0.037518	0.0211991	-0.0163189
Atp6v1d	-0.0439858	-0.0263279	0.0176579
Atp6v1e1	0.00818127	-0.0277293	-0.0359106
Atp6v1f	-0.0133181	0.172901	0.186219
Atp6v1g1	-0.0610641	-0.103586	-0.0425217
Atp6v1g2	0.071078	-0.0772358	-0.148314
Atp6v1h	0.0254988	0.109476	0.0839773
Atp7a	-0.104277	0.0112618	0.115539
Atp7b	0.035554	0.113062	0.0775083
Atp8a1	0.0195716	0.0487522	0.0291806
Atp8a2	-0.172015	-0.00707573	0.164939
Atp8b1	0.00750891	-0.0184182	-0.0259271
Atp8b2	-0.0451248	-0.0603095	-0.0151847
Atp9a	0.0417741	-0.0122084	-0.0539825
Atp9b	-0.0195224	0.0285172	0.0480396
Atpaf1	-0.0181865	-0.00497388	0.0132126
Atpaf2	0.0145753	0.00635907	-0.0082162
Atpif1	-0.00695392	-0.078425	-0.0714711
Atr	-0.0149064	0.188958	0.203864
Atraid	-0.0868194	0.150679	0.237499
Atrip	-0.0626389	-0.0289992	0.0336396
Atrn	0.0314431	0.0258053	-0.0056378
Atrnl1	0.0183591	0.0405589	0.0221998
Atrx	-0.099833	-0.0812981	0.0185349
Atxn1	-0.0498395	-0.0441054	0.00573405
Atxn10	0.00549738	0.0104817	0.00498429
Atxn1l	-0.0107525	-0.0746949	-0.0639424
Atxn2	0.0212785	-0.0295144	-0.0507929
Atxn2l	0.0188072	-0.0298828	-0.04869
Atxn3	0.0443615	-0.0964827	-0.140844
Atxn7	-0.0447358	-0.0148932	0.0298426
Atxn7l1	0.0472377	0.0727383	0.0255006
Atxn7l2	-0.0210186	-0.244102	-0.223083
Atxn7l3	0.0396558	-0.0333146	-0.0729704
Atxn7l3b	-0.0215171	-0.0693958	-0.0478787
AU019823	-0.106809	-0.105563	0.00124624
AU022252	0.0578588	-0.0443341	-0.102193
AU040320	0.0814682	0.00717342	-0.0742948
AU041133	0.0720753	-0.234868	-0.306943
Auh	-0.0549792	-0.0545774	0.000401785
Aup1	0.0571734	0.0472964	-0.00987694
Aurka	-0.0514123	-0.145388	-0.0939758
Aurkaip1	-0.0234808	0.00687451	0.0303553
Auts2	0.0387019	-0.0319322	-0.0706342
Aven	0.089779	0.146127	0.0563477
Avl9	-0.00309584	0.0427312	0.0458271
Avpi1	-0.152096	-0.127491	0.0246048
AW146154	-0.177882	0.0755719	0.253454
AW209491	-0.212679	-0.0255989	0.18708
AW549877	-0.0720395	0.0380902	0.11013
AW551984	-0.0848909	-0.00339505	0.0814958
AW554918	0.0703019	-0.102656	-0.172958
Axin1	0.02334	-0.325085	-0.348425
Axin2	0.0176783	0.0127064	-0.00497192
Axl	0.0970831	-0.0519572	-0.14904
Azi2	0.0172953	0.0551598	0.0378646
Azin1	-0.0216504	0.0531862	0.0748366
Azin2	-0.0110585	0.00602318	0.0170817
B230118H07Rik	-0.0216832	0.107379	0.129062
B230217C12Rik	0.0460927	0.213776	0.167683
B230219D22Rik	0.00360806	-0.0556412	-0.0592492
B2m	-0.0257406	0.0173029	0.0430436
B3galnt1	-0.0361465	0.154404	0.19055
B3galnt2	-0.177313	-0.0217553	0.155558
B3galt1	0.0716396	-0.181436	-0.253075
B3galt2	0.0467394	0.101226	0.0544866
B3galt4	-0.0457288	0.334467	0.380196
B3galt5	0.070514	0.0871465	0.0166325
B3galt6	-0.0357207	0.000819402	0.0365401
B3gat1	0.0997319	-0.014158	-0.11389
B3gat2	0.155375	0.0587742	-0.0966009
B3gat3	-0.0220273	-0.0250068	-0.00297956
B3glct	0.0403245	0.141976	0.101652
B3gnt1	0.0545331	-0.0127556	-0.0672887
B3gnt2	-0.0045668	0.0428186	0.0473854
B3gnt3	0.00977946	-0.0752973	-0.0850767
B3gnt5	-0.0013907	0.363029	0.364419
B3gnt7	-0.0152783	0.0833674	0.0986457
B3gnt8	-0.18267	-0.0305009	0.152169
B3gnt9	0.112664	-0.121134	-0.233799
B3gntl1	-0.072181	-0.217381	-0.1452
B4galnt1	0.0374935	-0.00932849	-0.046822
B4galnt4	0.054934	-0.0563733	-0.111307
B4galt1	0.0325924	0.0625774	0.0299849
B4galt2	-0.00863738	-0.211421	-0.202784
B4galt3	0.132928	-0.0874756	-0.220403
B4galt4	0.205892	0.221596	0.0157034
B4galt5	0.00309576	0.00803745	0.00494168
B4galt6	-0.00135505	0.0167324	0.0180874
B4galt7	-0.0535365	-0.0259702	0.0275663
B630005N14Rik	-0.102125	-0.150787	-0.0486617
B930041F14Rik	-0.0283016	-0.211981	-0.183679
B9d1	-0.10144	-0.124391	-0.0229512
B9d2	-0.0401064	0.0255347	0.0656412
Baalc	0.0588415	-0.0492013	-0.108043
Babam1	0.0504715	0.114177	0.0637054
Bace1	0.0267678	-0.0418128	-0.0685806
Bace2	-0.0971797	-0.0109545	0.0862252
Bach1	-0.0904316	-0.0222456	0.0681859
Bach2	0.00935184	-0.154416	-0.163767
Bad	-0.152263	-0.154696	-0.0024336
Bag1	-0.129913	-0.00806463	0.121848
Bag2	-0.137004	-0.397164	-0.260161
Bag3	-0.0839906	0.085111	0.169102
Bag4	0.0407535	0.045063	0.00430948
Bag5	-0.113468	-0.0355752	0.0778931
Bag6	0.0600351	-0.0280176	-0.0880527
Bahcc1	-0.0202822	-0.135692	-0.11541
Bahd1	-0.0256256	-0.12258	-0.096954
Bai1	0.0645213	-0.0690191	-0.13354
Bai2	0.069449	-0.0135804	-0.0830294
Bai3	0.0331142	0.032154	-0.000960177
Baiap2	0.0228205	-0.0925217	-0.115342
Baiap2l2	-0.109001	-0.0113845	0.0976163
Baiap3	0.0731468	-0.333564	-0.406711
Bak1	0.116647	-0.0507847	-0.167432
Bambi	-0.261582	0.0279388	0.289521
Banf1	0.0857706	-0.0221181	-0.107889
Bank1	0.126006	-0.0169768	-0.142983
Banp	0.0618555	-0.0651402	-0.126996
Bap1	0.0585571	0.0243888	-0.0341683
Bard1	0.0167722	0.0946434	0.0778712
Barx2	-0.0888563	-0.168565	-0.0797087
Basp1	0.0408296	-0.115304	-0.156133
Batf	0.411462	-0.363747	-0.775209
Bax	-0.0752954	0.00257104	0.0778665
Baz1a	0.0252377	-0.205273	-0.230511
Baz1b	0.0239654	0.00143932	-0.0225261
Baz2a	0.0189775	-0.210187	-0.229164
Baz2b	0.0153433	-0.0560093	-0.0713526
Bbc3	-0.0321635	-0.0778948	-0.0457313
Bbip1	0.02329	0.20417	0.18088
Bbox1	0.0565237	0.0414136	-0.0151101
Bbs1	0.043572	0.0573059	0.0137339
Bbs10	0.0871338	0.12229	0.0351561
Bbs12	0.0688868	0.146102	0.0772153
Bbs2	-0.227628	-0.0814336	0.146195
Bbs4	0.0829914	0.0549734	-0.0280181
Bbs5	-0.0552899	0.152818	0.208108
Bbs7	-0.0661018	0.149241	0.215343
Bbs9	-0.11123	0.0877429	0.198972
Bbx	0.0866748	-0.00649663	-0.0931714
BC003331	-0.0561706	0.126032	0.182202
BC003965	0.00332021	-0.210871	-0.214191
BC004004	0.0346689	0.112266	0.0775976
BC005537	-0.000749961	-0.197686	-0.196936
BC005561	0.00141114	0.0194745	0.0180634
BC005624	-0.0538593	-0.0763755	-0.0225162
BC017158	0.0780726	0.156189	0.0781167
BC017643	-0.100493	0.152489	0.252982
BC021891	-0.00633274	-0.08356	-0.0772272
BC022687	-0.0390552	-0.0176258	0.0214293
BC023829	0.0210303	0.0871362	0.0661059
BC024978	0.143324	0.104745	-0.0385786
BC026585	-0.170589	0.0413675	0.211956
BC027231	-0.034629	-0.0745474	-0.0399184
BC028528	-0.394403	0.117719	0.512122
BC029214	-0.0808668	-0.114428	-0.0335613
BC030336	-0.0183435	0.0769139	0.0952574
BC030500	-0.0182076	0.00245311	0.0206607
BC030867	-0.018521	0.217778	0.236299
BC031181	-0.0583829	0.116264	0.174646
BC037034	-0.0179638	-0.114623	-0.0966596
BC048403	-0.00402859	0.081984	0.0860126
BC048546	-0.00839617	0.11468	0.123076
BC052040	0.0652201	-0.0461016	-0.111322
BC055324	-0.100323	0.133774	0.234097
BC068281	0.0868818	0.131358	0.0444757
Bcam	-0.174161	0.0886799	0.262841
Bcan	0.0187184	-0.0167153	-0.0354337
Bcap29	-0.0531985	0.0550898	0.108288
Bcap31	-0.034738	0.0811654	0.115903
Bcar1	0.10199	-0.0131123	-0.115102
Bcar3	0.10318	0.0944766	-0.00870369
Bcas1	0.124155	0.0260421	-0.0981125
Bcas2	-0.116922	0.013703	0.130625
Bcas3	-0.0318464	0.00825023	0.0400966
Bcat1	0.0305372	-0.058271	-0.0888082
Bcat2	0.0563847	-0.012315	-0.0686997
Bccip	-0.0226028	-0.0187573	0.00384549
Bcdin3d	-0.103753	-0.210599	-0.106846
Bche	-0.0605946	-0.0454408	0.0151538
Bckdha	-0.0956058	-0.0263677	0.0692381
Bckdhb	-0.0127339	0.0410693	0.0538032
Bckdk	0.0185355	-0.0981818	-0.116717
Bcl10	-0.0839706	-0.0492364	0.0347342
Bcl11a	0.0467685	-0.007217	-0.0539855
Bcl11b	-0.0306867	-0.0628132	-0.0321265
Bcl2	-0.0774461	-0.114871	-0.0374249
Bcl2a1b	0.10565	0.420518	0.314868
Bcl2l1	0.0558054	-0.118322	-0.174127
Bcl2l11	0.0402395	-0.0487438	-0.0889833
Bcl2l13	-0.0554371	-0.0475894	0.00784769
Bcl2l2	0.0141015	-0.14212	-0.156222
Bcl3	0.13152	0.0943762	-0.0371438
Bcl6	0.0576625	0.0819662	0.0243036
Bcl6b	0.00809397	0.0460104	0.0379164
Bcl7a	0.0220289	-0.109611	-0.13164
Bcl7b	0.0736713	-0.0627145	-0.136386
Bcl7c	0.0051348	-0.120573	-0.125707
Bcl9	0.0716736	-0.0205085	-0.0921822
Bcl9l	0.0746665	-0.130702	-0.205368
Bclaf1	-0.0686505	-0.0303536	0.0382968
Bco2	-0.093264	-0.227657	-0.134393
Bcor	-0.00516029	-0.0457173	-0.040557
Bcorl1	0.0177988	0.0374169	0.0196181
Bcr	0.0725018	-0.0762709	-0.148773
Bcs1l	0.125619	-0.0330452	-0.158664
Bdh1	-0.0340986	-0.0694575	-0.0353588
Bdh2	-0.282056	-0.0892234	0.192832
Bdkrb2	0.257515	0.136378	-0.121137
Bdnf	-0.108803	-0.0225336	0.0862689
Bdp1	-0.0845256	-0.0365111	0.0480145
Bean1	0.0429727	0.221874	0.178901
Becn1	-0.0174921	-0.0369985	-0.0195064
Begain	0.0405219	0.0385202	-0.00200169
Bend3	0.0565093	-0.0686623	-0.125172
Bend4	-0.0938119	-0.0959436	-0.00213173
Bend5	-0.12151	0.058775	0.180285
Bend6	-0.00486181	0.0808804	0.0857422
Bend7	0.110129	0.0296452	-0.0804838
Best1	-0.112412	0.098068	0.21048
Bet1	0.000788394	0.144739	0.143951
Bet1l	-0.0197005	-0.0165245	0.00317601
Bex1	0.0848097	-0.0888796	-0.173689
Bex2	0.0207667	-0.0266882	-0.047455
Bex4	-0.178646	-0.0362235	0.142422
Bfar	0.0761932	-0.0183749	-0.0945681
Bfsp2	-0.164926	-0.0632135	0.101713
Bgn	0.0819076	-0.203989	-0.285897
Bhlha9	-0.132796	-0.147511	-0.0147146
Bhlhb9	-0.012403	0.0799261	0.0923291
Bhlhe22	-0.174486	-0.256182	-0.0816955
Bhlhe40	0.0508299	-0.0459876	-0.0968175
Bhlhe41	-0.0549113	0.0986905	0.153602
Bicc1	-0.0650384	-0.0429712	0.0220673
Bicd1	-0.0422162	-0.0019598	0.0402564
Bicd2	0.0444699	0.0314319	-0.013038
Bid	-0.107995	-0.062252	0.0457427
Bin1	0.0245268	-0.0172208	-0.0417476
Bin2	0.00605752	0.020611	0.0145535
Bin3	0.0023113	0.0598518	0.0575405
Birc2	0.0211202	-0.130858	-0.151978
Birc3	-0.0779105	0.174612	0.252522
Birc6	-0.0214159	0.00735077	0.0287666
Bivm	0.000596291	0.15056	0.149963
Blcap	0.00909696	-0.140553	-0.14965
Blm	-0.00119185	0.129943	0.131135
Blmh	-0.0600877	-0.118325	-0.0582373
Blnk	-0.0783753	-0.0614334	0.016942
Bloc1s1	-0.0603938	0.0479946	0.108388
Bloc1s2	-0.165571	0.153677	0.319248
Bloc1s3	0.0339522	-0.0722454	-0.106198
Bloc1s4	-0.112022	0.0246245	0.136646
Bloc1s5	0.0629674	-0.193862	-0.256829
Bloc1s6	0.0548132	-0.00677629	-0.0615895
Blvra	0.016259	0.0199675	0.0037085
Blvrb	-0.164503	0.0413701	0.205873
Blzf1	-0.0450706	0.115893	0.160964
Bmf	-0.0917273	-0.0434888	0.0482385
Bmi1	-0.123032	0.00609553	0.129127
Bmp1	0.0716739	0.0304617	-0.0412122
Bmp2	-0.11644	-0.0791273	0.0373127
Bmp2k	0.0439326	0.0762228	0.0322902
Bmp3	0.226048	0.110876	-0.115171
Bmp4	-0.255328	-0.401918	-0.14659
Bmp6	0.0427323	0.0242056	-0.0185267
Bmp7	-0.155215	0.236121	0.391335
Bmper	0.0114139	0.000533096	-0.0108808
Bmpr1a	-0.0142047	0.0429481	0.0571527
Bmpr1b	-0.0385608	0.122269	0.160829
Bmpr2	-0.00275638	0.0088246	0.011581
Bms1	-0.0141416	-0.152015	-0.137873
Bmyc	-0.0669095	-0.0689566	-0.00204711
Bnip1	-0.0433664	-0.118409	-0.0750427
Bnip2	0.0431553	-0.0125971	-0.0557523
Bnip3	-0.0185871	0.0227583	0.0413454
Bnip3l	-0.00786811	0.0533207	0.0611888
Boc	0.0625576	0.071918	0.00936038
Bod1	-0.073697	-0.103869	-0.030172
Bod1l	-0.0448315	0.0178995	0.0627311
Bok	0.078832	0.241678	0.162846
Bola1	-0.100366	-0.0261505	0.0742156
Bola2	0.0946591	-0.335434	-0.430093
Bola3	0.186557	-0.0864373	-0.272994
Bop1	0.0469114	-0.0719917	-0.118903
Bora	-0.228664	-0.0605134	0.168151
Bpgm	0.0298103	-0.0761854	-0.105996
Bphl	-0.0903988	-0.046243	0.0441558
Bpnt1	-0.154876	-0.107762	0.0471137
Bptf	0.0056119	-0.167572	-0.173184
Braf	0.00422928	0.00017128	-0.004058
Brap	0.0628271	-0.0173142	-0.0801413
Brat1	-0.0867229	-0.348797	-0.262074
Brca1	0.0611006	-0.00831888	-0.0694194
Brca2	-0.0545172	-0.130194	-0.0756769
Brcc3	-0.196907	0.169302	0.366209
Brd1	-0.0648198	-0.0393814	0.0254384
Brd2	0.000770629	-0.115468	-0.116239
Brd3	0.0313393	-0.100474	-0.131814
Brd4	0.0319776	-0.0276317	-0.0596094
Brd7	0.0139164	0.0576362	0.0437197
Brd8	0.0325122	-0.100599	-0.133111
Brd9	-0.00589683	-0.0124029	-0.0065061
Brdt	-0.010785	-0.0390386	-0.0282536
Bre	0.0233533	0.0574506	0.0340974
Brf1	-0.024429	-0.0268791	-0.00245009
Brf2	0.042671	-0.0525056	-0.0951766
Bri3	-0.0624861	-0.25678	-0.194293
Bri3bp	0.00725385	-0.0851823	-0.0924362
Bricd5	0.561319	0.888214	0.326895
Brinp1	0.0169803	-0.0428546	-0.0598349
Brinp2	0.0142259	0.0123767	-0.00184914
Brinp3	-0.107213	0.0674191	0.174632
Brix1	-0.00670459	0.132707	0.139411
Brk1	-0.0480737	0.0493734	0.097447
Brms1	-0.000639272	-0.00963986	-0.00900059
Brms1l	0.0391422	0.0677139	0.0285717
Brox	-0.0380132	0.124797	0.16281
Brpf1	-0.00843999	0.0272959	0.0357358
Brpf3	0.0272353	-0.0989971	-0.126232
Brsk1	0.0629485	-0.0914702	-0.154419
Brsk2	0.034743	-0.0102433	-0.0449864
Brwd1	-0.0608445	-0.0554182	0.00542629
Brwd3	0.0521965	0.0609314	0.00873486
Bscl2	-0.0087571	0.020627	0.0293841
Bsdc1	0.00810153	-0.0173098	-0.0254113
Bsg	-0.0175029	-0.00338339	0.0141195
Bsn	0.0688638	-0.0999678	-0.168832
Bst2	-0.262684	0.237308	0.499992
Btaf1	-0.00240826	0.0465426	0.0489509
Btbd1	-0.0169372	0.138831	0.155768
Btbd10	0.0181358	0.152885	0.134749
Btbd11	-0.0357208	-0.0443205	-0.00859977
Btbd16	0.0590765	0.0047433	-0.0543332
Btbd17	-0.14555	-0.00509202	0.140458
Btbd2	0.0673622	-0.0151436	-0.0825058
Btbd3	-0.0558952	-0.0578181	-0.00192292
Btbd6	0.0066703	-0.0565956	-0.0632659
Btbd7	-0.0719076	-0.0953641	-0.0234565
Btbd8	-0.0457973	-0.0388643	0.006933
Btbd9	0.062606	0.227573	0.164967
Btc	0.0290582	0.176136	0.147077
Btd	0.0922591	-0.0733627	-0.165622
Btf3	-0.0394885	-0.0346412	0.00484739
Btf3l4	0.0199034	0.00151736	-0.018386
Btg1	-0.00882459	-0.0494865	-0.0406619
Btg2	0.07505	-0.135423	-0.210473
Btg3	0.00312257	-0.141423	-0.144545
Btk	0.230855	-0.0771556	-0.308011
Btn2a2	0.146997	-0.159112	-0.306109
Btrc	0.0869774	0.110503	0.0235257
Bub1b	0.0841713	0.00543393	-0.0787373
Bub3	0.0365137	-0.0109531	-0.0474668
Bud13	0.0522232	-0.250628	-0.302851
Bud31	-0.156287	0.259223	0.41551
Bves	0.00667546	0.151489	0.144813
Bysl	0.0288421	-0.131844	-0.160686
Bzrap1	0.0835247	0.0465089	-0.0370158
Bzw1	-0.0165196	-0.00585534	0.0106642
Bzw2	-0.0296185	0.0511589	0.0807774
C030006K11Rik	-0.0468626	-0.195942	-0.149079
C030039L03Rik	-0.106962	0.101884	0.208846
C130074G19Rik	0.118413	-0.0200543	-0.138467
C1d	-0.0490712	0.0721357	0.121207
C1galt1	-0.0445388	-0.0745082	-0.0299693
C1galt1c1	0.0404903	0.154336	0.113846
C1qa	-0.00529317	0.0390885	0.0443817
C1qb	-0.0116833	-0.0997802	-0.0880969
C1qbp	-0.0601145	-0.0670944	-0.00697988
C1qc	-0.0479473	-0.00221324	0.0457341
C1ql1	0.154616	-0.214166	-0.368781
C1ql2	-0.3036	-0.199142	0.104458
C1ql3	-0.125168	-0.1179	0.00726729
C1qtnf1	-0.0596754	0.0315422	0.0912176
C1qtnf2	0.231763	-0.184	-0.415763
C1qtnf4	-0.0297439	-0.0503928	-0.0206489
C1qtnf5	0.043832	0.0381892	-0.00564272
C1qtnf6	0.0726251	-0.0479625	-0.120588
C1qtnf7	-0.0724175	0.145751	0.218168
C230052I12Rik	0.0954555	-0.0432274	-0.138683
C2cd2	-0.0207276	0.0989154	0.119643
C2cd2l	0.0487409	-0.206924	-0.255665
C2cd3	0.0870672	-0.0248513	-0.111919
C2cd4a	-0.152913	-0.193923	-0.0410101
C2cd4b	-0.146961	-0.104737	0.0422239
C2cd4c	-0.0514105	0.0460925	0.097503
C2cd5	-0.0344956	0.0549206	0.0894162
C330006A16Rik	-0.00320546	0.0494704	0.0526759
C330007P06Rik	0.0323597	-0.0192591	-0.0516188
C330018D20Rik	0.0679614	0.00720247	-0.0607589
C330027C09Rik	-0.0389914	-0.108536	-0.0695447
C3ar1	0.0801824	0.178877	0.0986948
C4b	0.0919023	0.177708	0.0858061
C530008M17Rik	0.0258014	-0.0607574	-0.0865587
C5ar1	0.104221	0.068519	-0.0357016
C77080	0.0276056	-0.0580683	-0.085674
C77370	-0.0527207	-0.129859	-0.0771386
C78339	0.053659	0.109354	0.0556954
C87436	-0.0045733	-0.106417	-0.101844
Caap1	-0.00229145	-0.186699	-0.184408
Cab39	-0.0467816	0.115701	0.162482
Cab39l	0.0940698	0.0757354	-0.0183345
Cabin1	0.0385207	-0.00676616	-0.0452869
Cables1	0.142438	-0.213709	-0.356146
Cables2	-0.0345969	-0.133351	-0.098754
Cabp1	-0.0447262	-0.0358633	0.00886288
Cabp7	-0.0679031	-0.0196576	0.0482455
Cabyr	0.128656	-0.0502947	-0.178951
Cacfd1	-0.0126645	-0.301414	-0.288749
Cachd1	0.124643	0.109235	-0.0154085
Cacna1a	0.0899084	0.0259907	-0.0639177
Cacna1b	0.0051882	0.00265323	-0.00253497
Cacna1c	0.0426668	-0.0822952	-0.124962
Cacna1d	0.0259431	0.00999674	-0.0159464
Cacna1e	0.0491149	0.00444061	-0.0446743
Cacna1g	0.0293724	-0.0789698	-0.108342
Cacna1h	0.0543235	-0.00456059	-0.0588841
Cacna1i	0.140292	-0.118399	-0.258691
Cacna2d1	-0.00781033	0.059585	0.0673954
Cacna2d2	0.0447757	-0.0946767	-0.139452
Cacna2d3	0.043327	0.0662402	0.0229132
Cacna2d4	-0.0337841	0.185451	0.219235
Cacnb1	0.025765	0.0241867	-0.0015783
Cacnb2	0.00216201	0.114812	0.11265
Cacnb3	0.0375387	-0.034674	-0.0722127
Cacnb4	0.011499	0.0438958	0.0323967
Cacng2	-0.0482936	-0.0864352	-0.0381417
Cacng3	0.0348355	-0.0101188	-0.0449542
Cacng4	-0.0912535	0.120475	0.211728
Cacng5	0.307718	0.20466	-0.103059
Cacng7	0.0146513	0.0402753	0.025624
Cacng8	-0.0352096	-0.0132472	0.0219624
Cactin	-0.0420754	-0.0913824	-0.0493069
Cacul1	0.0556125	0.00732128	-0.0482912
Cacybp	-0.0325845	0.0241286	0.0567131
Cad	-0.00881892	-0.299644	-0.290825
Cadm1	0.0115645	0.0890069	0.0774423
Cadm2	-0.00128474	0.0412474	0.0425321
Cadm3	0.0798233	0.087354	0.00753068
Cadm4	-0.00442024	-0.0658241	-0.0614039
Cadps	0.0499713	0.000813666	-0.0491577
Cadps2	-0.0238905	-0.0165923	0.00729823
Cage1	-0.0573746	-0.190824	-0.133449
Calb1	-0.109497	-0.0564781	0.0530188
Calb2	0.208276	0.0148199	-0.193456
Calca	0.0560555	-0.0454945	-0.10155
Calcoco1	0.0213973	-0.0598467	-0.0812439
Calcrl	-0.0682959	0.174247	0.242543
Cald1	0.0623871	-0.0548952	-0.117282
Calhm2	0.07471	-0.0262352	-0.100945
Calm1	0.0290286	-0.0418633	-0.0708919
Calm2	-0.0220955	0.0161717	0.0382672
Calm3	0.0147995	-0.0655653	-0.0803648
Caln1	-0.00913761	-0.162105	-0.152968
Calr	0.0659213	0.0614487	-0.00447257
Calr3	-0.224881	-0.304235	-0.0793539
Calu	0.0390195	0.0234165	-0.0156029
Caly	-0.0290544	0.0376593	0.0667137
Camk1	-0.0617614	-0.0953295	-0.0335681
Camk1d	0.0649703	-0.0229759	-0.0879463
Camk1g	0.0475566	0.0429756	-0.00458106
Camk2a	0.129998	-0.0665996	-0.196598
Camk2b	0.0413185	-0.0215021	-0.0628207
Camk2d	-0.0903253	-0.0731726	0.0171527
Camk2g	-0.00527933	-0.0278203	-0.0225409
Camk2n1	-0.0395294	-0.0882821	-0.0487527
Camk2n2	-0.0225634	-0.217247	-0.194684
Camk4	0.0313212	-0.0398663	-0.0711875
Camkk1	0.0327203	-0.0363448	-0.0690651
Camkk2	0.0494442	-0.0667827	-0.116227
Camkmt	0.127299	0.040929	-0.0863705
Camkv	0.0199844	-0.0578265	-0.0778109
Caml	0.0283478	0.0330978	0.00474999
Camsap1	0.0385736	-0.0337373	-0.0723109
Camsap2	0.0124863	-0.0660509	-0.0785372
Camsap3	0.0568297	-0.0716821	-0.128512
Camta1	-0.0118714	-0.0988778	-0.0870064
Camta2	0.110043	-0.0409873	-0.151031
Cand1	-0.0607068	-0.00160482	0.059102
Cand2	-0.00722781	-0.000464658	0.00676315
Cant1	0.0103602	-0.0591028	-0.069463
Canx	0.0146481	0.0536064	0.0389583
Cap1	0.0475993	0.03877	-0.00882932
Cap2	0.0316056	-0.0200774	-0.0516829
Capg	0.0491703	-0.110069	-0.15924
Capn1	-0.0178278	-0.0285432	-0.0107154
Capn10	0.0389068	-0.110648	-0.149555
Capn15	0.0517422	-0.00712381	-0.058866
Capn2	0.0283216	-0.0176926	-0.0460141
Capn3	-0.0354079	-0.25388	-0.218472
Capn5	0.0165081	-0.103629	-0.120137
Capn7	-0.0164986	0.222535	0.239034
Capns1	0.0531864	0.0460076	-0.0071788
Caprin1	0.0185033	0.0329474	0.014444
Caprin2	-0.0831009	0.0978768	0.180978
Capsl	-0.00651269	0.0463098	0.0528225
Capza1	-0.0121438	0.00345723	0.015601
Capza2	-0.0176284	0.100322	0.11795
Capzb	0.0292778	-0.00764229	-0.0369201
Car10	-0.199823	0.226977	0.426799
Car11	0.0571733	0.0869005	0.0297272
Car12	0.0563038	0.113109	0.0568054
Car13	-0.00169628	0.0775433	0.0792396
Car14	0.168655	0.406466	0.237811
Car2	0.0320732	0.0978661	0.065793
Car4	0.178445	0.362926	0.184481
Car5b	-0.127576	0.171153	0.298729
Car7	-0.0109506	-0.0917307	-0.0807801
Car8	0.213472	-0.0122416	-0.225714
Carf	0.131408	0.056209	-0.0751994
Carhsp1	0.0677858	0.0987419	0.0309561
Carkd	-0.017551	0.0616209	0.079172
Carm1	0.02522	0.0148023	-0.0104177
Carns1	-0.0712966	-0.261356	-0.190059
Cars	0.0638999	-0.0219128	-0.0858127
Cars2	0.0298129	-0.128164	-0.157977
Cartpt	0.280033	-0.215936	-0.495969
Casc3	0.00465168	-0.0613197	-0.0659713
Casc4	0.0360674	0.0151496	-0.0209177
Casd1	-0.0093128	0.0540264	0.0633392
Cask	0.00987016	0.030071	0.0202008
Caskin1	0.0409761	-0.0623436	-0.10332
Caskin2	0.100252	0.0597593	-0.0404927
Casp1	-0.0760636	-0.240132	-0.164068
Casp2	0.226357	-0.0894896	-0.315846
Casp3	0.0811309	-0.0197976	-0.100928
Casp4	0.0236349	0.140517	0.116882
Casp6	0.412258	0.163683	-0.248575
Casp7	-0.113958	-0.185088	-0.0711304
Casp8	-0.120882	0.222763	0.343645
Casp8ap2	-0.0083288	0.187983	0.196312
Casp9	0.063532	-0.0503589	-0.113891
Casq2	-0.196101	-0.15725	0.0388513
Casr	0.0550282	0.0863011	0.0312729
Cass4	0.0117809	0.048478	0.0366971
Cast	0.0450553	-0.143407	-0.188463
Casz1	-0.0396849	-0.0562338	-0.0165489
Cat	0.0299058	0.0760282	0.0461225
Catip	-0.0498269	-0.152368	-0.102541
Catsper2	0.0401733	-0.0298422	-0.0700156
Cav1	-0.156892	0.0385701	0.195462
Cav2	-0.0743671	0.210663	0.28503
Cbfa2t2	0.0250404	0.0745243	0.0494839
Cbfa2t3	0.0352621	-0.00997262	-0.0452347
Cbfb	-0.0490564	-0.229749	-0.180693
Cbl	0.0925755	-0.0548618	-0.147437
Cblb	0.0555008	-0.117969	-0.17347
Cbll1	-0.0553982	0.134025	0.189423
Cbln1	0.0284593	-0.00839017	-0.0368495
Cbln2	-0.265502	-0.0940169	0.171485
Cbln4	0.078142	-0.0544546	-0.132597
Cbr1	-0.185183	-0.0978725	0.0873101
Cbr2	-0.262897	-0.281387	-0.0184899
Cbr3	0.00353823	0.0413083	0.0377701
Cbr4	0.104451	0.184718	0.080267
Cbs	0.0274283	-0.0984001	-0.125828
Cbwd1	-0.00292644	0.104775	0.107701
Cbx1	0.0980654	-0.021131	-0.119196
Cbx3	-0.0958361	-0.0311777	0.0646584
Cbx4	-0.0224291	-0.0427059	-0.0202768
Cbx5	-0.00378652	-0.0290131	-0.0252265
Cbx6	0.023036	-0.0895434	-0.112579
Cbx7	0.00199875	-0.123184	-0.125183
Cbx8	-0.201225	-0.0320043	0.16922
Cby1	0.0747478	-0.0528998	-0.127648
Cc2d1a	-0.0392883	-0.0665096	-0.0272213
Cc2d1b	-0.0587568	0.228113	0.286869
Cc2d2a	0.100467	0.215298	0.114831
Ccar1	0.0986913	0.123834	0.0251424
Ccar2	0.0207413	-0.0807721	-0.101513
Ccbe1	0.0740566	-0.326669	-0.400726
Ccbl1	-0.124089	0.0810622	0.205152
Ccbl2	0.137902	-0.125963	-0.263865
Ccdc101	-0.105588	-0.00299313	0.102595
Ccdc103	0.314585	0.263135	-0.0514495
Ccdc106	-0.0620962	-0.0713476	-0.00925138
Ccdc107	0.0340381	0.00435884	-0.0296792
Ccdc108	-0.00673317	0.102021	0.108754
Ccdc109b	0.0300006	-0.0871677	-0.117168
Ccdc112	-0.0106769	-0.0229537	-0.0122768
Ccdc113	-0.252938	0.106732	0.35967
Ccdc114	0.0142187	-0.00190108	-0.0161198
Ccdc115	0.0198382	0.100388	0.0805502
Ccdc117	-0.022674	0.0517726	0.0744466
Ccdc12	-0.0696216	-0.055345	0.0142767
Ccdc120	-0.0453496	-0.126532	-0.0811825
Ccdc122	-0.0866547	0.327671	0.414326
Ccdc124	0.0180731	-0.178174	-0.196247
Ccdc126	0.0658615	0.276943	0.211082
Ccdc127	-0.0290108	0.116252	0.145263
Ccdc129	0.00261268	0.00435916	0.00174649
Ccdc13	-0.0668527	-0.299027	-0.232174
Ccdc130	0.0340051	-0.00370699	-0.0377121
Ccdc132	0.0157907	0.136153	0.120362
Ccdc134	0.110127	-0.333244	-0.443371
Ccdc136	-0.0371544	0.0922076	0.129362
Ccdc137	-0.0662601	0.0456618	0.111922
Ccdc138	-0.0686652	-0.0157212	0.052944
Ccdc14	0.227436	-0.110593	-0.33803
Ccdc141	0.0660055	-0.0266816	-0.0926871
Ccdc142	0.071474	-0.045561	-0.117035
Ccdc148	-0.175457	-0.20832	-0.0328623
Ccdc149	-0.110958	-0.0555586	0.0553993
Ccdc15	0.155734	0.0166902	-0.139044
Ccdc151	0.312393	-0.28232	-0.594713
Ccdc153	0.0121424	0.336785	0.324643
Ccdc155	-0.00196479	-0.0626913	-0.0607265
Ccdc157	-0.035593	-0.0901964	-0.0546034
Ccdc158	0.162213	0.000423387	-0.16179
Ccdc159	-0.0100849	-0.154559	-0.144474
Ccdc160	0.304062	0.0550063	-0.249055
Ccdc163	0.148839	-0.125305	-0.274145
Ccdc166	-0.0863669	-0.270728	-0.184361
Ccdc167	0.0420312	0.0400802	-0.00195103
Ccdc17	-0.0220255	0.00330775	0.0253332
Ccdc171	-0.0848552	-0.0704353	0.0144199
Ccdc173	-0.101302	0.123753	0.225055
Ccdc174	0.0711724	-0.0151841	-0.0863565
Ccdc176	-0.0170099	-0.0379781	-0.0209683
Ccdc177	0.0919077	-0.157406	-0.249313
Ccdc18	-0.0453177	0.10777	0.153087
Ccdc181	0.0737884	-0.0485125	-0.122301
Ccdc184	-0.0414838	-0.234202	-0.192718
Ccdc186	0.0226243	-0.0110352	-0.0336594
Ccdc22	-0.148478	0.0650044	0.213483
Ccdc23	-0.0134746	0.0737332	0.0872078
Ccdc25	0.0522901	-0.0346205	-0.0869107
Ccdc28a	0.209856	0.059901	-0.149955
Ccdc28b	0.114935	-0.0633544	-0.178289
Ccdc3	0.100356	0.230528	0.130172
Ccdc30	0.118355	-0.0763672	-0.194722
Ccdc32	0.03957	0.0542835	0.0147134
Ccdc34	0.0477104	-0.202281	-0.249992
Ccdc37	0.0630533	-0.0531073	-0.116161
Ccdc39	0.0473155	0.0290871	-0.0182284
Ccdc40	0.120003	0.130107	0.0101036
Ccdc42	0.102667	0.121034	0.0183669
Ccdc43	-0.114038	-0.0935715	0.0204661
Ccdc47	0.0157242	0.0837585	0.0680343
Ccdc50	0.0546153	0.0207172	-0.033898
Ccdc51	0.135707	0.0212868	-0.11442
Ccdc53	-0.048107	0.232809	0.280916
Ccdc55	0.125219	-0.0184135	-0.143633
Ccdc57	0.0381993	-0.209461	-0.24766
Ccdc58	0.00580642	0.24968	0.243874
Ccdc59	0.0069748	0.0574976	0.0505228
Ccdc6	-0.0277996	-0.025141	0.00265856
Ccdc60	0.00880467	0.0415568	0.0327521
Ccdc61	-0.175927	0.0515161	0.227443
Ccdc64	0.00644348	-0.446027	-0.45247
Ccdc65	0.130727	-0.0908294	-0.221556
Ccdc66	0.069882	0.287101	0.217219
Ccdc71	-0.0232405	-0.194354	-0.171114
Ccdc71l	0.029671	-0.348399	-0.37807
Ccdc74a	0.0635539	0.0442196	-0.0193343
Ccdc77	-0.0420336	-0.301494	-0.259461
Ccdc8	0.0613605	0.0598279	-0.00153257
Ccdc80	-0.083136	0.155718	0.238854
Ccdc82	-0.217792	-0.141726	0.0760663
Ccdc84	0.178728	0.512809	0.33408
Ccdc85a	-0.066523	0.00170503	0.068228
Ccdc85b	-0.0432466	-0.204831	-0.161585
Ccdc85c	0.0110759	-0.0355863	-0.0466622
Ccdc86	0.0888307	-0.0568859	-0.145717
Ccdc87	0.0418878	-0.209991	-0.251879
Ccdc88a	0.0275836	-0.00319007	-0.0307737
Ccdc88b	0.0639404	0.0252263	-0.0387141
Ccdc88c	0.0744776	-0.0452703	-0.119748
Ccdc9	-0.0843266	-0.1842	-0.099873
Ccdc90b	-0.026703	0.0702883	0.0969913
Ccdc91	-0.0350241	-0.0513927	-0.0163686
Ccdc92	0.0574316	-0.0969278	-0.154359
Ccdc93	-0.0416674	-0.00135127	0.0403161
Ccdc94	0.0505428	0.029325	-0.0212177
Ccdc96	-0.0113067	-0.0415245	-0.0302178
Ccdc97	0.156998	-0.156565	-0.313563
Cchcr1	0.0642289	-0.063366	-0.127595
Cck	-0.0216832	0.00871554	0.0303988
Cckbr	0.113943	0.14361	0.0296673
Ccl12	0.0179157	-0.0469939	-0.0649096
Ccl17	-0.314349	-0.0332513	0.281098
Ccl2	0.0897859	0.127735	0.0379489
Ccl22	0.222465	0.281633	0.0591686
Ccl25	-0.121638	-0.114816	0.00682142
Ccl27a	-0.0256302	-0.0410515	-0.0154213
Ccl3	0.135956	0.210615	0.0746593
Ccl4	0.0632381	0.241695	0.178457
Ccl5	0.0351832	0.297366	0.262183
Ccl6	-0.261453	-0.013155	0.248298
Ccl7	-0.05995	-0.220078	-0.160128
Ccl9	0.00956049	0.118504	0.108944
Ccm2	0.00567732	0.125278	0.119601
Ccna1	0.0971903	0.080172	-0.0170183
Ccna2	-0.155567	-0.0633055	0.0922614
Ccnb1	-0.130817	-0.0159468	0.11487
Ccnc	-0.0293939	0.208843	0.238237
Ccnd1	0.00722067	-0.171587	-0.178808
Ccnd2	0.0228459	0.079212	0.0563661
Ccnd3	0.0150331	-0.0420235	-0.0570566
Ccndbp1	-0.0738688	0.0919296	0.165798
Ccne1	-0.0676418	0.0123148	0.0799566
Ccne2	-0.0925177	-0.102273	-0.00975503
Ccnf	0.31889	-0.0660341	-0.384924
Ccng1	0.0216278	0.0285215	0.00689368
Ccng2	0.0136337	-0.175072	-0.188706
Ccnh	0.0384862	0.0827871	0.0443009
Ccni	0.0138724	-0.0333413	-0.0472137
Ccnj	-0.118622	0.00495527	0.123577
Ccnjl	-0.0255776	0.0905489	0.116127
Ccnk	0.0750486	-0.1333	-0.208348
Ccnl1	0.0487601	0.0642099	0.0154498
Ccnl2	-0.00346053	-0.0631953	-0.0597347
Ccno	0.162877	-0.104885	-0.267763
Ccnt1	0.0303357	-0.121108	-0.151443
Ccnt2	-0.0198382	0.054614	0.0744522
Ccny	-0.018633	0.186481	0.205114
Ccnyl1	-0.0770618	-0.0677824	0.00927942
Ccp110	0.0301631	0.00861016	-0.0215529
Ccpg1	0.0756491	0.028581	-0.0470681
Ccpg1os	0.0154094	0.123723	0.108313
Ccr1	0.131507	0.222281	0.0907741
Ccr5	-0.0781025	0.122184	0.200287
Ccr7	0.267738	0.089909	-0.177829
Ccrl2	0.277953	0.0612728	-0.21668
Ccrn4l	0.00320931	-0.0629125	-0.0661218
Ccs	0.0505407	-0.105408	-0.155948
Ccsap	-0.078801	-0.0802744	-0.00147339
Ccser1	0.0217802	0.0684586	0.0466785
Ccser2	0.00556806	-0.0262341	-0.0318022
Cct2	-0.00304484	0.0279391	0.0309839
Cct3	-0.0445066	0.0342532	0.0787599
Cct4	-0.0485948	0.0211361	0.0697309
Cct5	-0.0384791	0.0159954	0.0544745
Cct6a	0.0342597	0.0365895	0.00232986
Cct7	-0.0379665	-0.0124294	0.0255371
Cct8	-0.0266888	0.050332	0.0770208
Ccz1	0.0130747	0.062016	0.0489413
Cd109	0.00623897	0.00440542	-0.00183355
Cd14	0.0438918	0.109889	0.0659969
Cd151	0.0915979	-0.0393149	-0.130913
Cd163	0.0955297	0.232256	0.136726
Cd164	-0.00780291	0.075432	0.083235
Cd180	0.13776	0.144014	0.00625373
Cd200	-0.00225065	0.120256	0.122506
Cd248	0.00685054	-0.0383586	-0.0452092
Cd24a	0.0443624	0.192593	0.14823
Cd274	0.0242494	-0.0439302	-0.0681797
Cd276	0.064557	0.0773713	0.0128143
Cd2ap	0.104138	-0.191496	-0.295634
Cd2bp2	0.055609	0.125882	0.0702726
Cd300a	-0.00666469	-0.280302	-0.273637
Cd300lb	-0.0587314	-0.112078	-0.0533465
Cd302	-0.0780619	0.257794	0.335856
Cd320	-0.0610878	0.226167	0.287255
Cd33	-0.0189366	0.271894	0.290831
Cd34	0.0253808	0.0232011	-0.00217965
Cd36	0.239197	0.196704	-0.0424932
Cd37	0.13964	0.31734	0.1777
Cd38	-0.0746426	-0.0815568	-0.00691411
Cd3eap	0.0125721	0.0128748	0.000302647
Cd40	-0.153057	0.0654363	0.218493
Cd44	0.0173511	0.206717	0.189366
Cd47	0.0624911	0.046098	-0.0163931
Cd52	-0.0625305	-0.0196477	0.0428828
Cd53	0.0400806	0.0492357	0.00915515
Cd55	-0.0103399	0.122081	0.132421
Cd59a	0.197395	0.16719	-0.0302055
Cd63	-0.0431842	0.0970413	0.140225
Cd68	-0.00813124	0.14111	0.149242
Cd72	0.0294333	0.161931	0.132498
Cd74	0.165106	-0.0204145	-0.185521
Cd80	0.122052	-0.534779	-0.656831
Cd81	0.0265119	0.0387112	0.0121993
Cd82	0.125621	0.10609	-0.0195309
Cd83	0.0723532	0.117482	0.0451284
Cd84	0.0682704	0.312994	0.244724
Cd86	0.0300094	-0.0174619	-0.0474712
Cd9	0.0336615	0.169382	0.135721
Cd93	-0.0991083	-0.168442	-0.0693334
Cd97	0.0477864	0.000557722	-0.0472287
Cd99l2	0.0648976	0.0457001	-0.0191974
Cdadc1	-0.0632956	0.039546	0.102842
Cdan1	0.0239477	-0.157634	-0.181581
Cdc123	-0.0599819	-0.00112942	0.0588525
Cdc14a	-0.191497	0.0126045	0.204102
Cdc16	-0.0790451	-0.0555925	0.0234525
Cdc20	-0.00611635	0.0629759	0.0690922
Cdc23	0.068765	0.0159598	-0.0528052
Cdc25a	0.00907691	-0.0258201	-0.034897
Cdc25b	-0.0137713	-0.164533	-0.150762
Cdc25c	-0.240153	0.0491127	0.289266
Cdc26	0.000492845	0.0942979	0.093805
Cdc27	0.0237402	0.0875481	0.0638079
Cdc34	0.0560371	-0.290264	-0.346301
Cdc37	0.0481556	0.0324326	-0.015723
Cdc37l1	0.0270216	0.0351613	0.00813974
Cdc40	0.0250028	0.0722733	0.0472705
Cdc42	-0.00443612	0.0145146	0.0189507
Cdc42bpa	-0.00224581	-0.0560019	-0.0537561
Cdc42bpb	0.0203333	-0.0747365	-0.0950698
Cdc42bpg	-0.0115219	-0.0505157	-0.0389938
Cdc42ep1	-0.0819474	-0.0798335	0.00211388
Cdc42ep2	0.0235321	-0.0837912	-0.107323
Cdc42ep3	-0.0396917	0.0632005	0.102892
Cdc42ep4	0.041015	0.0365219	-0.00449315
Cdc42se1	-0.00411324	-0.0117587	-0.00764542
Cdc42se2	-0.0299147	-0.0371444	-0.00722968
Cdc45	-0.140513	-0.00831362	0.132199
Cdc5l	-0.0410631	0.0276193	0.0686824
Cdc7	-0.266157	0.0520048	0.318162
Cdc73	0.00468304	-0.0183682	-0.0230512
Cdca4	0.0632683	0.0442142	-0.0190542
Cdca7	-0.217954	0.101844	0.319798
Cdca8	0.0530959	0.173791	0.120695
Cdh10	0.0923676	0.0690508	-0.0233168
Cdh11	0.0272331	0.0929202	0.0656871
Cdh12	-0.0104177	0.137922	0.14834
Cdh13	-0.00289305	0.0336481	0.0365411
Cdh15	0.19677	-0.0247236	-0.221494
Cdh18	0.121759	0.0185509	-0.103209
Cdh19	0.0459714	0.254749	0.208778
Cdh2	0.0618457	0.0970839	0.0352382
Cdh20	0.0809648	0.106986	0.0260214
Cdh22	-0.0213681	-0.0099114	0.0114567
Cdh24	0.126332	-0.0522874	-0.17862
Cdh4	0.100359	0.158958	0.0585991
Cdh5	-0.0553642	-0.1113	-0.0559358
Cdh6	0.225958	0.150062	-0.0758959
Cdh7	-0.0308864	-0.132623	-0.101736
Cdh8	0.127085	0.0620672	-0.065018
Cdh9	-0.0691003	0.140031	0.209131
Cdhr1	-0.103959	-0.096336	0.00762332
[truncated: 11,201 more rows]

## Sheet: total_mrna_tsc
symbol	apvSlope	apvSlopeP	apvEff	apvRvmMSerror	apvRvmF	residRvmDf	apvRvmP	apvRvmPAdj
Tagap	NA	NA	1.05614	0.00500108	223.039	7.91306	4.44721e-07	0.00587032
Park2	NA	NA	0.574606	0.00375213	87.996	7.91306	1.46876e-05	0.0792053
Tsc2	NA	NA	-0.376097	0.00169946	83.2319	7.91306	1.80012e-05	0.0792053
Ankrd37	NA	NA	-0.709846	0.00737827	68.2925	7.91306	3.68228e-05	0.0880729
Casp6	NA	NA	0.412258	0.00276898	61.3789	7.91306	5.38912e-05	0.0880729
Ccnf	NA	NA	0.31889	0.00170814	59.5331	7.91306	6.00497e-05	0.0880729
Glo1	NA	NA	0.370531	0.00184259	74.5109	7.91306	2.69058e-05	0.0880729
Ppil1	NA	NA	-0.419663	0.0027896	63.1335	7.91306	4.87535e-05	0.0880729
Tmem194	NA	NA	0.344817	0.00191131	62.2077	7.91306	5.13839e-05	0.0880729
3110052M02Rik	NA	NA	0.536253	0.00552678	52.0316	7.91306	9.63736e-05	0.0929133
Bricd5	NA	NA	0.561319	0.00606933	51.9133	7.91306	9.71413e-05	0.0929133
Cep57l1	NA	NA	-0.440089	0.00376484	51.4438	7.91306	0.000100264	0.0929133
Crabp1	NA	NA	-0.344413	0.00227714	52.092	7.91306	9.59847e-05	0.0929133
P2rx3	NA	NA	0.38859	0.00290529	51.9748	7.91306	9.67414e-05	0.0929133
Uprt	NA	NA	0.370518	0.00270857	50.6849	7.91306	0.000105583	0.0929133
Cacng5	NA	NA	0.307718	0.00239207	39.5853	7.91306	0.000245882	0.162282
Chrm5	NA	NA	0.270461	0.0017966	40.7154	7.91306	0.000223636	0.162282
Nuak2	NA	NA	-0.364686	0.00317694	41.8629	7.91306	0.000203568	0.162282
Pcdhgb1	NA	NA	0.305459	0.00233511	39.9574	7.91306	0.000238262	0.162282
Psmd10	NA	NA	-0.288366	0.00208097	39.9597	7.91306	0.000238216	0.162282
March3	NA	NA	0.261998	0.00180225	38.0875	7.91306	0.000279823	0.175889
Bambi	NA	NA	-0.261582	0.00184281	37.131	7.91306	0.000304601	0.182761
Asb4	NA	NA	-0.581009	0.00945975	35.685	7.91306	0.000347526	0.183494
Chek2	NA	NA	-0.45346	0.00570478	36.0445	7.91306	0.000336181	0.183494
Rars2	NA	NA	-0.262741	0.00189305	36.4664	7.91306	0.000323452	0.183494
Spsb3	NA	NA	-0.268974	0.00207525	34.8619	7.91306	0.000375367	0.190571
Abca3	NA	NA	0.195419	0.00149877	25.48	7.91306	0.00102545	0.2154
Acat3	NA	NA	0.366274	0.00459055	29.2244	7.91306	0.000665522	0.2154
Acot9	NA	NA	-0.225044	0.00167555	30.2258	7.91306	0.000597396	0.2154
Amn	NA	NA	-0.314896	0.0033617	29.4968	7.91306	0.000646068	0.2154
Car8	NA	NA	0.213472	0.00180437	25.2556	7.91306	0.00105402	0.2154
Cbr2	NA	NA	-0.262897	0.00257526	26.838	7.91306	0.00087179	0.2154
Ccdc160	NA	NA	0.304062	0.00357182	25.8841	7.91306	0.000976396	0.2154
Cpsf4	NA	NA	-0.267805	0.00242141	29.619	7.91306	0.00063757	0.2154
Decr2	NA	NA	-0.251643	0.00224363	28.224	7.91306	0.000743603	0.2154
Dlx5	NA	NA	0.237796	0.00193527	29.2192	7.91306	0.000665906	0.2154
Dnaaf5	NA	NA	0.319587	0.00354648	28.7992	7.91306	0.000697392	0.2154
Echdc3	NA	NA	-0.334463	0.0040964	27.3082	7.91306	0.000825403	0.2154
Elp6	NA	NA	0.251059	0.00243162	25.9212	7.91306	0.000972046	0.2154
Gmds	NA	NA	-0.405125	0.00600686	27.3231	7.91306	0.000823985	0.2154
Gng13	NA	NA	-0.282794	0.00280497	28.5109	7.91306	0.000720088	0.2154
Gpr83	NA	NA	0.319184	0.00363951	27.9923	7.91306	0.0007633	0.2154
H2-M3	NA	NA	-0.326144	0.0042139	25.2426	7.91306	0.0010557	0.2154
Insm1	NA	NA	-0.233255	0.00190964	28.4911	7.91306	0.000721682	0.2154
Map3k15	NA	NA	0.400581	0.00636658	25.2044	7.91306	0.00106068	0.2154
Med30	NA	NA	-0.300005	0.00350015	25.714	7.91306	0.000996676	0.2154
Mutyh	NA	NA	-0.28091	0.00259965	30.3542	7.91306	0.000589307	0.2154
Ngf	NA	NA	0.205879	0.00140091	30.2563	7.91306	0.000595463	0.2154
Nubpl	NA	NA	-0.349995	0.00483234	25.3494	7.91306	0.00104196	0.2154
Oip5	NA	NA	-0.315327	0.00380714	26.117	7.91306	0.000949471	0.2154
Pard6b	NA	NA	0.225305	0.00200168	25.36	7.91306	0.00104061	0.2154
Pcsk4	NA	NA	-0.265642	0.0021737	32.4633	7.91306	0.000474126	0.2154
Pgap3	NA	NA	0.243499	0.00232639	25.4865	7.91306	0.00102463	0.2154
Pigg	NA	NA	-0.216033	0.00165436	28.2106	7.91306	0.000744728	0.2154
Rrad	NA	NA	-0.376731	0.00539818	26.2915	7.91306	0.000929894	0.2154
Sac3d1	NA	NA	-0.238004	0.00196811	28.7821	7.91306	0.000698714	0.2154
Shf	NA	NA	-0.237794	0.00197301	28.6598	7.91306	0.000708252	0.2154
Slfn5	NA	NA	-0.201805	0.00148891	27.3525	7.91306	0.000821199	0.2154
Syde1	NA	NA	0.277796	0.00296747	26.0054	7.91306	0.000962251	0.2154
Sypl2	NA	NA	0.236102	0.00175615	31.7423	7.91306	0.000510032	0.2154
Tagap1	NA	NA	-0.262287	0.00212428	32.3848	7.91306	0.000477875	0.2154
Tdo2	NA	NA	-0.344134	0.00452246	26.1866	7.91306	0.000941597	0.2154
Tmsb15b1	NA	NA	-0.415287	0.00672549	25.6432	7.91306	0.00100527	0.2154
Tuba1c	NA	NA	0.247411	0.00234513	26.1019	7.91306	0.000951185	0.2154
Zfp119b	NA	NA	0.299808	0.00310825	28.9181	7.91306	0.000688287	0.2154
Ackr3	NA	NA	0.217708	0.00191462	24.7552	7.91306	0.00112142	0.216342
Itfg3	NA	NA	0.227686	0.00207407	24.9947	7.91306	0.0010885	0.216342
Mettl20	NA	NA	0.301817	0.00368246	24.7371	7.91306	0.00112395	0.216342
St6gal2	NA	NA	0.286087	0.00331521	24.6879	7.91306	0.00113088	0.216342
Csf1	NA	NA	0.228128	0.00211792	24.5724	7.91306	0.00114738	0.216363
3110007F17Rik	NA	NA	0.342662	0.00499324	23.5153	7.91306	0.00131327	0.218653
AF251705	NA	NA	-0.456716	0.00891421	23.3996	7.91306	0.0013332	0.218653
Ccrl2	NA	NA	0.277953	0.00318583	24.2505	7.91306	0.00119496	0.218653
Gng11	NA	NA	-0.306973	0.00403392	23.36	7.91306	0.00134011	0.218653
Gp5	NA	NA	0.363982	0.00552273	23.9887	7.91306	0.00123549	0.218653
Il7r	NA	NA	-0.223243	0.00211187	23.5988	7.91306	0.00129911	0.218653
Ninl	NA	NA	0.216839	0.00199927	23.5181	7.91306	0.00131278	0.218653
Pfdn4	NA	NA	-0.204028	0.00178058	23.3786	7.91306	0.00133687	0.218653
Rsu1	NA	NA	0.188216	0.00149537	23.6899	7.91306	0.00128389	0.218653
Siglece	NA	NA	-0.391243	0.0065553	23.3508	7.91306	0.00134173	0.218653
Trem2	NA	NA	-0.285685	0.00337303	24.1967	7.91306	0.00120315	0.218653
Rbks	NA	NA	-0.226754	0.00222053	23.1553	7.91306	0.00137655	0.221592
1190005I06Rik	NA	NA	-0.473738	0.0103932	21.5937	7.91306	0.0016999	0.225597
A530054K11Rik	NA	NA	-0.216445	0.00216643	21.6247	7.91306	0.00169259	0.225597
Cklf	NA	NA	0.261298	0.00302781	22.5499	7.91306	0.00149189	0.225597
Cutc	NA	NA	-0.39335	0.00683347	22.6421	7.91306	0.00147355	0.225597
Fam131c	NA	NA	-0.407045	0.00737691	22.46	7.91306	0.00151002	0.225597
Fbxw4	NA	NA	-0.301467	0.00416721	21.8089	7.91306	0.00165006	0.225597
Gin1	NA	NA	-0.196223	0.00177293	21.7175	7.91306	0.001671	0.225597
Hemk1	NA	NA	0.211184	0.0020439	21.8204	7.91306	0.00164745	0.225597
Ift43	NA	NA	-0.260574	0.00313373	21.667	7.91306	0.0016827	0.225597
Klhl15	NA	NA	-0.210426	0.00199238	22.2243	7.91306	0.00155893	0.225597
Loxl2	NA	NA	0.211245	0.00205	21.7679	7.91306	0.0016594	0.225597
Ndufaf6	NA	NA	-0.322748	0.00458606	22.7137	7.91306	0.00145952	0.225597
Pcdhga12	NA	NA	0.215344	0.00210767	22.002	7.91306	0.00160688	0.225597
Pcdhga4	NA	NA	0.237981	0.00262747	21.5549	7.91306	0.00170907	0.225597
Sp110	NA	NA	0.308096	0.00431288	22.0093	7.91306	0.00160529	0.225597
Sqrdl	NA	NA	-0.19233	0.00169948	21.766	7.91306	0.00165984	0.225597
Stard3nl	NA	NA	0.200519	0.00179784	22.3647	7.91306	0.00152957	0.225597
Tmem176a	NA	NA	0.289519	0.00375881	22.3	7.91306	0.001543	0.225597
Arhgap15	NA	NA	-0.192523	0.00173231	21.3962	7.91306	0.00174729	0.226818
Wnt3	NA	NA	-0.259632	0.00315376	21.3742	7.91306	0.00175269	0.226818
Chac1	NA	NA	0.270278	0.00343181	21.2862	7.91306	0.00177442	0.227402
Car10	NA	NA	-0.199823	0.00188623	21.1688	7.91306	0.00180395	0.227964
Fcf1	NA	NA	-0.215858	0.00221895	20.9986	7.91306	0.00184789	0.227964
Ldlrap1	NA	NA	0.236595	0.00266209	21.0275	7.91306	0.00184033	0.227964
Zfp747	NA	NA	-0.218119	0.00225505	21.0975	7.91306	0.0018222	0.227964
Golga1	NA	NA	0.174314	0.00147036	20.6653	7.91306	0.00193786	0.229597
Havcr2	NA	NA	-0.244838	0.00290404	20.6421	7.91306	0.00194434	0.229597
Il10rb	NA	NA	-0.224118	0.00242472	20.7153	7.91306	0.00192402	0.229597
Slc12a8	NA	NA	-0.34382	0.00566464	20.8685	7.91306	0.00188239	0.229597
Zfp870	NA	NA	-0.21083	0.00215473	20.6287	7.91306	0.00194809	0.229597
Dnajc9	NA	NA	-0.18825	0.00172442	20.5508	7.91306	0.00197005	0.230129
Gm17296	NA	NA	-0.210954	0.00218331	20.3826	7.91306	0.00201853	0.231822
Rassf8	NA	NA	0.24508	0.0029474	20.3788	7.91306	0.00201966	0.231822
Epb4.1l4a	NA	NA	-0.197673	0.00192809	20.266	7.91306	0.00205303	0.233621
Ermard	NA	NA	0.248108	0.00305636	20.1409	7.91306	0.00209088	0.235894
Tpx2	NA	NA	0.224482	0.00251004	20.0762	7.91306	0.00211079	0.236122
2410127L17Rik	NA	NA	-0.211974	0.00230597	19.4855	7.91306	0.00230407	0.237608
3110040N11Rik	NA	NA	-0.235534	0.00281496	19.7077	7.91306	0.00222886	0.237608
Cnn2	NA	NA	0.489475	0.0120563	19.8722	7.91306	0.00217517	0.237608
Dnajc24	NA	NA	0.232469	0.00277213	19.4947	7.91306	0.00230091	0.237608
Guf1	NA	NA	-0.219033	0.00244953	19.5856	7.91306	0.00226979	0.237608
Hyal3	NA	NA	0.388677	0.00772589	19.5537	7.91306	0.00228064	0.237608
Kif5a	NA	NA	0.197459	0.00199297	19.5637	7.91306	0.00227724	0.237608
Ogfod3	NA	NA	0.194318	0.00191523	19.7154	7.91306	0.00222632	0.237608
Slc16a14	NA	NA	0.18279	0.00171376	19.4966	7.91306	0.00230025	0.237608
Tmem126b	NA	NA	-0.255396	0.00327607	19.9102	7.91306	0.00216297	0.237608
Fbln5	NA	NA	0.167572	0.00146125	19.2168	7.91306	0.00239933	0.239933
P3h3	NA	NA	-0.21891	0.00248611	19.2758	7.91306	0.00237802	0.239933
Plk5	NA	NA	-0.29349	0.00445358	19.3409	7.91306	0.00235475	0.239933
Poc1a	NA	NA	-0.217395	0.00245329	19.2641	7.91306	0.00238221	0.239933
Sapcd2	NA	NA	-0.280821	0.00411621	19.1585	7.91306	0.00242067	0.240247
Cep76	NA	NA	-0.311108	0.00510488	18.9599	7.91306	0.00249509	0.245759
Pomt1	NA	NA	0.226789	0.00272383	18.8827	7.91306	0.00252478	0.245759
Vps37d	NA	NA	-0.190798	0.00193244	18.8383	7.91306	0.0025421	0.245759
Wbscr22	NA	NA	0.188621	0.0018908	18.8164	7.91306	0.00255068	0.245759
E430018J23Rik	NA	NA	-0.305597	0.00501411	18.6253	7.91306	0.0026271	0.251288
H2-T23	NA	NA	-0.363681	0.00716295	18.465	7.91306	0.00269346	0.255781
Zfp185	NA	NA	0.389512	0.0082572	18.3742	7.91306	0.00273199	0.257588
Bdkrb2	NA	NA	0.257515	0.00362208	18.3082	7.91306	0.00276042	0.258422
Ldoc1	NA	NA	-0.228341	0.00286505	18.1985	7.91306	0.0028085	0.260672
Sfmbt2	NA	NA	-0.251264	0.00347579	18.1638	7.91306	0.00282394	0.260672
Rimbp3	NA	NA	0.186222	0.00192063	18.0559	7.91306	0.00287262	0.262209
Zbtb8os	NA	NA	-0.227599	0.00287162	18.039	7.91306	0.00288032	0.262209
Ifitm3	NA	NA	-0.460271	0.0118388	17.8945	7.91306	0.00294739	0.262987
Ncf2	NA	NA	0.208193	0.00241544	17.9447	7.91306	0.00292388	0.262987
Papss2	NA	NA	0.164416	0.00151267	17.8707	7.91306	0.0029586	0.262987
Zfp27	NA	NA	-0.217096	0.0026466	17.808	7.91306	0.00298848	0.262987
Zfp93	NA	NA	-0.209812	0.00246937	17.8268	7.91306	0.00297948	0.262987
Exoc3l4	NA	NA	-0.309696	0.00544737	17.6069	7.91306	0.0030868	0.266312
Fam174b	NA	NA	0.168739	0.00161455	17.6352	7.91306	0.00307272	0.266312
Gdpd2	NA	NA	0.285705	0.00462295	17.657	7.91306	0.00306191	0.266312
Ccdc103	NA	NA	0.314585	0.00564996	17.5158	7.91306	0.00313267	0.267097
Pcdhb4	NA	NA	0.2591	0.0038343	17.5086	7.91306	0.00313637	0.267097
Wtap	NA	NA	-0.171986	0.00169627	17.4379	7.91306	0.00317259	0.26845
Tdrd1	NA	NA	-0.194959	0.00220166	17.2638	7.91306	0.00326415	0.274438
Pcdha9	NA	NA	-0.200363	0.0023363	17.1834	7.91306	0.00330755	0.276327
Mettl10	NA	NA	-0.24639	0.003541	17.1443	7.91306	0.00332891	0.276362
Dapp1	NA	NA	0.249053	0.00362843	17.0949	7.91306	0.00335612	0.27688
Nudcd2	NA	NA	-0.295633	0.00513076	17.0343	7.91306	0.00338992	0.277931
Heatr5b	NA	NA	0.154484	0.00140966	16.9298	7.91306	0.00344925	0.27881
Mrrf	NA	NA	-0.181019	0.00193846	16.9041	7.91306	0.00346401	0.27881
Serpind1	NA	NA	-0.248444	0.003645	16.934	7.91306	0.0034468	0.27881
Creld1	NA	NA	0.159163	0.00150205	16.8656	7.91306	0.00348631	0.278905
Lrrc20	NA	NA	0.186833	0.00208635	16.7309	7.91306	0.00356575	0.283542
Arhgap4	NA	NA	-0.21994	0.00294775	16.4104	7.91306	0.00376409	0.288872
C1qtnf2	NA	NA	0.231763	0.00326783	16.4372	7.91306	0.00374694	0.288872
Ikzf4	NA	NA	0.177903	0.00192138	16.4722	7.91306	0.00372474	0.288872
Lamc3	NA	NA	-0.216674	0.00284819	16.4834	7.91306	0.00371773	0.288872
N4bp2l1	NA	NA	-0.167478	0.00169358	16.5619	7.91306	0.00366863	0.288872
Prr5l	NA	NA	0.188147	0.00214965	16.4674	7.91306	0.00372779	0.288872
Akna	NA	NA	0.273007	0.0045702	16.3085	7.91306	0.00383004	0.289112
Dleu7	NA	NA	-0.20092	0.00249116	16.2048	7.91306	0.00389863	0.289112
Eps8l1	NA	NA	0.378652	0.00881842	16.2588	7.91306	0.00386271	0.289112
Shd	NA	NA	-0.162464	0.00161853	16.3077	7.91306	0.00383057	0.289112
Trmt112	NA	NA	-0.271159	0.00450997	16.3033	7.91306	0.00383344	0.289112
Trpt1	NA	NA	-0.206909	0.00263752	16.2316	7.91306	0.00388076	0.289112
1110065P20Rik	NA	NA	-0.239652	0.00362699	15.8348	7.91306	0.00415636	0.289177
Ada	NA	NA	-0.270766	0.00466783	15.7063	7.91306	0.00425092	0.289177
Bst2	NA	NA	-0.262684	0.00444269	15.5318	7.91306	0.00438361	0.289177
Ccl6	NA	NA	-0.261453	0.00429369	15.9205	7.91306	0.00409481	0.289177
Cox6a2	NA	NA	0.308768	0.00610979	15.6041	7.91306	0.00432801	0.289177
Dlec1	NA	NA	0.174073	0.00190935	15.87	7.91306	0.00413097	0.289177
Dysf	NA	NA	-0.215264	0.002929	15.8206	7.91306	0.0041667	0.289177
Fam118b	NA	NA	-0.200098	0.00253426	15.7992	7.91306	0.00418234	0.289177
Fam19a2	NA	NA	-0.188486	0.00228017	15.5809	7.91306	0.00434575	0.289177
Gpr139	NA	NA	-0.333945	0.00691234	16.1333	7.91306	0.00394683	0.289177
Nxph4	NA	NA	-0.408976	0.0105677	15.8276	7.91306	0.00416162	0.289177
Pim1	NA	NA	-0.177912	0.00200996	15.748	7.91306	0.00421995	0.289177
Ptrhd1	NA	NA	0.171528	0.00184252	15.9683	7.91306	0.00406098	0.289177
Rbm15	NA	NA	-0.227973	0.00326307	15.9272	7.91306	0.00409007	0.289177
Rsph1	NA	NA	0.226374	0.00330145	15.522	7.91306	0.00439125	0.289177
Spc24	NA	NA	0.398448	0.0102384	15.5064	7.91306	0.00440338	0.289177
Susd5	NA	NA	0.235495	0.00353242	15.6997	7.91306	0.00425583	0.289177
Tacr3	NA	NA	-0.227911	0.00325196	15.973	7.91306	0.0040577	0.289177
Tmem240	NA	NA	-0.25044	0.00402341	15.5888	7.91306	0.00433968	0.289177
Ttc37	NA	NA	-0.242753	0.00370096	15.9226	7.91306	0.00409332	0.289177
Ttll5	NA	NA	0.166235	0.00176254	15.6785	7.91306	0.00427167	0.289177
Wdyhv1	NA	NA	0.213478	0.00292038	15.6052	7.91306	0.00432716	0.289177
Zfp422	NA	NA	0.164366	0.00169937	15.8977	7.91306	0.0041111	0.289177
AF529169	NA	NA	0.215477	0.00300202	15.4664	7.91306	0.00443465	0.289789
Sh2b2	NA	NA	-0.245025	0.00390774	15.3637	7.91306	0.00451638	0.292237
Sipa1	NA	NA	0.214866	0.00300088	15.3846	7.91306	0.00449961	0.292237
Cldn5	NA	NA	-0.225454	0.0033192	15.3138	7.91306	0.00455676	0.293411
Cd59a	NA	NA	0.197395	0.002577	15.1202	7.91306	0.00471785	0.300011
Pcbd1	NA	NA	0.214391	0.00304654	15.0871	7.91306	0.0047461	0.300011
Zfp52	NA	NA	-0.226597	0.00339375	15.1296	7.91306	0.00470987	0.300011
Zfp930	NA	NA	-0.177827	0.00209664	15.0823	7.91306	0.00475018	0.300011
2310030G06Rik	NA	NA	-0.241082	0.00391806	14.8341	7.91306	0.00496926	0.30248
Bpnt1	NA	NA	-0.154876	0.00161202	14.8798	7.91306	0.00492799	0.30248
Fa2h	NA	NA	0.199184	0.00266532	14.8853	7.91306	0.004923	0.30248
Htatip2	NA	NA	0.190355	0.00242881	14.9188	7.91306	0.0048931	0.30248
Nuf2	NA	NA	0.147334	0.00146371	14.8304	7.91306	0.00497259	0.30248
Siva1	NA	NA	-0.404023	0.0110054	14.8322	7.91306	0.00497092	0.30248
Zfp213	NA	NA	-0.338233	0.00763006	14.9935	7.91306	0.00482713	0.30248
Zfp692	NA	NA	-0.276921	0.00513983	14.9198	7.91306	0.00489218	0.30248
Slc25a53	NA	NA	-0.18724	0.00237135	14.7844	7.91306	0.00501461	0.303637
Cyp2s1	NA	NA	-0.142598	0.00138294	14.7036	7.91306	0.00508945	0.306029
Dffb	NA	NA	0.260059	0.00461102	14.6672	7.91306	0.00512367	0.306029
Tcof1	NA	NA	0.174729	0.00208037	14.6754	7.91306	0.00511597	0.306029
Cdc7	NA	NA	-0.266157	0.00488264	14.5085	7.91306	0.00527616	0.306813
Nfxl1	NA	NA	-0.208235	0.00298875	14.5084	7.91306	0.00527625	0.306813
Nmb	NA	NA	0.339919	0.007952	14.5303	7.91306	0.00525482	0.306813
Tapbp	NA	NA	0.148469	0.00150719	14.6252	7.91306	0.00516342	0.306813
Tekt5	NA	NA	-0.279485	0.0053704	14.5449	7.91306	0.00524064	0.306813
Zbtb34	NA	NA	-0.181669	0.00227255	14.5227	7.91306	0.00526228	0.306813
Acvr2b	NA	NA	-0.283388	0.00554864	14.4736	7.91306	0.0053104	0.307444
Iqcg	NA	NA	-0.271458	0.00511743	14.3997	7.91306	0.00538401	0.310345
Arhgef6	NA	NA	0.183649	0.00235051	14.3488	7.91306	0.00543542	0.311946
Ap5b1	NA	NA	-0.197985	0.00274983	14.2547	7.91306	0.00553202	0.315187
Slc22a5	NA	NA	0.168545	0.00199708	14.2245	7.91306	0.00556352	0.315187
Snx33	NA	NA	0.200642	0.0028275	14.2378	7.91306	0.00554966	0.315187
Actn2	NA	NA	0.197631	0.00278572	14.0208	7.91306	0.00578182	0.316233
Brcc3	NA	NA	-0.196907	0.00278103	13.9418	7.91306	0.00586945	0.316233
Cyp2u1	NA	NA	0.176893	0.00225124	13.8995	7.91306	0.00591702	0.316233
Fbxl21	NA	NA	0.255864	0.00467765	13.9956	7.91306	0.00580964	0.316233
Herc6	NA	NA	0.182705	0.00238549	13.9933	7.91306	0.00581213	0.316233
L3mbtl3	NA	NA	0.14024	0.00140346	14.0133	7.91306	0.00579013	0.316233
Mrpl22	NA	NA	-0.274378	0.00534188	14.093	7.91306	0.00570329	0.316233
Ncapg2	NA	NA	-0.156982	0.00177552	13.8795	7.91306	0.00593968	0.316233
Pex11a	NA	NA	0.331585	0.00779003	14.114	7.91306	0.00568065	0.316233
Prune	NA	NA	0.153584	0.00169808	13.891	7.91306	0.00592668	0.316233
Rdh14	NA	NA	-0.157788	0.00176853	14.0778	7.91306	0.00571969	0.316233
Rnaseh1	NA	NA	-0.155195	0.00173417	13.8888	7.91306	0.00592908	0.316233
Tlr7	NA	NA	-0.218069	0.00342657	13.878	7.91306	0.00594135	0.316233
Trappc6a	NA	NA	0.375675	0.00997878	14.1432	7.91306	0.00564942	0.316233
Tyk2	NA	NA	-0.234832	0.00390819	14.1103	7.91306	0.00568458	0.316233
Dusp15	NA	NA	-0.167122	0.00203136	13.7492	7.91306	0.00608997	0.320269
Klhl8	NA	NA	-0.212882	0.00328765	13.7845	7.91306	0.00604878	0.320269
Rps19bp1	NA	NA	-0.231136	0.00388067	13.7667	7.91306	0.00606955	0.320269
Hist2h2bb	NA	NA	-0.207166	0.00312983	13.7125	7.91306	0.00613319	0.321263
Mtif2	NA	NA	-0.183626	0.0024647	13.6806	7.91306	0.00617112	0.321971
Ccdc151	NA	NA	0.312393	0.0071957	13.5622	7.91306	0.00631426	0.322069
Fgfbp3	NA	NA	-0.34072	0.00857621	13.5363	7.91306	0.00634614	0.322069
Gm561	NA	NA	-0.255665	0.00482379	13.5505	7.91306	0.00632863	0.322069
Gpt	NA	NA	0.21219	0.00333059	13.5185	7.91306	0.00636819	0.322069
Grem2	NA	NA	-0.220104	0.0035833	13.5198	7.91306	0.00636652	0.322069
Hnmt	NA	NA	-0.18015	0.00238938	13.5827	7.91306	0.00628917	0.322069
Mfsd2a	NA	NA	0.154069	0.00174703	13.5872	7.91306	0.00628373	0.322069
P4ha2	NA	NA	0.171886	0.00217688	13.572	7.91306	0.00630222	0.322069
Crip1	NA	NA	-0.364459	0.0098467	13.4899	7.91306	0.0064038	0.322634
Abi3bp	NA	NA	0.153996	0.00178668	13.2732	7.91306	0.00668172	0.322863
Aldh1b1	NA	NA	-0.204396	0.00319886	13.0602	7.91306	0.00696985	0.322863
Anapc10	NA	NA	0.170307	0.00218998	13.2442	7.91306	0.00672003	0.322863
Calb2	NA	NA	0.208276	0.00333159	13.0205	7.91306	0.00702524	0.322863
Cbln2	NA	NA	-0.265502	0.00545463	12.9232	7.91306	0.00716336	0.322863
Ccdc82	NA	NA	-0.217792	0.0036312	13.0628	7.91306	0.00696621	0.322863
Chil1	NA	NA	0.24435	0.00448608	13.3093	7.91306	0.00663429	0.322863
Chst9	NA	NA	0.330102	0.00838742	12.9917	7.91306	0.00706569	0.322863
Dazl	NA	NA	-0.225714	0.00389756	13.0715	7.91306	0.00695414	0.322863
Det1	NA	NA	-0.153835	0.00182301	12.9815	7.91306	0.00708025	0.322863
Dnpep	NA	NA	-0.159331	0.00195073	13.0138	7.91306	0.00703466	0.322863
Elf5	NA	NA	0.149433	0.00169267	13.1923	7.91306	0.00678928	0.322863
Galnt6	NA	NA	0.145892	0.00161454	13.183	7.91306	0.00680185	0.322863
H2-Ke6	NA	NA	-0.185282	0.00264241	12.9917	7.91306	0.00706577	0.322863
Irf2bp1	NA	NA	-0.17364	0.00233966	12.8868	7.91306	0.00721597	0.322863
Katnal2	NA	NA	0.201531	0.00318081	12.7687	7.91306	0.0073899	0.322863
Kdelc1	NA	NA	0.241822	0.00443919	13.1731	7.91306	0.00681517	0.322863
Lpar5	NA	NA	-0.404159	0.0125778	12.9868	7.91306	0.00707274	0.322863
March4	NA	NA	0.17199	0.00224259	13.1904	7.91306	0.0067919	0.322863
Mdga1	NA	NA	0.169005	0.00213659	13.3684	7.91306	0.00655777	0.322863
Mettl25	NA	NA	-0.212887	0.00350386	12.9346	7.91306	0.00714704	0.322863
Mks1	NA	NA	-0.152054	0.00176907	13.0692	7.91306	0.00695724	0.322863
Myc	NA	NA	0.173264	0.00227333	13.2055	7.91306	0.00677163	0.322863
Npffr1	NA	NA	0.21879	0.00373651	12.8111	7.91306	0.0073268	0.322863
Pan3	NA	NA	-0.142318	0.00158024	12.8172	7.91306	0.00731779	0.322863
Pm20d1	NA	NA	0.30071	0.00684057	13.2191	7.91306	0.00675334	0.322863
Prss35	NA	NA	0.197373	0.00296948	13.1189	7.91306	0.00688891	0.322863
Ptpn23	NA	NA	0.177042	0.00246001	12.7414	7.91306	0.00743096	0.322863
Ptprc	NA	NA	0.25553	0.00487208	13.402	7.91306	0.00651465	0.322863
Rac3	NA	NA	-0.160262	0.00192954	13.3109	7.91306	0.00663222	0.322863
Rnf113a2	NA	NA	0.248357	0.00470263	13.1163	7.91306	0.00689246	0.322863
Rreb1	NA	NA	-0.171396	0.00224139	13.1064	7.91306	0.00690597	0.322863
Slc15a3	NA	NA	0.168029	0.00220668	12.7946	7.91306	0.00735133	0.322863
Slc16a3	NA	NA	-0.210442	0.00346514	12.7804	7.91306	0.00737244	0.322863
Spata24	NA	NA	-0.399863	0.0123888	12.906	7.91306	0.0071882	0.322863
Stk26	NA	NA	-0.198951	0.00310183	12.7607	7.91306	0.00740186	0.322863
Stoml3	NA	NA	0.286334	0.0062001	13.2235	7.91306	0.00674757	0.322863
Sytl5	NA	NA	0.224804	0.00396733	12.7383	7.91306	0.00743563	0.322863
Taf7	NA	NA	-0.194918	0.00296822	12.7999	7.91306	0.00734342	0.322863
Tmem8b	NA	NA	0.150351	0.00177346	12.7465	7.91306	0.00742325	0.322863
Zfp113	NA	NA	-0.169782	0.00218946	13.1658	7.91306	0.00682501	0.322863
Zfp955a	NA	NA	0.221961	0.00385041	12.7952	7.91306	0.00735047	0.322863
Arhgap11a	NA	NA	0.264441	0.00554751	12.6055	7.91306	0.00763915	0.323161
Cpne9	NA	NA	-0.232648	0.00428094	12.6433	7.91306	0.00758046	0.323161
Cyp51	NA	NA	0.143597	0.00162407	12.6965	7.91306	0.00749884	0.323161
Diap2	NA	NA	0.14984	0.0017836	12.5881	7.91306	0.00766636	0.323161
Gucy2f	NA	NA	-0.174774	0.00241273	12.6603	7.91306	0.00755421	0.323161
Ism1	NA	NA	-0.186479	0.00276789	12.5635	7.91306	0.00770489	0.323161
Lama2	NA	NA	0.157186	0.00196333	12.5845	7.91306	0.00767197	0.323161
Mtcp1	NA	NA	0.346235	0.00952869	12.5808	7.91306	0.0076777	0.323161
Nrg1	NA	NA	-0.163818	0.00213679	12.5591	7.91306	0.00771179	0.323161
Spin2c	NA	NA	0.238372	0.00450054	12.6254	7.91306	0.00760811	0.323161
Vip	NA	NA	-0.162629	0.00208516	12.684	7.91306	0.00751801	0.323161
Rrp36	NA	NA	-0.168177	0.00226077	12.5105	7.91306	0.00778898	0.325363
Otx1	NA	NA	0.278491	0.00622531	12.4584	7.91306	0.00787285	0.326798
Tmpo	NA	NA	-0.171653	0.00236425	12.4627	7.91306	0.00786593	0.326798
Morn1	NA	NA	0.212867	0.00365591	12.3943	7.91306	0.00797753	0.330105
Iah1	NA	NA	0.229204	0.00425157	12.3565	7.91306	0.00803996	0.331648
Cbr1	NA	NA	-0.185183	0.00280084	12.2437	7.91306	0.00823036	0.337394
Map6d1	NA	NA	0.176666	0.00254625	12.2576	7.91306	0.00820652	0.337394
Kank1	NA	NA	0.170652	0.00238282	12.2216	7.91306	0.00826823	0.337897
Ankrd24	NA	NA	-0.133217	0.00146727	12.095	7.91306	0.00848993	0.338145
Cst6	NA	NA	-0.147817	0.00180273	12.1203	7.91306	0.00844503	0.338145
Emid1	NA	NA	0.163801	0.00222305	12.0693	7.91306	0.00853585	0.338145
Fpgs	NA	NA	0.229631	0.00436475	12.0809	7.91306	0.00851506	0.338145
Irf5	NA	NA	-0.195255	0.00313955	12.1433	7.91306	0.00840453	0.338145
Klhdc8a	NA	NA	-0.191329	0.0030217	12.1147	7.91306	0.00845506	0.338145
Klhl4	NA	NA	-0.172871	0.00247552	12.072	7.91306	0.00853105	0.338145
Rdh12	NA	NA	-0.151195	0.00189583	12.0581	7.91306	0.00855609	0.338145
Trim26	NA	NA	0.136616	0.00153222	12.1809	7.91306	0.00833868	0.338145
Trmt10b	NA	NA	-0.143878	0.00170004	12.1767	7.91306	0.00834604	0.338145
Zfp944	NA	NA	-0.254479	0.00534342	12.1195	7.91306	0.00844649	0.338145
Slc25a37	NA	NA	-0.142383	0.00168508	12.0308	7.91306	0.00860526	0.338877
Tlr9	NA	NA	0.241244	0.00484206	12.0194	7.91306	0.00862596	0.338877
Rad51d	NA	NA	0.185668	0.00287566	11.9878	7.91306	0.00868362	0.34013
Ap5z1	NA	NA	-0.132805	0.00149475	11.7994	7.91306	0.0090376	0.342245
Apip	NA	NA	-0.255575	0.00554481	11.7802	7.91306	0.00907467	0.342245
Cox4i2	NA	NA	-0.210145	0.00370403	11.9223	7.91306	0.00880455	0.342245
Fam198b	NA	NA	0.246971	0.00510918	11.9383	7.91306	0.00877491	0.342245
Fgfr1op	NA	NA	-0.137384	0.00159989	11.7972	7.91306	0.00904176	0.342245
Gpr183	NA	NA	-0.191288	0.00309511	11.8222	7.91306	0.00899376	0.342245
L3hypdh	NA	NA	-0.284101	0.00685078	11.7816	7.91306	0.00907182	0.342245
Pet100	NA	NA	-0.194177	0.00319159	11.8138	7.91306	0.0090099	0.342245
Pla2g7	NA	NA	-0.159556	0.00214245	11.8826	7.91306	0.00887895	0.342245
Setdb2	NA	NA	0.241449	0.00494498	11.7892	7.91306	0.00905718	0.342245
Sod3	NA	NA	0.226645	0.00433332	11.8542	7.91306	0.00893276	0.342245
Tmc7	NA	NA	0.181787	0.00280187	11.7945	7.91306	0.00904705	0.342245
Trank1	NA	NA	-0.13324	0.00149534	11.8721	7.91306	0.00889876	0.342245
Cyb561d1	NA	NA	0.184188	0.00288524	11.7582	7.91306	0.00911731	0.342873
Mms22l	NA	NA	0.168335	0.00241834	11.7174	7.91306	0.00919725	0.34392
Ppp1r3c	NA	NA	0.151707	0.00196347	11.7216	7.91306	0.00918904	0.34392
Hmgn5	NA	NA	0.200556	0.00343888	11.6964	7.91306	0.00923865	0.344195
Rad1	NA	NA	-0.27787	0.00660645	11.6873	7.91306	0.00925677	0.344195
Naa40	NA	NA	0.227109	0.00442665	11.6518	7.91306	0.00932759	0.344886
Wdr73	NA	NA	0.130189	0.00145429	11.6546	7.91306	0.00932196	0.344886
Apold1	NA	NA	0.135104	0.00157581	11.5833	7.91306	0.00946616	0.346676
Gpatch3	NA	NA	-0.324445	0.00910338	11.5632	7.91306	0.00950734	0.346676
Nadk	NA	NA	0.141059	0.00171455	11.6052	7.91306	0.00942165	0.346676
Prkcd	NA	NA	0.149249	0.0019256	11.568	7.91306	0.00949747	0.346676
Snapc4	NA	NA	0.159637	0.00220245	11.5707	7.91306	0.00949197	0.346676
Slc43a3	NA	NA	0.163213	0.00230805	11.5415	7.91306	0.00955198	0.346934
Ube2j2	NA	NA	0.166193	0.0023946	11.5343	7.91306	0.00956698	0.346934
Cited1	NA	NA	0.305925	0.00813795	11.5005	7.91306	0.0096373	0.348527
B3galnt2	NA	NA	-0.177313	0.00280269	11.2178	7.91306	0.0102512	0.351046
Bmp3	NA	NA	0.226048	0.00446502	11.444	7.91306	0.0097562	0.351046
Ccdc97	NA	NA	0.156998	0.00220274	11.1898	7.91306	0.0103146	0.351046
Dbp	NA	NA	-0.176747	0.00276328	11.3052	7.91306	0.0100563	0.351046
Fam20a	NA	NA	0.142371	0.00181314	11.1792	7.91306	0.0103387	0.351046
Gucy1b2	NA	NA	-0.197417	0.003414	11.4158	7.91306	0.00981627	0.351046
Hnrnpa0	NA	NA	-0.142726	0.00182402	11.168	7.91306	0.0103643	0.351046
Lims2	NA	NA	0.17384	0.00270443	11.1744	7.91306	0.0103498	0.351046
Map10	NA	NA	0.248005	0.00550898	11.1648	7.91306	0.0103718	0.351046
Mr1	NA	NA	-0.277431	0.00682659	11.2747	7.91306	0.0101237	0.351046
Myof	NA	NA	0.141527	0.00177304	11.2969	7.91306	0.0100746	0.351046
Nacad	NA	NA	0.157006	0.00219094	11.2512	7.91306	0.0101761	0.351046
Oprk1	NA	NA	-0.196439	0.00338387	11.4036	7.91306	0.00984229	0.351046
Osm	NA	NA	-0.261458	0.00599078	11.4109	7.91306	0.0098267	0.351046
Pcdhgb6	NA	NA	0.131763	0.00152477	11.3863	7.91306	0.00987942	0.351046
Pnoc	NA	NA	0.173159	0.00268238	11.1781	7.91306	0.0103413	0.351046
Polk	NA	NA	0.150589	0.00200968	11.2839	7.91306	0.0101034	0.351046
Prorsd1	NA	NA	-0.237961	0.00498595	11.357	7.91306	0.00994299	0.351046
Psen2	NA	NA	0.145226	0.00185511	11.369	7.91306	0.00991694	0.351046
Rasa4	NA	NA	0.263316	0.00620794	11.1688	7.91306	0.0103625	0.351046
Rbm12b2	NA	NA	-0.17629	0.00274041	11.3407	7.91306	0.0099784	0.351046
S1pr5	NA	NA	-0.197412	0.00347636	11.2105	7.91306	0.0102678	0.351046
Tcte1	NA	NA	-0.135158	0.00162309	11.2549	7.91306	0.010168	0.351046
Tmem251	NA	NA	-0.204019	0.00367502	11.3262	7.91306	0.0100102	0.351046
Ttll3	NA	NA	0.248318	0.00551253	11.1857	7.91306	0.010324	0.351046
Shisa7	NA	NA	0.14283	0.00183085	11.1425	7.91306	0.0104229	0.351874
Zbed6	NA	NA	-0.151658	0.00207218	11.0995	7.91306	0.0105227	0.353908
Zfp786	NA	NA	0.192785	0.00335026	11.0935	7.91306	0.0105368	0.353908
Apbb1ip	NA	NA	-0.200966	0.00365309	11.0557	7.91306	0.0106257	0.354159
Eya4	NA	NA	-0.217805	0.00431781	10.9868	7.91306	0.0107899	0.354159
Gltscr1	NA	NA	0.177795	0.00286571	11.0308	7.91306	0.0106847	0.354159
Gmip	NA	NA	-0.196156	0.00350119	10.9897	7.91306	0.010783	0.354159
Gramd2	NA	NA	-0.264655	0.00636422	11.0056	7.91306	0.0107448	0.354159
Hscb	NA	NA	-0.306007	0.0085161	10.9956	7.91306	0.0107686	0.354159
Klhl35	NA	NA	-0.239002	0.00519995	10.9851	7.91306	0.0107941	0.354159
Lrrc73	NA	NA	-0.137751	0.00172859	10.9774	7.91306	0.0108126	0.354159
Ssbp1	NA	NA	-0.175966	0.00280693	11.0313	7.91306	0.0106834	0.354159
Trp53i13	NA	NA	0.156518	0.00222857	10.9927	7.91306	0.0107757	0.354159
Nek11	NA	NA	-0.131776	0.00158493	10.9563	7.91306	0.0108638	0.354356
Rabl2	NA	NA	0.139735	0.00178275	10.9528	7.91306	0.0108723	0.354356
Cacna1i	NA	NA	0.140292	0.00181256	10.8585	7.91306	0.0111044	0.354995
Dnajc17	NA	NA	0.239967	0.00528621	10.8933	7.91306	0.011018	0.354995
Efcab5	NA	NA	-0.194345	0.00346866	10.8889	7.91306	0.0110289	0.354995
Flt4	NA	NA	-0.19614	0.00352956	10.8996	7.91306	0.0110024	0.354995
Gbe1	NA	NA	0.218833	0.00440586	10.8691	7.91306	0.0110782	0.354995
Hey2	NA	NA	-0.253525	0.00590464	10.8855	7.91306	0.0110373	0.354995
Igfbp2	NA	NA	-0.13267	0.00162113	10.8575	7.91306	0.011107	0.354995
Masp1	NA	NA	-0.184165	0.00311589	10.8851	7.91306	0.0110384	0.354995
Has1	NA	NA	0.152039	0.00214675	10.7678	7.91306	0.011334	0.357061
Rffl	NA	NA	0.275364	0.00704001	10.7707	7.91306	0.0113267	0.357061
Slc39a4	NA	NA	0.23367	0.00506598	10.7781	7.91306	0.0113076	0.357061
Spryd4	NA	NA	-0.244764	0.00554232	10.8095	7.91306	0.0112279	0.357061
Tap2	NA	NA	0.209841	0.00408814	10.7709	7.91306	0.011326	0.357061
Usp51	NA	NA	0.279836	0.00724146	10.8139	7.91306	0.0112167	0.357061
Pvrl4	NA	NA	-0.143395	0.00191359	10.7454	7.91306	0.0113916	0.357334
Tars	NA	NA	0.154658	0.00222639	10.7434	7.91306	0.0113968	0.357334
Abcg2	NA	NA	0.25302	0.00597477	10.7149	7.91306	0.0114705	0.357946
Bbs2	NA	NA	-0.227628	0.00485301	10.6768	7.91306	0.0115702	0.357946
Heatr6	NA	NA	0.126306	0.00149443	10.6752	7.91306	0.0115745	0.357946
Sugct	NA	NA	-0.256034	0.00614549	10.6669	7.91306	0.0115962	0.357946
Tnfaip8l1	NA	NA	0.159986	0.00240058	10.6623	7.91306	0.0116086	0.357946
Wdr17	NA	NA	0.139093	0.00180778	10.702	7.91306	0.0115041	0.357946
Zfp101	NA	NA	-0.147111	0.00203151	10.6529	7.91306	0.0116332	0.357946
Zmym6	NA	NA	-0.149772	0.00210507	10.656	7.91306	0.011625	0.357946
Ticam1	NA	NA	0.23157	0.0050409	10.6379	7.91306	0.0116731	0.358337
Rsbn1l	NA	NA	-0.145143	0.00198577	10.6087	7.91306	0.0117511	0.359894
Edn1	NA	NA	0.200943	0.00380989	10.5983	7.91306	0.0117791	0.359917
9230110C19Rik	NA	NA	0.161412	0.00248831	10.4705	7.91306	0.0121292	0.360731
Abcb1b	NA	NA	0.216936	0.00448816	10.4856	7.91306	0.0120871	0.360731
Hapln4	NA	NA	0.144673	0.00200109	10.4594	7.91306	0.0121602	0.360731
Kcnj14	NA	NA	0.19629	0.00366149	10.5229	7.91306	0.011984	0.360731
Med8	NA	NA	0.129469	0.00158764	10.5579	7.91306	0.0118883	0.360731
Ngly1	NA	NA	0.161726	0.00250072	10.4591	7.91306	0.012161	0.360731
Nmnat3	NA	NA	-0.324163	0.00997139	10.5383	7.91306	0.0119417	0.360731
Pop4	NA	NA	0.196358	0.00367836	10.482	7.91306	0.0120972	0.360731
Pts	NA	NA	-0.141983	0.0019191	10.5044	7.91306	0.0120349	0.360731
Rnf122	NA	NA	0.176841	0.0029895	10.4609	7.91306	0.0121561	0.360731
Serhl	NA	NA	-0.212469	0.00431283	10.4672	7.91306	0.0121385	0.360731
Suv39h2	NA	NA	0.182861	0.00319029	10.4812	7.91306	0.0120995	0.360731
Tmem191c	NA	NA	-0.161187	0.00247854	10.4825	7.91306	0.0120958	0.360731
Tspan4	NA	NA	-0.200314	0.00385451	10.4101	7.91306	0.0122992	0.364013
Nup210	NA	NA	0.134028	0.00173632	10.3457	7.91306	0.0124839	0.367011
Parvg	NA	NA	-0.214328	0.00443882	10.3489	7.91306	0.0124748	0.367011
Polrmt	NA	NA	0.160517	0.00248802	10.3559	7.91306	0.0124546	0.367011
A330050F15Rik	NA	NA	0.189235	0.00346877	10.3235	7.91306	0.0125483	0.368084
Colec12	NA	NA	-0.159652	0.00248083	10.2743	7.91306	0.0126928	0.370149
Gmpr2	NA	NA	0.160795	0.00251275	10.2895	7.91306	0.012648	0.370149
Nup155	NA	NA	-0.181744	0.00321599	10.2709	7.91306	0.0127029	0.370149
2310067B10Rik	NA	NA	0.114735	0.00131937	9.97758	7.91306	0.0136094	0.371933
Aldh16a1	NA	NA	0.213877	0.00454458	10.0655	7.91306	0.0133294	0.371933
Aste1	NA	NA	0.173946	0.00299722	10.0951	7.91306	0.0132368	0.371933
Bmi1	NA	NA	-0.123032	0.00150658	10.0471	7.91306	0.0133872	0.371933
Ccna2	NA	NA	-0.155567	0.00238174	10.1611	7.91306	0.013033	0.371933
Chrna5	NA	NA	0.161488	0.00260343	10.0169	7.91306	0.0134833	0.371933
Cox16	NA	NA	0.21364	0.00456464	9.99906	7.91306	0.0135403	0.371933
Dcaf12l2	NA	NA	-0.173412	0.00298431	10.0766	7.91306	0.0132946	0.371933
Dhtkd1	NA	NA	-0.329996	0.0108136	10.0704	7.91306	0.0133138	0.371933
Egfl8	NA	NA	-0.146079	0.00212315	10.0507	7.91306	0.0133759	0.371933
Fam20c	NA	NA	-0.121959	0.00147778	10.0651	7.91306	0.0133307	0.371933
Fntb	NA	NA	0.154436	0.0023823	10.0116	7.91306	0.0135002	0.371933
Glipr2	NA	NA	0.248427	0.00609685	10.1226	7.91306	0.0131512	0.371933
Glt8d2	NA	NA	0.183752	0.00337835	9.99443	7.91306	0.0135551	0.371933
Gtf2h4	NA	NA	-0.232145	0.00530418	10.1601	7.91306	0.013036	0.371933
Kcnk12	NA	NA	-0.16327	0.00266444	10.0048	7.91306	0.0135219	0.371933
Lpcat3	NA	NA	0.123273	0.00151876	10.0057	7.91306	0.013519	0.371933
Lrrc14	NA	NA	-0.193666	0.0036995	10.1383	7.91306	0.0131029	0.371933
Nup93	NA	NA	0.117931	0.00136597	10.1816	7.91306	0.0129705	0.371933
Pcdhb7	NA	NA	0.224036	0.00495645	10.1266	7.91306	0.0131389	0.371933
Pcdhgb5	NA	NA	-0.22408	0.00501489	10.0126	7.91306	0.013497	0.371933
Rassf3	NA	NA	-0.152776	0.00233851	9.98092	7.91306	0.0135986	0.371933
Rundc3b	NA	NA	-0.157543	0.00242698	10.2266	7.91306	0.0128349	0.371933
Slc7a7	NA	NA	0.186014	0.00345232	10.0226	7.91306	0.013465	0.371933
Tmem29	NA	NA	-0.164553	0.00265594	10.1952	7.91306	0.0129294	0.371933
Trim13	NA	NA	0.153958	0.00232771	10.183	7.91306	0.0129664	0.371933
Uevld	NA	NA	-0.144405	0.00205304	10.1569	7.91306	0.0130457	0.371933
Zfp583	NA	NA	-0.227158	0.0051161	10.086	7.91306	0.0132652	0.371933
Zfp87	NA	NA	-0.150371	0.00222005	10.1852	7.91306	0.0129597	0.371933
Zkscan2	NA	NA	-0.142217	0.00199448	10.1409	7.91306	0.0130949	0.371933
Ccdc28a	NA	NA	0.209856	0.00443768	9.92404	7.91306	0.0137835	0.372648
Chrna3	NA	NA	-0.18536	0.00346348	9.92012	7.91306	0.0137964	0.372648
Mex3a	NA	NA	-0.127807	0.00164705	9.91753	7.91306	0.0138049	0.372648
Mpc1	NA	NA	-0.139018	0.00194448	9.93887	7.91306	0.013735	0.372648
Msi1	NA	NA	0.149017	0.0022322	9.94803	7.91306	0.0137051	0.372648
Slc40a1	NA	NA	-0.274234	0.00758185	9.91901	7.91306	0.0138	0.372648
Acads	NA	NA	-0.187407	0.00355859	9.86949	7.91306	0.0139639	0.374274
Gbp7	NA	NA	-0.22945	0.00533359	9.87093	7.91306	0.0139591	0.374274
Ost4	NA	NA	-0.142825	0.00206536	9.87673	7.91306	0.0139398	0.374274
Ppm1m	NA	NA	-0.136636	0.00189247	9.8651	7.91306	0.0139786	0.374274
Ovca2	NA	NA	0.208125	0.00439608	9.85328	7.91306	0.0140181	0.374572
Mrps34	NA	NA	-0.165065	0.00277261	9.82694	7.91306	0.0141067	0.374664
Slc46a1	NA	NA	0.176984	0.00318284	9.84127	7.91306	0.0140584	0.374664
Spata5l1	NA	NA	-0.203304	0.00420566	9.82782	7.91306	0.0141037	0.374664
Styx	NA	NA	-0.18836	0.00361706	9.80892	7.91306	0.0141677	0.375529
Etfb	NA	NA	-0.17173	0.00301505	9.78135	7.91306	0.0142617	0.375909
Mrpl3	NA	NA	-0.138579	0.00196236	9.78618	7.91306	0.0142452	0.375909
Ncaph	NA	NA	-0.23387	0.00559276	9.77967	7.91306	0.0142674	0.375909
Sap30	NA	NA	-0.167734	0.00289109	9.73155	7.91306	0.0144335	0.379526
Cdh24	NA	NA	0.126332	0.00164387	9.70871	7.91306	0.0145132	0.379833
Cers5	NA	NA	0.131447	0.0017813	9.69979	7.91306	0.0145444	0.379833
Dbf4	NA	NA	-0.149166	0.00229659	9.68844	7.91306	0.0145843	0.379833
Hes6	NA	NA	-0.190217	0.0037261	9.71056	7.91306	0.0145067	0.379833
Thnsl2	NA	NA	-0.260206	0.0069894	9.6871	7.91306	0.0145891	0.379833
Wash	NA	NA	0.145532	0.00219505	9.64874	7.91306	0.014725	0.382618
Kptn	NA	NA	-0.146819	0.00223942	9.62564	7.91306	0.0148076	0.384009
Cml1	NA	NA	-0.28346	0.00836656	9.60364	7.91306	0.0148869	0.384409
Ints9	NA	NA	0.165443	0.00285444	9.5891	7.91306	0.0149395	0.384409
Pcdhga9	NA	NA	0.191424	0.00381972	9.59312	7.91306	0.014925	0.384409
Pcolce2	NA	NA	-0.142599	0.00212041	9.58993	7.91306	0.0149365	0.384409
Filip1l	NA	NA	0.167076	0.00291539	9.57489	7.91306	0.0149912	0.384644
Olfml1	NA	NA	-0.146456	0.00224678	9.54674	7.91306	0.0150943	0.384644
Pip5kl1	NA	NA	0.286964	0.00861033	9.56388	7.91306	0.0150315	0.384644
Tbpl1	NA	NA	-0.172669	0.00311979	9.55655	7.91306	0.0150583	0.384644
Vstm4	NA	NA	0.358046	0.013418	9.55409	7.91306	0.0150673	0.384644
Nfkbiz	NA	NA	0.159488	0.00267044	9.52514	7.91306	0.015174	0.384907
Stk38l	NA	NA	-0.14308	0.00214695	9.53537	7.91306	0.0151362	0.384907
Thbd	NA	NA	0.186774	0.00366728	9.5124	7.91306	0.0152213	0.384907
Ypel3	NA	NA	-0.138609	0.00201943	9.51377	7.91306	0.0152162	0.384907
Igsf9b	NA	NA	0.130063	0.00178009	9.50314	7.91306	0.0152558	0.38504
Bmp2	NA	NA	-0.11644	0.00143385	9.45584	7.91306	0.0154334	0.385105
Fdx1l	NA	NA	-0.159656	0.00269384	9.46238	7.91306	0.0154087	0.385105
Ino80b	NA	NA	-0.172618	0.00314799	9.46542	7.91306	0.0153972	0.385105
Pih1d2	NA	NA	-0.308878	0.0100696	9.4746	7.91306	0.0153627	0.385105
Sike1	NA	NA	0.123901	0.00161738	9.49161	7.91306	0.0152989	0.385105
Wnt5b	NA	NA	-0.172086	0.00312608	9.47311	7.91306	0.0153683	0.385105
2410004P03Rik	NA	NA	-0.330766	0.0116013	9.43056	7.91306	0.0155294	0.386042
Lsm5	NA	NA	-0.316615	0.0106231	9.43649	7.91306	0.0155068	0.386042
Tmem101	NA	NA	-0.124464	0.00164829	9.39844	7.91306	0.0156524	0.388369
Tigd3	NA	NA	-0.274502	0.00803001	9.38371	7.91306	0.0157093	0.389049
Prpf3	NA	NA	0.203213	0.00441099	9.36196	7.91306	0.0157937	0.390407
Amh	NA	NA	-0.295846	0.00938188	9.32912	7.91306	0.0159223	0.392013
Hr	NA	NA	0.252298	0.00684221	9.30314	7.91306	0.0160249	0.392013
Msx1	NA	NA	-0.334047	0.012026	9.27886	7.91306	0.0161216	0.392013
Prox1	NA	NA	-0.214417	0.00495468	9.27905	7.91306	0.0161208	0.392013
Rassf4	NA	NA	0.130544	0.00182752	9.32507	7.91306	0.0159382	0.392013
Slc22a15	NA	NA	-0.118632	0.00151691	9.27776	7.91306	0.016126	0.392013
Synpo2	NA	NA	0.136156	0.00199642	9.28584	7.91306	0.0160937	0.392013
Ttc32	NA	NA	-0.276287	0.00821547	9.29159	7.91306	0.0160708	0.392013
Xpnpep3	NA	NA	0.157574	0.00267278	9.28975	7.91306	0.0160782	0.392013
Khnyn	NA	NA	-0.148207	0.00237194	9.26051	7.91306	0.0161951	0.39297
Casp2	NA	NA	0.226357	0.00554113	9.24672	7.91306	0.0162507	0.393069
Igfbpl1	NA	NA	-0.175369	0.00332957	9.23674	7.91306	0.0162911	0.393069
Ncstn	NA	NA	0.112361	0.00136889	9.22269	7.91306	0.0163481	0.393069
Opa3	NA	NA	0.138341	0.00207401	9.2276	7.91306	0.0163281	0.393069
Ttc12	NA	NA	0.236663	0.00606667	9.23231	7.91306	0.016309	0.393069
Cpt2	NA	NA	0.150603	0.00247256	9.17313	7.91306	0.0165512	0.39723
AA414768	NA	NA	-0.276282	0.00836079	9.12973	7.91306	0.0167318	0.397275
Aptx	NA	NA	-0.13215	0.00190612	9.16192	7.91306	0.0165976	0.397275
Aqp9	NA	NA	0.193687	0.00410263	9.14405	7.91306	0.016672	0.397275
Cfap57	NA	NA	-0.115616	0.0014642	9.12928	7.91306	0.0167337	0.397275
Fam198a	NA	NA	0.163349	0.00292209	9.13142	7.91306	0.0167248	0.397275
Zfp764	NA	NA	0.220433	0.00531036	9.15014	7.91306	0.0166466	0.397275
Fam132a	NA	NA	-0.133616	0.00195946	9.11137	7.91306	0.0168089	0.397631
Rarb	NA	NA	-0.167125	0.00306473	9.1136	7.91306	0.0167996	0.397631
Wdr75	NA	NA	-0.180706	0.00358889	9.09885	7.91306	0.0168618	0.398168
Ccdc148	NA	NA	-0.175457	0.00339064	9.0795	7.91306	0.0169439	0.399149
Ptpla	NA	NA	-0.185501	0.00379189	9.07482	7.91306	0.0169638	0.399149
Smg9	NA	NA	-0.148896	0.00244501	9.06747	7.91306	0.0169952	0.399176
Cux2	NA	NA	0.129635	0.00185697	9.04979	7.91306	0.0170709	0.399533
Xrcc4	NA	NA	-0.20714	0.00473889	9.05424	7.91306	0.0170519	0.399533
Urb1	NA	NA	-0.13537	0.00202891	9.03193	7.91306	0.0171479	0.400624
Akr1b8	NA	NA	-0.130017	0.00189321	8.92902	7.91306	0.0176	0.402803
Anxa8	NA	NA	-0.245524	0.00682377	8.83411	7.91306	0.0180303	0.402803
Arglu1	NA	NA	-0.143948	0.00237497	8.72468	7.91306	0.0185431	0.402803
Arhgap18	NA	NA	-0.158573	0.00283633	8.86546	7.91306	0.0178867	0.402803
Batf	NA	NA	0.411462	0.0191929	8.82103	7.91306	0.0180906	0.402803
BC028528	NA	NA	-0.394403	0.017482	8.89791	7.91306	0.0177395	0.402803
Bcas1	NA	NA	0.124155	0.00176225	8.74695	7.91306	0.0184373	0.402803
Bhlhe22	NA	NA	-0.174486	0.00348677	8.73168	7.91306	0.0185098	0.402803
Car14	NA	NA	0.168655	0.00322216	8.82775	7.91306	0.0180596	0.402803
Cry1	NA	NA	0.115748	0.0015151	8.84272	7.91306	0.0179907	0.402803
Dapk3	NA	NA	-0.164832	0.0031071	8.7443	7.91306	0.0184498	0.402803
Dmpk	NA	NA	0.311414	0.0107733	9.00176	7.91306	0.0172789	0.402803
Dtymk	NA	NA	-0.167195	0.00320484	8.72253	7.91306	0.0185533	0.402803
Eif2ak1	NA	NA	0.110408	0.00136742	8.9146	7.91306	0.0176645	0.402803
Fam212a	NA	NA	-0.252174	0.00718227	8.85396	7.91306	0.0179392	0.402803
Fbl	NA	NA	-0.216205	0.00520681	8.97758	7.91306	0.0173848	0.402803
Ggt1	NA	NA	-0.20008	0.00455215	8.79413	7.91306	0.0182156	0.402803
Hsf1	NA	NA	0.127138	0.00182044	8.87923	7.91306	0.0178241	0.402803
Ino80d	NA	NA	-0.142427	0.00228815	8.86548	7.91306	0.0178866	0.402803
Katna1	NA	NA	-0.139309	0.00216332	8.97094	7.91306	0.017414	0.402803
Lppr1	NA	NA	-0.108392	0.00134067	8.76341	7.91306	0.0183595	0.402803
Lrch1	NA	NA	0.151416	0.00260671	8.79527	7.91306	0.0182102	0.402803
Lrrtm1	NA	NA	0.143581	0.00234125	8.80535	7.91306	0.0181633	0.402803
Lsm12	NA	NA	-0.125112	0.00178829	8.75303	7.91306	0.0184085	0.402803
Map1a	NA	NA	0.134419	0.00204489	8.83592	7.91306	0.018022	0.402803
Mecr	NA	NA	0.216746	0.00536954	8.74917	7.91306	0.0184268	0.402803
Mpp3	NA	NA	0.121715	0.00169063	8.76268	7.91306	0.018363	0.402803
Mxd3	NA	NA	-0.299919	0.01023	8.79287	7.91306	0.0182214	0.402803
Nagk	NA	NA	0.129508	0.00189068	8.87108	7.91306	0.0178611	0.402803
Osbpl5	NA	NA	-0.163704	0.0030565	8.7679	7.91306	0.0183384	0.402803
Osbpl7	NA	NA	0.125278	0.00176403	8.89698	7.91306	0.0177438	0.402803
Plrg1	NA	NA	0.120798	0.00163965	8.89952	7.91306	0.0177323	0.402803
Polr2j	NA	NA	-0.184326	0.00379323	8.95702	7.91306	0.0174755	0.402803
Ppm1k	NA	NA	-0.125963	0.0018164	8.73526	7.91306	0.0184927	0.402803
Procr	NA	NA	-0.362907	0.014658	8.98498	7.91306	0.0173523	0.402803
Rpl36al	NA	NA	-0.172358	0.00339952	8.73864	7.91306	0.0184766	0.402803
Shc4	NA	NA	-0.165378	0.00311487	8.78041	7.91306	0.0182797	0.402803
Slc25a26	NA	NA	-0.299127	0.010051	8.90228	7.91306	0.0177199	0.402803
Sntb2	NA	NA	-0.137079	0.00212102	8.8593	7.91306	0.0179148	0.402803
Syvn1	NA	NA	0.110307	0.00139372	8.73043	7.91306	0.0185157	0.402803
Tas1r1	NA	NA	0.172067	0.00332138	8.91411	7.91306	0.0176667	0.402803
Uqcc2	NA	NA	-0.113081	0.00146279	8.74168	7.91306	0.0184622	0.402803
Zbtb6	NA	NA	-0.166705	0.00312282	8.8992	7.91306	0.0177338	0.402803
5830415F09Rik	NA	NA	-0.252132	0.00729673	8.71223	7.91306	0.0186026	0.403209
Lamb1	NA	NA	0.124792	0.00179233	8.68873	7.91306	0.0187156	0.404784
Tbl3	NA	NA	-0.136859	0.0021568	8.68438	7.91306	0.0187366	0.404784
Dusp16	NA	NA	0.163429	0.00309349	8.63392	7.91306	0.0189825	0.405123
Jup	NA	NA	0.124736	0.0017954	8.66601	7.91306	0.0188256	0.405123
Lime1	NA	NA	-0.213773	0.00529154	8.63619	7.91306	0.0189713	0.405123
Lrrc48	NA	NA	-0.160633	0.00298518	8.64366	7.91306	0.0189347	0.405123
Mppe1	NA	NA	-0.119319	0.00164202	8.67046	7.91306	0.018804	0.405123
Snrnp35	NA	NA	0.209614	0.00509082	8.6308	7.91306	0.0189978	0.405123
Tmem88b	NA	NA	0.134957	0.00211008	8.63159	7.91306	0.0189939	0.405123
Zdhhc9	NA	NA	0.129493	0.00193766	8.65396	7.91306	0.0188843	0.405123
Ptrh1	NA	NA	-0.231849	0.0062366	8.61913	7.91306	0.0190553	0.405694
Polr3gl	NA	NA	-0.120416	0.00168681	8.59608	7.91306	0.0191696	0.407469
Trim30a	NA	NA	-0.199957	0.00465469	8.58979	7.91306	0.0192008	0.407478
Uba7	NA	NA	0.193034	0.00434283	8.58011	7.91306	0.0192492	0.407848
Plxna1	NA	NA	0.122407	0.00175018	8.56114	7.91306	0.0193443	0.409207
Sf3b5	NA	NA	-0.203848	0.00486268	8.54549	7.91306	0.0194233	0.41022
Dbn1	NA	NA	0.117562	0.00162489	8.50567	7.91306	0.019626	0.411212
Nupl2	NA	NA	-0.224024	0.00589237	8.51726	7.91306	0.0195667	0.411212
Scand1	NA	NA	-0.29278	0.0100629	8.51849	7.91306	0.0195605	0.411212
Slc6a13	NA	NA	-0.206176	0.00498886	8.52069	7.91306	0.0195493	0.411212
Wdr61	NA	NA	0.123131	0.00178242	8.50593	7.91306	0.0196247	0.411212
Prrg1	NA	NA	-0.17502	0.00360554	8.49579	7.91306	0.0196768	0.411622
Zfp941	NA	NA	-0.151324	0.00269739	8.48932	7.91306	0.0197101	0.411666
Ccdc14	NA	NA	0.227436	0.00611077	8.46493	7.91306	0.0198362	0.411724
Map3k19	NA	NA	0.212913	0.00535482	8.46561	7.91306	0.0198327	0.411724
Ncf1	NA	NA	0.170274	0.00342609	8.46248	7.91306	0.0198489	0.411724
Sec22c	NA	NA	0.132841	0.00208205	8.4757	7.91306	0.0197804	0.411724
Stxbp2	NA	NA	0.170171	0.00342348	8.45867	7.91306	0.0198688	0.411724
Cenpk	NA	NA	0.173992	0.00358255	8.45022	7.91306	0.0199129	0.41199
Abcc3	NA	NA	0.299951	0.0107091	8.40134	7.91306	0.0201701	0.412788
Anp32b	NA	NA	0.113199	0.00152917	8.37968	7.91306	0.0202854	0.412788
Ccl22	NA	NA	0.222465	0.00591146	8.37196	7.91306	0.0203267	0.412788
Crispld1	NA	NA	-0.181095	0.00389795	8.41345	7.91306	0.0201059	0.412788
D10Jhu81e	NA	NA	0.113616	0.00153627	8.40259	7.91306	0.0201634	0.412788
Eid2	NA	NA	-0.141163	0.00237962	8.37398	7.91306	0.0203159	0.412788
Hipk2	NA	NA	0.142111	0.00239907	8.41808	7.91306	0.0200815	0.412788
Isg15	NA	NA	-0.31398	0.0117122	8.41718	7.91306	0.0200862	0.412788
Kat8	NA	NA	-0.16029	0.00306311	8.38784	7.91306	0.0202418	0.412788
Kcna5	NA	NA	-0.150728	0.00271126	8.37953	7.91306	0.0202862	0.412788
Lor	NA	NA	-0.142433	0.00241963	8.3844	7.91306	0.0202602	0.412788
Pcdhb13	NA	NA	0.222204	0.00587589	8.40295	7.91306	0.0201615	0.412788
Actn3	NA	NA	-0.202772	0.00492713	8.34488	7.91306	0.0204724	0.415109
Bud31	NA	NA	-0.156287	0.00294474	8.29469	7.91306	0.020746	0.41801
Chpt1	NA	NA	-0.163868	0.00324542	8.27401	7.91306	0.0208601	0.41801
Dnph1	NA	NA	-0.246874	0.0073878	8.24965	7.91306	0.0209955	0.41801
Efcc1	NA	NA	-0.167494	0.00339154	8.27182	7.91306	0.0208722	0.41801
Enpp6	NA	NA	0.18008	0.0039277	8.25645	7.91306	0.0209576	0.41801
Lipo1	NA	NA	-0.136852	0.00225375	8.30989	7.91306	0.0206627	0.41801
Medag	NA	NA	-0.226971	0.00623635	8.26057	7.91306	0.0209347	0.41801
Nrm	NA	NA	0.256835	0.00794923	8.29816	7.91306	0.0207269	0.41801
Rtel1	NA	NA	0.237773	0.00683134	8.27597	7.91306	0.0208493	0.41801
Tpcn2	NA	NA	-0.198961	0.00477263	8.29423	7.91306	0.0207485	0.41801
Twist2	NA	NA	-0.317497	0.0121763	8.27878	7.91306	0.0208337	0.41801
Zfp143	NA	NA	0.170413	0.003518	8.25488	7.91306	0.0209663	0.41801
Cyp4x1	NA	NA	0.189578	0.00436493	8.23374	7.91306	0.0210845	0.41915
Spg11	NA	NA	0.128241	0.00199923	8.22604	7.91306	0.0211278	0.419379
Tmem104	NA	NA	0.108187	0.00142474	8.21505	7.91306	0.0211897	0.419976
Pcdhga7	NA	NA	0.150337	0.00275395	8.20687	7.91306	0.021236	0.420263
Gtf2e2	NA	NA	-0.192275	0.00451291	8.19196	7.91306	0.0213206	0.420676
Slc22a3	NA	NA	-0.129823	0.00205701	8.19342	7.91306	0.0213123	0.420676
Emx1	NA	NA	-0.205045	0.005141	8.17805	7.91306	0.0214	0.421611
Wipf1	NA	NA	0.137968	0.00232944	8.17158	7.91306	0.021437	0.421711
B4galt3	NA	NA	0.132928	0.00216736	8.15267	7.91306	0.0215457	0.42205
BC026585	NA	NA	-0.170589	0.00357022	8.15091	7.91306	0.0215559	0.42205
Dhx40	NA	NA	-0.125494	0.00193716	8.12982	7.91306	0.021678	0.42205
Fermt3	NA	NA	-0.157082	0.00303019	8.14298	7.91306	0.0216017	0.42205
H1fx	NA	NA	-0.206546	0.00523774	8.14495	7.91306	0.0215903	0.42205
Lhfpl3	NA	NA	0.134567	0.00222714	8.13068	7.91306	0.021673	0.42205
Rgs20	NA	NA	0.123448	0.00187229	8.13941	7.91306	0.0216224	0.42205
2310039H08Rik	NA	NA	-0.320207	0.0127237	8.05838	7.91306	0.0220983	0.42253
Apol8	NA	NA	0.13247	0.00218634	8.02634	7.91306	0.0222901	0.42253
Cdkn2aip	NA	NA	-0.153337	0.00292414	8.04071	7.91306	0.0222038	0.42253
Col20a1	NA	NA	0.140924	0.00245611	8.08575	7.91306	0.0219361	0.42253
Fgf2	NA	NA	-0.136806	0.00231175	8.09599	7.91306	0.0218758	0.42253
Gpc3	NA	NA	0.235606	0.0068503	8.10335	7.91306	0.0218325	0.42253
Itga9	NA	NA	0.122305	0.00186236	8.03205	7.91306	0.0222557	0.42253
Jade3	NA	NA	-0.192764	0.00458804	8.09887	7.91306	0.0218588	0.42253
Klhl3	NA	NA	-0.167687	0.00347868	8.08318	7.91306	0.0219512	0.42253
Miip	NA	NA	0.190119	0.00451123	8.01229	7.91306	0.0223749	0.42253
Mmp12	NA	NA	0.194495	0.00469402	8.05881	7.91306	0.0220957	0.42253
Nptx1	NA	NA	0.105687	0.00139389	8.01332	7.91306	0.0223686	0.42253
Pard3	NA	NA	0.150331	0.00281009	8.04219	7.91306	0.0221949	0.42253
Pnmal1	NA	NA	0.113518	0.00160011	8.05338	7.91306	0.0221281	0.42253
Raver1	NA	NA	-0.109325	0.00148392	8.05436	7.91306	0.0221222	0.42253
Rcbtb2	NA	NA	-0.117292	0.00171665	8.01404	7.91306	0.0223643	0.42253
Rrp1b	NA	NA	-0.216912	0.00586138	8.02725	7.91306	0.0222846	0.42253
Sntb1	NA	NA	0.17836	0.00396118	8.031	7.91306	0.0222621	0.42253
Supt20	NA	NA	0.182077	0.00411565	8.05514	7.91306	0.0221176	0.42253
Zfp322a	NA	NA	-0.148831	0.0027637	8.01482	7.91306	0.0223596	0.42253
Zfp760	NA	NA	0.259893	0.00839008	8.05051	7.91306	0.0221452	0.42253
Pgam2	NA	NA	0.194763	0.0047448	7.99459	7.91306	0.0224823	0.423347
Rbm38	NA	NA	0.25855	0.00836051	7.99568	7.91306	0.0224757	0.423347
Srsf11	NA	NA	0.124128	0.00193427	7.96562	7.91306	0.0226595	0.426076
Cdk11b	NA	NA	0.120628	0.00183049	7.94925	7.91306	0.0227604	0.426091
Pcdhgc5	NA	NA	0.110493	0.00153535	7.95174	7.91306	0.022745	0.426091
Sertad1	NA	NA	-0.154873	0.00301911	7.94456	7.91306	0.0227894	0.426091
Slc25a23	NA	NA	0.136485	0.00234298	7.95055	7.91306	0.0227523	0.426091
Slc14a2	NA	NA	0.196494	0.00486447	7.93714	7.91306	0.0228354	0.426347
Sgol2	NA	NA	-0.132931	0.00222827	7.9302	7.91306	0.0228785	0.426549
Etv4	NA	NA	0.126479	0.00201928	7.92212	7.91306	0.0229289	0.426575
Sord	NA	NA	0.118928	0.00178593	7.91961	7.91306	0.0229446	0.426575
Por	NA	NA	0.114911	0.00166868	7.91317	7.91306	0.0229848	0.426722
Gltp	NA	NA	0.176794	0.00395882	7.89532	7.91306	0.0230969	0.427673
Pabpc5	NA	NA	-0.260842	0.00861828	7.89469	7.91306	0.0231008	0.427673
Adcy7	NA	NA	0.149286	0.00283662	7.85663	7.91306	0.0233422	0.42794
Cdkl1	NA	NA	-0.19155	0.00466775	7.86065	7.91306	0.0233165	0.42794
Elf4	NA	NA	0.142509	0.00258072	7.8694	7.91306	0.0232608	0.42794
Haus1	NA	NA	0.188163	0.00449678	7.87345	7.91306	0.0232351	0.42794
Haus8	NA	NA	-0.243301	0.00752759	7.8638	7.91306	0.0232964	0.42794
Pnpt1	NA	NA	0.116941	0.00173647	7.87527	7.91306	0.0232236	0.42794
Tomm22	NA	NA	-0.170221	0.00367731	7.87949	7.91306	0.0231968	0.42794
Rpl37	NA	NA	-0.194334	0.0048183	7.83801	7.91306	0.0234614	0.428934
Wif1	NA	NA	0.203541	0.00528412	7.8403	7.91306	0.0234467	0.428934
Pqlc1	NA	NA	0.15367	0.0030187	7.82277	7.91306	0.0235595	0.430132
Rhov	NA	NA	-0.218736	0.00612259	7.81461	7.91306	0.0236123	0.430501
Fmnl3	NA	NA	-0.190946	0.00468336	7.7851	7.91306	0.0238044	0.431707
Lrrc45	NA	NA	0.121893	0.00190624	7.7943	7.91306	0.0237443	0.431707
Pcdhb2	NA	NA	-0.198071	0.00504632	7.77438	7.91306	0.0238747	0.431707
Slco1c1	NA	NA	0.144421	0.0026743	7.79922	7.91306	0.0237122	0.431707
Sult2b1	NA	NA	-0.292177	0.0109788	7.77569	7.91306	0.0238661	0.431707
Tomm5	NA	NA	-0.11953	0.00183594	7.78203	7.91306	0.0238245	0.431707
Abt1	NA	NA	0.147954	0.00282228	7.75629	7.91306	0.0239938	0.433267
2610524H06Rik	NA	NA	0.22193	0.00641404	7.67892	7.91306	0.0245121	0.433789
Ankrd13b	NA	NA	0.124277	0.00199881	7.72695	7.91306	0.0241887	0.433789
Cib2	NA	NA	-0.191032	0.00475033	7.68224	7.91306	0.0244896	0.433789
Dolk	NA	NA	0.120973	0.00190664	7.67551	7.91306	0.0245353	0.433789
Gaa	NA	NA	0.105314	0.001435	7.7289	7.91306	0.0241757	0.433789
Gabpb1	NA	NA	-0.125368	0.00203281	7.73175	7.91306	0.0241567	0.433789
Hmga1	NA	NA	-0.135137	0.00237945	7.6749	7.91306	0.0245394	0.433789
Homez	NA	NA	-0.114822	0.00171563	7.68469	7.91306	0.024473	0.433789
Klf4	NA	NA	0.125771	0.0020614	7.67356	7.91306	0.0245485	0.433789
Marveld2	NA	NA	0.189026	0.0046313	7.71508	7.91306	0.0242681	0.433789
Naa30	NA	NA	-0.112491	0.00163586	7.73551	7.91306	0.0241317	0.433789
Rpl36	NA	NA	-0.190164	0.00469219	7.70691	7.91306	0.024323	0.433789
Serp2	NA	NA	-0.140879	0.00256733	7.73055	7.91306	0.0241647	0.433789
Vsig10l	NA	NA	-0.169868	0.00373766	7.72012	7.91306	0.0242343	0.433789
Xylb	NA	NA	0.135035	0.00236989	7.69423	7.91306	0.0244084	0.433789
Zfp384	NA	NA	0.149376	0.00289986	7.69461	7.91306	0.0244059	0.433789
Nudt16	NA	NA	-0.178466	0.00415854	7.659	7.91306	0.0246479	0.434603
Rapgef4	NA	NA	0.112744	0.00166004	7.65716	7.91306	0.0246604	0.434603
Fggy	NA	NA	0.258665	0.00876799	7.6309	7.91306	0.0248409	0.435693
Hdx	NA	NA	-0.139085	0.00253448	7.63259	7.91306	0.0248293	0.435693
Phf13	NA	NA	-0.140234	0.00257361	7.64126	7.91306	0.0247695	0.435693
Snx24	NA	NA	-0.186167	0.00454296	7.62896	7.91306	0.0248543	0.435693
Dgki	NA	NA	0.128613	0.00217122	7.61845	7.91306	0.0249271	0.43639
Car4	NA	NA	0.178445	0.00419074	7.59834	7.91306	0.0250671	0.437679
Romo1	NA	NA	-0.128535	0.00217411	7.59914	7.91306	0.0250615	0.437679
Lsm7	NA	NA	-0.171825	0.00389065	7.58839	7.91306	0.0251367	0.437738
Smim24	NA	NA	-0.200003	0.00526829	7.59285	7.91306	0.0251055	0.437738
Rasl11a	NA	NA	-0.138505	0.00252969	7.58341	7.91306	0.0251716	0.437767
Fgf14	NA	NA	-0.124999	0.00206216	7.57685	7.91306	0.0252178	0.437993
Afap1l2	NA	NA	0.169006	0.00377583	7.56474	7.91306	0.0253032	0.438278
E2f6	NA	NA	-0.221043	0.00646261	7.56041	7.91306	0.0253338	0.438278
Nabp1	NA	NA	-0.264882	0.00927747	7.56264	7.91306	0.025318	0.438278
Eno4	NA	NA	-0.166531	0.00367331	7.54979	7.91306	0.0254092	0.438433
Numa1	NA	NA	0.125619	0.00208923	7.55313	7.91306	0.0253854	0.438433
Nbn	NA	NA	-0.10039	0.00133729	7.53619	7.91306	0.025506	0.438957
Olfml3	NA	NA	0.139687	0.0025891	7.53635	7.91306	0.0255049	0.438957
Best1	NA	NA	-0.112412	0.00168626	7.49382	7.91306	0.0258109	0.439497
Cep85	NA	NA	-0.205145	0.00559628	7.52007	7.91306	0.0256214	0.439497
Cpq	NA	NA	0.229725	0.00703824	7.4981	7.91306	0.0257799	0.439497
Crebzf	NA	NA	-0.119485	0.00190604	7.4902	7.91306	0.0258371	0.439497
Cyp4f15	NA	NA	0.135081	0.00243082	7.50642	7.91306	0.0257197	0.439497
Gas2	NA	NA	-0.211525	0.00595515	7.51329	7.91306	0.0256702	0.439497
Gtf3c2	NA	NA	0.106128	0.00149922	7.51265	7.91306	0.0256748	0.439497
Nlrp3	NA	NA	0.27528	0.0101101	7.49539	7.91306	0.0257995	0.439497
Zfp598	NA	NA	-0.127789	0.00217048	7.52371	7.91306	0.0255954	0.439497
Ctla2b	NA	NA	0.366429	0.0179647	7.47408	7.91306	0.0259545	0.439619
Fhad1	NA	NA	-0.168821	0.00381484	7.47093	7.91306	0.0259775	0.439619
Scd1	NA	NA	0.126557	0.00214181	7.47812	7.91306	0.025925	0.439619
Slc4a2	NA	NA	0.105504	0.00148947	7.47327	7.91306	0.0259604	0.439619
1810055G02Rik	NA	NA	0.109281	0.00159957	7.46597	7.91306	0.0260138	0.43967
1700023E05Rik	NA	NA	0.164178	0.00363013	7.42515	7.91306	0.0263148	0.43981
Anxa4	NA	NA	-0.164835	0.00365212	7.43967	7.91306	0.0262072	0.43981
Atl2	NA	NA	-0.12541	0.00211397	7.43982	7.91306	0.0262061	0.43981
Ddt	NA	NA	-0.187992	0.00474903	7.44174	7.91306	0.026192	0.43981
Dus4l	NA	NA	-0.296074	0.0117673	7.44945	7.91306	0.0261351	0.43981
Dusp9	NA	NA	-0.231101	0.00719515	7.42273	7.91306	0.0263328	0.43981
Panx2	NA	NA	0.111632	0.00167876	7.42322	7.91306	0.0263291	0.43981
Phactr4	NA	NA	0.13465	0.00243369	7.44991	7.91306	0.0261317	0.43981
Ybey	NA	NA	-0.172766	0.00401638	7.43163	7.91306	0.0262667	0.43981
Zrsr2	NA	NA	0.134968	0.00245512	7.41971	7.91306	0.0263553	0.43981
Fhit	NA	NA	0.173591	0.00407429	7.39612	7.91306	0.0265316	0.440791
Ftsj2	NA	NA	-0.167894	0.00381321	7.39231	7.91306	0.0265602	0.440791
Pex6	NA	NA	0.118486	0.00189984	7.38954	7.91306	0.0265811	0.440791
Ppef1	NA	NA	-0.163408	0.00360896	7.39887	7.91306	0.0265109	0.440791
Tmem25	NA	NA	-0.108907	0.0016039	7.39499	7.91306	0.0265401	0.440791
AW146154	NA	NA	-0.177882	0.00428682	7.38128	7.91306	0.0266433	0.44127
Gprin3	NA	NA	-0.145837	0.00288424	7.37399	7.91306	0.0266984	0.441628
Clybl	NA	NA	0.15315	0.0031841	7.36631	7.91306	0.0267566	0.442036
Raver2	NA	NA	0.143116	0.00278303	7.35968	7.91306	0.026807	0.442315
Zfp74	NA	NA	-0.136194	0.00252206	7.35457	7.91306	0.0268458	0.442403
Tet3	NA	NA	-0.132399	0.0023875	7.34214	7.91306	0.0269407	0.443414
Alad	NA	NA	0.132955	0.0024122	7.32818	7.91306	0.0270479	0.443519
Socs1	NA	NA	-0.179044	0.00437284	7.33088	7.91306	0.0270271	0.443519
Zfp458	NA	NA	-0.219974	0.00660294	7.32834	7.91306	0.0270467	0.443519
Edc4	NA	NA	0.115634	0.00182797	7.31478	7.91306	0.0271512	0.444661
Atoh8	NA	NA	-0.142877	0.00279473	7.30445	7.91306	0.0272312	0.444873
Cyp1b1	NA	NA	-0.111284	0.00170256	7.27376	7.91306	0.0274706	0.444873
Ing3	NA	NA	0.110703	0.00168452	7.27515	7.91306	0.0274597	0.444873
Kcns1	NA	NA	0.15451	0.00327435	7.29097	7.91306	0.0273361	0.444873
Lsr	NA	NA	-0.324827	0.0144894	7.28205	7.91306	0.0274057	0.444873
Recql	NA	NA	0.123495	0.00209544	7.2782	7.91306	0.0274359	0.444873
S100a6	NA	NA	-0.210453	0.00606436	7.30341	7.91306	0.0272393	0.444873
Tbcc	NA	NA	-0.146386	0.00293897	7.29132	7.91306	0.0273333	0.444873
Tmub2	NA	NA	0.113757	0.00177984	7.2707	7.91306	0.0274947	0.444873
Zswim3	NA	NA	-0.165235	0.00375556	7.26987	7.91306	0.0275012	0.444873
AI464131	NA	NA	0.112957	0.00176405	7.23291	7.91306	0.0277935	0.44555
Ccdc149	NA	NA	-0.110958	0.00170275	7.23045	7.91306	0.0278131	0.44555
Ephb1	NA	NA	0.144856	0.00289586	7.246	7.91306	0.0276895	0.44555
Eya2	NA	NA	0.257418	0.00912939	7.25832	7.91306	0.0275921	0.44555
Fam111a	NA	NA	-0.16634	0.00382308	7.23733	7.91306	0.0277583	0.44555
Hddc3	NA	NA	-0.115891	0.00185606	7.23609	7.91306	0.0277682	0.44555
Ndufa2	NA	NA	-0.23048	0.007335	7.24211	7.91306	0.0277204	0.44555
Sec61g	NA	NA	-0.202061	0.00562822	7.25426	7.91306	0.0276242	0.44555
Nthl1	NA	NA	-0.239537	0.00794063	7.22586	7.91306	0.0278497	0.445596
Asl	NA	NA	-0.138694	0.00266937	7.20616	7.91306	0.0280075	0.44609
Ndufa1	NA	NA	-0.211473	0.00620385	7.20855	7.91306	0.0279883	0.44609
Them4	NA	NA	0.114297	0.00181312	7.20513	7.91306	0.0280158	0.44609
Zfp593	NA	NA	-0.200168	0.00555463	7.21328	7.91306	0.0279503	0.44609
Adora3	NA	NA	-0.290632	0.0117326	7.19932	7.91306	0.0280626	0.446297
Dusp10	NA	NA	0.136948	0.00260967	7.18662	7.91306	0.0281652	0.447389
Arsb	NA	NA	0.128892	0.00231924	7.16317	7.91306	0.0283559	0.449338
Fzd6	NA	NA	-0.184339	0.00474231	7.16548	7.91306	0.0283371	0.449338
Abcd4	NA	NA	0.163198	0.00374447	7.11274	7.91306	0.0287716	0.449671
Creb5	NA	NA	0.152597	0.00326424	7.1336	7.91306	0.0285987	0.449671
Dagla	NA	NA	0.12982	0.00236901	7.11406	7.91306	0.0287606	0.449671
Dhrs11	NA	NA	-0.15085	0.00320658	7.09662	7.91306	0.0289061	0.449671
Mgp	NA	NA	0.169586	0.00404082	7.1172	7.91306	0.0287345	0.449671
Nhs	NA	NA	0.157846	0.00351169	7.09503	7.91306	0.0289194	0.449671
Nup62-il4i1	NA	NA	0.296822	0.0123333	7.14351	7.91306	0.028517	0.449671
Pcdha6	NA	NA	0.785728	0.0868652	7.1072	7.91306	0.0288178	0.449671
Pigw	NA	NA	-0.240245	0.00813532	7.09472	7.91306	0.028922	0.449671
Ppapdc3	NA	NA	-0.12041	0.00203978	7.10793	7.91306	0.0288117	0.449671
Rab40b	NA	NA	-0.107955	0.00163895	7.11078	7.91306	0.0287879	0.449671
Snapc3	NA	NA	0.108778	0.00166057	7.12563	7.91306	0.0286646	0.449671
Snrnp25	NA	NA	-0.164609	0.00379041	7.1486	7.91306	0.0284752	0.449671
Sptb	NA	NA	0.107465	0.00161925	7.13214	7.91306	0.0286108	0.449671
Tmem178	NA	NA	-0.116342	0.00189341	7.14868	7.91306	0.0284745	0.449671
Ttf1	NA	NA	0.14336	0.0028929	7.10429	7.91306	0.028842	0.449671
2700029M09Rik	NA	NA	-0.117756	0.0019584	7.08049	7.91306	0.0290415	0.449922
Gtf3a	NA	NA	-0.154911	0.00339196	7.07479	7.91306	0.0290895	0.449922
Keap1	NA	NA	-0.108161	0.00165604	7.06436	7.91306	0.0291777	0.449922
Npcd	NA	NA	0.143367	0.00290658	7.07159	7.91306	0.0291166	0.449922
Pygl	NA	NA	-0.138952	0.00273244	7.06605	7.91306	0.0291634	0.449922
Sco1	NA	NA	-0.110573	0.00173088	7.06365	7.91306	0.0291837	0.449922
Smurf2	NA	NA	-0.113781	0.00182923	7.07734	7.91306	0.029068	0.449922
Zfp513	NA	NA	0.168742	0.00403286	7.06045	7.91306	0.0292109	0.449922
Ccdc51	NA	NA	0.135707	0.00261155	7.05185	7.91306	0.0292839	0.449997
Mrps22	NA	NA	-0.203188	0.0058523	7.05456	7.91306	0.0292608	0.449997
Ackr2	NA	NA	0.19687	0.00550443	7.04121	7.91306	0.0293746	0.450463
Tll2	NA	NA	-0.155371	0.00342888	7.04028	7.91306	0.0293825	0.450463
Slc5a6	NA	NA	0.141352	0.00284303	7.02784	7.91306	0.029489	0.450687
Thumpd2	NA	NA	0.171737	0.00419739	7.02662	7.91306	0.0294995	0.450687
Tmem165	NA	NA	-0.144295	0.00296118	7.03134	7.91306	0.0294591	0.450687
Zfp248	NA	NA	-0.135466	0.00261947	7.0056	7.91306	0.0296807	0.452932
2810428I15Rik	NA	NA	-0.147147	0.00310855	6.96539	7.91306	0.0300313	0.453284
Acacb	NA	NA	0.173731	0.00433309	6.96557	7.91306	0.0300298	0.453284
Cd40	NA	NA	-0.153057	0.00335599	6.9805	7.91306	0.029899	0.453284
Klhl1	NA	NA	-0.172874	0.00427933	6.98364	7.91306	0.0298715	0.453284
Mro	NA	NA	0.210079	0.00630648	6.99804	7.91306	0.0297462	0.453284
Mthfd2l	NA	NA	-0.178481	0.00458218	6.95206	7.91306	0.0301487	0.453284
Myrf	NA	NA	0.114939	0.00189825	6.9596	7.91306	0.0300823	0.453284
Nsun7	NA	NA	0.158763	0.00362573	6.95189	7.91306	0.0301503	0.453284
Rtl1	NA	NA	-0.112624	0.00182085	6.9661	7.91306	0.0300252	0.453284
Slc24a3	NA	NA	0.105026	0.00158435	6.96209	7.91306	0.0300604	0.453284
Tceanc2	NA	NA	0.158746	0.00362371	6.95432	7.91306	0.0301288	0.453284
Tmem5	NA	NA	-0.134899	0.00261388	6.96195	7.91306	0.0300616	0.453284
Ucma	NA	NA	-0.228471	0.00748875	6.9703	7.91306	0.0299883	0.453284
Gpank1	NA	NA	-0.170127	0.00416647	6.94669	7.91306	0.0301962	0.453458
Abca7	NA	NA	0.119167	0.00204556	6.94227	7.91306	0.0302354	0.453531
Shroom1	NA	NA	-0.158683	0.003631	6.9348	7.91306	0.0303016	0.454008
Mut	NA	NA	0.158579	0.00363253	6.92282	7.91306	0.0304082	0.45406
Pcdha12	NA	NA	0.227122	0.00744961	6.92444	7.91306	0.0303938	0.45406
Slc30a3	NA	NA	0.104594	0.00157894	6.9287	7.91306	0.0303558	0.45406
Inppl1	NA	NA	0.131215	0.00248881	6.91795	7.91306	0.0304518	0.454196
Sez6	NA	NA	0.116275	0.00195673	6.90935	7.91306	0.0305288	0.454831
Pex10	NA	NA	-0.135114	0.00264552	6.90066	7.91306	0.0306069	0.45548
Ddx39	NA	NA	-0.153542	0.003419	6.89529	7.91306	0.0306552	0.455685
Ntsr1	NA	NA	0.134888	0.00264019	6.89148	7.91306	0.0306897	0.455685
Fam179b	NA	NA	-0.101603	0.00149938	6.88497	7.91306	0.0307485	0.455912
Trim24	NA	NA	-0.111881	0.00181881	6.88215	7.91306	0.030774	0.455912
Yif1b	NA	NA	0.0985188	0.00141207	6.87355	7.91306	0.0308521	0.456556
B4galt4	NA	NA	0.205892	0.00619044	6.84793	7.91306	0.0310861	0.456615
Bag5	NA	NA	-0.113468	0.00188285	6.83808	7.91306	0.0311766	0.456615
Cdh4	NA	NA	0.100359	0.00147054	6.84917	7.91306	0.0310747	0.456615
H2-T24	NA	NA	0.145906	0.00310755	6.85055	7.91306	0.031062	0.456615
Hsdl1	NA	NA	-0.10841	0.00172017	6.83227	7.91306	0.0312302	0.456615
Inip	NA	NA	0.164368	0.00394284	6.85211	7.91306	0.0310478	0.456615
Kti12	NA	NA	0.179618	0.00472775	6.8241	7.91306	0.0313058	0.456615
Mtfmt	NA	NA	0.158637	0.00368702	6.82552	7.91306	0.0312926	0.456615
Ndufs5	NA	NA	-0.211128	0.00651731	6.83948	7.91306	0.0311637	0.456615
Prokr2	NA	NA	0.174355	0.00444254	6.84284	7.91306	0.0311329	0.456615
Rap1a	NA	NA	-0.128384	0.00240252	6.86046	7.91306	0.0309713	0.456615
Reep3	NA	NA	0.119894	0.00210299	6.83531	7.91306	0.0312022	0.456615
Rgs6	NA	NA	-0.118239	0.00204841	6.82501	7.91306	0.0312973	0.456615
Cdh15	NA	NA	0.19677	0.00568339	6.81259	7.91306	0.0314126	0.457163
Wdr78	NA	NA	0.1526	0.00341707	6.81487	7.91306	0.0313914	0.457163
Angel1	NA	NA	-0.130595	0.00250829	6.79948	7.91306	0.0315348	0.458419
Apba3	NA	NA	-0.151145	0.00336162	6.79575	7.91306	0.0315697	0.458419
Xrcc1	NA	NA	0.103742	0.00158452	6.79218	7.91306	0.0316031	0.458419
Alg3	NA	NA	0.203056	0.00607582	6.78618	7.91306	0.0316595	0.458732
Fbxo33	NA	NA	-0.112172	0.00185664	6.77709	7.91306	0.0317449	0.459162
Ndst4	NA	NA	0.120211	0.00213274	6.77563	7.91306	0.0317587	0.459162
2700049A03Rik	NA	NA	0.172294	0.00439473	6.75477	7.91306	0.0319563	0.461513
Apeh	NA	NA	0.115381	0.00198333	6.71236	7.91306	0.0323626	0.461708
B3gat2	NA	NA	0.155375	0.00360413	6.69826	7.91306	0.0324992	0.461708
Bola3	NA	NA	0.186557	0.0051983	6.69514	7.91306	0.0325295	0.461708
Cartpt	NA	NA	0.280033	0.011688	6.70929	7.91306	0.0323923	0.461708
Cbx8	NA	NA	-0.201225	0.00601897	6.72728	7.91306	0.0322189	0.461708
Ccdc113	NA	NA	-0.252938	0.00950279	6.7325	7.91306	0.0321689	0.461708
Crtc1	NA	NA	0.118578	0.00209288	6.71832	7.91306	0.0323051	0.461708
F3	NA	NA	0.104749	0.00163842	6.69694	7.91306	0.032512	0.461708
Gsg1l	NA	NA	0.13276	0.00262625	6.71114	7.91306	0.0323744	0.461708
Ikbip	NA	NA	0.187299	0.00523111	6.70617	7.91306	0.0324224	0.461708
Med12	NA	NA	0.119555	0.0021221	6.73546	7.91306	0.0321404	0.461708
Ndufa4	NA	NA	-0.110469	0.00181555	6.72158	7.91306	0.0322738	0.461708
Plxnb3	NA	NA	0.121936	0.0022121	6.7214	7.91306	0.0322755	0.461708
Ppox	NA	NA	0.146409	0.00318875	6.72222	7.91306	0.0322676	0.461708
Snph	NA	NA	0.103377	0.00159395	6.70458	7.91306	0.0324378	0.461708
Twistnb	NA	NA	-0.187256	0.00520645	6.7349	7.91306	0.0321458	0.461708
Mamld1	NA	NA	0.126801	0.00240602	6.6826	7.91306	0.0326517	0.462946
Camkmt	NA	NA	0.127299	0.00243076	6.6667	7.91306	0.0328076	0.46338
Hcn3	NA	NA	0.137995	0.00285693	6.66541	7.91306	0.0328202	0.46338
Hspb8	NA	NA	-0.162317	0.00395294	6.66515	7.91306	0.0328228	0.46338
Mesdc1	NA	NA	-0.117324	0.00206323	6.67154	7.91306	0.03276	0.46338
Ccbl2	NA	NA	0.137902	0.00286247	6.64358	7.91306	0.0330358	0.464008
Cenpp	NA	NA	0.297939	0.0133629	6.64285	7.91306	0.033043	0.464008
Shisa6	NA	NA	0.158884	0.00379447	6.65285	7.91306	0.032944	0.464008
Slc8a3	NA	NA	-0.103879	0.00162218	6.65212	7.91306	0.0329512	0.464008
Zfp280c	NA	NA	0.158126	0.00376174	6.6469	7.91306	0.0330029	0.464008
Gpr84	NA	NA	0.23143	0.00807681	6.63133	7.91306	0.0331575	0.464628
Hmgcs2	NA	NA	0.1416	0.00302352	6.63151	7.91306	0.0331557	0.464628
Mastl	NA	NA	-0.135873	0.00278576	6.62706	7.91306	0.0332001	0.46473
Ctnnal1	NA	NA	-0.267889	0.0108787	6.59679	7.91306	0.0335038	0.464821
Dpy19l3	NA	NA	0.100832	0.00154199	6.59344	7.91306	0.0335377	0.464821
Hcfc2	NA	NA	0.123685	0.0023209	6.59136	7.91306	0.0335587	0.464821
Id4	NA	NA	-0.14478	0.00316759	6.61744	7.91306	0.0332963	0.464821
Lyrm4	NA	NA	0.146049	0.00323332	6.59701	7.91306	0.0335016	0.464821
Mrps14	NA	NA	-0.188542	0.00538197	6.60507	7.91306	0.0334204	0.464821
Prrt2	NA	NA	0.128888	0.00251904	6.59464	7.91306	0.0335255	0.464821
Rad51ap1	NA	NA	0.235036	0.0083605	6.6075	7.91306	0.033396	0.464821
Slc1a4	NA	NA	0.101859	0.00157344	6.59396	7.91306	0.0335325	0.464821
Spa17	NA	NA	-0.208654	0.00660283	6.59358	7.91306	0.0335363	0.464821
4932438H23Rik	NA	NA	0.272491	0.0112885	6.57759	7.91306	0.0336984	0.464943
Ccdc61	NA	NA	-0.175927	0.00470702	6.57537	7.91306	0.033721	0.464943
Cdh6	NA	NA	0.225958	0.00776753	6.57315	7.91306	0.0337436	0.464943
Chchd1	NA	NA	-0.148632	0.00335741	6.57989	7.91306	0.033675	0.464943
Krt2	NA	NA	-0.154361	0.0036189	6.58412	7.91306	0.033632	0.464943
Fosb	NA	NA	0.119369	0.00217058	6.56464	7.91306	0.0338304	0.465167
Nadsyn1	NA	NA	-0.14037	0.0030006	6.5666	7.91306	0.0338104	0.465167
Pdpn	NA	NA	0.132403	0.00267191	6.56108	7.91306	0.0338668	0.465184
1700123O20Rik	NA	NA	-0.18875	0.00550363	6.4733	7.91306	0.0347804	0.465914
Arv1	NA	NA	0.211691	0.00701651	6.38679	7.91306	0.0357118	0.465914
Asic4	NA	NA	-0.117443	0.00211484	6.52188	7.91306	0.034271	0.465914
Bag1	NA	NA	-0.129913	0.00261266	6.45984	7.91306	0.0349233	0.465914
Bex4	NA	NA	-0.178646	0.00499577	6.38827	7.91306	0.0356956	0.465914
Bfsp2	NA	NA	-0.164926	0.00425736	6.38908	7.91306	0.0356867	0.465914
Bmp4	NA	NA	-0.255328	0.0100056	6.51558	7.91306	0.0343365	0.465914
C1ql3	NA	NA	-0.125168	0.00243464	6.43502	7.91306	0.0351887	0.465914
Cachd1	NA	NA	0.124643	0.00241053	6.44505	7.91306	0.0350811	0.465914
Car5b	NA	NA	-0.127576	0.00251907	6.46096	7.91306	0.0349114	0.465914
Ccdc30	NA	NA	0.118355	0.00219818	6.37247	7.91306	0.035869	0.465914
Cdh18	NA	NA	0.121759	0.0023285	6.36691	7.91306	0.0359302	0.465914
Cep164	NA	NA	0.150808	0.00353322	6.4369	7.91306	0.0351685	0.465914
Clcn7	NA	NA	0.099508	0.00151399	6.54021	7.91306	0.0340812	0.465914
Clip3	NA	NA	0.116731	0.00211275	6.44951	7.91306	0.0350334	0.465914
Cwc22	NA	NA	0.109473	0.00185587	6.45748	7.91306	0.0349484	0.465914
Dhx37	NA	NA	0.106579	0.00173787	6.53614	7.91306	0.0341232	0.465914
Engase	NA	NA	0.150468	0.00349113	6.48521	7.91306	0.0346546	0.465914
Fancc	NA	NA	0.219167	0.00754834	6.36356	7.91306	0.0359672	0.465914
Fgd4	NA	NA	-0.10209	0.00162686	6.40643	7.91306	0.0354975	0.465914
Fyttd1	NA	NA	-0.127327	0.00252034	6.43257	7.91306	0.035215	0.465914
Grrp1	NA	NA	-0.196823	0.00593441	6.52794	7.91306	0.0342081	0.465914
Hmgb3	NA	NA	0.163211	0.00416384	6.39741	7.91306	0.0355957	0.465914
Ift88	NA	NA	-0.155955	0.00378635	6.42355	7.91306	0.0353121	0.465914
Lias	NA	NA	-0.127148	0.00247756	6.52518	7.91306	0.0342367	0.465914
Lmf2	NA	NA	0.0974532	0.00145861	6.51107	7.91306	0.0343835	0.465914
Mcf2	NA	NA	0.1418	0.00308326	6.52144	7.91306	0.0342755	0.465914
Mocs2	NA	NA	-0.138534	0.00296553	6.47158	7.91306	0.0347987	0.465914
Mrps18c	NA	NA	-0.127461	0.0024911	6.52172	7.91306	0.0342726	0.465914
Mrps35	NA	NA	0.121733	0.00232831	6.36463	7.91306	0.0359554	0.465914
Myh8	NA	NA	-0.140967	0.00308633	6.43862	7.91306	0.03515	0.465914
Myo1g	NA	NA	0.216128	0.00724183	6.45021	7.91306	0.035026	0.465914
Optc	NA	NA	0.128143	0.00254214	6.45935	7.91306	0.0349285	0.465914
Oxld1	NA	NA	-0.186229	0.00532321	6.51508	7.91306	0.0343417	0.465914
Pop7	NA	NA	-0.177584	0.00486505	6.4822	7.91306	0.0346864	0.465914
Ppapdc2	NA	NA	0.107201	0.00180206	6.37712	7.91306	0.0358179	0.465914
Prickle4	NA	NA	0.173225	0.00470998	6.37092	7.91306	0.0358861	0.465914
Rbak	NA	NA	-0.123633	0.00240007	6.3686	7.91306	0.0359116	0.465914
Rbm4b	NA	NA	-0.192415	0.00569218	6.50429	7.91306	0.0344544	0.465914
Rnf215	NA	NA	0.112356	0.0019451	6.49015	7.91306	0.0346027	0.465914
Rnmt	NA	NA	-0.115121	0.00208224	6.36471	7.91306	0.0359545	0.465914
Rpgrip1	NA	NA	-0.105245	0.00172905	6.40609	7.91306	0.0355012	0.465914
Saal1	NA	NA	0.109143	0.00185823	6.4105	7.91306	0.0354534	0.465914
Scn9a	NA	NA	-0.144234	0.00320367	6.49367	7.91306	0.0345656	0.465914
Sgcd	NA	NA	-0.17131	0.0046056	6.37207	7.91306	0.0358733	0.465914
Slain1	NA	NA	0.112625	0.00194496	6.52173	7.91306	0.0342725	0.465914
Slc7a3	NA	NA	0.269186	0.0111815	6.48043	7.91306	0.034705	0.465914
Sntg2	NA	NA	0.128253	0.00253977	6.4765	7.91306	0.0347466	0.465914
Srsf9	NA	NA	-0.0994458	0.00152932	6.46658	7.91306	0.0348517	0.465914
Timm8b	NA	NA	-0.172039	0.00463407	6.38694	7.91306	0.0357101	0.465914
Timp4	NA	NA	-0.120778	0.00228715	6.378	7.91306	0.0358082	0.465914
Tmem159	NA	NA	0.184849	0.00532083	6.42174	7.91306	0.0353317	0.465914
Trak2	NA	NA	0.110572	0.00187149	6.53286	7.91306	0.0341572	0.465914
Txndc11	NA	NA	0.102892	0.00164909	6.41983	7.91306	0.0353524	0.465914
Usp12	NA	NA	-0.105214	0.0017392	6.36505	7.91306	0.0359507	0.465914
Vcan	NA	NA	0.161974	0.00407943	6.43118	7.91306	0.03523	0.465914
Vegfa	NA	NA	0.118015	0.00217183	6.41284	7.91306	0.0354281	0.465914
Zcchc17	NA	NA	-0.104294	0.00167782	6.48294	7.91306	0.0346786	0.465914
Kcns3	NA	NA	-0.19956	0.00626173	6.35996	7.91306	0.0360071	0.465974
Enkur	NA	NA	0.426743	0.0286802	6.34965	7.91306	0.0361213	0.466318
Fbxo6	NA	NA	-0.142852	0.00321626	6.34482	7.91306	0.036175	0.466318
Mcm6	NA	NA	-0.139136	0.00304845	6.3504	7.91306	0.0361129	0.466318
Rps27	NA	NA	-0.138342	0.00301593	6.34582	7.91306	0.0361639	0.466318
Rps29	NA	NA	-0.131848	0.00274856	6.32472	7.91306	0.0363996	0.468299
Slc25a13	NA	NA	0.170816	0.00461273	6.32553	7.91306	0.0363905	0.468299
Msn	NA	NA	0.096948	0.00148844	6.31462	7.91306	0.0365131	0.469116
Wipi2	NA	NA	-0.100784	0.00160902	6.31274	7.91306	0.0365342	0.469116
Satb2	NA	NA	0.126552	0.00253921	6.30729	7.91306	0.0365957	0.46945
1110008F13Rik	NA	NA	-0.133051	0.0028327	6.24938	7.91306	0.0372573	0.469483
1110059G10Rik	NA	NA	-0.115769	0.0021406	6.26104	7.91306	0.0371229	0.469483
Akap8	NA	NA	-0.0973655	0.0015203	6.23562	7.91306	0.0374166	0.469483
Apc	NA	NA	0.134116	0.00289704	6.20879	7.91306	0.03773	0.469483
Bcar1	NA	NA	0.10199	0.00166763	6.23754	7.91306	0.0373944	0.469483
Ccdc15	NA	NA	0.155734	0.0038964	6.22451	7.91306	0.037546	0.469483
Cdc25c	NA	NA	-0.240153	0.00924387	6.23912	7.91306	0.037376	0.469483
Dusp12	NA	NA	-0.13905	0.00310231	6.23242	7.91306	0.0374539	0.469483
Eif2a	NA	NA	-0.112558	0.0020108	6.30069	7.91306	0.0366704	0.469483
Esrrb	NA	NA	-0.134422	0.00288181	6.27014	7.91306	0.0370184	0.469483
Fbxo36	NA	NA	-0.178153	0.00511055	6.21037	7.91306	0.0377114	0.469483
Fbxw9	NA	NA	-0.231555	0.00851733	6.29512	7.91306	0.0367335	0.469483
Gbp2	NA	NA	-0.194923	0.00611773	6.21065	7.91306	0.0377082	0.469483
Gm973	NA	NA	-0.204744	0.00667099	6.28395	7.91306	0.0368606	0.469483
Il12b	NA	NA	0.660963	0.0703697	6.20824	7.91306	0.0377365	0.469483
Irf8	NA	NA	-0.214389	0.00733092	6.26968	7.91306	0.0370237	0.469483
Itga5	NA	NA	0.115137	0.0021182	6.25839	7.91306	0.0371533	0.469483
Morn5	NA	NA	-0.249637	0.0100256	6.21598	7.91306	0.0376457	0.469483
Neurl2	NA	NA	-0.293118	0.0137644	6.24206	7.91306	0.0373419	0.469483
Oxsr1	NA	NA	-0.117923	0.00222933	6.23773	7.91306	0.0373921	0.469483
Pcgf3	NA	NA	0.0933131	0.00138852	6.27097	7.91306	0.0370089	0.469483
Ptprr	NA	NA	0.113141	0.00203758	6.28241	7.91306	0.0368781	0.469483
Rbm48	NA	NA	-0.173675	0.00479729	6.28752	7.91306	0.0368199	0.469483
Rsbn1	NA	NA	-0.169433	0.00461233	6.22412	7.91306	0.0375506	0.469483
Stard8	NA	NA	-0.157269	0.00395616	6.25189	7.91306	0.0372283	0.469483
Svip	NA	NA	0.13856	0.00306304	6.26793	7.91306	0.0370437	0.469483
Tceb1	NA	NA	-0.164462	0.00433794	6.23514	7.91306	0.0374222	0.469483
Tfpt	NA	NA	-0.121635	0.00235099	6.2931	7.91306	0.0367564	0.469483
Tmbim1	NA	NA	0.0946698	0.00143694	6.2371	7.91306	0.0373994	0.469483
Tmem120a	NA	NA	0.113072	0.00205007	6.2365	7.91306	0.0374064	0.469483
Ubap1l	NA	NA	-0.23088	0.00848014	6.28592	7.91306	0.0368381	0.469483
Vbp1	NA	NA	-0.150652	0.00365434	6.2107	7.91306	0.0377076	0.469483
Tubd1	NA	NA	-0.161529	0.00420566	6.20394	7.91306	0.037787	0.469669
Elk3	NA	NA	0.101126	0.00165133	6.1929	7.91306	0.0379171	0.4704
Ube2l6	NA	NA	0.214129	0.00740069	6.1955	7.91306	0.0378864	0.4704
Il4ra	NA	NA	0.122032	0.00240733	6.18604	7.91306	0.0379983	0.470592
Mrps9	NA	NA	-0.10366	0.00173776	6.18348	7.91306	0.0380287	0.470592
Zbtb7c	NA	NA	0.168237	0.00457798	6.18256	7.91306	0.0380395	0.470592
1190007I07Rik	NA	NA	-0.245618	0.00984823	6.12579	7.91306	0.0387207	0.470694
Ammecr1	NA	NA	0.178951	0.00523127	6.12157	7.91306	0.0387719	0.470694
B630005N14Rik	NA	NA	-0.102125	0.00170383	6.12123	7.91306	0.0387761	0.470694
Cc2d2a	NA	NA	0.100467	0.00164377	6.14053	7.91306	0.0385424	0.470694
Cstad	NA	NA	0.23135	0.00872379	6.13525	7.91306	0.0386061	0.470694
Ets1	NA	NA	-0.105386	0.00180296	6.16	7.91306	0.0383084	0.470694
Fas	NA	NA	0.10618	0.00182724	6.17002	7.91306	0.0381887	0.470694
H2-Q4	NA	NA	0.0993765	0.00160236	6.1632	7.91306	0.0382701	0.470694
Ist1	NA	NA	-0.0993229	0.00160491	6.1468	7.91306	0.0384668	0.470694
Iyd	NA	NA	-0.108314	0.00191717	6.11943	7.91306	0.038798	0.470694
Lmnb2	NA	NA	-0.15913	0.00413992	6.11662	7.91306	0.0388322	0.470694
Lrrc51	NA	NA	0.151408	0.0037208	6.16113	7.91306	0.0382949	0.470694
March8	NA	NA	0.101119	0.0016645	6.14301	7.91306	0.0385124	0.470694
Nme6	NA	NA	0.239377	0.00934822	6.12963	7.91306	0.0386741	0.470694
Nmral1	NA	NA	-0.152167	0.00376027	6.15774	7.91306	0.0383355	0.470694
Nrip2	NA	NA	-0.151904	0.00376919	6.12199	7.91306	0.0387669	0.470694
Pmaip1	NA	NA	-0.19845	0.00641237	6.14164	7.91306	0.038529	0.470694
Popdc3	NA	NA	-0.165012	0.00444833	6.12121	7.91306	0.0387764	0.470694
Smdt1	NA	NA	-0.162053	0.0042598	6.16485	7.91306	0.0382505	0.470694
Sptbn2	NA	NA	0.133508	0.00289563	6.15564	7.91306	0.0383606	0.470694
Ttyh2	NA	NA	0.108371	0.00190307	6.17127	7.91306	0.0381737	0.470694
Wnt9a	NA	NA	-0.16677	0.00454533	6.11885	7.91306	0.0388051	0.470694
Cox14	NA	NA	-0.108023	0.00190963	6.11064	7.91306	0.0389051	0.470712
Preb	NA	NA	-0.0965447	0.00152516	6.11141	7.91306	0.0388957	0.470712
Fbxl16	NA	NA	0.108599	0.00193264	6.10236	7.91306	0.0390063	0.471505
Bad	NA	NA	-0.152263	0.0038173	6.07337	7.91306	0.0393635	0.471608
Ccdc134	NA	NA	0.110127	0.0019974	6.07184	7.91306	0.0393825	0.471608
Cnot3	NA	NA	0.118794	0.00232	6.08277	7.91306	0.0392473	0.471608
Gtpbp8	NA	NA	-0.138945	0.00317991	6.07112	7.91306	0.0393914	0.471608
Il1b	NA	NA	0.447714	0.0329183	6.08925	7.91306	0.0391674	0.471608
Klhl18	NA	NA	0.110049	0.00199266	6.07769	7.91306	0.03931	0.471608
Plekhg2	NA	NA	0.181499	0.00542106	6.07665	7.91306	0.0393229	0.471608
Rint1	NA	NA	0.143343	0.00337493	6.08822	7.91306	0.0391801	0.471608
Rpf1	NA	NA	-0.171063	0.00482102	6.0698	7.91306	0.0394078	0.471608
Thada	NA	NA	-0.162415	0.00432717	6.09602	7.91306	0.0390841	0.471608
Zfp105	NA	NA	0.191579	0.00603479	6.08185	7.91306	0.0392586	0.471608
Pkmyt1	NA	NA	-0.342543	0.0193693	6.05782	7.91306	0.0395568	0.472961
Camk2a	NA	NA	0.129998	0.00279236	6.05208	7.91306	0.0396285	0.472962
Pde2a	NA	NA	0.0945315	0.00147629	6.05316	7.91306	0.0396149	0.472962
Erbb3	NA	NA	0.120092	0.00238637	6.04355	7.91306	0.0397353	0.473809
Ttc26	NA	NA	-0.125185	0.00259544	6.03797	7.91306	0.0398053	0.474215
Cml5	NA	NA	-0.109443	0.00199521	6.00325	7.91306	0.0402448	0.474228
Dennd6b	NA	NA	0.120674	0.00242086	6.01529	7.91306	0.0400917	0.474228
Gldn	NA	NA	-0.12754	0.00269694	6.03146	7.91306	0.0398872	0.474228
Grm2	NA	NA	-0.141835	0.00335069	6.00389	7.91306	0.0402366	0.474228
Mapk1ip1l	NA	NA	0.0919294	0.00140651	6.0085	7.91306	0.0401779	0.474228
Nrep	NA	NA	-0.151697	0.00382148	6.02175	7.91306	0.0400098	0.474228
Odf2l	NA	NA	0.164238	0.00448222	6.01799	7.91306	0.0400575	0.474228
Pik3ip1	NA	NA	-0.160869	0.00429457	6.02591	7.91306	0.0399573	0.474228
Plp1	NA	NA	0.133661	0.00297065	6.01395	7.91306	0.0401087	0.474228
Spata18	NA	NA	0.200619	0.0066839	6.02162	7.91306	0.0400115	0.474228
Tmem74b	NA	NA	-0.188352	0.00588498	6.02828	7.91306	0.0399273	0.474228
Zfp51	NA	NA	-0.135032	0.00303674	6.00439	7.91306	0.0402303	0.474228
Zfp677	NA	NA	-0.150218	0.00376027	6.001	7.91306	0.0402734	0.474228
Hacl1	NA	NA	0.102528	0.001753	5.99655	7.91306	0.0403303	0.474474
Pld1	NA	NA	0.112513	0.00211206	5.99372	7.91306	0.0403664	0.474476
Htra3	NA	NA	0.118091	0.00233248	5.97882	7.91306	0.0405577	0.475454
Rps20	NA	NA	-0.115728	0.00223993	5.97923	7.91306	0.0405524	0.475454
Zfp771	NA	NA	-0.187982	0.0059082	5.98103	7.91306	0.0405293	0.475454
Akr1c18	NA	NA	0.195834	0.00642449	5.96952	7.91306	0.0406776	0.476391
Btk	NA	NA	0.230855	0.00893562	5.96424	7.91306	0.0407459	0.476391
Metrn	NA	NA	-0.114875	0.00221186	5.96618	7.91306	0.0407208	0.476391
Gfra2	NA	NA	-0.140646	0.00332038	5.95754	7.91306	0.0408328	0.476587
Haus4	NA	NA	0.285119	0.0136583	5.9519	7.91306	0.0409061	0.476587
Riok3	NA	NA	0.122288	0.00251258	5.95183	7.91306	0.040907	0.476587
Tssc1	NA	NA	-0.137972	0.00319554	5.95718	7.91306	0.0408375	0.476587
Rbpms2	NA	NA	0.126631	0.00269805	5.94335	7.91306	0.0410176	0.476817
Swt1	NA	NA	-0.167227	0.00470311	5.94604	7.91306	0.0409824	0.476817
Vangl2	NA	NA	-0.183593	0.00567371	5.94078	7.91306	0.0410511	0.476817
Zfp551	NA	NA	-0.129016	0.00280257	5.93924	7.91306	0.0410713	0.476817
Cisd1	NA	NA	-0.11549	0.00224983	5.92838	7.91306	0.0412136	0.477575
Mrpl19	NA	NA	-0.112329	0.00212879	5.92721	7.91306	0.041229	0.477575
Pced1a	NA	NA	-0.115647	0.00225689	5.92599	7.91306	0.0412451	0.477575
Il17rc	NA	NA	0.157972	0.00421401	5.92193	7.91306	0.0412986	0.477775
Nt5dc1	NA	NA	-0.126122	0.00268858	5.9164	7.91306	0.0413715	0.478199
Alg1	NA	NA	-0.107822	0.00196606	5.91311	7.91306	0.041415	0.478283
Sncaip	NA	NA	0.0985889	0.00164548	5.90696	7.91306	0.0414963	0.478803
Elac1	NA	NA	-0.105552	0.00189279	5.88611	7.91306	0.0417738	0.479645
Hivep3	NA	NA	0.120135	0.00245068	5.88914	7.91306	0.0417334	0.479645
Inpp1	NA	NA	-0.118563	0.00238575	5.89211	7.91306	0.0416937	0.479645
Rrm1	NA	NA	0.117346	0.00233982	5.88511	7.91306	0.0417872	0.479645
Ugt8a	NA	NA	0.121717	0.00251425	5.89246	7.91306	0.0416891	0.479645
Wdfy2	NA	NA	0.133531	0.00302872	5.88711	7.91306	0.0417605	0.479645
B9d1	NA	NA	-0.10144	0.00175003	5.87997	7.91306	0.041856	0.479891
Smg5	NA	NA	0.089791	0.00137161	5.87808	7.91306	0.0418814	0.479891
Efcab12	NA	NA	0.194508	0.00644169	5.87319	7.91306	0.0419471	0.480226
Mbp	NA	NA	0.10787	0.00198344	5.86658	7.91306	0.0420359	0.480435
Tmem51	NA	NA	0.146219	0.00364446	5.86642	7.91306	0.042038	0.480435
Ccnj	NA	NA	-0.118622	0.00240126	5.85989	7.91306	0.0421262	0.480487
Cdkn2c	NA	NA	-0.22355	0.00855313	5.84286	7.91306	0.0423571	0.480487
Col18a1	NA	NA	0.168342	0.00484572	5.84825	7.91306	0.0422838	0.480487
Cpeb4	NA	NA	-0.0994892	0.00169365	5.84425	7.91306	0.0423381	0.480487
Cpne4	NA	NA	0.141361	0.00341229	5.85613	7.91306	0.042177	0.480487
Fam149a	NA	NA	0.128878	0.0028381	5.85231	7.91306	0.0422288	0.480487
Gch1	NA	NA	-0.219183	0.00819604	5.86154	7.91306	0.042104	0.480487
Rph3al	NA	NA	0.219191	0.00820762	5.85366	7.91306	0.0422105	0.480487
Tmem80	NA	NA	0.0943694	0.00152443	5.8419	7.91306	0.0423702	0.480487
Athl1	NA	NA	0.141888	0.00344976	5.83586	7.91306	0.0424524	0.480594
Kndc1	NA	NA	0.103012	0.00181807	5.83664	7.91306	0.0424418	0.480594
Cln3	NA	NA	0.121885	0.00254689	5.83302	7.91306	0.0424912	0.48062
Iqsec2	NA	NA	0.107472	0.00198617	5.81536	7.91306	0.0427333	0.482945
1700010I14Rik	NA	NA	-0.285778	0.0141907	5.75511	7.91306	0.0435727	0.484142
3110043O21Rik	NA	NA	-0.100218	0.00174642	5.75097	7.91306	0.0436311	0.484142
Esam	NA	NA	-0.207083	0.00743795	5.7655	7.91306	0.0434264	0.484142
Fam219b	NA	NA	0.152239	0.00401046	5.77905	7.91306	0.0432367	0.484142
Gfm1	NA	NA	0.0977546	0.00164684	5.80262	7.91306	0.0429091	0.484142
Gm20594	NA	NA	-0.236237	0.0096809	5.76474	7.91306	0.0434371	0.484142
Gpn3	NA	NA	-0.148962	0.00385651	5.75381	7.91306	0.043591	0.484142
Grpr	NA	NA	-0.106396	0.0019588	5.77908	7.91306	0.0432363	0.484142
Hspa1a	NA	NA	0.211761	0.00777931	5.76433	7.91306	0.0434429	0.484142
Ier3	NA	NA	0.138049	0.00331441	5.74991	7.91306	0.0436461	0.484142
Mag	NA	NA	0.109942	0.00209252	5.77643	7.91306	0.0432733	0.484142
Mettl3	NA	NA	-0.122007	0.00256716	5.79856	7.91306	0.0429653	0.484142
Mnd1	NA	NA	0.26621	0.012256	5.78232	7.91306	0.0431911	0.484142
Myadml2	NA	NA	0.179458	0.00558072	5.77081	7.91306	0.043352	0.484142
Phf1	NA	NA	0.130515	0.00295718	5.76024	7.91306	0.0435005	0.484142
Psmb8	NA	NA	-0.279019	0.013499	5.76724	7.91306	0.0434021	0.484142
Pycr2	NA	NA	-0.118403	0.00242024	5.79249	7.91306	0.0430495	0.484142
Rpia	NA	NA	-0.277744	0.0133023	5.79913	7.91306	0.0429574	0.484142
Setmar	NA	NA	-0.230124	0.00919006	5.76241	7.91306	0.0434698	0.484142
Tst	NA	NA	-0.106816	0.00197478	5.77771	7.91306	0.0432555	0.484142
Vash2	NA	NA	-0.149074	0.00385379	5.76652	7.91306	0.0434121	0.484142
Wdr31	NA	NA	-0.16543	0.00472762	5.78874	7.91306	0.0431016	0.484142
Lcor	NA	NA	-0.119511	0.00248663	5.74388	7.91306	0.0437315	0.484275
Mtf1	NA	NA	0.130874	0.00298112	5.74551	7.91306	0.0437084	0.484275
Adora1	NA	NA	0.116032	0.00236592	5.69052	7.91306	0.0444961	0.484647
Ak8	NA	NA	0.169425	0.0050328	5.70353	7.91306	0.0443081	0.484647
Anxa3	NA	NA	-0.173465	0.00526278	5.71751	7.91306	0.0441072	0.484647
Dpp9	NA	NA	0.0920194	0.00148835	5.68922	7.91306	0.0445149	0.484647
Eml3	NA	NA	0.150904	0.00398008	5.72153	7.91306	0.0440497	0.484647
Fbxw8	NA	NA	0.0934571	0.00152778	5.71695	7.91306	0.0441153	0.484647
Fcgr3	NA	NA	-0.164332	0.00473082	5.70831	7.91306	0.0442392	0.484647
Gfer	NA	NA	-0.170252	0.00507667	5.70959	7.91306	0.0442208	0.484647
Ikbkg	NA	NA	0.0991466	0.00171743	5.7237	7.91306	0.0440186	0.484647
Maats1	NA	NA	-0.144672	0.00367158	5.70054	7.91306	0.0443511	0.484647
Ogfod2	NA	NA	0.120514	0.00254562	5.70539	7.91306	0.0442813	0.484647
P4ha1	NA	NA	0.112102	0.0022097	5.68708	7.91306	0.0445458	0.484647
Pcdhga2	NA	NA	0.123494	0.00266604	5.72038	7.91306	0.0440661	0.484647
Rfx1	NA	NA	-0.107292	0.00200988	5.72754	7.91306	0.0439638	0.484647
Rhobtb1	NA	NA	-0.194591	0.00664803	5.69577	7.91306	0.04442	0.484647
Rpl35	NA	NA	-0.135633	0.00323243	5.69114	7.91306	0.044487	0.484647
Sat2	NA	NA	-0.125982	0.00279171	5.68522	7.91306	0.0445728	0.484647
Shkbp1	NA	NA	0.132555	0.00307327	5.7173	7.91306	0.0441101	0.484647
Tagln3	NA	NA	-0.0925223	0.00150074	5.70409	7.91306	0.0443	0.484647
Tfpi2	NA	NA	0.268939	0.0126872	5.70089	7.91306	0.0443461	0.484647
U2af1l4	NA	NA	-0.111655	0.00217508	5.73164	7.91306	0.0439053	0.484647
Zscan21	NA	NA	-0.15216	0.00406359	5.69758	7.91306	0.0443938	0.484647
Samd4b	NA	NA	0.094737	0.00157953	5.68212	7.91306	0.0446179	0.484737
Cenpo	NA	NA	0.161875	0.00461804	5.6742	7.91306	0.0447333	0.485193
Zfp952	NA	NA	-0.188725	0.00627481	5.67623	7.91306	0.0447037	0.485193
Slc26a4	NA	NA	-0.156145	0.00429963	5.67057	7.91306	0.0447862	0.485368
Tmem43	NA	NA	0.0944842	0.0015755	5.6663	7.91306	0.0448487	0.485647
Adam9	NA	NA	0.108318	0.00207669	5.64972	7.91306	0.0450922	0.486088
Adprhl2	NA	NA	-0.141026	0.00352233	5.64633	7.91306	0.0451422	0.486088
Akr7a5	NA	NA	-0.1061	0.00199165	5.65215	7.91306	0.0450563	0.486088
Ap2s1	NA	NA	-0.106821	0.00201921	5.65112	7.91306	0.0450716	0.486088
Ddi2	NA	NA	-0.114441	0.00231917	5.64716	7.91306	0.04513	0.486088
Gadd45a	NA	NA	-0.280765	0.013962	5.64598	7.91306	0.0451473	0.486088
Zcchc2	NA	NA	-0.115001	0.00233875	5.6548	7.91306	0.0450174	0.486088
Pus3	NA	NA	0.144021	0.00367651	5.64175	7.91306	0.0452097	0.486364
Atp1a3	NA	NA	0.0970491	0.00167443	5.62491	7.91306	0.0454596	0.486782
AW209491	NA	NA	-0.212679	0.00802945	5.63331	7.91306	0.0453348	0.486782
Ccdc22	NA	NA	-0.148478	0.00393145	5.60756	7.91306	0.0457189	0.486782
Ccdc43	NA	NA	-0.114038	0.00231433	5.61915	7.91306	0.0455454	0.486782
Clcn2	NA	NA	-0.104145	0.00193519	5.60468	7.91306	0.0457621	0.486782
Mc4r	NA	NA	0.16179	0.00465411	5.62426	7.91306	0.0454692	0.486782
Myl12a	NA	NA	0.101046	0.00181579	5.62306	7.91306	0.0454872	0.486782
Rap2c	NA	NA	-0.134096	0.00319898	5.6211	7.91306	0.0455164	0.486782
Rpl8	NA	NA	-0.120948	0.0026078	5.6095	7.91306	0.0456898	0.486782
Smarca4	NA	NA	0.089287	0.0014212	5.60945	7.91306	0.0456905	0.486782
Ubn2	NA	NA	-0.114742	0.00233715	5.63322	7.91306	0.0453361	0.486782
Usp35	NA	NA	0.148069	0.0039036	5.61644	7.91306	0.0455859	0.486782
Xrn2	NA	NA	0.0979982	0.00171281	5.60694	7.91306	0.0457281	0.486782
Zfpl1	NA	NA	0.130627	0.0030446	5.6045	7.91306	0.0457649	0.486782
Acat2	NA	NA	-0.116454	0.00242244	5.59827	7.91306	0.0458585	0.487106
Fbln2	NA	NA	-0.135723	0.00329195	5.59569	7.91306	0.0458973	0.487106
Nmrk1	NA	NA	0.121232	0.00262678	5.59511	7.91306	0.0459061	0.487106
Desi1	NA	NA	0.0916218	0.0015011	5.59226	7.91306	0.0459491	0.487171
Elavl4	NA	NA	-0.0943504	0.00159304	5.58804	7.91306	0.0460129	0.487456
Atp1b2	NA	NA	0.128423	0.00295411	5.58293	7.91306	0.0460902	0.487492
Slc25a38	NA	NA	-0.109992	0.0021666	5.58401	7.91306	0.0460739	0.487492
Btn2a2	NA	NA	0.146997	0.0038849	5.56205	7.91306	0.046408	0.487938
Elavl2	NA	NA	-0.0929188	0.00154922	5.57305	7.91306	0.0462402	0.487938
Fcgr2b	NA	NA	-0.169941	0.00518035	5.57487	7.91306	0.0462125	0.487938
Fli1	NA	NA	-0.150244	0.00405231	5.57048	7.91306	0.0462794	0.487938
H2-Eb1	NA	NA	-0.229538	0.00947014	5.56355	7.91306	0.0463851	0.487938
Sil1	NA	NA	0.119702	0.00257673	5.56074	7.91306	0.0464281	0.487938
Tbc1d15	NA	NA	-0.128809	0.00298066	5.56646	7.91306	0.0463406	0.487938
Tpp1	NA	NA	0.108153	0.00210143	5.56621	7.91306	0.0463444	0.487938
Ccdc158	NA	NA	0.162213	0.00474264	5.5482	7.91306	0.0466203	0.488096
Ccl17	NA	NA	-0.314349	0.0178171	5.5461	7.91306	0.0466527	0.488096
Dennd4c	NA	NA	0.117727	0.00249828	5.54772	7.91306	0.0466278	0.488096
Ifi203	NA	NA	-0.161105	0.00468024	5.54563	7.91306	0.0466599	0.488096
Prkcdbp	NA	NA	-0.149657	0.00403895	5.5453	7.91306	0.0466649	0.488096
Zfp580	NA	NA	-0.09208	0.00152677	5.55339	7.91306	0.0465407	0.488096
P2rx7	NA	NA	0.107922	0.00210581	5.53099	7.91306	0.0468859	0.490019
Gtpbp4	NA	NA	0.0951059	0.00163662	5.52672	7.91306	0.0469521	0.490323
Hccs	NA	NA	-0.111728	0.00226232	5.51788	7.91306	0.0470895	0.491369
Arx	NA	NA	-0.133882	0.0032544	5.50776	7.91306	0.0472475	0.491627
E430025E21Rik	NA	NA	0.102111	0.00189515	5.50173	7.91306	0.0473419	0.491627
Fam89b	NA	NA	-0.130547	0.00309955	5.49842	7.91306	0.0473939	0.491627
Gca	NA	NA	0.121783	0.00269416	5.50487	7.91306	0.0472927	0.491627
S1pr1	NA	NA	0.0900351	0.00147381	5.50024	7.91306	0.0473652	0.491627
Slc30a1	NA	NA	-0.126107	0.00289083	5.50115	7.91306	0.0473509	0.491627
Styk1	NA	NA	0.123744	0.00278302	5.50213	7.91306	0.0473357	0.491627
Tbcel	NA	NA	0.09852	0.00176565	5.49725	7.91306	0.0474122	0.491627
Abca6	NA	NA	0.138261	0.00348606	5.48358	7.91306	0.0476276	0.491875
Cnpy2	NA	NA	0.130268	0.00309572	5.48164	7.91306	0.0476582	0.491875
Cntn5	NA	NA	-0.119321	0.00259735	5.48155	7.91306	0.0476597	0.491875
Gpr3	NA	NA	0.178951	0.00583013	5.49278	7.91306	0.0474825	0.491875
Mplkip	NA	NA	-0.181622	0.00600902	5.48951	7.91306	0.047534	0.491875
Mrpl44	NA	NA	-0.148937	0.00404154	5.48858	7.91306	0.0475486	0.491875
Acad10	NA	NA	0.177567	0.00578546	5.44986	7.91306	0.0481642	0.492081
Arrb1	NA	NA	0.1072	0.00210018	5.47184	7.91306	0.0478136	0.492081
Clgn	NA	NA	-0.124306	0.00283271	5.45483	7.91306	0.0480847	0.492081
Cyb5r3	NA	NA	0.113093	0.00234596	5.45197	7.91306	0.0481304	0.492081
Fbxl20	NA	NA	0.103582	0.00196765	5.45276	7.91306	0.0481178	0.492081
Foxj1	NA	NA	0.15968	0.00466327	5.46776	7.91306	0.0478784	0.492081
Gjb6	NA	NA	-0.0928386	0.00157749	5.46377	7.91306	0.047942	0.492081
Nhej1	NA	NA	-0.205421	0.00773664	5.45429	7.91306	0.0480933	0.492081
Nisch	NA	NA	0.0914552	0.00152761	5.47524	7.91306	0.0477597	0.492081
Rbm11	NA	NA	-0.130535	0.00311219	5.47506	7.91306	0.0477625	0.492081
Srrd	NA	NA	0.146649	0.00394412	5.45264	7.91306	0.0481197	0.492081
Steap3	NA	NA	0.214771	0.00843954	5.46555	7.91306	0.0479136	0.492081
Syt2	NA	NA	-0.123688	0.00280206	5.45982	7.91306	0.048005	0.492081
Wdr19	NA	NA	0.125112	0.00287599	5.44262	7.91306	0.0482804	0.492886
Acot2	NA	NA	-0.113357	0.0023629	5.43814	7.91306	0.0483525	0.492995
Slc31a1	NA	NA	0.125833	0.0029121	5.43732	7.91306	0.0483658	0.492995
Lrrc75a	NA	NA	0.196142	0.00708225	5.43214	7.91306	0.0484494	0.493466
Aifm2	NA	NA	-0.198398	0.00725388	5.42628	7.91306	0.0485441	0.493651
Bcs1l	NA	NA	0.125619	0.00290967	5.42332	7.91306	0.0485921	0.493651
Pxmp2	NA	NA	-0.233344	0.0100427	5.42178	7.91306	0.0486171	0.493651
Rhog	NA	NA	0.0939426	0.00162688	5.42463	7.91306	0.0485709	0.493651
Zfp111	NA	NA	0.0990605	0.00181197	5.41563	7.91306	0.0487169	0.494284
Amdhd2	NA	NA	-0.215502	0.00865686	5.36468	7.91306	0.0495548	0.495239
Ap1s2	NA	NA	-0.144188	0.00385222	5.39693	7.91306	0.0490223	0.495239
Bloc1s2	NA	NA	-0.165571	0.00510007	5.37516	7.91306	0.0493809	0.495239
Cab39l	NA	NA	0.0940698	0.00165129	5.35893	7.91306	0.0496504	0.495239
Clvs2	NA	NA	0.121018	0.00272616	5.37218	7.91306	0.0494303	0.495239
Cmtr2	NA	NA	-0.139273	0.00359787	5.39122	7.91306	0.0491161	0.495239
Efemp1	NA	NA	0.134847	0.00337074	5.39458	7.91306	0.0490609	0.495239
Gpatch1	NA	NA	-0.163246	0.00497691	5.35458	7.91306	0.049723	0.495239
Gpr176	NA	NA	0.125938	0.00297032	5.33959	7.91306	0.0499741	0.495239
Grhpr	NA	NA	-0.139882	0.00362605	5.39622	7.91306	0.049034	0.495239
Imp3	NA	NA	-0.150909	0.0042548	5.35242	7.91306	0.0497591	0.495239
Kcnk4	NA	NA	0.170557	0.0054009	5.38608	7.91306	0.0492006	0.495239
Malt1	NA	NA	0.191543	0.00686686	5.34288	7.91306	0.0499188	0.495239
Mtg1	NA	NA	0.157411	0.00463715	5.34344	7.91306	0.0499095	0.495239
Nup62	NA	NA	0.0971237	0.0017471	5.39925	7.91306	0.0489844	0.495239
Pars2	NA	NA	0.130614	0.00317597	5.37157	7.91306	0.0494404	0.495239
Pax6	NA	NA	0.0882159	0.00145486	5.34899	7.91306	0.0498164	0.495239
Pcdhb17	NA	NA	-0.130619	0.00316219	5.3954	7.91306	0.0490475	0.495239
Pnma3	NA	NA	-0.142619	0.00379237	5.36347	7.91306	0.0495749	0.495239
Pycr1	NA	NA	-0.189444	0.00671779	5.34237	7.91306	0.0499274	0.495239
Rfx7	NA	NA	-0.0965577	0.00174604	5.33974	7.91306	0.0499716	0.495239
Rgs2	NA	NA	0.111133	0.00229435	5.38298	7.91306	0.0492517	0.495239
Rpl35a	NA	NA	-0.204179	0.00775665	5.37463	7.91306	0.0493897	0.495239
Rsl1	NA	NA	0.141885	0.00374606	5.37404	7.91306	0.0493995	0.495239
Slamf8	NA	NA	-0.233508	0.0102082	5.34138	7.91306	0.0499441	0.495239
Snrpa1	NA	NA	-0.109167	0.00222178	5.36396	7.91306	0.0495667	0.495239
Tfb1m	NA	NA	0.20435	0.0077984	5.3548	7.91306	0.0497194	0.495239
Tpm2	NA	NA	0.175338	0.00573212	5.36333	7.91306	0.0495771	0.495239
Zbtb24	NA	NA	-0.141658	0.00374704	5.35544	7.91306	0.0497086	0.495239
Zfp60	NA	NA	-0.160205	0.00476913	5.38161	7.91306	0.0492744	0.495239
Zfp850	NA	NA	-0.109666	0.00224466	5.35783	7.91306	0.0496687	0.495239
Mical2	NA	NA	0.0861285	0.00139003	5.33667	7.91306	0.0500232	0.495353
Cobll1	NA	NA	-0.156442	0.00459205	5.32969	7.91306	0.0501408	0.495912
Hmgn1	NA	NA	-0.113742	0.00242776	5.32886	7.91306	0.0501547	0.495912
3110009E18Rik	NA	NA	0.25501	0.0122374	5.31404	7.91306	0.0504058	0.497649
Med7	NA	NA	-0.151246	0.00430433	5.31452	7.91306	0.0503976	0.497649
BC024978	NA	NA	0.143324	0.00386742	5.31146	7.91306	0.0504497	0.49771
Asb2	NA	NA	0.144132	0.00392001	5.29951	7.91306	0.0506535	0.49786
Chst12	NA	NA	0.0899502	0.00152616	5.30158	7.91306	0.050618	0.49786
Dnajc12	NA	NA	-0.11557	0.00251794	5.30451	7.91306	0.0505681	0.49786
Fahd1	NA	NA	-0.20172	0.00767619	5.30092	7.91306	0.0506292	0.49786
Slc35a1	NA	NA	-0.132796	0.00332431	5.30481	7.91306	0.0505629	0.49786
Ntng2	NA	NA	-0.111105	0.00233092	5.29589	7.91306	0.0507153	0.498097
Arhgef5	NA	NA	-0.11979	0.00271671	5.282	7.91306	0.0509538	0.498215
Cited2	NA	NA	0.0940186	0.001671	5.28994	7.91306	0.0508174	0.498215
Fam50a	NA	NA	0.0946235	0.00169423	5.28478	7.91306	0.050906	0.498215
Gpr25	NA	NA	0.154047	0.00448682	5.28891	7.91306	0.050835	0.498215
Mapk11	NA	NA	0.111063	0.00233486	5.28295	7.91306	0.0509376	0.498215
Tyw3	NA	NA	0.11474	0.00248943	5.28852	7.91306	0.0508418	0.498215
Btrc	NA	NA	0.0869774	0.0014354	5.27035	7.91306	0.051155	0.49848
D7Ertd443e	NA	NA	0.131607	0.00328373	5.27464	7.91306	0.0510808	0.49848
Eftud1	NA	NA	0.0956936	0.00173513	5.27756	7.91306	0.0510304	0.49848
Fbxo28	NA	NA	0.0947235	0.00170277	5.26938	7.91306	0.0511718	0.49848
Gnl3	NA	NA	-0.184102	0.00643878	5.26397	7.91306	0.0512657	0.49848
Nup85	NA	NA	-0.134733	0.00344926	5.2629	7.91306	0.0512843	0.49848
Sdsl	NA	NA	-0.199569	0.00756368	5.26568	7.91306	0.0512361	0.49848
Siah1a	NA	NA	-0.10376	0.0020465	5.2608	7.91306	0.0513208	0.49848
Sipa1l1	NA	NA	0.104005	0.00205125	5.27341	7.91306	0.0511022	0.49848
Exoc2	NA	NA	-0.0888768	0.00150443	5.25056	7.91306	0.0514992	0.499127
Slc25a30	NA	NA	-0.104157	0.00206527	5.25294	7.91306	0.0514576	0.499127
Wls	NA	NA	0.130025	0.00322	5.25046	7.91306	0.0515008	0.499127
Pmfbp1	NA	NA	-0.139866	0.00372762	5.24795	7.91306	0.0515448	0.499186
Atg2a	NA	NA	0.0928601	0.00165862	5.19891	7.91306	0.0524114	0.499443
Bak1	NA	NA	0.116647	0.00260248	5.22827	7.91306	0.0518902	0.499443
C1ql2	NA	NA	-0.3036	0.0177545	5.19154	7.91306	0.0525432	0.499443
Cys1	NA	NA	0.216702	0.00904115	5.194	7.91306	0.052499	0.499443
Dhx57	NA	NA	0.14275	0.00390065	5.22412	7.91306	0.0519635	0.499443
Dis3	NA	NA	-0.106312	0.00216366	5.22364	7.91306	0.051972	0.499443
Emg1	NA	NA	-0.232282	0.0103593	5.20836	7.91306	0.0522429	0.499443
Fam104a	NA	NA	-0.0935023	0.00168253	5.19614	7.91306	0.0524607	0.499443
Fgd2	NA	NA	-0.163671	0.00514272	5.20897	7.91306	0.0522319	0.499443
Gabpa	NA	NA	-0.116454	0.00260048	5.215	7.91306	0.052125	0.499443
Galnt16	NA	NA	0.0857575	0.00141741	5.18857	7.91306	0.0525964	0.499443
Galt	NA	NA	-0.098072	0.00185403	5.18768	7.91306	0.0526124	0.499443
Gpx4	NA	NA	-0.129066	0.00320066	5.2046	7.91306	0.0523099	0.499443
Hif1an	NA	NA	0.124634	0.00299169	5.19228	7.91306	0.0525298	0.499443
Ms4a6d	NA	NA	-0.208835	0.00839221	5.19672	7.91306	0.0524504	0.499443
Nob1	NA	NA	0.133259	0.00341315	5.20279	7.91306	0.052342	0.499443
Rnf157	NA	NA	0.0958954	0.0017651	5.20985	7.91306	0.0522163	0.499443
Rngtt	NA	NA	0.125423	0.00302529	5.19985	7.91306	0.0523945	0.499443
Rtkn2	NA	NA	0.149374	0.00427871	5.21482	7.91306	0.0521282	0.499443
Shank1	NA	NA	0.150984	0.00438675	5.19658	7.91306	0.0524529	0.499443
Shprh	NA	NA	-0.101267	0.00196273	5.22482	7.91306	0.0519511	0.499443
Slc10a3-ubl4	NA	NA	0.18654	0.00665497	5.22873	7.91306	0.0518821	0.499443
Tmem209	NA	NA	0.0935088	0.00168584	5.18666	7.91306	0.0526307	0.499443
Traf1	NA	NA	0.156413	0.00468945	5.21706	7.91306	0.0520884	0.499443
Tsnax	NA	NA	-0.0881818	0.00149461	5.20271	7.91306	0.0523435	0.499443
Txlnb	NA	NA	-0.132867	0.00336914	5.23977	7.91306	0.051688	0.499443
Zc3h7b	NA	NA	0.0937468	0.00167796	5.23759	7.91306	0.0517263	0.499443
Zfp263	NA	NA	-0.106585	0.00218811	5.19183	7.91306	0.0525379	0.499443
Arap2	NA	NA	0.126511	0.00308947	5.18051	7.91306	0.0527412	0.499621
Fam65a	NA	NA	0.0922376	0.00164216	5.18084	7.91306	0.0527352	0.499621
Mapkapk5	NA	NA	0.105335	0.00214229	5.1793	7.91306	0.052763	0.499621
Eef2k	NA	NA	-0.0884461	0.00151132	5.17608	7.91306	0.052821	0.499812
Gusb	NA	NA	0.106934	0.00221036	5.17335	7.91306	0.0528703	0.49992
Pgrmc2	NA	NA	-0.0924445	0.00165313	5.16956	7.91306	0.0529388	0.500209
Abcc4	NA	NA	-0.140331	0.00381741	5.15867	7.91306	0.0531362	0.501682
Cd180	NA	NA	0.13776	0.00368018	5.15678	7.91306	0.0531706	0.501682
Eda	NA	NA	0.114487	0.00254494	5.15036	7.91306	0.0532875	0.502264
Gpr151	NA	NA	0.136498	0.00362057	5.14609	7.91306	0.0533655	0.502264
Lhpp	NA	NA	0.121635	0.00287463	5.14677	7.91306	0.0533531	0.502264
Mdh1b	NA	NA	0.218263	0.00925912	5.14505	7.91306	0.0533845	0.502264
Dsg2	NA	NA	-0.130565	0.0033148	5.1428	7.91306	0.0534257	0.502293
Parp14	NA	NA	-0.142996	0.00398107	5.13624	7.91306	0.0535459	0.503064
Ppfibp1	NA	NA	-0.132486	0.00341933	5.13334	7.91306	0.0535991	0.503207
Heg1	NA	NA	0.121832	0.00289366	5.1295	7.91306	0.0536698	0.503512
Dnah9	NA	NA	0.140331	0.00384247	5.12505	7.91306	0.0537518	0.503923
Iqce	NA	NA	0.102401	0.0020487	5.11831	7.91306	0.0538764	0.504374
Sdc1	NA	NA	-0.21666	0.00917002	5.11903	7.91306	0.053863	0.504374
1110032A03Rik	NA	NA	0.147148	0.00427643	5.06321	7.91306	0.0549082	0.505001
Alpl	NA	NA	0.133329	0.00348415	5.10213	7.91306	0.0541767	0.505001
Arl13b	NA	NA	0.120845	0.00287138	5.08585	7.91306	0.0544811	0.505001
Ascc3	NA	NA	-0.0849691	0.0014213	5.07968	7.91306	0.0545971	0.505001
Ccdc40	NA	NA	0.120003	0.00284509	5.06164	7.91306	0.0549379	0.505001
Cmc1	NA	NA	0.131328	0.00340485	5.06544	7.91306	0.0548658	0.505001
Cox10	NA	NA	0.0900186	0.00159099	5.09329	7.91306	0.0543418	0.505001
Fam43a	NA	NA	-0.111387	0.00244735	5.06961	7.91306	0.054787	0.505001
Fgl2	NA	NA	-0.131102	0.00339406	5.06402	7.91306	0.0548928	0.505001
Gdf10	NA	NA	0.109852	0.00238024	5.06987	7.91306	0.054782	0.505001
Helb	NA	NA	0.186978	0.00687375	5.08615	7.91306	0.0544755	0.505001
Hmces	NA	NA	0.148163	0.00430869	5.09488	7.91306	0.0543121	0.505001
Igbp1b	NA	NA	0.0984171	0.00191019	5.07066	7.91306	0.0547671	0.505001
Jrk	NA	NA	0.112845	0.002515	5.06326	7.91306	0.0549071	0.505001
Kctd21	NA	NA	0.130531	0.00336618	5.06166	7.91306	0.0549375	0.505001
Med27	NA	NA	-0.14257	0.00400021	5.08126	7.91306	0.0545674	0.505001
Mpeg1	NA	NA	0.101933	0.00204456	5.08199	7.91306	0.0545536	0.505001
Nkain4	NA	NA	-0.110509	0.00238956	5.11062	7.91306	0.0540188	0.505001
Rpl9	NA	NA	-0.13359	0.0035111	5.08281	7.91306	0.0545382	0.505001
Ruvbl1	NA	NA	-0.110578	0.00240904	5.07565	7.91306	0.0546731	0.505001
Sec61b	NA	NA	-0.117835	0.00272976	5.08653	7.91306	0.0544684	0.505001
Sema4d	NA	NA	0.085349	0.00143129	5.08943	7.91306	0.0544139	0.505001
Sp3	NA	NA	-0.0993975	0.0019338	5.10903	7.91306	0.0540483	0.505001
Spef1	NA	NA	0.113682	0.00253456	5.09893	7.91306	0.0542363	0.505001
Timm17b	NA	NA	-0.157964	0.00492726	5.0642	7.91306	0.0548895	0.505001
Zfp512	NA	NA	-0.108298	0.0023009	5.09731	7.91306	0.0542667	0.505001
Psme1	NA	NA	-0.129984	0.0033402	5.05833	7.91306	0.0550007	0.505225
Smim12	NA	NA	0.126901	0.00318675	5.05336	7.91306	0.0550952	0.505742
Myeov2	NA	NA	-0.145811	0.00421624	5.04261	7.91306	0.0553004	0.507245
Shfm1	NA	NA	0.107261	0.00228237	5.04076	7.91306	0.0553358	0.507245
Msh6	NA	NA	0.127449	0.00322384	5.03852	7.91306	0.0553788	0.507287
Mta3	NA	NA	0.104655	0.00217491	5.03597	7.91306	0.0554277	0.507292
Tmcc3	NA	NA	0.0906029	0.00163053	5.03448	7.91306	0.0554562	0.507292
Cops7a	NA	NA	0.106619	0.00226169	5.02613	7.91306	0.0556168	0.507555
Dak	NA	NA	0.106567	0.00225776	5.03005	7.91306	0.0555414	0.507555
Hs3st1	NA	NA	0.101199	0.00203888	5.023	7.91306	0.0556772	0.507555
Mrps23	NA	NA	-0.0845073	0.00142162	5.02349	7.91306	0.0556678	0.507555
Tmem45a	NA	NA	-0.125993	0.0031597	5.02395	7.91306	0.0556588	0.507555
Tango2	NA	NA	-0.114198	0.00259889	5.018	7.91306	0.0557738	0.508085
Abhd17a	NA	NA	-0.124633	0.00311302	4.9898	7.91306	0.0563225	0.508484
Ap5s1	NA	NA	-0.115705	0.00268331	4.98925	7.91306	0.0563334	0.508484
Astn2	NA	NA	0.114761	0.00263739	4.99358	7.91306	0.0562485	0.508484
C2cd3	NA	NA	0.0870672	0.0015154	5.00243	7.91306	0.0560759	0.508484
Ccr7	NA	NA	0.267738	0.0143892	4.98175	7.91306	0.0564804	0.508484
Cenpt	NA	NA	-0.21943	0.00970422	4.96173	7.91306	0.0568758	0.508484
Eral1	NA	NA	-0.129851	0.00337018	5.00311	7.91306	0.0560627	0.508484
Fam69c	NA	NA	-0.126103	0.00320222	4.96596	7.91306	0.0567919	0.508484
Fgfr1	NA	NA	0.10273	0.00212306	4.97086	7.91306	0.056695	0.508484
Gab1	NA	NA	0.101515	0.00206385	4.99322	7.91306	0.0562556	0.508484
Git1	NA	NA	0.101761	0.00209028	4.95404	7.91306	0.0570284	0.508484
Inhba	NA	NA	-0.242508	0.0117434	5.00794	7.91306	0.0559687	0.508484
Jph4	NA	NA	0.090206	0.0016351	4.97654	7.91306	0.0565829	0.508484
Kctd7	NA	NA	0.119899	0.00290328	4.95157	7.91306	0.0570775	0.508484
Lif	NA	NA	0.137516	0.00381482	4.95714	7.91306	0.0569668	0.508484
Maml1	NA	NA	0.0874585	0.00154614	4.94714	7.91306	0.0571659	0.508484
Mars2	NA	NA	0.188524	0.00715225	4.96925	7.91306	0.0567269	0.508484
Mre11a	NA	NA	0.120279	0.00289804	4.99202	7.91306	0.0562792	0.508484
Nmi	NA	NA	0.24128	0.0117177	4.96822	7.91306	0.0567472	0.508484
Nrarp	NA	NA	0.111751	0.00250393	4.98749	7.91306	0.0563678	0.508484
Parpbp	NA	NA	0.109289	0.00240335	4.96975	7.91306	0.0567168	0.508484
Porcn	NA	NA	0.0859875	0.00148565	4.97683	7.91306	0.0565773	0.508484
Rabepk	NA	NA	-0.129636	0.00338982	4.95766	7.91306	0.0569564	0.508484
Reep4	NA	NA	0.140551	0.00395308	4.99729	7.91306	0.0561761	0.508484
Rnase4	NA	NA	-0.140725	0.00396439	4.99539	7.91306	0.0562132	0.508484
Rtp4	NA	NA	0.143911	0.00413488	5.00869	7.91306	0.0559542	0.508484
Sema6a	NA	NA	0.0985386	0.00195268	4.97258	7.91306	0.056661	0.508484
Slc41a3	NA	NA	-0.200567	0.00811331	4.95818	7.91306	0.0569462	0.508484
Slc44a2	NA	NA	0.0957244	0.00184953	4.95431	7.91306	0.0570231	0.508484
Stac	NA	NA	0.150775	0.00456037	4.98492	7.91306	0.0564183	0.508484
Synpo	NA	NA	0.0909635	0.00165447	5.00121	7.91306	0.0560997	0.508484
Tbck	NA	NA	0.0827988	0.00137821	4.97431	7.91306	0.056627	0.508484
Trpv2	NA	NA	-0.131019	0.00346818	4.94959	7.91306	0.0571171	0.508484
Wee1	NA	NA	0.0842728	0.00142913	4.96939	7.91306	0.056724	0.508484
Wnt2	NA	NA	0.354069	0.0253374	4.94781	7.91306	0.0571526	0.508484
0610010K14Rik	NA	NA	-0.143003	0.00414274	4.93634	7.91306	0.0573821	0.509256
4930453N24Rik	NA	NA	-0.102825	0.00216329	4.88747	7.91306	0.058373	0.509256
AU040320	NA	NA	0.0814682	0.0013609	4.87695	7.91306	0.0585891	0.509256
Avpi1	NA	NA	-0.152096	0.00473846	4.88201	7.91306	0.058485	0.509256
Carf	NA	NA	0.131408	0.0035395	4.87871	7.91306	0.058553	0.509256
Cav1	NA	NA	-0.156892	0.00504464	4.87943	7.91306	0.0585382	0.509256
Ctc1	NA	NA	0.129973	0.00344272	4.90684	7.91306	0.0579776	0.509256
Cyr61	NA	NA	0.116848	0.00278101	4.90957	7.91306	0.0579223	0.509256
Dclk3	NA	NA	0.138822	0.00393297	4.89997	7.91306	0.0581174	0.509256
Dhps	NA	NA	-0.103536	0.00218247	4.91175	7.91306	0.057878	0.509256
Dll4	NA	NA	-0.143321	0.0041626	4.93467	7.91306	0.0574155	0.509256
Egfr	NA	NA	0.111605	0.00254923	4.88602	7.91306	0.0584029	0.509256
Enpp2	NA	NA	0.101469	0.00208974	4.92691	7.91306	0.0575716	0.509256
Eogt	NA	NA	0.0906198	0.00167776	4.89459	7.91306	0.0582272	0.509256
Fgd3	NA	NA	-0.197899	0.00802859	4.87809	7.91306	0.0585658	0.509256
Gulp1	NA	NA	-0.201633	0.0082476	4.9294	7.91306	0.0575214	0.509256
Il10	NA	NA	0.288018	0.0168144	4.93353	7.91306	0.0574384	0.509256
Kifc2	NA	NA	0.0966572	0.00190811	4.89625	7.91306	0.0581933	0.509256
Mtpap	NA	NA	0.106754	0.00232802	4.89536	7.91306	0.0582115	0.509256
Nlgn3	NA	NA	0.0955552	0.00185748	4.9157	7.91306	0.0577979	0.509256
Parm1	NA	NA	0.121101	0.00297527	4.92912	7.91306	0.0575271	0.509256
Pex2	NA	NA	-0.102258	0.00213224	4.90411	7.91306	0.0580332	0.509256
Rbm28	NA	NA	0.0940682	0.0018099	4.88914	7.91306	0.0583389	0.509256
Rc3h1	NA	NA	-0.113118	0.0026027	4.91629	7.91306	0.057786	0.509256
Rlbp1	NA	NA	0.0974734	0.00193691	4.90528	7.91306	0.0580094	0.509256
Rps6ka5	NA	NA	-0.113763	0.0026478	4.88786	7.91306	0.0583651	0.509256
Sass6	NA	NA	-0.247249	0.0123948	4.93206	7.91306	0.0574679	0.509256
Slc39a11	NA	NA	0.166798	0.00566267	4.91314	7.91306	0.0578497	0.509256
Tex15	NA	NA	-0.106273	0.0022969	4.91704	7.91306	0.0577709	0.509256
Tmem246	NA	NA	0.0882785	0.00159816	4.87628	7.91306	0.058603	0.509256
Ttbk1	NA	NA	0.103081	0.00216098	4.91707	7.91306	0.0577703	0.509256
Tub	NA	NA	0.0869503	0.0015366	4.92018	7.91306	0.0577073	0.509256
Zc3h12a	NA	NA	0.144191	0.00424894	4.89325	7.91306	0.0582547	0.509256
Zfand4	NA	NA	-0.226276	0.0104205	4.91348	7.91306	0.0578429	0.509256
Zfp825	NA	NA	-0.172116	0.0060712	4.87943	7.91306	0.0585382	0.509256
6430571L13Rik	NA	NA	-0.195164	0.00791294	4.81352	7.91306	0.0599147	0.509261
Acvrl1	NA	NA	-0.178495	0.00657323	4.847	7.91306	0.0592104	0.509261
Alox5	NA	NA	0.150326	0.00467221	4.83669	7.91306	0.0594261	0.509261
Angptl2	NA	NA	0.176594	0.0064339	4.84704	7.91306	0.0592095	0.509261
Bcas2	NA	NA	-0.116922	0.00286041	4.77933	7.91306	0.0606451	0.509261
Bdh2	NA	NA	-0.282056	0.0164957	4.8228	7.91306	0.0597185	0.509261
Cd2ap	NA	NA	0.104138	0.00223866	4.84429	7.91306	0.0592669	0.509261
Cep41	NA	NA	0.102493	0.00217996	4.81878	7.91306	0.0598033	0.509261
Crh	NA	NA	-0.232477	0.0112964	4.78432	7.91306	0.0605378	0.509261
Csnk1e	NA	NA	0.0986097	0.00203745	4.77256	7.91306	0.0607911	0.509261
Cyb5rl	NA	NA	0.1209	0.0030402	4.80785	7.91306	0.0600351	0.509261
Dap	NA	NA	0.167629	0.00585828	4.79655	7.91306	0.0602759	0.509261
Dgcr6	NA	NA	-0.105743	0.00234162	4.77516	7.91306	0.060735	0.509261
Dvl3	NA	NA	0.110467	0.00253015	4.823	7.91306	0.0597142	0.509261
Esyt1	NA	NA	-0.14454	0.00436561	4.78551	7.91306	0.0605122	0.509261
Fam174a	NA	NA	-0.0853929	0.0015199	4.79766	7.91306	0.0602521	0.509261
Fhod3	NA	NA	-0.136708	0.00383972	4.86727	7.91306	0.0587889	0.509261
Golga2	NA	NA	0.0834034	0.00145	4.79733	7.91306	0.0602593	0.509261
Idh1	NA	NA	-0.0971363	0.00194775	4.84428	7.91306	0.0592672	0.509261
Isoc2a	NA	NA	-0.0912273	0.001744	4.77203	7.91306	0.0608027	0.509261
Izumo4	NA	NA	-0.118268	0.0028958	4.8302	7.91306	0.0595625	0.509261
Kcne4	NA	NA	-0.323967	0.0215463	4.87111	7.91306	0.0587096	0.509261
Leng9	NA	NA	-0.171497	0.00607555	4.84091	7.91306	0.0593376	0.509261
Lsm10	NA	NA	-0.246355	0.0126901	4.78252	7.91306	0.0605766	0.509261
Med14	NA	NA	0.0898794	0.00167899	4.8114	7.91306	0.0599596	0.509261
Mettl22	NA	NA	-0.108792	0.00246185	4.80768	7.91306	0.0600386	0.509261
Mis18a	NA	NA	0.18809	0.00730944	4.84002	7.91306	0.0593563	0.509261
Mms19	NA	NA	0.125566	0.00330197	4.77501	7.91306	0.0607382	0.509261
Nt5m	NA	NA	-0.112507	0.00260141	4.86578	7.91306	0.05882	0.509261
Nxpe4	NA	NA	-0.118026	0.00288168	4.83405	7.91306	0.0594814	0.509261
Olfml2b	NA	NA	0.155359	0.00505352	4.77617	7.91306	0.0607132	0.509261
Piga	NA	NA	0.104579	0.0022479	4.86536	7.91306	0.0588285	0.509261
Ppif	NA	NA	-0.105629	0.00232283	4.80339	7.91306	0.06013	0.509261
Psmb6	NA	NA	-0.145971	0.00442813	4.81184	7.91306	0.0599503	0.509261
Pygo1	NA	NA	0.169665	0.00599671	4.80033	7.91306	0.0601952	0.509261
Rasl12	NA	NA	0.165673	0.00565466	4.85397	7.91306	0.0590651	0.509261
Rbl2	NA	NA	0.0939594	0.00183721	4.80532	7.91306	0.0600889	0.509261
Rnf5	NA	NA	-0.101321	0.00213602	4.8061	7.91306	0.0600722	0.509261
Rpl10	NA	NA	-0.100657	0.00211147	4.7985	7.91306	0.0602341	0.509261
Rps13	NA	NA	-0.142144	0.00423063	4.7759	7.91306	0.0607191	0.509261
Rtn4ip1	NA	NA	0.110599	0.00254158	4.81283	7.91306	0.0599294	0.509261
Samd12	NA	NA	0.110988	0.00257122	4.79083	7.91306	0.0603981	0.509261
Slc19a2	NA	NA	0.107938	0.0024298	4.79489	7.91306	0.0603113	0.509261
Slc35a5	NA	NA	0.11869	0.00292628	4.81411	7.91306	0.0599023	0.509261
Ssna1	NA	NA	-0.112995	0.00266762	4.78627	7.91306	0.0604961	0.509261
St8sia2	NA	NA	0.1228	0.00311193	4.84583	7.91306	0.0592348	0.509261
Susd2	NA	NA	0.178285	0.00664051	4.7866	7.91306	0.0604889	0.509261
Swap70	NA	NA	0.126792	0.00330799	4.85985	7.91306	0.0589429	0.509261
Tldc1	NA	NA	-0.134713	0.00379305	4.78441	7.91306	0.0605359	0.509261
Tlr2	NA	NA	0.138822	0.00398284	4.83862	7.91306	0.0593856	0.509261
Tmem65	NA	NA	-0.0955191	0.00187524	4.86547	7.91306	0.0588264	0.509261
Tpk1	NA	NA	0.176691	0.00643128	4.85437	7.91306	0.0590567	0.509261
Trmt2a	NA	NA	-0.100702	0.00210621	4.81471	7.91306	0.0598894	0.509261
Zfp518a	NA	NA	-0.118407	0.00292436	4.7943	7.91306	0.0603239	0.509261
Zfp866	NA	NA	0.132397	0.00364881	4.80399	7.91306	0.0601172	0.509261
Zkscan14	NA	NA	-0.103005	0.00221785	4.78393	7.91306	0.0605462	0.509261
Zscan18	NA	NA	0.132645	0.00362992	4.84713	7.91306	0.0592076	0.509261
Acyp2	NA	NA	-0.142333	0.00427552	4.73832	7.91306	0.0615364	0.509642
Adcy5	NA	NA	0.107844	0.0024456	4.75563	7.91306	0.0611582	0.509642
Clec16a	NA	NA	0.0818468	0.00140839	4.75642	7.91306	0.061141	0.509642
Coq10b	NA	NA	-0.161223	0.00550373	4.72278	7.91306	0.0618785	0.509642
Crhbp	NA	NA	0.12602	0.00335244	4.73712	7.91306	0.0615627	0.509642
Eci1	NA	NA	-0.240403	0.0122262	4.72704	7.91306	0.0617845	0.509642
Galm	NA	NA	-0.160458	0.00541865	4.75154	7.91306	0.0612473	0.509642
Kbtbd4	NA	NA	-0.0957177	0.00193708	4.72973	7.91306	0.0617252	0.509642
Kif21b	NA	NA	0.0866701	0.0015913	4.72049	7.91306	0.0619292	0.509642
Lrp4	NA	NA	0.115499	0.00282096	4.72885	7.91306	0.0617447	0.509642
Lrrc25	NA	NA	0.19146	0.00775659	4.72588	7.91306	0.0618101	0.509642
Mesdc2	NA	NA	0.0893226	0.00168896	4.72393	7.91306	0.0618531	0.509642
Mettl6	NA	NA	0.142083	0.00423972	4.76156	7.91306	0.0610294	0.509642
Morc3	NA	NA	0.111459	0.00260741	4.7645	7.91306	0.0609656	0.509642
Mxd1	NA	NA	-0.100638	0.00213261	4.74913	7.91306	0.0612998	0.509642
Npc1	NA	NA	0.0837929	0.00148567	4.72597	7.91306	0.0618082	0.509642
Nudt14	NA	NA	-0.135025	0.00386212	4.72067	7.91306	0.0619253	0.509642
Olfm2	NA	NA	-0.10468	0.00232013	4.72299	7.91306	0.0618739	0.509642
Pld5	NA	NA	-0.160115	0.00537891	4.76615	7.91306	0.0609297	0.509642
Plek	NA	NA	0.106991	0.00242372	4.72294	7.91306	0.061875	0.509642
Ptgr1	NA	NA	0.194887	0.00802636	4.73201	7.91306	0.0616751	0.509642
Rce1	NA	NA	0.183123	0.00706946	4.74351	7.91306	0.0614228	0.509642
Retsat	NA	NA	0.133894	0.00379634	4.72237	7.91306	0.0618877	0.509642
Sat1	NA	NA	0.11122	0.00261584	4.72888	7.91306	0.0617441	0.509642
Sdhb	NA	NA	-0.144933	0.00443521	4.73612	7.91306	0.0615849	0.509642
Slc31a2	NA	NA	0.217953	0.0100526	4.72552	7.91306	0.0618182	0.509642
Suv420h2	NA	NA	0.225982	0.0107854	4.7349	7.91306	0.0616116	0.509642
Tle4	NA	NA	-0.087711	0.00162227	4.74225	7.91306	0.0614503	0.509642
Cdc14a	NA	NA	-0.191497	0.00778962	4.70769	7.91306	0.0622131	0.510771
Heph	NA	NA	0.115113	0.00281353	4.70972	7.91306	0.0621681	0.510771
Tcp11l2	NA	NA	-0.0941565	0.00188333	4.70733	7.91306	0.0622212	0.510771
Trpm4	NA	NA	0.0915534	0.00178062	4.70735	7.91306	0.0622207	0.510771
1110034G24Rik	NA	NA	-0.180587	0.00696566	4.68178	7.91306	0.062793	0.511963
Cd80	NA	NA	0.122052	0.00317706	4.68883	7.91306	0.0626346	0.511963
Cx3cl1	NA	NA	0.0900703	0.00172745	4.69633	7.91306	0.0624667	0.511963
Irf1	NA	NA	-0.121794	0.00316443	4.68763	7.91306	0.0626615	0.511963
Leo1	NA	NA	-0.125135	0.00334138	4.68635	7.91306	0.0626902	0.511963
Magi2	NA	NA	0.0897093	0.00171885	4.68207	7.91306	0.0627866	0.511963
Ngdn	NA	NA	0.114766	0.00280771	4.69107	7.91306	0.0625845	0.511963
Slc6a20a	NA	NA	-0.234456	0.0117369	4.68352	7.91306	0.062754	0.511963
Stk17b	NA	NA	-0.125837	0.00337341	4.69404	7.91306	0.0625179	0.511963
Tor3a	NA	NA	-0.0892861	0.00170194	4.68407	7.91306	0.0627415	0.511963
Tsr1	NA	NA	-0.0839053	0.00150292	4.68428	7.91306	0.0627369	0.511963
Smad1	NA	NA	-0.103154	0.00227445	4.67842	7.91306	0.0628688	0.512265
Slc25a32	NA	NA	0.0921036	0.00181557	4.6724	7.91306	0.0630048	0.513056
Sspn	NA	NA	-0.110544	0.00261702	4.66942	7.91306	0.0630722	0.513288
Cetn3	NA	NA	-0.0970043	0.00201884	4.66102	7.91306	0.0632628	0.513891
Gan	NA	NA	-0.102665	0.00226027	4.66317	7.91306	0.0632139	0.513891
Hpcal4	NA	NA	0.09718	0.00202616	4.66101	7.91306	0.0632631	0.513891
Lrtm2	NA	NA	-0.0848868	0.00154793	4.6551	7.91306	0.0633975	0.514641
Shmt2	NA	NA	-0.0880919	0.00166759	4.65352	7.91306	0.0634335	0.514641
Wdr83	NA	NA	-0.144741	0.0045109	4.64432	7.91306	0.0636438	0.516031
Smug1	NA	NA	-0.120784	0.00314289	4.64185	7.91306	0.0637005	0.516174
Tonsl	NA	NA	-0.107034	0.00246986	4.63846	7.91306	0.0637783	0.516487
Arid3b	NA	NA	0.0943021	0.00192016	4.63133	7.91306	0.0639423	0.516547
Nfatc2	NA	NA	0.141596	0.00432435	4.63637	7.91306	0.0638262	0.516547
Prim2	NA	NA	0.118574	0.00303478	4.63288	7.91306	0.0639066	0.516547
Zbtb9	NA	NA	-0.151951	0.00498273	4.6338	7.91306	0.0638854	0.516547
0610040J01Rik	NA	NA	-0.167323	0.00605885	4.62087	7.91306	0.064184	0.517027
Flywch2	NA	NA	0.223992	0.010867	4.61698	7.91306	0.0642741	0.517027
Gm14436	NA	NA	0.208326	0.00943039	4.60211	7.91306	0.0646203	0.517027
Klhdc2	NA	NA	-0.0941869	0.00192774	4.60185	7.91306	0.0646263	0.517027
Myo16	NA	NA	0.0932429	0.00188616	4.60948	7.91306	0.0644483	0.517027
Nwd1	NA	NA	0.120148	0.00313698	4.60177	7.91306	0.0646283	0.517027
Sec24a	NA	NA	-0.099648	0.00215495	4.60788	7.91306	0.0644858	0.517027
Slc12a9	NA	NA	0.13462	0.00392594	4.61609	7.91306	0.0642949	0.517027
Slc16a6	NA	NA	-0.12542	0.00341413	4.6074	7.91306	0.0644968	0.517027
Sp8	NA	NA	-0.12864	0.00359155	4.60754	7.91306	0.0644936	0.517027
Spint1	NA	NA	-0.229894	0.0114374	4.6209	7.91306	0.0641832	0.517027
Sprtn	NA	NA	-0.122288	0.00324705	4.60551	7.91306	0.0645409	0.517027
Tada2b	NA	NA	-0.08759	0.00166624	4.60439	7.91306	0.064567	0.517027
Tomm7	NA	NA	-0.117641	0.00300484	4.60569	7.91306	0.0645366	0.517027
Wdr74	NA	NA	-0.127378	0.00352551	4.60219	7.91306	0.0646185	0.517027
Xpnpep2	NA	NA	0.128922	0.0036032	4.61278	7.91306	0.0643717	0.517027
Ralgps1	NA	NA	0.119374	0.00309899	4.5983	7.91306	0.0647093	0.517361
6330416G13Rik	NA	NA	0.148852	0.00482653	4.59065	7.91306	0.0648888	0.517977
Alg8	NA	NA	0.103615	0.00234213	4.58389	7.91306	0.0650478	0.517977
Fam117a	NA	NA	-0.147695	0.0047497	4.59267	7.91306	0.0648412	0.517977
Mon1b	NA	NA	0.128423	0.0035981	4.58366	7.91306	0.0650532	0.517977
Ncbp1	NA	NA	0.0787018	0.00135136	4.58353	7.91306	0.0650562	0.517977
Pole	NA	NA	-0.0965902	0.00203606	4.58221	7.91306	0.0650873	0.517977
Rarres1	NA	NA	-0.146212	0.00466412	4.58346	7.91306	0.0650578	0.517977
Syt6	NA	NA	-0.135032	0.00398243	4.57855	7.91306	0.0651738	0.517977
Wdr3	NA	NA	0.161319	0.00568411	4.57834	7.91306	0.0651788	0.517977
Zscan2	NA	NA	-0.123044	0.00330586	4.57972	7.91306	0.0651461	0.517977
Dag1	NA	NA	0.0934942	0.00190999	4.57656	7.91306	0.0652207	0.517999
Ptprn	NA	NA	0.0824588	0.00148653	4.57405	7.91306	0.06528	0.518158
Aifm3	NA	NA	0.0862446	0.00162888	4.56641	7.91306	0.0654612	0.518807
Alpk1	NA	NA	0.217341	0.0104244	4.53142	7.91306	0.0662993	0.518807
Arf3	NA	NA	0.0820367	0.00148512	4.53163	7.91306	0.0662941	0.518807
Cadm3	NA	NA	0.0798233	0.00140671	4.52955	7.91306	0.0663444	0.518807
Calr3	NA	NA	-0.224881	0.0111256	4.54551	7.91306	0.06596	0.518807
Clmp	NA	NA	-0.0927722	0.00189596	4.53949	7.91306	0.0661046	0.518807
D130043K22Rik	NA	NA	0.126884	0.00355408	4.5299	7.91306	0.066336	0.518807
Desi2	NA	NA	0.111303	0.00272971	4.53837	7.91306	0.0661317	0.518807
Dnajc2	NA	NA	-0.111216	0.00271227	4.56036	7.91306	0.0656052	0.518807
Hmbs	NA	NA	0.124029	0.00338118	4.54968	7.91306	0.0658602	0.518807
Kif1a	NA	NA	0.0965851	0.00205275	4.54448	7.91306	0.0659848	0.518807
Mettl8	NA	NA	-0.215173	0.0101802	4.548	7.91306	0.0659004	0.518807
Pdcd7	NA	NA	-0.0955374	0.00201332	4.5335	7.91306	0.0662489	0.518807
Rora	NA	NA	-0.131833	0.00380964	4.56212	7.91306	0.0655631	0.518807
Rpgr	NA	NA	0.131024	0.00378036	4.54115	7.91306	0.0660648	0.518807
Rps18	NA	NA	-0.142703	0.00447446	4.55121	7.91306	0.0658236	0.518807
Rps21	NA	NA	-0.119077	0.00312872	4.53201	7.91306	0.0662848	0.518807
Slc38a7	NA	NA	0.101211	0.0022422	4.56858	7.91306	0.0654097	0.518807
Snap23	NA	NA	-0.132256	0.00385615	4.53601	7.91306	0.0661885	0.518807
Tbc1d22b	NA	NA	0.104429	0.00239289	4.55742	7.91306	0.0656753	0.518807
Tbc1d9b	NA	NA	0.0970939	0.00207709	4.53867	7.91306	0.0661245	0.518807
Ubtf	NA	NA	0.0826076	0.00150451	4.53571	7.91306	0.0661956	0.518807
Usp18	NA	NA	-0.146444	0.00471098	4.5523	7.91306	0.0657976	0.518807
Xrcc6bp1	NA	NA	-0.164927	0.00598619	4.54397	7.91306	0.065997	0.518807
Zfp558	NA	NA	-0.175412	0.00678739	4.53331	7.91306	0.0662536	0.518807
Atox1	NA	NA	-0.227819	0.0114975	4.51415	7.91306	0.0667177	0.519265
Dhx35	NA	NA	-0.117551	0.00305919	4.51698	7.91306	0.0666489	0.519265
Harbi1	NA	NA	-0.192616	0.00821451	4.51652	7.91306	0.0666601	0.519265
Pim3	NA	NA	-0.0946002	0.0019802	4.51935	7.91306	0.0665915	0.519265
Plekha2	NA	NA	-0.254451	0.0143176	4.52208	7.91306	0.0665251	0.519265
Rcan1	NA	NA	0.0776374	0.00133475	4.51586	7.91306	0.0666762	0.519265
Spink8	NA	NA	-0.191973	0.00816157	4.51552	7.91306	0.0666846	0.519265
Stk10	NA	NA	-0.0992633	0.00218214	4.51539	7.91306	0.0666876	0.519265
Hip1	NA	NA	0.116208	0.00299673	4.50635	7.91306	0.066908	0.519969
Irgm1	NA	NA	-0.12066	0.00323128	4.5056	7.91306	0.0669263	0.519969
Stard7	NA	NA	-0.0964993	0.00206533	4.50878	7.91306	0.0668488	0.519969
Kctd4	NA	NA	-0.133898	0.00398439	4.49974	7.91306	0.0670699	0.520472
Mtrf1	NA	NA	-0.173865	0.00671645	4.50073	7.91306	0.0670454	0.520472
Gm715	NA	NA	-0.13202	0.00387531	4.49754	7.91306	0.0671238	0.520584
Pde1c	NA	NA	0.11278	0.00282956	4.49519	7.91306	0.0671814	0.520725
Marc2	NA	NA	-0.0932481	0.00193553	4.49242	7.91306	0.0672493	0.520946
Htr6	NA	NA	-0.1794	0.00717704	4.48436	7.91306	0.0674481	0.521592
Plscr3	NA	NA	-0.101525	0.00229916	4.48307	7.91306	0.0674799	0.521592
Tcirg1	NA	NA	0.0942288	0.00197964	4.48519	7.91306	0.0674276	0.521592
Zfp791	NA	NA	0.175604	0.00687915	4.48262	7.91306	0.0674909	0.521592
Akirin1	NA	NA	-0.102867	0.00236461	4.47498	7.91306	0.0676801	0.522137
Nfasc	NA	NA	0.0938658	0.00196828	4.47639	7.91306	0.0676452	0.522137
Slc11a2	NA	NA	0.098434	0.0021644	4.47664	7.91306	0.067639	0.522137
Gpr124	NA	NA	-0.184457	0.00760652	4.47304	7.91306	0.0677282	0.522203
Mgst3	NA	NA	-0.105019	0.00247054	4.46422	7.91306	0.0679476	0.522674
Pomk	NA	NA	0.0859859	0.001656	4.4647	7.91306	0.0679355	0.522674
Rai2	NA	NA	0.105754	0.00250461	4.4653	7.91306	0.0679207	0.522674
Tmem39a	NA	NA	-0.117347	0.00308279	4.46688	7.91306	0.0678813	0.522674
Abcc1	NA	NA	0.108584	0.00264347	4.46025	7.91306	0.0680464	0.522925
Sorbs1	NA	NA	0.103776	0.0024148	4.45973	7.91306	0.0680595	0.522925
Aplf	NA	NA	0.198127	0.00880747	4.45695	7.91306	0.0681289	0.523154
Col23a1	NA	NA	0.122564	0.00338029	4.44399	7.91306	0.0684541	0.523162
Csf2ra	NA	NA	0.158058	0.00562365	4.44238	7.91306	0.0684947	0.523162
Dnajc1	NA	NA	0.0978821	0.00215732	4.44112	7.91306	0.0685263	0.523162
Epha10	NA	NA	0.0862058	0.00167033	4.4491	7.91306	0.0683258	0.523162
Frmd7	NA	NA	0.144185	0.00466974	4.45192	7.91306	0.068255	0.523162
Ndufb11	NA	NA	-0.0931493	0.00194793	4.45437	7.91306	0.0681936	0.523162
Tmco6	NA	NA	0.129324	0.00376091	4.447	7.91306	0.0683784	0.523162
Uty	NA	NA	-0.127274	0.00364005	4.45013	7.91306	0.0682997	0.523162
Wnt4	NA	NA	0.0912568	0.00187332	4.44549	7.91306	0.0684164	0.523162
Zbed3	NA	NA	0.12351	0.00343334	4.44313	7.91306	0.0684756	0.523162
Amz2	NA	NA	-0.0980297	0.00216943	4.42965	7.91306	0.0688161	0.524167
Cnnm4	NA	NA	-0.100472	0.00227889	4.42962	7.91306	0.0688168	0.524167
Serac1	NA	NA	0.144859	0.00473479	4.43188	7.91306	0.0687595	0.524167
Slc29a4	NA	NA	0.0987158	0.00219834	4.43281	7.91306	0.068736	0.524167
Slc14a1	NA	NA	0.105978	0.00253694	4.42712	7.91306	0.0688803	0.524348
Mafk	NA	NA	0.0874217	0.00172874	4.42087	7.91306	0.0690389	0.525253
Arhgef17	NA	NA	0.107555	0.00262028	4.41478	7.91306	0.069194	0.525826
Slc26a10	NA	NA	0.189067	0.00809485	4.41595	7.91306	0.0691642	0.525826
2210016F16Rik	NA	NA	-0.0830339	0.00156748	4.39853	7.91306	0.0696101	0.52666
Arl16	NA	NA	-0.0967592	0.00212767	4.40027	7.91306	0.0695655	0.52666
Cir1	NA	NA	-0.0848004	0.00163251	4.40495	7.91306	0.0694455	0.52666
Napepld	NA	NA	-0.16282	0.00603083	4.39581	7.91306	0.06968	0.52666
Pard6a	NA	NA	-0.0835155	0.00158702	4.39494	7.91306	0.0697026	0.52666
Psmc5	NA	NA	-0.0822224	0.00153545	4.40296	7.91306	0.0694965	0.52666
Rps19	NA	NA	-0.0957514	0.00208566	4.3959	7.91306	0.0696779	0.52666
Skap1	NA	NA	-0.255424	0.0148369	4.39725	7.91306	0.069643	0.52666
Slc9a1	NA	NA	0.0969614	0.00213668	4.40005	7.91306	0.0695712	0.52666
Strada	NA	NA	-0.109033	0.00270295	4.39821	7.91306	0.0696184	0.52666
B3gat1	NA	NA	0.0997319	0.00227168	4.37845	7.91306	0.0701288	0.528066
Fubp3	NA	NA	-0.0786501	0.00141053	4.38547	7.91306	0.0699469	0.528066
Kif22	NA	NA	-0.164448	0.00617325	4.38071	7.91306	0.0700702	0.528066
Nacc1	NA	NA	0.0835821	0.00159518	4.37943	7.91306	0.0701034	0.528066
Nr4a1	NA	NA	0.101254	0.00233893	4.38337	7.91306	0.0700012	0.528066
Zfp759	NA	NA	-0.260979	0.0155508	4.37986	7.91306	0.0700922	0.528066
E330009J07Rik	NA	NA	0.106046	0.00257161	4.37305	7.91306	0.0702691	0.528821
Siah2	NA	NA	-0.123695	0.0035053	4.36496	7.91306	0.0704801	0.530107
Pvrl2	NA	NA	-0.0988198	0.00224046	4.35863	7.91306	0.0706457	0.531049
Cdc16	NA	NA	-0.0790451	0.00143449	4.35565	7.91306	0.0707238	0.531335
Erg	NA	NA	0.139353	0.00446094	4.35319	7.91306	0.0707883	0.531516
Unc13c	NA	NA	0.0843381	0.00163507	4.35023	7.91306	0.0708661	0.531798
Zfp709	NA	NA	-0.0889115	0.00181932	4.34517	7.91306	0.0709995	0.532496
Slco4c1	NA	NA	0.152958	0.00539487	4.33674	7.91306	0.0712223	0.533864
Agk	NA	NA	-0.089707	0.0018716	4.29971	7.91306	0.0722115	0.533911
Arl6ip6	NA	NA	-0.124361	0.00360592	4.28893	7.91306	0.0725026	0.533911
Atp10b	NA	NA	0.0982369	0.00225753	4.2748	7.91306	0.0728868	0.533911
Axl	NA	NA	0.0970831	0.00218839	4.30688	7.91306	0.0720186	0.533911
Bckdha	NA	NA	-0.0956058	0.00211622	4.31925	7.91306	0.0716873	0.533911
D630023F18Rik	NA	NA	-0.14831	0.00509263	4.31917	7.91306	0.0716893	0.533911
Dexi	NA	NA	-0.132447	0.00405537	4.32569	7.91306	0.0715155	0.533911
Edn3	NA	NA	-0.262872	0.0161379	4.28195	7.91306	0.0726921	0.533911
Esr1	NA	NA	-0.118516	0.00327124	4.29381	7.91306	0.0723706	0.533911
Glmn	NA	NA	-0.136145	0.00433302	4.27772	7.91306	0.0728072	0.533911
Grin1	NA	NA	0.0892121	0.00185507	4.29029	7.91306	0.0724659	0.533911
Iqck	NA	NA	-0.133102	0.00410467	4.31607	7.91306	0.0717723	0.533911
Itga1	NA	NA	0.143744	0.00482638	4.28111	7.91306	0.0727151	0.533911
Lhfpl2	NA	NA	0.0993025	0.00229323	4.30004	7.91306	0.0722025	0.533911
Lmln	NA	NA	-0.125892	0.00368078	4.30583	7.91306	0.0720466	0.533911
Luc7l3	NA	NA	0.105694	0.00258251	4.32574	7.91306	0.0715142	0.533911
Mrps7	NA	NA	-0.0922058	0.00198885	4.2748	7.91306	0.0728869	0.533911
Myh14	NA	NA	0.106346	0.00262746	4.30433	7.91306	0.0720872	0.533911
Nde1	NA	NA	0.093007	0.00200024	4.32464	7.91306	0.0715436	0.533911
Ndufa8	NA	NA	-0.115474	0.00311869	4.27563	7.91306	0.0728642	0.533911
Nell2	NA	NA	0.0807504	0.0015148	4.3046	7.91306	0.0720797	0.533911
Npas4	NA	NA	0.167524	0.00650383	4.31503	7.91306	0.0718001	0.533911
Primpol	NA	NA	0.0983493	0.00225727	4.28507	7.91306	0.0726073	0.533911
Rab3d	NA	NA	0.0942475	0.00206103	4.30979	7.91306	0.0719405	0.533911
Rars	NA	NA	-0.100205	0.00232118	4.32585	7.91306	0.0715113	0.533911
Scn7a	NA	NA	0.0768383	0.00136812	4.31549	7.91306	0.0717877	0.533911
Sgsh	NA	NA	0.13232	0.00405502	4.31773	7.91306	0.0717279	0.533911
Sirt5	NA	NA	0.109175	0.00278396	4.28135	7.91306	0.0727085	0.533911
Snapc1	NA	NA	-0.0963169	0.0021504	4.31405	7.91306	0.0718262	0.533911
Tgm2	NA	NA	-0.109954	0.00280456	4.31081	7.91306	0.0719132	0.533911
Tmem232	NA	NA	-0.139146	0.00451694	4.28642	7.91306	0.0725707	0.533911
Trim39	NA	NA	-0.0921716	0.00198353	4.28307	7.91306	0.0726616	0.533911
Trnt1	NA	NA	0.102277	0.00243517	4.29565	7.91306	0.072321	0.533911
Tubgcp4	NA	NA	0.0861549	0.00172711	4.29772	7.91306	0.072265	0.533911
Txlng	NA	NA	0.143974	0.00481212	4.30759	7.91306	0.0719995	0.533911
Vat1	NA	NA	0.0942842	0.00207816	4.27758	7.91306	0.0728111	0.533911
Vcl	NA	NA	0.110481	0.00283754	4.30165	7.91306	0.0721592	0.533911
Wdr37	NA	NA	-0.0792731	0.00145979	4.30489	7.91306	0.0720721	0.533911
Zcrb1	NA	NA	-0.102911	0.00245172	4.3197	7.91306	0.0716753	0.533911
Zfp763	NA	NA	-0.10401	0.00252619	4.28239	7.91306	0.0726802	0.533911
Znrf3	NA	NA	0.0822619	0.00158275	4.27547	7.91306	0.0728685	0.533911
Hps6	NA	NA	-0.114893	0.00309196	4.26927	7.91306	0.0730378	0.534719
Arntl	NA	NA	0.0921758	0.00199302	4.26307	7.91306	0.0732078	0.53537
Creb3l2	NA	NA	0.120081	0.00338135	4.26438	7.91306	0.0731717	0.53537
Jag2	NA	NA	-0.11087	0.00288528	4.26031	7.91306	0.0732834	0.535626
Casp8	NA	NA	-0.120882	0.00343697	4.25152	7.91306	0.0735254	0.536811
Irak3	NA	NA	-0.117544	0.0032521	4.24852	7.91306	0.0736082	0.536811
Prdx5	NA	NA	-0.0948171	0.0021152	4.25032	7.91306	0.0735584	0.536811
Stoml1	NA	NA	0.0870747	0.00178404	4.24991	7.91306	0.0735698	0.536811
Cd36	NA	NA	0.239197	0.013539	4.22595	7.91306	0.0742352	0.537806
Gtpbp2	NA	NA	-0.101697	0.00244746	4.22573	7.91306	0.0742414	0.537806
Lsm1	NA	NA	-0.0968611	0.00221736	4.2312	7.91306	0.0740888	0.537806
Mmp15	NA	NA	0.0944785	0.00211271	4.225	7.91306	0.0742618	0.537806
Myom3	NA	NA	0.130366	0.00402614	4.22126	7.91306	0.0743663	0.537806
Plau	NA	NA	0.120267	0.00341768	4.23214	7.91306	0.0740627	0.537806
Plod3	NA	NA	0.0889244	0.00186957	4.2296	7.91306	0.0741333	0.537806
Prdm11	NA	NA	0.18133	0.00777406	4.22954	7.91306	0.074135	0.537806
Ralgds	NA	NA	0.083844	0.00166385	4.22505	7.91306	0.0742605	0.537806
Rdh11	NA	NA	0.0992387	0.00233084	4.22522	7.91306	0.0742556	0.537806
Rnf214	NA	NA	0.0868945	0.00178377	4.23297	7.91306	0.0740396	0.537806
Scg3	NA	NA	0.0864654	0.00177013	4.22356	7.91306	0.074302	0.537806
Sipa1l3	NA	NA	0.0998207	0.00235046	4.23924	7.91306	0.0738651	0.537806
St7l	NA	NA	0.0774562	0.0014182	4.23035	7.91306	0.0741125	0.537806
Stk32c	NA	NA	-0.0856934	0.00174006	4.22018	7.91306	0.0743965	0.537806
Wasf2	NA	NA	0.117697	0.00328109	4.22192	7.91306	0.0743478	0.537806
Ndufb10	NA	NA	-0.113273	0.00304173	4.21824	7.91306	0.0744509	0.537905
E130308A19Rik	NA	NA	-0.103895	0.00256237	4.21258	7.91306	0.07461	0.538759
Cpsf7	NA	NA	0.092486	0.00203536	4.20253	7.91306	0.074893	0.539034
Cyp2d22	NA	NA	0.105179	0.00262853	4.20866	7.91306	0.0747202	0.539034
Rhebl1	NA	NA	0.155633	0.00575957	4.20543	7.91306	0.0748111	0.539034
Smim1	NA	NA	0.122283	0.00355709	4.20376	7.91306	0.0748584	0.539034
Zfp182	NA	NA	0.136048	0.00440272	4.20399	7.91306	0.0748518	0.539034
Zfp606	NA	NA	-0.115849	0.0031923	4.2042	7.91306	0.0748459	0.539034
Csf1r	NA	NA	0.0992479	0.00234493	4.20062	7.91306	0.0749471	0.539129
Casq2	NA	NA	-0.196101	0.00916255	4.19706	7.91306	0.0750477	0.539147
Il17rd	NA	NA	-0.118408	0.00334123	4.1962	7.91306	0.0750722	0.539147
Lonrf3	NA	NA	0.112498	0.0030145	4.19827	7.91306	0.0750135	0.539147
Matn4	NA	NA	-0.101105	0.00244281	4.1846	7.91306	0.0754019	0.54088
Naalad2	NA	NA	0.126579	0.00382997	4.18339	7.91306	0.0754364	0.54088
Yipf4	NA	NA	-0.0861637	0.00177445	4.18393	7.91306	0.0754209	0.54088
Pard3b	NA	NA	0.115922	0.00321704	4.1771	7.91306	0.0756159	0.541873
Ubald1	NA	NA	0.111101	0.00295657	4.17494	7.91306	0.0756778	0.542022
Esrrg	NA	NA	-0.1157	0.00320895	4.17163	7.91306	0.0757725	0.542407
Cmpk2	NA	NA	-0.152633	0.00559149	4.16648	7.91306	0.0759204	0.54317
Osgin1	NA	NA	-0.104037	0.0026054	4.15431	7.91306	0.0762715	0.545091
Zfp386	NA	NA	-0.138746	0.00463258	4.15545	7.91306	0.0762384	0.545091
1700030J22Rik	NA	NA	0.152129	0.00559267	4.13812	7.91306	0.0767416	0.546639
Atp5j	NA	NA	-0.0932293	0.00210353	4.13196	7.91306	0.0769212	0.546639
Emd	NA	NA	0.0941647	0.00214778	4.12844	7.91306	0.0770243	0.546639
Erdr1	NA	NA	-0.212497	0.0109105	4.13867	7.91306	0.0767255	0.546639
Lsg1	NA	NA	0.0977027	0.002307	4.13776	7.91306	0.076752	0.546639
Perp	NA	NA	-0.134109	0.00435085	4.1337	7.91306	0.0768705	0.546639
Prkcb	NA	NA	0.0845732	0.00173342	4.12632	7.91306	0.0770865	0.546639
Rem2	NA	NA	0.117086	0.00331871	4.13088	7.91306	0.076953	0.546639
Rnf123	NA	NA	0.0788382	0.0015059	4.1274	7.91306	0.0770547	0.546639
Robo1	NA	NA	0.0784132	0.00148658	4.13608	7.91306	0.076801	0.546639
Srrm2	NA	NA	0.0964099	0.00225049	4.13014	7.91306	0.0769746	0.546639
Tbc1d13	NA	NA	0.0771043	0.00143454	4.14424	7.91306	0.0765634	0.546639
Thoc1	NA	NA	-0.115682	0.00324089	4.1292	7.91306	0.0770021	0.546639
Zbtb21	NA	NA	0.0856624	0.00177104	4.14335	7.91306	0.0765892	0.546639
Zufsp	NA	NA	-0.146813	0.00522455	4.12555	7.91306	0.0771092	0.546639
Arhgap42	NA	NA	-0.126285	0.00387181	4.119	7.91306	0.0773016	0.54697
Cep131	NA	NA	0.129069	0.00404506	4.11831	7.91306	0.0773217	0.54697
Dbi	NA	NA	-0.111026	0.00299207	4.11979	7.91306	0.0772784	0.54697
Ndufb6	NA	NA	-0.132864	0.00428593	4.1188	7.91306	0.0773075	0.54697
Xrra1	NA	NA	-0.0823783	0.00164918	4.11488	7.91306	0.077423	0.547393
Sh3yl1	NA	NA	0.0953417	0.00221	4.11313	7.91306	0.0774744	0.547464
Phc1	NA	NA	0.0849497	0.00175651	4.10839	7.91306	0.0776145	0.54816
Gins2	NA	NA	-0.232392	0.0131503	4.10683	7.91306	0.0776606	0.548193
Slu7	NA	NA	-0.0749288	0.0013683	4.10314	7.91306	0.0777702	0.548673
Cort	NA	NA	0.222326	0.0120764	4.09299	7.91306	0.0780718	0.548883
Ercc5	NA	NA	0.137818	0.00463948	4.09397	7.91306	0.0780428	0.548883
Ifi204	NA	NA	0.176475	0.00761014	4.09234	7.91306	0.0780911	0.548883
Nxph3	NA	NA	-0.152669	0.00569429	4.09318	7.91306	0.0780662	0.548883
Syn1	NA	NA	0.0883319	0.00190502	4.09578	7.91306	0.0779888	0.548883
Tac2	NA	NA	0.196864	0.00946624	4.09408	7.91306	0.0780394	0.548883
Unc5b	NA	NA	0.094404	0.00217446	4.09854	7.91306	0.0779066	0.548883
Cdpf1	NA	NA	-0.171578	0.00721014	4.08302	7.91306	0.0783697	0.549664
Cers2	NA	NA	0.0900597	0.00198581	4.08435	7.91306	0.0783299	0.549664
Gpr133	NA	NA	-0.131872	0.00425812	4.084	7.91306	0.0783405	0.549664
Pgap2	NA	NA	0.0895465	0.00196453	4.08167	7.91306	0.0784104	0.549664
Rps3	NA	NA	-0.1159	0.0032886	4.08466	7.91306	0.0783208	0.549664
1110007C09Rik	NA	NA	0.182131	0.00813285	4.07874	7.91306	0.0784981	0.549987
Erich3	NA	NA	-0.134834	0.00446054	4.07578	7.91306	0.0785869	0.550025
Marcks	NA	NA	-0.0944076	0.00218628	4.07668	7.91306	0.0785598	0.550025
1600002H07Rik	NA	NA	-0.0931184	0.00213288	4.06541	7.91306	0.0788995	0.55006
Gpr137c	NA	NA	-0.130975	0.00421452	4.07031	7.91306	0.0787517	0.55006
Hn1l	NA	NA	-0.119686	0.0035182	4.07159	7.91306	0.0787132	0.55006
Phtf1	NA	NA	0.147154	0.00532744	4.06468	7.91306	0.0789216	0.55006
Polr3g	NA	NA	-0.13076	0.00420665	4.06456	7.91306	0.0789253	0.55006
Sobp	NA	NA	0.0829077	0.00169064	4.06573	7.91306	0.0788899	0.55006
Tmem167	NA	NA	-0.112232	0.00309682	4.06739	7.91306	0.0788397	0.55006
Tmem57	NA	NA	-0.0817062	0.001639	4.07316	7.91306	0.0786659	0.55006
Rbm34	NA	NA	-0.0959244	0.00226771	4.0576	7.91306	0.079136	0.551237
Gadd45gip1	NA	NA	-0.130703	0.00421786	4.05019	7.91306	0.0793611	0.551618
Ggh	NA	NA	0.167077	0.0068916	4.05056	7.91306	0.07935	0.551618
Gm13157	NA	NA	-0.207916	0.0106836	4.0463	7.91306	0.0794798	0.551618
Pask	NA	NA	-0.117304	0.00339791	4.04965	7.91306	0.0793778	0.551618
Rptor	NA	NA	0.0883259	0.00192769	4.04706	7.91306	0.0794566	0.551618
Sik3	NA	NA	0.0772583	0.00147518	4.04619	7.91306	0.0794831	0.551618
Tomm34	NA	NA	0.0776251	0.00148735	4.05128	7.91306	0.0793281	0.551618
Erlec1	NA	NA	-0.0815092	0.00164495	4.03887	7.91306	0.0797068	0.552037
Rasa2	NA	NA	-0.105283	0.0027441	4.03937	7.91306	0.0796914	0.552037
Rcor3	NA	NA	-0.0956974	0.00226561	4.04218	7.91306	0.0796055	0.552037
Spsb4	NA	NA	0.116711	0.00337268	4.03874	7.91306	0.0797108	0.552037
Vamp2	NA	NA	0.0889586	0.00196031	4.03694	7.91306	0.079766	0.552129
Arhgap24	NA	NA	0.110776	0.00304108	4.03521	7.91306	0.0798191	0.552208
Tdrkh	NA	NA	0.144856	0.0052053	4.03115	7.91306	0.0799435	0.552779
Apex1	NA	NA	-0.109515	0.00297909	4.02593	7.91306	0.0801042	0.553175
Blvrb	NA	NA	-0.164503	0.00673293	4.01922	7.91306	0.0803114	0.553175
Btg2	NA	NA	0.07505	0.00140557	4.00726	7.91306	0.0806821	0.553175
C1ql1	NA	NA	0.154616	0.00595666	4.01332	7.91306	0.0804939	0.553175
Camta2	NA	NA	0.110043	0.00300993	4.0232	7.91306	0.0801884	0.553175
Dcaf10	NA	NA	-0.0863903	0.00185546	4.02233	7.91306	0.0802152	0.553175
Ddr2	NA	NA	0.136408	0.0046425	4.00798	7.91306	0.0806598	0.553175
Fut9	NA	NA	-0.1533	0.00585379	4.01462	7.91306	0.0804538	0.553175
Gmppb	NA	NA	0.114309	0.00326046	4.00754	7.91306	0.0806735	0.553175
Kansl2	NA	NA	-0.0874442	0.00190428	4.01543	7.91306	0.0804288	0.553175
Lrrn2	NA	NA	0.0825785	0.00170112	4.00867	7.91306	0.0806384	0.553175
Ncor2	NA	NA	0.104567	0.00272215	4.01679	7.91306	0.0803867	0.553175
R3hdm2	NA	NA	0.0840036	0.00175914	4.01139	7.91306	0.0805539	0.553175
Ripk2	NA	NA	-0.104763	0.00273353	4.0151	7.91306	0.080439	0.553175
Rps12	NA	NA	-0.151425	0.00571165	4.01453	7.91306	0.0804566	0.553175
Sbf2	NA	NA	0.105198	0.00275967	4.0101	7.91306	0.0805939	0.553175
Zfp72	NA	NA	0.174262	0.00757992	4.00626	7.91306	0.0807133	0.553175
St6galnac3	NA	NA	0.127674	0.00407361	4.00155	7.91306	0.0808601	0.553894
Ggact	NA	NA	-0.112099	0.00314598	3.99434	7.91306	0.0810855	0.554093
Ppp2r5a	NA	NA	-0.0841261	0.00177074	3.99675	7.91306	0.0810101	0.554093
Rabac1	NA	NA	-0.0824485	0.00170203	3.99391	7.91306	0.081099	0.554093
Rpl36a	NA	NA	-0.126098	0.00397844	3.99671	7.91306	0.0810112	0.554093
Scmh1	NA	NA	0.0837736	0.00175616	3.99624	7.91306	0.0810259	0.554093
4930539E08Rik	NA	NA	0.110222	0.00306117	3.96869	7.91306	0.0818934	0.554259
Ccdc65	NA	NA	0.130727	0.00432207	3.95402	7.91306	0.0823605	0.554259
Ccr1	NA	NA	0.131507	0.00436008	3.96645	7.91306	0.0819646	0.554259
Crispld2	NA	NA	-0.0995015	0.00250256	3.95617	7.91306	0.0822916	0.554259
Csk	NA	NA	-0.140766	0.00499964	3.96327	7.91306	0.0820655	0.554259
Derl2	NA	NA	-0.119187	0.00358508	3.96242	7.91306	0.0820927	0.554259
Eya3	NA	NA	0.0887895	0.00198008	3.98144	7.91306	0.0814904	0.554259
Fam161b	NA	NA	0.0899174	0.00204672	3.95029	7.91306	0.0824797	0.554259
Fbxo30	NA	NA	0.0826165	0.00171048	3.99039	7.91306	0.0812092	0.554259
Gdf15	NA	NA	0.206002	0.0107	3.96604	7.91306	0.0819776	0.554259
Gemin6	NA	NA	-0.202835	0.0103401	3.97885	7.91306	0.0815721	0.554259
Hnrnpll	NA	NA	-0.10215	0.0026336	3.96209	7.91306	0.0821031	0.554259
Itga7	NA	NA	0.235044	0.0139122	3.971	7.91306	0.0818202	0.554259
Mettl18	NA	NA	0.179582	0.00812983	3.96684	7.91306	0.0819523	0.554259
Mkks	NA	NA	-0.106489	0.00285057	3.97815	7.91306	0.0815943	0.554259
Nkain1	NA	NA	0.0969842	0.00237519	3.96008	7.91306	0.0821671	0.554259
Npepl1	NA	NA	-0.129365	0.00422911	3.95715	7.91306	0.0822604	0.554259
Plekhh2	NA	NA	-0.140131	0.00494689	3.96951	7.91306	0.0818677	0.554259
Ppfia1	NA	NA	0.0989403	0.00246369	3.97339	7.91306	0.0817448	0.554259
Rerg	NA	NA	0.157312	0.00622182	3.97745	7.91306	0.0816163	0.554259
Rev1	NA	NA	-0.0898164	0.00203817	3.95795	7.91306	0.0822349	0.554259
Rlim	NA	NA	-0.110748	0.00310561	3.94937	7.91306	0.082509	0.554259
Snrnp48	NA	NA	-0.169272	0.00725433	3.94976	7.91306	0.0824966	0.554259
Taf9b	NA	NA	0.0941307	0.00224223	3.95167	7.91306	0.0824354	0.554259
Tbc1d8b	NA	NA	-0.0874649	0.00193536	3.95281	7.91306	0.0823992	0.554259
Tbk1	NA	NA	-0.118576	0.00354003	3.97177	7.91306	0.081796	0.554259
Tdp2	NA	NA	-0.138311	0.00482251	3.96679	7.91306	0.0819538	0.554259
Tmem97	NA	NA	0.110731	0.00310126	3.95369	7.91306	0.082371	0.554259
Tnfaip2	NA	NA	0.237875	0.0142959	3.95808	7.91306	0.0822307	0.554259
Ube2h	NA	NA	-0.0884854	0.00198227	3.94985	7.91306	0.0824936	0.554259
Zbtb45	NA	NA	0.125172	0.00393956	3.97709	7.91306	0.0816278	0.554259
Zfp260	NA	NA	-0.0804119	0.00163678	3.95049	7.91306	0.0824733	0.554259
Zfp595	NA	NA	0.163479	0.00674597	3.96168	7.91306	0.082116	0.554259
Elp4	NA	NA	-0.0800102	0.00162322	3.94379	7.91306	0.0826879	0.555178
Scarf2	NA	NA	0.122472	0.00380643	3.94056	7.91306	0.0827918	0.555593
Fam214b	NA	NA	0.0860728	0.00188252	3.93542	7.91306	0.0829573	0.556008
Rftn1	NA	NA	0.0841084	0.00179747	3.93566	7.91306	0.0829496	0.556008
Vdac3	NA	NA	-0.0818519	0.00170272	3.93472	7.91306	0.0829799	0.556008
Aldh3b2	NA	NA	0.161466	0.00664197	3.92523	7.91306	0.0832866	0.556545
Calb1	NA	NA	-0.109497	0.00305168	3.92884	7.91306	0.0831698	0.556545
Evc	NA	NA	0.0982365	0.00245749	3.92693	7.91306	0.0832317	0.556545
Fgf16	NA	NA	0.113207	0.00326582	3.92421	7.91306	0.0833197	0.556545
Myadm	NA	NA	0.0826056	0.00173768	3.92689	7.91306	0.0832329	0.556545
Rnf144b	NA	NA	-0.121942	0.00378394	3.92976	7.91306	0.0831401	0.556545
Snhg11	NA	NA	-0.117724	0.00353263	3.92311	7.91306	0.0833553	0.556545
D10Wsu102e	NA	NA	-0.0896559	0.00205098	3.9192	7.91306	0.0834825	0.557113
Cog8	NA	NA	0.0963191	0.00236869	3.91666	7.91306	0.083565	0.557382
Dcaf12	NA	NA	-0.106724	0.00291007	3.914	7.91306	0.0836517	0.557678
Dnah8	NA	NA	0.129494	0.00428609	3.91237	7.91306	0.0837047	0.557749
Mrps36	NA	NA	0.0931235	0.00221767	3.91041	7.91306	0.0837688	0.557895
Ddx28	NA	NA	-0.113387	0.00329016	3.9076	7.91306	0.0838604	0.558224
Chchd7	NA	NA	0.115441	0.00341522	3.90214	7.91306	0.0840394	0.559133
Dnajb12	NA	NA	0.0833786	0.00178268	3.89974	7.91306	0.0841181	0.559243
Mink1	NA	NA	0.0909315	0.00212136	3.89776	7.91306	0.084183	0.559243
Zfpm1	NA	NA	0.102831	0.00271255	3.89822	7.91306	0.0841681	0.559243
Thpo	NA	NA	0.149717	0.00575482	3.89504	7.91306	0.0842725	0.559556
Pgd	NA	NA	0.091706	0.00216024	3.89308	7.91306	0.0843372	0.559704
Rfc2	NA	NA	-0.130744	0.0043977	3.88705	7.91306	0.084536	0.560741
Adcy6	NA	NA	0.104261	0.00281254	3.86499	7.91306	0.085269	0.560901
AU019823	NA	NA	-0.106809	0.00294792	3.86989	7.91306	0.0851055	0.560901
Bcr	NA	NA	0.0725018	0.00135815	3.87034	7.91306	0.0850903	0.560901
Ccdc9	NA	NA	-0.0843266	0.00183135	3.88291	7.91306	0.0846728	0.560901
Cd37	NA	NA	0.13964	0.00504333	3.86637	7.91306	0.0852229	0.560901
Chmp1b	NA	NA	0.0895253	0.0020731	3.86608	7.91306	0.0852324	0.560901
Cstf3	NA	NA	-0.0939838	0.00227679	3.87957	7.91306	0.0847837	0.560901
Eaf1	NA	NA	0.0887451	0.00203398	3.87205	7.91306	0.0850335	0.560901
Etaa1	NA	NA	-0.129072	0.00429406	3.8797	7.91306	0.0847793	0.560901
[truncated: 11,201 more rows]

## Sheet: translated_mrna_tsc
symbol	apvSlope	apvSlopeP	apvEff	apvRvmMSerror	apvRvmF	residRvmDf	apvRvmP	apvRvmPAdj
3110009E18Rik	NA	NA	0.603507	0.00549757	66.2513	8.30128	3.11113e-05	0.0808266
A730008H23Rik	NA	NA	-1.00371	0.0123752	81.4069	8.30128	1.43129e-05	0.0808266
Ocel1	NA	NA	-0.552028	0.00480971	63.3583	8.30128	3.67394e-05	0.0808266
Polh	NA	NA	-0.475793	0.00336902	67.1943	8.30128	2.95114e-05	0.0808266
Tsc2	NA	NA	-0.493774	0.00265225	91.9269	8.30128	8.99504e-06	0.0808266
Zfp760	NA	NA	0.511993	0.00384318	68.2082	8.30128	2.79037e-05	0.0808266
Glo1	NA	NA	0.394235	0.00287301	54.0972	8.30128	6.57587e-05	0.0964462
Mmp12	NA	NA	0.449804	0.00371838	54.4118	8.30128	6.4381e-05	0.0964462
Tnfaip8	NA	NA	0.390778	0.00276268	55.2752	8.30128	6.0779e-05	0.0964462
Fam151b	NA	NA	0.444146	0.00457457	43.1223	8.30128	0.000148711	0.122686
Ggta1	NA	NA	-0.368261	0.00309313	43.8443	8.30128	0.000140202	0.122686
Mycl	NA	NA	-0.453208	0.00474915	43.2493	8.30128	0.000147169	0.122686
Plk5	NA	NA	-0.428591	0.00393801	46.6454	8.30128	0.000112408	0.122686
Ppil6	NA	NA	0.332641	0.00238231	46.4466	8.30128	0.000114142	0.122686
Rpa3	NA	NA	0.348195	0.00260539	46.5341	8.30128	0.000113375	0.122686
Rsg1	NA	NA	0.515949	0.00587285	45.3279	8.30128	0.000124537	0.122686
Gpr182	NA	NA	0.392247	0.00370665	41.5087	8.30128	0.000170168	0.129373
Htr1f	NA	NA	0.51084	0.00635153	41.0857	8.30128	0.000176417	0.129373
Bricd5	NA	NA	0.888214	0.0216669	36.4115	8.30128	0.000268779	0.131403
Enkur	NA	NA	0.379848	0.00370572	38.9356	8.30128	0.000212985	0.131403
Lrp5	NA	NA	-0.405261	0.004411	37.2333	8.30128	0.00024881	0.131403
Nppc	NA	NA	-0.426883	0.00488575	37.2981	8.30128	0.000247315	0.131403
Rab11fip1	NA	NA	-0.362096	0.00333309	39.3369	8.30128	0.000205492	0.131403
Rpp40	NA	NA	0.426389	0.00474351	38.3276	8.30128	0.000224997	0.131403
Sdhaf1	NA	NA	-0.382136	0.00364664	40.0445	8.30128	0.00019306	0.131403
Srgn	NA	NA	0.349985	0.00329643	37.1584	8.30128	0.000250554	0.131403
Trim62	NA	NA	-0.313028	0.00269081	36.4153	8.30128	0.000268681	0.131403
Ier2	NA	NA	-0.390341	0.00425143	35.8389	8.30128	0.000283877	0.133828
Iqck	NA	NA	-0.299917	0.00255852	35.1572	8.30128	0.000303254	0.138033
Ccdc66	NA	NA	0.287101	0.00238516	34.5583	8.30128	0.000321648	0.141525
Arid3a	NA	NA	-0.373364	0.00411758	33.855	8.30128	0.000345052	0.14325
Fam219b	NA	NA	-0.431169	0.00579999	32.053	8.30128	0.000415425	0.14325
Mut	NA	NA	0.281433	0.0024083	32.8881	8.30128	0.000380788	0.14325
Peli3	NA	NA	-0.323628	0.00324199	32.3058	8.30128	0.00040454	0.14325
Tmem129	NA	NA	0.345606	0.00361695	33.0233	8.30128	0.000375524	0.14325
Trem2	NA	NA	-0.48671	0.0072263	32.7811	8.30128	0.000385019	0.14325
Usb1	NA	NA	-0.416012	0.00531762	32.5457	8.30128	0.000394537	0.14325
Zfp41	NA	NA	-0.339081	0.00360692	31.8765	8.30128	0.000423239	0.14325
Zfp955a	NA	NA	0.321498	0.00307387	33.6257	8.30128	0.000353135	0.14325
Apitd1	NA	NA	-0.508941	0.00819197	31.6189	8.30128	0.000434976	0.143542
Pglyrp1	NA	NA	-0.300182	0.00291272	30.9365	8.30128	0.000468074	0.147523
Ufsp1	NA	NA	-0.280277	0.00254136	30.9106	8.30128	0.000469393	0.147523
Cad	NA	NA	-0.299644	0.00298121	30.1176	8.30128	0.00051204	0.153612
Ghdc	NA	NA	-0.406012	0.00544056	30.2993	8.30128	0.000501854	0.153612
Ift43	NA	NA	0.382766	0.00495893	29.5447	8.30128	0.000545867	0.160121
Zfp566	NA	NA	-0.446051	0.00690575	28.811	8.30128	0.000593353	0.170267
Fdx1	NA	NA	-0.324707	0.00368808	28.5879	8.30128	0.000608804	0.170983
1110034G24Rik	NA	NA	0.32729	0.0038609	27.7444	8.30128	0.000671922	0.181404
2310061I04Rik	NA	NA	-0.267988	0.00274191	26.1925	8.30128	0.00081082	0.181404
Cd80	NA	NA	-0.534779	0.0109039	26.2281	8.30128	0.000807246	0.181404
Chek2	NA	NA	0.332395	0.00414842	26.6334	8.30128	0.000767994	0.181404
Crlf1	NA	NA	0.389214	0.00572559	26.4579	8.30128	0.000784691	0.181404
Fgf11	NA	NA	-0.273704	0.00283264	26.4466	8.30128	0.000785782	0.181404
Lmnb2	NA	NA	-0.357715	0.00479049	26.7112	8.30128	0.000760733	0.181404
Mmp13	NA	NA	0.386299	0.00544794	27.3915	8.30128	0.000700735	0.181404
Prmt6	NA	NA	-0.309467	0.00353412	27.0987	8.30128	0.000725808	0.181404
Tmem243	NA	NA	0.431329	0.00697667	26.6667	8.30128	0.000764876	0.181404
Tubd1	NA	NA	0.30757	0.00351739	26.8948	8.30128	0.000743929	0.181404
Zak	NA	NA	-0.320905	0.00371878	27.6919	8.30128	0.000676111	0.181404
Acta1	NA	NA	-0.305033	0.00359855	25.8563	8.30128	0.000845472	0.186004
Akap7	NA	NA	-0.298038	0.00347152	25.5873	8.30128	0.000874546	0.189246
Nqo2	NA	NA	0.311173	0.0038625	25.069	8.30128	0.000934138	0.198881
Baiap3	NA	NA	-0.333564	0.00448022	24.8347	8.30128	0.000962722	0.200274
Pter	NA	NA	0.367846	0.00546307	24.7683	8.30128	0.000971024	0.200274
Anapc15	NA	NA	-0.433447	0.007866	23.8846	8.30128	0.00109043	0.205625
Hacl1	NA	NA	0.275996	0.00316699	24.0524	8.30128	0.00106641	0.205625
Tfb1m	NA	NA	0.282427	0.00327762	24.3363	8.30128	0.00102724	0.205625
Tnfaip6	NA	NA	0.245027	0.00247528	24.2552	8.30128	0.00103826	0.205625
Wnt9a	NA	NA	0.28345	0.00334241	24.0377	8.30128	0.00106849	0.205625
Zscan12	NA	NA	0.355431	0.00527079	23.9682	8.30128	0.00107839	0.205625
1700037C18Rik	NA	NA	0.413765	0.00731488	23.4045	8.30128	0.00116297	0.205907
9030624G23Rik	NA	NA	0.356393	0.00560797	22.6492	8.30128	0.00128968	0.205907
Acn9	NA	NA	-0.262503	0.00293079	23.5116	8.30128	0.00114629	0.205907
Axin1	NA	NA	-0.325085	0.00453337	23.3117	8.30128	0.00117769	0.205907
Bcl2a1b	NA	NA	0.420518	0.00761855	23.2112	8.30128	0.00119388	0.205907
Cxcl1	NA	NA	0.521148	0.0116387	23.3357	8.30128	0.00117386	0.205907
Elmsan1	NA	NA	-0.279416	0.00350803	22.2556	8.30128	0.00136252	0.205907
Evi2a	NA	NA	0.291888	0.00382643	22.2658	8.30128	0.00136057	0.205907
Lect1	NA	NA	0.472935	0.00987782	22.6434	8.30128	0.00129072	0.205907
Lst1	NA	NA	0.690319	0.0211818	22.4977	8.30128	0.00131713	0.205907
Nudt12	NA	NA	0.282415	0.00354735	22.4839	8.30128	0.00131966	0.205907
Pcdha12	NA	NA	0.235202	0.00245397	22.543	8.30128	0.00130884	0.205907
Plscr4	NA	NA	0.304429	0.00404105	22.9339	8.30128	0.00124	0.205907
Pou3f4	NA	NA	0.331654	0.00482771	22.784	8.30128	0.00126585	0.205907
Prkg2	NA	NA	-0.316011	0.00449781	22.2026	8.30128	0.00137271	0.205907
Prps1l3	NA	NA	0.315749	0.00438155	22.754	8.30128	0.00127111	0.205907
Ripk2	NA	NA	0.34174	0.00520534	22.4359	8.30128	0.00132852	0.205907
Zcchc3	NA	NA	-0.337382	0.00496675	22.9177	8.30128	0.00124275	0.205907
Ngf	NA	NA	0.375584	0.0063927	22.0663	8.30128	0.00139935	0.207544
Acyp1	NA	NA	0.398438	0.00722557	21.971	8.30128	0.00141838	0.208029
Acvr2b	NA	NA	-0.530714	0.0129378	21.7702	8.30128	0.00145952	0.20941
Fam122b	NA	NA	0.42998	0.00847073	21.8261	8.30128	0.00144792	0.20941
1700028P14Rik	NA	NA	0.396565	0.00727433	21.6191	8.30128	0.00149146	0.211691
1700010I14Rik	NA	NA	-0.241224	0.00317617	18.3205	8.30128	0.00246738	0.224323
4430402I18Rik	NA	NA	-0.317237	0.00498391	20.1928	8.30128	0.00184023	0.224323
5430435G22Rik	NA	NA	-0.387882	0.00800551	18.7936	8.30128	0.00228656	0.224323
Abhd1	NA	NA	-0.336742	0.00573764	19.7634	8.30128	0.00196467	0.224323
Adck5	NA	NA	-0.228397	0.00277107	18.8249	8.30128	0.00227521	0.224323
Antxr1	NA	NA	0.286356	0.00454479	18.0425	8.30128	0.00258194	0.224323
Bag2	NA	NA	-0.397164	0.00799162	19.7381	8.30128	0.00197233	0.224323
Brat1	NA	NA	-0.348797	0.00660121	18.4298	8.30128	0.00242407	0.224323
Btbd9	NA	NA	0.227573	0.00287483	18.0148	8.30128	0.00259375	0.224323
Ccdc64	NA	NA	-0.446027	0.0102585	19.3927	8.30128	0.00208063	0.224323
Ccdc71l	NA	NA	-0.348399	0.00677228	17.9234	8.30128	0.00263307	0.224323
Ccdc84	NA	NA	0.512809	0.0141749	18.5521	8.30128	0.00237675	0.224323
Ccl22	NA	NA	0.281633	0.00380689	20.8352	8.30128	0.00167183	0.224323
Cd37	NA	NA	0.31734	0.00542689	18.5566	8.30128	0.00237502	0.224323
Cnih4	NA	NA	0.253112	0.00320334	19.9996	8.30128	0.00189498	0.224323
Creb5	NA	NA	0.260079	0.00355404	19.0321	8.30128	0.00220166	0.224323
Dcun1d2	NA	NA	0.21043	0.00226441	19.5551	8.30128	0.0020288	0.224323
Dynlrb2	NA	NA	0.451208	0.0113603	17.921	8.30128	0.00263409	0.224323
Ggh	NA	NA	0.254373	0.00349012	18.5396	8.30128	0.00238152	0.224323
Gjc3	NA	NA	0.213064	0.00236666	19.1817	8.30128	0.00215043	0.224323
Gpr132	NA	NA	-0.330657	0.00555547	19.6804	8.30128	0.00198992	0.224323
Gpr45	NA	NA	-0.276701	0.00378706	20.2172	8.30128	0.00183347	0.224323
Grip1	NA	NA	-0.229008	0.00290845	18.0318	8.30128	0.0025865	0.224323
Haus3	NA	NA	0.218524	0.00261714	18.2462	8.30128	0.00249739	0.224323
Iqca	NA	NA	0.254892	0.00320876	20.2477	8.30128	0.00182504	0.224323
Kif26a	NA	NA	-0.28635	0.00448763	18.2717	8.30128	0.00248704	0.224323
Lipe	NA	NA	0.245705	0.00297423	20.298	8.30128	0.00181125	0.224323
Lipt1	NA	NA	0.522369	0.0131341	20.7757	8.30128	0.00168659	0.224323
Lrrn4	NA	NA	-0.254841	0.00319857	20.304	8.30128	0.00180963	0.224323
Ly9	NA	NA	-0.259097	0.00340553	19.7125	8.30128	0.00198011	0.224323
Lyar	NA	NA	-0.210321	0.00239376	18.4793	8.30128	0.00240476	0.224323
Mafg	NA	NA	-0.214464	0.00244037	18.8474	8.30128	0.00226707	0.224323
Mboat1	NA	NA	-0.304836	0.00504733	18.4107	8.30128	0.00243158	0.224323
Mex3a	NA	NA	-0.32597	0.00558146	19.0374	8.30128	0.00219982	0.224323
Mief2	NA	NA	-0.283699	0.00401325	20.0548	8.30128	0.00187914	0.224323
Mthfd2l	NA	NA	0.317641	0.00508842	19.8285	8.30128	0.00194515	0.224323
Myo1d	NA	NA	0.280348	0.00408135	19.257	8.30128	0.00212516	0.224323
Nanos1	NA	NA	-0.307326	0.00494201	19.1115	8.30128	0.00217427	0.224323
Napepld	NA	NA	-0.279289	0.00368948	21.1418	8.30128	0.00159821	0.224323
Pkib	NA	NA	-0.423772	0.0096018	18.703	8.30128	0.00231988	0.224323
Pnpla7	NA	NA	-0.212149	0.00247323	18.1977	8.30128	0.00251721	0.224323
Ppargc1b	NA	NA	-0.26675	0.00353349	20.1375	8.30128	0.00185571	0.224323
Prdm15	NA	NA	-0.265864	0.00381041	18.5501	8.30128	0.0023775	0.224323
Rab40b	NA	NA	-0.269203	0.00375339	19.3079	8.30128	0.00210831	0.224323
Rasa4	NA	NA	-0.274628	0.00406893	18.5357	8.30128	0.00238301	0.224323
Rasgrp2	NA	NA	0.295227	0.00479853	18.1637	8.30128	0.00253121	0.224323
Rpl30	NA	NA	0.222061	0.00239383	20.5992	8.30128	0.00173138	0.224323
Saysd1	NA	NA	-0.241003	0.00305639	19.0036	8.30128	0.00221161	0.224323
Slc10a4	NA	NA	-0.299899	0.00430615	20.8862	8.30128	0.00165928	0.224323
Slc27a2	NA	NA	0.283138	0.00446302	17.9625	8.30128	0.00261616	0.224323
Smim3	NA	NA	0.294562	0.00449167	19.3173	8.30128	0.00210524	0.224323
Sstr2	NA	NA	-0.279971	0.00430804	18.1947	8.30128	0.00251843	0.224323
Stard5	NA	NA	0.432652	0.0092068	20.3315	8.30128	0.00180216	0.224323
Stk32b	NA	NA	-0.286794	0.00447812	18.3672	8.30128	0.00244876	0.224323
Thbd	NA	NA	-0.245611	0.00324911	18.5665	8.30128	0.00237122	0.224323
Tmem196	NA	NA	0.427237	0.0099333	18.3757	8.30128	0.00244539	0.224323
Ttll5	NA	NA	0.227737	0.00271401	19.1098	8.30128	0.00217488	0.224323
Uspl1	NA	NA	-0.246519	0.00303755	20.0068	8.30128	0.00189291	0.224323
Vash1	NA	NA	-0.266745	0.00389916	18.2483	8.30128	0.00249653	0.224323
Vcpkmt	NA	NA	0.256625	0.00337465	19.515	8.30128	0.00204145	0.224323
Zfp629	NA	NA	-0.273226	0.0041164	18.1353	8.30128	0.00254298	0.224323
Zscan2	NA	NA	-0.307202	0.00521701	18.0895	8.30128	0.00256212	0.224323
Tob2	NA	NA	-0.289567	0.0046908	17.8753	8.30128	0.00265408	0.224576
Itih3	NA	NA	0.219434	0.0027139	17.7425	8.30128	0.00271313	0.224744
Kcnn1	NA	NA	-0.254708	0.00365176	17.7657	8.30128	0.00270271	0.224744
Lrrc46	NA	NA	-0.283611	0.00452083	17.7921	8.30128	0.00269088	0.224744
Prdm5	NA	NA	0.289126	0.004718	17.7181	8.30128	0.00272417	0.224744
Anxa8	NA	NA	-0.25441	0.00367143	17.6292	8.30128	0.00276482	0.226681
Ddit4l	NA	NA	-0.286327	0.00468796	17.488	8.30128	0.00283097	0.229759
Erdr1	NA	NA	-0.338486	0.00662434	17.2957	8.30128	0.00292421	0.229759
Pnpla2	NA	NA	-0.232604	0.00312724	17.3011	8.30128	0.00292156	0.229759
Ppp1r14c	NA	NA	-0.208292	0.00250127	17.3455	8.30128	0.00289971	0.229759
Slc27a3	NA	NA	-0.287941	0.00476931	17.3841	8.30128	0.00288089	0.229759
Ttc12	NA	NA	0.364748	0.00763068	17.435	8.30128	0.00285628	0.229759
Vps37a	NA	NA	0.213543	0.00262383	17.3793	8.30128	0.0028832	0.229759
Jag1	NA	NA	-0.25514	0.00378256	17.2097	8.30128	0.00296719	0.231757
Ccdc126	NA	NA	0.276943	0.00448392	17.105	8.30128	0.00302052	0.232045
Myo1b	NA	NA	0.272866	0.00435439	17.099	8.30128	0.00302362	0.232045
Rpl37	NA	NA	0.236593	0.00326265	17.1566	8.30128	0.00299408	0.232045
Pkig	NA	NA	-0.429845	0.0108675	17.0018	8.30128	0.00307431	0.234571
Siah1b	NA	NA	0.245184	0.00354971	16.9353	8.30128	0.00310958	0.235899
Ccdc122	NA	NA	0.327671	0.00635832	16.8863	8.30128	0.00313589	0.236536
Nol3	NA	NA	-0.274881	0.00448854	16.8338	8.30128	0.00316438	0.237329
Amz1	NA	NA	-0.258132	0.00398027	16.7406	8.30128	0.00321578	0.237462
Decr2	NA	NA	-0.233919	0.0032721	16.7227	8.30128	0.00322581	0.237462
Efemp1	NA	NA	0.296379	0.00531964	16.5125	8.30128	0.00334606	0.237462
Fbxo30	NA	NA	0.225292	0.00306935	16.5366	8.30128	0.00333199	0.237462
Hist3h2ba	NA	NA	-0.233574	0.00327107	16.6786	8.30128	0.00325056	0.237462
Kcnu1	NA	NA	0.215006	0.00278521	16.5974	8.30128	0.00329679	0.237462
Ppp4c	NA	NA	0.223423	0.00300588	16.6068	8.30128	0.00329144	0.237462
Rxfp1	NA	NA	-0.233545	0.00326845	16.6878	8.30128	0.00324535	0.237462
Tmem215	NA	NA	0.302647	0.00551253	16.6158	8.30128	0.00328623	0.237462
Zfp959	NA	NA	0.369853	0.00827947	16.5218	8.30128	0.00334061	0.237462
Cc2d1b	NA	NA	0.228113	0.00315866	16.4739	8.30128	0.00336874	0.237793
2610044O15Rik8	NA	NA	0.397823	0.00965519	16.3915	8.30128	0.00341779	0.238985
Acot5	NA	NA	0.388063	0.00921613	16.3401	8.30128	0.00344886	0.238985
Eif4ebp2	NA	NA	-0.264033	0.00426113	16.3604	8.30128	0.00343658	0.238985
Notch3	NA	NA	-0.249843	0.00382368	16.325	8.30128	0.00345804	0.238985
Cyb5rl	NA	NA	-0.48329	0.0143561	16.2697	8.30128	0.00349196	0.240072
Abtb1	NA	NA	-0.376612	0.00894353	15.8591	8.30128	0.00375728	0.240279
Accs	NA	NA	-0.341261	0.00749026	15.5481	8.30128	0.00397508	0.240279
Alg6	NA	NA	0.230139	0.00329604	16.0689	8.30128	0.00361867	0.240279
Amn	NA	NA	-0.340613	0.00762382	15.2177	8.30128	0.00422398	0.240279
Asb13	NA	NA	0.191165	0.00232245	15.7351	8.30128	0.0038423	0.240279
B230217C12Rik	NA	NA	0.213776	0.00290133	15.7515	8.30128	0.00383092	0.240279
Bmp4	NA	NA	-0.401918	0.0103263	15.6434	8.30128	0.0039067	0.240279
Cdk9	NA	NA	-0.214269	0.0029222	15.7111	8.30128	0.00385899	0.240279
Cdkn1a	NA	NA	-0.256805	0.00417719	15.7879	8.30128	0.00380584	0.240279
Chac2	NA	NA	0.233857	0.00344381	15.8804	8.30128	0.0037429	0.240279
Chuk	NA	NA	0.331732	0.00713849	15.4159	8.30128	0.00407243	0.240279
Cisd2	NA	NA	0.257094	0.00429942	15.3736	8.30128	0.00410422	0.240279
Cnot6	NA	NA	0.279976	0.00506101	15.4883	8.30128	0.00401877	0.240279
Cntrob	NA	NA	-0.241551	0.00377329	15.4631	8.30128	0.00403732	0.240279
Col1a1	NA	NA	-0.329803	0.00713406	15.2466	8.30128	0.00420147	0.240279
Dnaaf5	NA	NA	0.26209	0.00427139	16.0817	8.30128	0.00361046	0.240279
Ecm1	NA	NA	-0.290565	0.00526343	16.0405	8.30128	0.00363706	0.240279
Enpp1	NA	NA	0.271566	0.00483497	15.253	8.30128	0.00419644	0.240279
Kctd16	NA	NA	-0.228622	0.00324817	16.0915	8.30128	0.00360414	0.240279
Mavs	NA	NA	0.223943	0.00319876	15.6781	8.30128	0.00388217	0.240279
Meis3	NA	NA	0.296719	0.00571596	15.4028	8.30128	0.0040822	0.240279
Metap2	NA	NA	-0.192904	0.00244427	15.2242	8.30128	0.00421892	0.240279
Mpv17l2	NA	NA	-0.241058	0.00374262	15.5262	8.30128	0.00399099	0.240279
Mst1r	NA	NA	-0.224006	0.00318638	15.7479	8.30128	0.00383339	0.240279
Msto1	NA	NA	-0.225108	0.00333475	15.1956	8.30128	0.00424128	0.240279
Ngfr	NA	NA	-0.349352	0.00781167	15.6237	8.30128	0.00392073	0.240279
Nop9	NA	NA	-0.261619	0.00435867	15.703	8.30128	0.00386466	0.240279
Pigg	NA	NA	0.197205	0.0025329	15.354	8.30128	0.00411904	0.240279
Pptc7	NA	NA	-0.276495	0.00488099	15.6627	8.30128	0.00389307	0.240279
Ptplad2	NA	NA	0.447977	0.0131657	15.2429	8.30128	0.00420435	0.240279
Rab11fip3	NA	NA	-0.227737	0.0032974	15.7288	8.30128	0.00384671	0.240279
Slc6a6	NA	NA	-0.216989	0.00307438	15.315	8.30128	0.00414869	0.240279
Smpdl3a	NA	NA	0.200626	0.00258009	15.6005	8.30128	0.00393729	0.240279
Sox4	NA	NA	-0.254505	0.00425838	15.2107	8.30128	0.00422948	0.240279
Sppl2a	NA	NA	0.21623	0.00293144	15.9496	8.30128	0.00369667	0.240279
Stard10	NA	NA	0.19207	0.002422	15.2316	8.30128	0.00421314	0.240279
Thnsl2	NA	NA	-0.302731	0.00596753	15.3574	8.30128	0.00411644	0.240279
Tvp23a	NA	NA	-0.20175	0.00261921	15.5402	8.30128	0.00398082	0.240279
Txlnb	NA	NA	0.247588	0.00383034	16.0037	8.30128	0.00366108	0.240279
Zdhhc2	NA	NA	0.250576	0.00407451	15.41	8.30128	0.00407681	0.240279
Zrsr2	NA	NA	-0.289804	0.00543815	15.4439	8.30128	0.00405158	0.240279
Klf6	NA	NA	0.185635	0.00227441	15.1514	8.30128	0.00427622	0.241223
Grpr	NA	NA	0.363127	0.00873542	15.095	8.30128	0.00432135	0.241894
Zfp865	NA	NA	-0.270803	0.00485958	15.0907	8.30128	0.00432477	0.241894
Gpr150	NA	NA	0.438186	0.0127506	15.0586	8.30128	0.0043507	0.242318
1700049G17Rik	NA	NA	0.227741	0.00354716	14.6218	8.30128	0.00472398	0.242459
3110052M02Rik	NA	NA	0.333153	0.00764577	14.5166	8.30128	0.00481972	0.242459
6330408A02Rik	NA	NA	-0.206499	0.00290496	14.679	8.30128	0.00467291	0.242459
Acp2	NA	NA	0.202083	0.00276724	14.7575	8.30128	0.00460391	0.242459
Afap1l1	NA	NA	-0.257953	0.00461742	14.4106	8.30128	0.00491873	0.242459
Angptl2	NA	NA	0.293844	0.00581363	14.852	8.30128	0.00452248	0.242459
Arsi	NA	NA	0.299153	0.00631444	14.1727	8.30128	0.00515026	0.242459
Ascl1	NA	NA	-0.295027	0.00581791	14.9609	8.30128	0.00443097	0.242459
Atxn7l2	NA	NA	-0.244102	0.00417642	14.2672	8.30128	0.00505666	0.242459
Capn7	NA	NA	0.222535	0.00350222	14.1401	8.30128	0.00518299	0.242459
Ccdc184	NA	NA	-0.234202	0.00371871	14.7499	8.30128	0.00461049	0.242459
Cd84	NA	NA	0.312994	0.00695333	14.089	8.30128	0.0052349	0.242459
Cdh19	NA	NA	0.254749	0.00451957	14.3592	8.30128	0.00496764	0.242459
Cldn1	NA	NA	0.403506	0.0111956	14.5429	8.30128	0.00479557	0.242459
Cntf	NA	NA	0.245202	0.00418931	14.3518	8.30128	0.00497476	0.242459
Cpsf3l	NA	NA	0.199932	0.00271796	14.7069	8.30128	0.00464825	0.242459
Daxx	NA	NA	-0.25985	0.00471926	14.3078	8.30128	0.00501712	0.242459
Dcun1d5	NA	NA	0.20726	0.0030337	14.1598	8.30128	0.00516316	0.242459
Eef2kmt	NA	NA	0.381091	0.0103041	14.0945	8.30128	0.00522931	0.242459
Fam161a	NA	NA	-0.267458	0.00504902	14.1678	8.30128	0.00515509	0.242459
Fam96b	NA	NA	0.248027	0.00410448	14.9878	8.30128	0.00440865	0.242459
Gabrg1	NA	NA	0.226998	0.00357547	14.4115	8.30128	0.00491787	0.242459
Gm266	NA	NA	0.494407	0.017199	14.2124	8.30128	0.0051107	0.242459
Golga7	NA	NA	0.209184	0.00308337	14.1916	8.30128	0.00513132	0.242459
Gprc5c	NA	NA	0.208692	0.00306021	14.2318	8.30128	0.00509142	0.242459
H2-M3	NA	NA	-0.328121	0.00757639	14.2104	8.30128	0.00511262	0.242459
Hs3st1	NA	NA	0.269942	0.0050165	14.5258	8.30128	0.00481125	0.242459
Kcne4	NA	NA	-0.319981	0.0072136	14.1937	8.30128	0.00512925	0.242459
Lair1	NA	NA	0.283756	0.00552067	14.5848	8.30128	0.00475742	0.242459
Lekr1	NA	NA	-0.400757	0.0112197	14.3147	8.30128	0.00501047	0.242459
Npb	NA	NA	-0.415166	0.0122128	14.1133	8.30128	0.0052101	0.242459
Pawr	NA	NA	-0.354521	0.00881001	14.2662	8.30128	0.00505768	0.242459
Pi4k2b	NA	NA	0.251716	0.0044455	14.2528	8.30128	0.00507076	0.242459
Rpl31	NA	NA	0.203659	0.00278582	14.8886	8.30128	0.00449146	0.242459
Samd9l	NA	NA	-0.197923	0.00277932	14.0946	8.30128	0.00522913	0.242459
Sfn	NA	NA	-0.333549	0.00777327	14.3125	8.30128	0.00501258	0.242459
Sipa1l2	NA	NA	-0.235426	0.0037549	14.7609	8.30128	0.00460097	0.242459
Slc16a6	NA	NA	0.329529	0.00726	14.9572	8.30128	0.00443397	0.242459
Sphk2	NA	NA	-0.213049	0.00317291	14.3054	8.30128	0.00501945	0.242459
Srxn1	NA	NA	-0.185526	0.0023012	14.9574	8.30128	0.0044338	0.242459
St6galnac4	NA	NA	-0.293749	0.00605944	14.2403	8.30128	0.00508311	0.242459
Styx	NA	NA	0.259957	0.00468077	14.4373	8.30128	0.00489356	0.242459
Tax1bp3	NA	NA	0.241506	0.00405262	14.3919	8.30128	0.0049364	0.242459
Ucma	NA	NA	-0.278907	0.00532603	14.6055	8.30128	0.00473868	0.242459
Vwc2l	NA	NA	0.284703	0.00570145	14.2167	8.30128	0.0051064	0.242459
Wdr73	NA	NA	-0.228062	0.00365984	14.2117	8.30128	0.0051114	0.242459
Zfp526	NA	NA	-0.258832	0.00453549	14.7711	8.30128	0.00459206	0.242459
Zfp955b	NA	NA	0.186351	0.00244434	14.2071	8.30128	0.00511596	0.242459
Tfpi2	NA	NA	-0.19166	0.00262791	13.9783	8.30128	0.00534957	0.246903
Fam149b	NA	NA	-0.316525	0.00720105	13.913	8.30128	0.00541865	0.24922
AI429214	NA	NA	-0.239086	0.00413094	13.8375	8.30128	0.0054999	0.249371
Arl6ip4	NA	NA	-0.256053	0.00475056	13.8012	8.30128	0.00553962	0.249371
Ctdspl	NA	NA	-0.255297	0.00471823	13.8138	8.30128	0.00552582	0.249371
Lyplal1	NA	NA	0.262868	0.00501785	13.7708	8.30128	0.00557306	0.249371
Myl6b	NA	NA	-0.297545	0.00639777	13.8381	8.30128	0.00549931	0.249371
Pcgf6	NA	NA	0.195214	0.00276722	13.7714	8.30128	0.00557237	0.249371
Rilpl1	NA	NA	-0.189447	0.00259208	13.846	8.30128	0.00549071	0.249371
Sec14l5	NA	NA	-0.261784	0.00496071	13.8148	8.30128	0.00552472	0.249371
Cdk2	NA	NA	-0.514702	0.0192923	13.7319	8.30128	0.00561626	0.250455
Plcd3	NA	NA	-0.247386	0.00446935	13.6932	8.30128	0.0056596	0.251538
Hrh2	NA	NA	-0.325662	0.00778647	13.6205	8.30128	0.00574217	0.254351
Ccbe1	NA	NA	-0.326669	0.00786131	13.5744	8.30128	0.00579531	0.254994
Selt	NA	NA	0.2205	0.00357912	13.5844	8.30128	0.00578374	0.254994
Gpr83	NA	NA	0.274253	0.00555475	13.5406	8.30128	0.00583476	0.255064
Pfas	NA	NA	-0.219946	0.00357288	13.5399	8.30128	0.00583557	0.255064
Meig1	NA	NA	0.354186	0.00928199	13.5152	8.30128	0.00586454	0.255485
Bud13	NA	NA	-0.250628	0.00465859	13.4836	8.30128	0.00590195	0.256269
Zfp622	NA	NA	-0.201021	0.00300198	13.4609	8.30128	0.00592887	0.256594
Hat1	NA	NA	0.239118	0.00426495	13.4064	8.30128	0.0059944	0.258451
Nudt22	NA	NA	-0.280068	0.00585674	13.3928	8.30128	0.00601093	0.258451
Teddm3	NA	NA	0.414314	0.0128378	13.3712	8.30128	0.00603719	0.258737
Trdmt1	NA	NA	0.19085	0.00272841	13.3498	8.30128	0.00606333	0.259016
Jakmip1	NA	NA	-0.186583	0.00262875	13.2432	8.30128	0.00619592	0.263826
Kbtbd6	NA	NA	-0.306434	0.00712768	13.1743	8.30128	0.00628363	0.265846
Mtx2	NA	NA	0.221646	0.00372798	13.1779	8.30128	0.00627898	0.265846
Cpne5	NA	NA	-0.200687	0.00309315	13.0208	8.30128	0.00648448	0.266356
Kcnd1	NA	NA	-0.205722	0.00325141	13.0164	8.30128	0.00649024	0.266356
Lrrtm2	NA	NA	0.205813	0.00325563	13.011	8.30128	0.00649748	0.266356
Lsr	NA	NA	-0.304732	0.00709729	13.0841	8.30128	0.00640069	0.266356
Pkn2	NA	NA	0.194985	0.00290615	13.0823	8.30128	0.006403	0.266356
Rab28	NA	NA	-0.220262	0.0037029	13.1019	8.30128	0.00637727	0.266356
Rnf113a2	NA	NA	0.191979	0.00282648	13.0395	8.30128	0.00645959	0.266356
Slmo1	NA	NA	-0.283211	0.00610364	13.1411	8.30128	0.00632635	0.266356
Tmem62	NA	NA	0.211602	0.00341312	13.1186	8.30128	0.00635554	0.266356
Tspan15	NA	NA	0.198868	0.00303572	13.0277	8.30128	0.00647523	0.266356
Arntl2	NA	NA	-0.220414	0.00376308	12.9103	8.30128	0.00663401	0.267125
Psrc1	NA	NA	0.215445	0.00359594	12.908	8.30128	0.00663712	0.267125
Rtn2	NA	NA	-0.27948	0.00605138	12.9076	8.30128	0.00663765	0.267125
Ttc23	NA	NA	-0.262078	0.00530515	12.9468	8.30128	0.00658411	0.267125
Zfp111	NA	NA	0.287868	0.00639648	12.9552	8.30128	0.00657263	0.267125
Zfp947	NA	NA	0.249177	0.0047854	12.9747	8.30128	0.00654624	0.267125
B3gntl1	NA	NA	-0.217381	0.00367689	12.8518	8.30128	0.00671489	0.267615
Cnep1r1	NA	NA	0.187373	0.00273045	12.8583	8.30128	0.00670588	0.267615
Klf12	NA	NA	-0.302508	0.00712684	12.8403	8.30128	0.00673091	0.267615
Ptrh2	NA	NA	-0.277024	0.00596439	12.8668	8.30128	0.00669408	0.267615
Mycn	NA	NA	-0.26969	0.00567264	12.8217	8.30128	0.00675707	0.267848
Adamts17	NA	NA	-0.259106	0.0052574	12.7698	8.30128	0.00683036	0.268367
Ccdc58	NA	NA	0.24968	0.00488708	12.7561	8.30128	0.00684988	0.268367
Dse	NA	NA	-0.198492	0.00308876	12.7556	8.30128	0.00685069	0.268367
Kcnq4	NA	NA	0.309915	0.00753464	12.7475	8.30128	0.0068623	0.268367
Wrap53	NA	NA	-0.249836	0.00489907	12.7408	8.30128	0.00687181	0.268367
Atp6ap1l	NA	NA	-0.264945	0.0055597	12.6259	8.30128	0.0070392	0.271039
Bri3	NA	NA	-0.25678	0.00524339	12.575	8.30128	0.00711484	0.271039
Mob1a	NA	NA	0.178814	0.00253398	12.6183	8.30128	0.00705034	0.271039
Otub2	NA	NA	0.229699	0.00416592	12.665	8.30128	0.0069816	0.271039
Pip5kl1	NA	NA	-0.244515	0.00474703	12.5948	8.30128	0.00708534	0.271039
Pycr1	NA	NA	0.243752	0.00473253	12.5546	8.30128	0.00714557	0.271039
Rnd2	NA	NA	0.228566	0.0041578	12.565	8.30128	0.00712992	0.271039
Spa17	NA	NA	0.307911	0.00749344	12.6523	8.30128	0.00700026	0.271039
Stac2	NA	NA	-0.19776	0.0031078	12.5842	8.30128	0.00710113	0.271039
Ugt8a	NA	NA	0.210464	0.00351001	12.6196	8.30128	0.00704846	0.271039
Kcnk4	NA	NA	-0.28194	0.00634835	12.5214	8.30128	0.0071958	0.272162
Tmem128	NA	NA	0.189149	0.00286431	12.4907	8.30128	0.00724251	0.273146
BC005537	NA	NA	-0.197686	0.00313965	12.4471	8.30128	0.00730969	0.273467
Fuk	NA	NA	-0.181675	0.00265215	12.4449	8.30128	0.00731318	0.273467
Il11ra1	NA	NA	-0.298496	0.00715279	12.4567	8.30128	0.00729494	0.273467
Dnajb3	NA	NA	0.339976	0.00929801	12.431	8.30128	0.00733466	0.273496
Pdzd2	NA	NA	-0.194377	0.00304329	12.415	8.30128	0.0073596	0.273653
Vcam1	NA	NA	0.169202	0.00231099	12.3883	8.30128	0.00740155	0.27444
Gulp1	NA	NA	0.330512	0.00884649	12.3482	8.30128	0.00746492	0.275243
Lyve1	NA	NA	0.202529	0.0033214	12.3496	8.30128	0.00746281	0.275243
Il10	NA	NA	0.389948	0.0124092	12.2537	8.30128	0.00761709	0.276224
Map3k9	NA	NA	-0.20589	0.00345681	12.2629	8.30128	0.00760216	0.276224
Ppil3	NA	NA	0.349179	0.00991209	12.3007	8.30128	0.00754094	0.276224
Slc16a7	NA	NA	0.195615	0.00311209	12.2957	8.30128	0.00754908	0.276224
Slirp	NA	NA	0.221531	0.00399622	12.2806	8.30128	0.00757352	0.276224
Zfp438	NA	NA	-0.243457	0.0048306	12.27	8.30128	0.00759068	0.276224
Car4	NA	NA	0.362926	0.0107769	12.222	8.30128	0.0076691	0.277348
1700017B05Rik	NA	NA	-0.201594	0.00340859	11.9228	8.30128	0.00818152	0.279167
1700019G17Rik	NA	NA	0.292043	0.00704057	12.114	8.30128	0.00784938	0.279167
Ahdc1	NA	NA	-0.175747	0.00254724	12.1257	8.30128	0.0078296	0.279167
Ankrd37	NA	NA	-0.282466	0.00665894	11.982	8.30128	0.0080769	0.279167
Atp6v1b1	NA	NA	-0.343016	0.00985754	11.936	8.30128	0.00815804	0.279167
Bst2	NA	NA	0.237308	0.00471822	11.9356	8.30128	0.00815871	0.279167
Ccdc77	NA	NA	-0.301494	0.00756567	12.0146	8.30128	0.00801983	0.279167
Dimt1	NA	NA	0.201649	0.00334451	12.158	8.30128	0.00777534	0.279167
Fam206a	NA	NA	0.202503	0.00336992	12.1687	8.30128	0.00775745	0.279167
Il17rc	NA	NA	-0.177474	0.00263908	11.9349	8.30128	0.00816008	0.279167
Mrps18c	NA	NA	0.220118	0.00405937	11.9359	8.30128	0.00815831	0.279167
Pcdha6	NA	NA	0.257081	0.00545369	12.1185	8.30128	0.00784167	0.279167
Pcdhb13	NA	NA	0.175027	0.00255695	11.9808	8.30128	0.00807888	0.279167
Pcdhb21	NA	NA	0.194549	0.00316868	11.9448	8.30128	0.00814248	0.279167
Pdf	NA	NA	-0.307397	0.00781928	12.0846	8.30128	0.00789923	0.279167
Rasip1	NA	NA	-0.455125	0.0171819	12.0556	8.30128	0.00794894	0.279167
Rfc4	NA	NA	0.30558	0.007762	12.0303	8.30128	0.0079926	0.279167
Setd4	NA	NA	0.274735	0.00634416	11.8974	8.30128	0.00822696	0.279167
Sh3bp5l	NA	NA	-0.335008	0.00942402	11.9089	8.30128	0.00820631	0.279167
Spink8	NA	NA	0.256075	0.00550593	11.9098	8.30128	0.00820486	0.279167
Sra1	NA	NA	0.202595	0.00341413	12.022	8.30128	0.00800697	0.279167
Wbp5	NA	NA	-0.240465	0.00482062	11.995	8.30128	0.00805404	0.279167
Xpnpep3	NA	NA	0.216351	0.0038768	12.0738	8.30128	0.00791771	0.279167
Yipf1	NA	NA	0.200384	0.00331082	12.1281	8.30128	0.00782551	0.279167
1810041L15Rik	NA	NA	-0.205471	0.00355246	11.8842	8.30128	0.00825072	0.279255
Gatad2a	NA	NA	-0.203567	0.00349074	11.8713	8.30128	0.00827412	0.279331
Galm	NA	NA	0.409368	0.0141582	11.8364	8.30128	0.00833737	0.280748
Gcc1	NA	NA	-0.233078	0.00460855	11.7879	8.30128	0.00842653	0.28231
Gins3	NA	NA	-0.478682	0.0194236	11.7968	8.30128	0.00841012	0.28231
Emid1	NA	NA	-0.369835	0.0116316	11.7592	8.30128	0.00847995	0.283381
Mri1	NA	NA	-0.320068	0.00872448	11.7421	8.30128	0.00851191	0.28373
Carns1	NA	NA	-0.261356	0.00587736	11.6221	8.30128	0.00874046	0.284828
Casp1	NA	NA	-0.240132	0.00496224	11.6204	8.30128	0.0087436	0.284828
Ccdc53	NA	NA	0.232809	0.00465933	11.6325	8.30128	0.00872019	0.284828
Dgcr8	NA	NA	0.216674	0.00401865	11.6824	8.30128	0.00862451	0.284828
Dtd2	NA	NA	-0.198682	0.00340046	11.6086	8.30128	0.00876652	0.284828
Gal3st1	NA	NA	-0.246682	0.0052129	11.6733	8.30128	0.00864185	0.284828
Hmgn2	NA	NA	-0.189011	0.00305624	11.6892	8.30128	0.00861162	0.284828
March1	NA	NA	-0.211651	0.00385193	11.6295	8.30128	0.00872605	0.284828
Mcoln1	NA	NA	0.163104	0.0022851	11.6419	8.30128	0.0087021	0.284828
Ube2cbp	NA	NA	0.369221	0.0116492	11.7024	8.30128	0.00858651	0.284828
Vwc2	NA	NA	-0.273108	0.00642967	11.6006	8.30128	0.0087822	0.284828
Hn1l	NA	NA	-0.247943	0.00532537	11.544	8.30128	0.00889327	0.28493
Rgcc	NA	NA	0.255839	0.00565679	11.5708	8.30128	0.00884041	0.28493
Rpl31-ps12	NA	NA	-0.194012	0.00325769	11.5544	8.30128	0.00887271	0.28493
Tmem119	NA	NA	-0.31135	0.008385	11.561	8.30128	0.00885968	0.28493
Tnfaip2	NA	NA	0.309738	0.00829851	11.5608	8.30128	0.00886003	0.28493
4930453N24Rik	NA	NA	0.249715	0.00544947	11.4428	8.30128	0.00909626	0.287939
Rgs11	NA	NA	-0.296659	0.00767666	11.4642	8.30128	0.00905297	0.287939
Slco4c1	NA	NA	0.166001	0.002402	11.4722	8.30128	0.00903666	0.287939
Ttpa	NA	NA	0.280812	0.00688562	11.4522	8.30128	0.00907722	0.287939
Zfp52	NA	NA	-0.291847	0.00742593	11.4699	8.30128	0.00904136	0.287939
Gm1673	NA	NA	-0.376028	0.0123893	11.4128	8.30128	0.0091576	0.288266
Pcolce2	NA	NA	0.214724	0.00404587	11.3959	8.30128	0.00919236	0.288266
Sssca1	NA	NA	-0.195939	0.00336904	11.3955	8.30128	0.00919319	0.288266
Yipf4	NA	NA	0.207273	0.00377022	11.3952	8.30128	0.00919394	0.288266
Csgalnact1	NA	NA	0.2228	0.00436755	11.3656	8.30128	0.00925513	0.288813
Wnt4	NA	NA	0.17403	0.00266444	11.3669	8.30128	0.00925244	0.288813
Adamts15	NA	NA	0.217707	0.00418182	11.3339	8.30128	0.00932138	0.288981
Omg	NA	NA	0.183197	0.00295669	11.351	8.30128	0.00928563	0.288981
Zfp12	NA	NA	0.261929	0.00605449	11.3316	8.30128	0.00932621	0.288981
Ankrd10	NA	NA	-0.209559	0.0039003	11.2594	8.30128	0.0094794	0.291097
Bola2	NA	NA	-0.335434	0.0100492	11.1966	8.30128	0.00961513	0.291097
Cacna2d4	NA	NA	0.185451	0.0030724	11.1938	8.30128	0.00962109	0.291097
Ccdc148	NA	NA	-0.20832	0.00387292	11.2053	8.30128	0.00959623	0.291097
Ccdc9	NA	NA	-0.1842	0.00302893	11.2018	8.30128	0.00960377	0.291097
Cdk2ap1	NA	NA	-0.202873	0.003653	11.2668	8.30128	0.00946351	0.291097
Gcnt4	NA	NA	-0.240257	0.00511608	11.2828	8.30128	0.00942937	0.291097
Krt12	NA	NA	-0.249708	0.00554506	11.245	8.30128	0.0095103	0.291097
Prr5	NA	NA	-0.23818	0.00507127	11.1865	8.30128	0.00963707	0.291097
Tfeb	NA	NA	-0.18599	0.00307669	11.2434	8.30128	0.00951378	0.291097
Tmem39a	NA	NA	0.362962	0.0117757	11.1876	8.30128	0.00963482	0.291097
Ccdc13	NA	NA	-0.299027	0.00801429	11.1572	8.30128	0.00970145	0.291634
Cdc34	NA	NA	-0.290264	0.00755495	11.1521	8.30128	0.00971282	0.291634
Il7r	NA	NA	-0.31933	0.00915078	11.1435	8.30128	0.00973179	0.291634
Tctex1d2	NA	NA	0.207263	0.00385675	11.1383	8.30128	0.00974324	0.291634
Efcab14	NA	NA	0.203539	0.00372942	11.1085	8.30128	0.00980969	0.292906
Grk6	NA	NA	-0.22054	0.00438205	11.0994	8.30128	0.00983009	0.292906
Papl	NA	NA	0.297359	0.00798641	11.0716	8.30128	0.00989261	0.2938
Pygm	NA	NA	-0.18225	0.00300175	11.0652	8.30128	0.00990709	0.2938
Twistnb	NA	NA	-0.175955	0.00280019	11.0565	8.30128	0.00992689	0.2938
B3gnt5	NA	NA	0.363029	0.0119333	11.0438	8.30128	0.00995561	0.293991
1600002H07Rik	NA	NA	-0.227794	0.0047178	10.9988	8.30128	0.0100588	0.294062
2700097O09Rik	NA	NA	0.248754	0.00575397	10.754	8.30128	0.010644	0.294062
Akap17b	NA	NA	0.230263	0.00503731	10.5256	8.30128	0.0112289	0.294062
Atp5s	NA	NA	0.240999	0.00545806	10.6413	8.30128	0.0109279	0.294062
C2cd2l	NA	NA	-0.206924	0.00390083	10.9765	8.30128	0.0101105	0.294062
Cbr4	NA	NA	0.184718	0.00314083	10.8636	8.30128	0.010377	0.294062
Ccdc151	NA	NA	-0.28232	0.00744221	10.7098	8.30128	0.0107542	0.294062
Cd163	NA	NA	0.232256	0.00490299	11.002	8.30128	0.0100514	0.294062
Cers2	NA	NA	0.175485	0.00289287	10.6452	8.30128	0.0109179	0.294062
Chic1	NA	NA	-0.2299	0.00490991	10.7648	8.30128	0.0106174	0.294062
Col26a1	NA	NA	-0.18764	0.00332415	10.5918	8.30128	0.0110554	0.294062
Cox7b	NA	NA	0.208603	0.0040641	10.7072	8.30128	0.0107607	0.294062
Ctxn2	NA	NA	0.449735	0.0190766	10.6026	8.30128	0.0110274	0.294062
Dcxr	NA	NA	0.240968	0.00551524	10.5282	8.30128	0.0112221	0.294062
Denr	NA	NA	0.197607	0.00369754	10.5607	8.30128	0.0111366	0.294062
Dnajc17	NA	NA	-0.235501	0.00509173	10.8923	8.30128	0.0103084	0.294062
Dram2	NA	NA	0.219559	0.00440823	10.9355	8.30128	0.0102063	0.294062
Efnb3	NA	NA	-0.212671	0.00426142	10.6136	8.30128	0.0109991	0.294062
Exosc2	NA	NA	-0.156968	0.00234265	10.5176	8.30128	0.0112501	0.294062
Gm14431	NA	NA	0.302729	0.00851235	10.7661	8.30128	0.0106142	0.294062
Gmds	NA	NA	0.265191	0.00652575	10.7768	8.30128	0.0105879	0.294062
Golph3l	NA	NA	-0.177457	0.0029184	10.7905	8.30128	0.0105542	0.294062
Gtf2e1	NA	NA	0.30833	0.00892508	10.6517	8.30128	0.0109012	0.294062
Hist3h2a	NA	NA	-0.215888	0.00439096	10.6144	8.30128	0.0109969	0.294062
Ing5	NA	NA	-0.211283	0.00423116	10.5504	8.30128	0.0111636	0.294062
Irf2bp1	NA	NA	-0.201928	0.00381379	10.6914	8.30128	0.0108004	0.294062
Itgbl1	NA	NA	0.176197	0.00287793	10.7875	8.30128	0.0105617	0.294062
Katnal2	NA	NA	0.341827	0.0107975	10.8216	8.30128	0.0104784	0.294062
Kcnc4	NA	NA	-0.326641	0.00997413	10.6971	8.30128	0.0107862	0.294062
Lbh	NA	NA	-0.201409	0.00379253	10.6962	8.30128	0.0107885	0.294062
Lrfn4	NA	NA	-0.209489	0.00413999	10.6005	8.30128	0.011033	0.294062
Mbd2	NA	NA	-0.231804	0.00508287	10.5715	8.30128	0.0111084	0.294062
Nod1	NA	NA	0.219571	0.00452916	10.6446	8.30128	0.0109193	0.294062
Npy1r	NA	NA	0.202953	0.0037828	10.8887	8.30128	0.0103169	0.294062
Pcdhb2	NA	NA	-0.209328	0.00413693	10.592	8.30128	0.011055	0.294062
Pck2	NA	NA	-0.179499	0.00293021	10.9957	8.30128	0.010066	0.294062
Pde4a	NA	NA	0.169636	0.00268052	10.7353	8.30128	0.0106904	0.294062
Peli2	NA	NA	0.214888	0.00425257	10.8586	8.30128	0.0103891	0.294062
Pir	NA	NA	-0.215744	0.00439238	10.5969	8.30128	0.0110422	0.294062
Plcxd2	NA	NA	-0.229944	0.00489742	10.7963	8.30128	0.0105399	0.294062
Prkab2	NA	NA	0.187839	0.00333334	10.5851	8.30128	0.0110729	0.294062
Pyroxd1	NA	NA	0.240753	0.00536656	10.8006	8.30128	0.0105294	0.294062
Rnaseh2c	NA	NA	-0.337563	0.0103293	11.0316	8.30128	0.00998346	0.294062
Rngtt	NA	NA	0.267006	0.00659996	10.802	8.30128	0.0105262	0.294062
Rps6kb2	NA	NA	0.264381	0.00638347	10.9497	8.30128	0.0101729	0.294062
Smim19	NA	NA	0.288472	0.00775892	10.7252	8.30128	0.0107157	0.294062
Smyd2	NA	NA	-0.224643	0.00479269	10.5295	8.30128	0.0112187	0.294062
Snrnp27	NA	NA	-0.212106	0.00414352	10.8577	8.30128	0.0103912	0.294062
Srsf4	NA	NA	-0.176666	0.00295172	10.5738	8.30128	0.0111021	0.294062
Sspn	NA	NA	-0.269867	0.00675586	10.78	8.30128	0.0105799	0.294062
Susd1	NA	NA	0.201491	0.00372768	10.8911	8.30128	0.0103112	0.294062
Tada1	NA	NA	0.181223	0.00303459	10.8224	8.30128	0.0104763	0.294062
Taf4a	NA	NA	-0.266022	0.00648163	10.9182	8.30128	0.010247	0.294062
Tmem106b	NA	NA	0.167159	0.00254347	10.9859	8.30128	0.0100888	0.294062
Tmem177	NA	NA	0.232185	0.00511787	10.5336	8.30128	0.0112077	0.294062
Tmem181a	NA	NA	0.184201	0.00312682	10.8513	8.30128	0.0104066	0.294062
Xndc1	NA	NA	-0.33824	0.0106873	10.7049	8.30128	0.0107666	0.294062
Zswim4	NA	NA	-0.246992	0.00557103	10.9504	8.30128	0.0101714	0.294062
Cox4i2	NA	NA	0.344477	0.0113378	10.4663	8.30128	0.0113874	0.294732
Kti12	NA	NA	-0.347991	0.0115465	10.4878	8.30128	0.0113295	0.294732
Lrrc27	NA	NA	-0.167469	0.0026773	10.4754	8.30128	0.0113629	0.294732
Nrf1	NA	NA	-0.180616	0.00311583	10.4698	8.30128	0.0113779	0.294732
Phf5a	NA	NA	0.249256	0.00591761	10.4989	8.30128	0.0112999	0.294732
Sdc3	NA	NA	-0.184052	0.00324276	10.4464	8.30128	0.0114411	0.294989
Tmem231	NA	NA	0.22305	0.00476645	10.4379	8.30128	0.0114643	0.294989
Zfp11	NA	NA	-0.222771	0.00475454	10.4378	8.30128	0.0114644	0.294989
Fam185a	NA	NA	0.1839	0.00324388	10.4255	8.30128	0.0114979	0.295276
Ky	NA	NA	0.187775	0.00338482	10.4169	8.30128	0.0115214	0.295305
Lmnb1	NA	NA	-0.29358	0.00828315	10.4053	8.30128	0.011553	0.295543
Msmo1	NA	NA	0.177868	0.0030442	10.3925	8.30128	0.0115883	0.295811
Zfp697	NA	NA	-0.264378	0.00673029	10.3852	8.30128	0.0116084	0.295811
Ptma	NA	NA	-0.173994	0.00292195	10.3609	8.30128	0.0116758	0.296918
Thbs2	NA	NA	-0.200904	0.0038985	10.3534	8.30128	0.0116968	0.296918
C3ar1	NA	NA	0.178877	0.00309661	10.3329	8.30128	0.0117538	0.297223
Ndc1	NA	NA	0.175582	0.00298149	10.3401	8.30128	0.0117337	0.297223
Pdia5	NA	NA	0.283422	0.00779056	10.3109	8.30128	0.0118157	0.297757
Wipi1	NA	NA	0.214298	0.00445454	10.3094	8.30128	0.01182	0.297757
Alkbh2	NA	NA	-0.364015	0.0128636	10.3009	8.30128	0.011844	0.297791
Slco1c1	NA	NA	0.162284	0.00256059	10.2852	8.30128	0.0118886	0.298346
Chd6	NA	NA	-0.192744	0.00361538	10.2756	8.30128	0.0119159	0.298463
Atad2b	NA	NA	-0.244536	0.00583338	10.251	8.30128	0.0119863	0.299657
Adamts8	NA	NA	0.16768	0.00275501	10.2056	8.30128	0.0121176	0.300604
Bhlhe22	NA	NA	-0.256182	0.00644718	10.1795	8.30128	0.0121939	0.300604
Hip1r	NA	NA	-0.183934	0.00332489	10.1753	8.30128	0.0122064	0.300604
Rnf128	NA	NA	0.175658	0.00302857	10.1883	8.30128	0.0121682	0.300604
Sart1	NA	NA	-0.18823	0.00346875	10.2142	8.30128	0.0120927	0.300604
Slc29a4	NA	NA	-0.301319	0.00892091	10.1776	8.30128	0.0121996	0.300604
Slc35f3	NA	NA	0.201632	0.00397869	10.2183	8.30128	0.0120807	0.300604
Tmem258	NA	NA	0.215899	0.00455854	10.2253	8.30128	0.0120605	0.300604
Cbfb	NA	NA	-0.229749	0.00519176	10.167	8.30128	0.0122306	0.30064
Zfp46	NA	NA	-0.164589	0.0026731	10.1342	8.30128	0.0123278	0.302466
Asb4	NA	NA	-0.383928	0.0145976	10.0976	8.30128	0.0124374	0.302723
Cercam	NA	NA	-0.234249	0.00543646	10.0934	8.30128	0.0124498	0.302723
Fbxo4	NA	NA	0.200187	0.0039702	10.0939	8.30128	0.0124483	0.302723
Pcdha7	NA	NA	0.519185	0.0266419	10.1176	8.30128	0.0123771	0.302723
Tmem144	NA	NA	0.161767	0.00259292	10.0924	8.30128	0.0124529	0.302723
Ccdc166	NA	NA	-0.270728	0.00727728	10.0716	8.30128	0.0125157	0.303177
Sgpp1	NA	NA	0.246562	0.00604095	10.0634	8.30128	0.0125405	0.303177
Tacr1	NA	NA	0.192396	0.00367568	10.0706	8.30128	0.0125189	0.303177
Cyth4	NA	NA	-0.254247	0.00643828	10.0402	8.30128	0.0126115	0.303782
Rap2a	NA	NA	-0.178448	0.00317043	10.044	8.30128	0.0125997	0.303782
1700013F07Rik	NA	NA	0.249683	0.00622142	10.0205	8.30128	0.012672	0.304682
AK010878	NA	NA	-0.162177	0.00263454	9.98335	8.30128	0.0127869	0.305065
Col4a6	NA	NA	-0.219212	0.00481597	9.97803	8.30128	0.0128035	0.305065
Dusp15	NA	NA	0.205978	0.00424708	9.98963	8.30128	0.0127674	0.305065
Gnpnat1	NA	NA	0.216675	0.00469512	9.99928	8.30128	0.0127374	0.305065
Zfp771	NA	NA	-0.167731	0.00281504	9.9941	8.30128	0.0127535	0.305065
Ccnc	NA	NA	0.208843	0.00443126	9.84267	8.30128	0.0132345	0.306484
Cd300a	NA	NA	-0.280302	0.0079537	9.8783	8.30128	0.0131193	0.306484
Cd9	NA	NA	0.169382	0.00291098	9.85591	8.30128	0.0131916	0.306484
Cog5	NA	NA	0.157666	0.00250528	9.92252	8.30128	0.0129781	0.306484
Dcstamp	NA	NA	0.182224	0.00337125	9.84964	8.30128	0.0132119	0.306484
Deaf1	NA	NA	0.172887	0.00302737	9.87324	8.30128	0.0131356	0.306484
Eif2ak2	NA	NA	0.162528	0.00266258	9.92094	8.30128	0.0129831	0.306484
Fam136a	NA	NA	0.173791	0.00303967	9.9364	8.30128	0.0129341	0.306484
Haus5	NA	NA	0.300176	0.00913773	9.86082	8.30128	0.0131757	0.306484
Mcam	NA	NA	0.205285	0.00426697	9.87636	8.30128	0.0131256	0.306484
Mettl6	NA	NA	-0.199832	0.00405391	9.85049	8.30128	0.0132091	0.306484
Mex3c	NA	NA	-0.183911	0.00341759	9.89677	8.30128	0.0130601	0.306484
Plgrkt	NA	NA	0.263163	0.00701898	9.8668	8.30128	0.0131564	0.306484
Rph3a	NA	NA	-0.161989	0.00265321	9.89002	8.30128	0.0130817	0.306484
Sag	NA	NA	0.204724	0.00424145	9.88152	8.30128	0.013109	0.306484
Txnrd3	NA	NA	-0.301226	0.00915504	9.91118	8.30128	0.0130141	0.306484
Lpar1	NA	NA	0.176165	0.00316625	9.80155	8.30128	0.0133691	0.308839
Tmem107	NA	NA	0.622652	0.0396002	9.79022	8.30128	0.0134064	0.308839
Uqcc1	NA	NA	0.192812	0.00379635	9.79266	8.30128	0.0133984	0.308839
Ak2	NA	NA	-0.172047	0.00302735	9.77756	8.30128	0.0134483	0.308913
Minos1	NA	NA	0.16369	0.0027411	9.77512	8.30128	0.0134564	0.308913
Emc9	NA	NA	-0.192665	0.00380768	9.74865	8.30128	0.0135446	0.310398
Il33	NA	NA	0.194416	0.00388405	9.73144	8.30128	0.0136024	0.31049
Tmem260	NA	NA	0.234271	0.00564265	9.72644	8.30128	0.0136192	0.31049
Tpd52l1	NA	NA	0.188519	0.00365115	9.73372	8.30128	0.0135947	0.31049
Kdelr3	NA	NA	0.385123	0.015263	9.71759	8.30128	0.0136491	0.310634
Mgat3	NA	NA	-0.274562	0.00776407	9.70938	8.30128	0.0136769	0.310731
Ccny	NA	NA	0.186481	0.0035876	9.69315	8.30128	0.013732	0.311447
Dnajb11	NA	NA	0.157488	0.00256176	9.6818	8.30128	0.0137707	0.311502
Fgf16	NA	NA	-0.27742	0.00795172	9.67861	8.30128	0.0137816	0.311502
A430005L14Rik	NA	NA	0.287652	0.00860158	9.61956	8.30128	0.0139854	0.311715
Adamtsl1	NA	NA	-0.176641	0.00326192	9.56549	8.30128	0.0141753	0.311715
Arrdc1	NA	NA	0.170458	0.00304696	9.53608	8.30128	0.01428	0.311715
As3mt	NA	NA	0.274283	0.00787331	9.55519	8.30128	0.0142119	0.311715
Asic1	NA	NA	-0.174701	0.00318782	9.57412	8.30128	0.0141448	0.311715
Cacfd1	NA	NA	-0.301414	0.00944839	9.61542	8.30128	0.0139998	0.311715
Car10	NA	NA	0.226977	0.00537675	9.58168	8.30128	0.0141181	0.311715
Csk	NA	NA	-0.247868	0.00642801	9.55793	8.30128	0.0142021	0.311715
Dhx16	NA	NA	-0.172332	0.00310117	9.57654	8.30128	0.0141363	0.311715
F11r	NA	NA	-0.207509	0.00446868	9.63595	8.30128	0.0139284	0.311715
Fam84b	NA	NA	-0.203344	0.00433411	9.54036	8.30128	0.0142647	0.311715
Gp49a	NA	NA	0.211732	0.00467563	9.58809	8.30128	0.0140956	0.311715
Hmgn1	NA	NA	-0.25859	0.00694865	9.6233	8.30128	0.0139724	0.311715
Hsd11b1	NA	NA	0.182796	0.00345955	9.65859	8.30128	0.0138503	0.311715
Hspb11	NA	NA	0.257935	0.00697814	9.53414	8.30128	0.0142869	0.311715
Pim1	NA	NA	-0.18044	0.00337256	9.65392	8.30128	0.0138663	0.311715
Rps27l	NA	NA	0.174716	0.00320044	9.53799	8.30128	0.0142732	0.311715
Rps6kl1	NA	NA	-0.205435	0.00442509	9.53737	8.30128	0.0142754	0.311715
Tmem121	NA	NA	0.254572	0.00670589	9.66418	8.30128	0.0138311	0.311715
Zgpat	NA	NA	-0.169987	0.00302667	9.54703	8.30128	0.0142409	0.311715
Zscan29	NA	NA	0.224359	0.0052681	9.55501	8.30128	0.0142125	0.311715
Jarid2	NA	NA	-0.15762	0.00261146	9.51349	8.30128	0.0143611	0.3123
Nxpe4	NA	NA	0.213574	0.00479351	9.51579	8.30128	0.0143528	0.3123
0610010K14Rik	NA	NA	-0.179495	0.00338946	9.5055	8.30128	0.0143899	0.312358
Dhrs3	NA	NA	-0.298387	0.00938511	9.48679	8.30128	0.0144576	0.312358
Fam131a	NA	NA	-0.199513	0.00419469	9.48945	8.30128	0.0144479	0.312358
Smarcd2	NA	NA	-0.193735	0.00395646	9.48657	8.30128	0.0144584	0.312358
Coch	NA	NA	-0.169938	0.00306276	9.42908	8.30128	0.014669	0.314701
Dmrt3	NA	NA	-0.179927	0.00342823	9.44327	8.30128	0.0146167	0.314701
Fbxl7	NA	NA	-0.200527	0.0042696	9.41805	8.30128	0.0147099	0.314701
Lipa	NA	NA	0.185758	0.00365647	9.43699	8.30128	0.0146398	0.314701
Lpcat3	NA	NA	0.162221	0.00279371	9.41957	8.30128	0.0147043	0.314701
Zfp273	NA	NA	0.323179	0.0110843	9.42272	8.30128	0.0146926	0.314701
Aox1	NA	NA	0.264954	0.00746125	9.40872	8.30128	0.0147446	0.314933
Car14	NA	NA	0.406466	0.0176128	9.38038	8.30128	0.0148505	0.315205
Fcgr3	NA	NA	-0.24534	0.00642588	9.36711	8.30128	0.0149004	0.315205
Ndufa4	NA	NA	0.144999	0.00224166	9.37916	8.30128	0.0148551	0.315205
Neu4	NA	NA	-0.188937	0.00380243	9.38799	8.30128	0.014822	0.315205
Samd15	NA	NA	0.21257	0.0048256	9.36384	8.30128	0.0149128	0.315205
Zfp229	NA	NA	0.175684	0.00329517	9.36664	8.30128	0.0149022	0.315205
Zswim7	NA	NA	0.18134	0.00351298	9.36074	8.30128	0.0149245	0.315205
Baz1a	NA	NA	-0.205273	0.00452568	9.31063	8.30128	0.0151153	0.31544
Bbip1	NA	NA	0.20417	0.00446896	9.32776	8.30128	0.0150498	0.31544
Commd3	NA	NA	0.221308	0.00524149	9.34411	8.30128	0.0149875	0.31544
Csrnp1	NA	NA	-0.180747	0.00351134	9.30396	8.30128	0.015141	0.31544
Itga11	NA	NA	0.168337	0.00303768	9.32864	8.30128	0.0150464	0.31544
Pex26	NA	NA	-0.183413	0.00361362	9.30936	8.30128	0.0151202	0.31544
Rap1a	NA	NA	0.20889	0.00468839	9.30708	8.30128	0.015129	0.31544
Rhbdd3	NA	NA	-0.261088	0.00730805	9.32767	8.30128	0.0150501	0.31544
Six5	NA	NA	0.187326	0.00377264	9.30143	8.30128	0.0151507	0.31544
Slc2a9	NA	NA	0.159544	0.00274294	9.27986	8.30128	0.015234	0.316675
Tm4sf1	NA	NA	-0.194095	0.00406307	9.27206	8.30128	0.0152643	0.316806
Endov	NA	NA	-0.21229	0.00487545	9.24363	8.30128	0.0153753	0.318129
Herpud2	NA	NA	0.199266	0.00429569	9.24339	8.30128	0.0153762	0.318129
Ctla2b	NA	NA	0.407545	0.0180016	9.22657	8.30128	0.0154424	0.318997
Phf21a	NA	NA	0.169198	0.00310947	9.20673	8.30128	0.0155208	0.31958
Snx25	NA	NA	-0.145168	0.00228837	9.20908	8.30128	0.0155115	0.31958
Tmem70	NA	NA	0.197283	0.00422998	9.20109	8.30128	0.0155432	0.31958
Atp6v1f	NA	NA	0.172901	0.00325355	9.18833	8.30128	0.0155941	0.319928
Fgl2	NA	NA	-0.290963	0.00922787	9.17434	8.30128	0.01565	0.319928
Foxp4	NA	NA	-0.150891	0.00248736	9.15355	8.30128	0.0157337	0.319928
Gpank1	NA	NA	0.209361	0.00479012	9.15049	8.30128	0.015746	0.319928
Mad2l1	NA	NA	0.200236	0.00437143	9.17193	8.30128	0.0156597	0.319928
Mrps36	NA	NA	0.206649	0.00466962	9.145	8.30128	0.0157682	0.319928
Pla2g12a	NA	NA	-0.17687	0.00342169	9.14251	8.30128	0.0157783	0.319928
Ppap2c	NA	NA	0.266056	0.00772604	9.162	8.30128	0.0156996	0.319928
Wls	NA	NA	0.151676	0.00250527	9.1829	8.30128	0.0156158	0.319928
Ctu2	NA	NA	-0.208913	0.00479386	9.1043	8.30128	0.015934	0.320952
Drc7	NA	NA	0.223913	0.00550937	9.10032	8.30128	0.0159504	0.320952
Jmjd6	NA	NA	-0.230679	0.00584287	9.10726	8.30128	0.0159219	0.320952
Oip5	NA	NA	-0.355756	0.013902	9.10389	8.30128	0.0159357	0.320952
Rock1	NA	NA	0.169671	0.00315965	9.11126	8.30128	0.0159055	0.320952
Cav2	NA	NA	0.210663	0.00488155	9.09113	8.30128	0.0159881	0.321125
Lama1	NA	NA	-0.150441	0.00249079	9.08642	8.30128	0.0160076	0.321125
Cd320	NA	NA	0.226167	0.00564271	9.06508	8.30128	0.0160959	0.32215
Elmod2	NA	NA	-0.196633	0.00428488	9.02347	8.30128	0.0162699	0.32215
Fbn1	NA	NA	-0.197972	0.00434312	9.02412	8.30128	0.0162671	0.32215
Fbxl19	NA	NA	-0.235816	0.00615805	9.03035	8.30128	0.0162409	0.32215
Gabrg3	NA	NA	0.150853	0.00251511	9.048	8.30128	0.016167	0.32215
Galnt6	NA	NA	0.168486	0.00313986	9.04101	8.30128	0.0161962	0.32215
Pon3	NA	NA	0.312436	0.0108205	9.02145	8.30128	0.0162783	0.32215
Rnf169	NA	NA	-0.237335	0.00624129	9.02505	8.30128	0.0162632	0.32215
Thsd1	NA	NA	-0.268494	0.00798653	9.02634	8.30128	0.0162578	0.32215
Tmprss7	NA	NA	0.193578	0.00415716	9.01392	8.30128	0.0163101	0.322295
Gap43	NA	NA	-0.160964	0.00287738	9.00451	8.30128	0.0163499	0.322599
2310039H08Rik	NA	NA	-0.3693	0.0156019	8.7414	8.30128	0.0175134	0.324136
2410016O06Rik	NA	NA	-0.163052	0.00301345	8.82239	8.30128	0.0171445	0.324136
Akap8	NA	NA	-0.18739	0.00405213	8.66586	8.30128	0.0178665	0.324136
Apcdd1	NA	NA	-0.184478	0.003835	8.87414	8.30128	0.0169139	0.324136
Asb1	NA	NA	-0.175742	0.00349979	8.82487	8.30128	0.0171334	0.324136
Atf5	NA	NA	-0.325197	0.0119099	8.87939	8.30128	0.0168907	0.324136
Car5b	NA	NA	0.171153	0.00332938	8.79843	8.30128	0.0172526	0.324136
Ccdc34	NA	NA	-0.202281	0.0046169	8.86258	8.30128	0.0169651	0.324136
Ccdc87	NA	NA	-0.209991	0.00505882	8.71668	8.30128	0.017628	0.324136
Cd302	NA	NA	0.257794	0.00747633	8.88909	8.30128	0.016848	0.324136
Col5a1	NA	NA	-0.213167	0.00520808	8.72494	8.30128	0.0175896	0.324136
Cox10	NA	NA	0.251987	0.007111	8.92945	8.30128	0.0166717	0.324136
D630023F18Rik	NA	NA	0.161788	0.00295442	8.85971	8.30128	0.0169778	0.324136
Dnase1l1	NA	NA	0.178977	0.00362645	8.83309	8.30128	0.0170965	0.324136
Dnlz	NA	NA	-0.234828	0.00634715	8.68802	8.30128	0.017762	0.324136
Emb	NA	NA	0.163113	0.00305089	8.7207	8.30128	0.0176093	0.324136
Fam43b	NA	NA	-0.227165	0.00597267	8.64003	8.30128	0.0179893	0.324136
Fcf1	NA	NA	-0.158502	0.00287348	8.74298	8.30128	0.0175061	0.324136
Gcn1l1	NA	NA	-0.164391	0.00309766	8.72416	8.30128	0.0175932	0.324136
Glyctk	NA	NA	-0.1668	0.00311707	8.9258	8.30128	0.0166875	0.324136
Grk5	NA	NA	0.215126	0.00533926	8.6677	8.30128	0.0178578	0.324136
Gtf2h4	NA	NA	-0.20925	0.00487888	8.97455	8.30128	0.0164774	0.324136
Hspbap1	NA	NA	-0.2781	0.00894651	8.64466	8.30128	0.0179672	0.324136
Htra3	NA	NA	0.208703	0.00499324	8.72318	8.30128	0.0175978	0.324136
Hyal3	NA	NA	-0.184701	0.00381146	8.95045	8.30128	0.0165809	0.324136
Itga3	NA	NA	0.153755	0.00273189	8.65352	8.30128	0.017925	0.324136
Iyd	NA	NA	-0.197191	0.00450158	8.63791	8.30128	0.0179994	0.324136
Jagn1	NA	NA	0.173779	0.00340624	8.86587	8.30128	0.0169505	0.324136
Klf16	NA	NA	-0.190952	0.00409471	8.90483	8.30128	0.0167789	0.324136
Ldoc1	NA	NA	0.213568	0.00523387	8.71463	8.30128	0.0176375	0.324136
Magt1	NA	NA	0.153739	0.00271513	8.70518	8.30128	0.0176816	0.324136
Mast4	NA	NA	-0.156615	0.00280849	8.73363	8.30128	0.0175493	0.324136
Nek2	NA	NA	0.184629	0.00382124	8.92063	8.30128	0.01671	0.324136
Nprl3	NA	NA	0.167408	0.00316252	8.86173	8.30128	0.0169688	0.324136
Nynrin	NA	NA	-0.14842	0.00246825	8.92473	8.30128	0.0166922	0.324136
Oxnad1	NA	NA	0.177351	0.0035665	8.81916	8.30128	0.0171591	0.324136
Parp1	NA	NA	-0.157583	0.00284103	8.74064	8.30128	0.0175169	0.324136
Parvg	NA	NA	-0.269066	0.00827146	8.75256	8.30128	0.017462	0.324136
Paxip1	NA	NA	0.186264	0.00389517	8.90699	8.30128	0.0167695	0.324136
Pcdh18	NA	NA	0.189216	0.00408166	8.7716	8.30128	0.0173747	0.324136
Peg10	NA	NA	0.197533	0.00436441	8.9403	8.30128	0.0166247	0.324136
Pfdn4	NA	NA	0.146951	0.00241525	8.94098	8.30128	0.0166217	0.324136
Pigo	NA	NA	-0.175273	0.00355474	8.64219	8.30128	0.017979	0.324136
Plekhf1	NA	NA	0.172059	0.00340989	8.68194	8.30128	0.0177906	0.324136
Pmp22	NA	NA	0.170854	0.00335755	8.69417	8.30128	0.0177331	0.324136
Ppfibp2	NA	NA	0.257112	0.00757282	8.72944	8.30128	0.0175687	0.324136
Ptgs2	NA	NA	0.14482	0.00234273	8.9523	8.30128	0.0165729	0.324136
Qpct	NA	NA	0.165118	0.00314711	8.66318	8.30128	0.0178792	0.324136
Rab3d	NA	NA	-0.18646	0.00393579	8.83363	8.30128	0.0170941	0.324136
Rgma	NA	NA	-0.148876	0.00247508	8.95489	8.30128	0.0165618	0.324136
Rnf13	NA	NA	0.174621	0.00347632	8.77148	8.30128	0.0173752	0.324136
Rpap1	NA	NA	-0.179379	0.00364635	8.82442	8.30128	0.0171354	0.324136
Rpap2	NA	NA	-0.169772	0.00326561	8.82608	8.30128	0.0171279	0.324136
Rps6ka4	NA	NA	-0.189601	0.00415792	8.64578	8.30128	0.0179618	0.324136
Scara3	NA	NA	0.320274	0.0116397	8.81256	8.30128	0.0171888	0.324136
Shisa8	NA	NA	-0.209257	0.00505901	8.65551	8.30128	0.0179156	0.324136
Slc38a6	NA	NA	0.325402	0.0122145	8.66891	8.30128	0.0178521	0.324136
Sntg1	NA	NA	0.166381	0.00316089	8.75785	8.30128	0.0174377	0.324136
Tigd5	NA	NA	-0.191651	0.00416291	8.82319	8.30128	0.0171409	0.324136
Trappc1	NA	NA	-0.144939	0.00235548	8.91843	8.30128	0.0167196	0.324136
Trmu	NA	NA	-0.268179	0.00812755	8.84892	8.30128	0.0170258	0.324136
Unk	NA	NA	0.25962	0.00772961	8.72002	8.30128	0.0176124	0.324136
Zfp821	NA	NA	-0.169888	0.0032801	8.79914	8.30128	0.0172494	0.324136
Zfr2	NA	NA	-0.173944	0.0034822	8.68888	8.30128	0.0177579	0.324136
Rbp4	NA	NA	0.306474	0.0108806	8.63243	8.30128	0.0180256	0.324166
Ankrd13d	NA	NA	-0.17298	0.00348414	8.5881	8.30128	0.0182393	0.326031
Cdk18	NA	NA	-0.183771	0.00393341	8.58586	8.30128	0.0182502	0.326031
Cep63	NA	NA	-0.162372	0.00307091	8.58532	8.30128	0.0182528	0.326031
Marveld1	NA	NA	-0.174616	0.0035464	8.59767	8.30128	0.0181929	0.326031
Npcd	NA	NA	-0.162634	0.00307425	8.60362	8.30128	0.0181641	0.326031
Ago4	NA	NA	0.273491	0.00875473	8.54362	8.30128	0.0184569	0.326598
Apba1	NA	NA	-0.150513	0.00265077	8.54625	8.30128	0.0184439	0.326598
Clcn6	NA	NA	-0.161912	0.00306092	8.56455	8.30128	0.0183541	0.326598
Gpr19	NA	NA	0.233052	0.00635271	8.54959	8.30128	0.0184275	0.326598
Pard3	NA	NA	-0.14884	0.00259488	8.53734	8.30128	0.0184879	0.326598
S100a11	NA	NA	0.301377	0.0106438	8.53343	8.30128	0.0185072	0.326598
Slc35a3	NA	NA	0.2479	0.00719474	8.54159	8.30128	0.0184669	0.326598
Stom	NA	NA	0.170453	0.00339053	8.56925	8.30128	0.0183311	0.326598
Ubc	NA	NA	0.163045	0.00310495	8.56169	8.30128	0.0183681	0.326598
Vmn2r87	NA	NA	-0.157534	0.00291042	8.52696	8.30128	0.0185393	0.326727
Dph7	NA	NA	0.160727	0.00303568	8.50985	8.30128	0.0186243	0.326889
Ergic2	NA	NA	0.180387	0.00382236	8.51289	8.30128	0.0186092	0.326889
Nfkbil1	NA	NA	-0.285665	0.00961295	8.48903	8.30128	0.0187285	0.326889
Pdp1	NA	NA	0.150285	0.00265156	8.51782	8.30128	0.0185846	0.326889
Phf23	NA	NA	-0.178958	0.00377425	8.48543	8.30128	0.0187466	0.326889
Prss36	NA	NA	-0.139764	0.00230058	8.4909	8.30128	0.0187191	0.326889
Tfrc	NA	NA	0.157724	0.0029258	8.50263	8.30128	0.0186604	0.326889
Zc3h10	NA	NA	-0.217428	0.00556297	8.49812	8.30128	0.0186829	0.326889
Tspan17	NA	NA	-0.349572	0.0144391	8.4632	8.30128	0.0188587	0.328141
Zc3h18	NA	NA	-0.143499	0.00243365	8.46135	8.30128	0.0188681	0.328141
Efhb	NA	NA	0.220268	0.00573767	8.45604	8.30128	0.018895	0.328177
Ddx10	NA	NA	-0.161559	0.00309304	8.4387	8.30128	0.0189833	0.328201
Glra2	NA	NA	0.157269	0.00292915	8.4439	8.30128	0.0189568	0.328201
Mrps2	NA	NA	-0.178722	0.00378021	8.44969	8.30128	0.0189273	0.328201
Spry4	NA	NA	0.32926	0.0128581	8.43137	8.30128	0.0190208	0.328201
Zfp618	NA	NA	0.192454	0.00439168	8.43379	8.30128	0.0190084	0.328201
3110007F17Rik	NA	NA	0.389701	0.0180302	8.42292	8.30128	0.0190641	0.32852
Utp14a	NA	NA	-0.168398	0.00337107	8.41214	8.30128	0.0191195	0.329045
Lbr	NA	NA	0.290289	0.0100233	8.40715	8.30128	0.0191453	0.32906
9930012K11Rik	NA	NA	-0.221538	0.00588825	8.33512	8.30128	0.0195216	0.329833
Blcap	NA	NA	-0.140553	0.00237501	8.31789	8.30128	0.019613	0.329833
Bud31	NA	NA	0.259223	0.00803912	8.35869	8.30128	0.0193974	0.329833
Ehd4	NA	NA	-0.199462	0.00479208	8.30228	8.30128	0.0196962	0.329833
Fancf	NA	NA	-0.246758	0.00731483	8.32409	8.30128	0.01958	0.329833
Fbxl14	NA	NA	-0.239824	0.00690405	8.33067	8.30128	0.0195451	0.329833
Galnt10	NA	NA	-0.177158	0.00376749	8.33042	8.30128	0.0195465	0.329833
Gstt3	NA	NA	0.264821	0.00838145	8.36733	8.30128	0.0193521	0.329833
Lhfpl2	NA	NA	-0.18933	0.0042975	8.34107	8.30128	0.0194901	0.329833
Lyrm1	NA	NA	0.317122	0.0121171	8.29955	8.30128	0.0197108	0.329833
Mien1	NA	NA	-0.158983	0.0030474	8.2941	8.30128	0.01974	0.329833
Neu3	NA	NA	-0.20513	0.00501483	8.39081	8.30128	0.0192298	0.329833
Rnf180	NA	NA	0.140283	0.00236894	8.30726	8.30128	0.0196696	0.329833
Sel1l3	NA	NA	0.150924	0.00273753	8.32069	8.30128	0.019598	0.329833
Snx33	NA	NA	0.19157	0.00439745	8.34555	8.30128	0.0194665	0.329833
Sp2	NA	NA	0.175437	0.00371016	8.2956	8.30128	0.019732	0.329833
Taco1	NA	NA	0.155905	0.00292028	8.32335	8.30128	0.0195839	0.329833
Tlr6	NA	NA	0.265408	0.00848108	8.30574	8.30128	0.0196777	0.329833
Tmem168	NA	NA	0.171222	0.00350882	8.35523	8.30128	0.0194156	0.329833
Tyms	NA	NA	0.380387	0.0172773	8.37482	8.30128	0.019313	0.329833
Zfp207	NA	NA	0.158342	0.00299478	8.37191	8.30128	0.0193282	0.329833
Zic5	NA	NA	-0.187713	0.00421088	8.36784	8.30128	0.0193495	0.329833
Xlr	NA	NA	-0.378086	0.017252	8.28593	8.30128	0.0197839	0.330148
Iffo1	NA	NA	-0.172966	0.00361531	8.27517	8.30128	0.0198419	0.330281
Il1b	NA	NA	0.622355	0.0468035	8.27558	8.30128	0.0198397	0.330281
Zfp609	NA	NA	-0.197982	0.00474299	8.26418	8.30128	0.0199013	0.330852
Zfp874b	NA	NA	0.255252	0.00789426	8.2533	8.30128	0.0199603	0.331417
Lrfn1	NA	NA	-0.179802	0.00392198	8.24301	8.30128	0.0200164	0.33193
6430573F11Rik	NA	NA	-0.186166	0.00421857	8.2155	8.30128	0.0201672	0.333327
BC030867	NA	NA	0.217778	0.00578877	8.19299	8.30128	0.0202917	0.333327
Hk3	NA	NA	-0.232759	0.00662099	8.18254	8.30128	0.0203498	0.333327
Nr1h3	NA	NA	-0.210232	0.00539325	8.19496	8.30128	0.0202808	0.333327
Nucks1	NA	NA	-0.160143	0.00313515	8.18009	8.30128	0.0203635	0.333327
Pcdhgb6	NA	NA	0.194307	0.00459973	8.20812	8.30128	0.0202079	0.333327
Prkcd	NA	NA	-0.182974	0.00409413	8.17741	8.30128	0.0203784	0.333327
Pthlh	NA	NA	-0.317285	0.0123098	8.17799	8.30128	0.0203752	0.333327
Sdpr	NA	NA	-0.199285	0.00484136	8.2032	8.30128	0.0202351	0.333327
Sema3c	NA	NA	0.144385	0.00253844	8.21254	8.30128	0.0201835	0.333327
Wdfy2	NA	NA	0.188172	0.00432075	8.19501	8.30128	0.0202805	0.333327
Aloxe3	NA	NA	-0.181488	0.00403758	8.15783	8.30128	0.0204881	0.333379
Chmp1b	NA	NA	-0.164437	0.00331696	8.15193	8.30128	0.0205212	0.333379
Ctsh	NA	NA	0.372536	0.0170383	8.14534	8.30128	0.0205584	0.333379
Ddx47	NA	NA	-0.156522	0.00299835	8.17089	8.30128	0.0204148	0.333379
Insig2	NA	NA	0.177477	0.00386069	8.15865	8.30128	0.0204834	0.333379
Naa10	NA	NA	-0.143094	0.00251083	8.155	8.30128	0.020504	0.333379
Nipa2	NA	NA	0.171259	0.00359911	8.14917	8.30128	0.0205368	0.333379
Btbd1	NA	NA	0.138831	0.00237066	8.13023	8.30128	0.0206439	0.333829
Cdh6	NA	NA	0.150062	0.0027697	8.13037	8.30128	0.0206431	0.333829
Ctla2a	NA	NA	-0.295566	0.0107492	8.12703	8.30128	0.020662	0.333829
C1galt1c1	NA	NA	0.154336	0.00293582	8.11342	8.30128	0.0207395	0.334422
Sqrdl	NA	NA	-0.149647	0.00276075	8.11169	8.30128	0.0207494	0.334422
Dpyd	NA	NA	0.21747	0.00583635	8.10318	8.30128	0.020798	0.334752
Il18	NA	NA	0.186668	0.0043069	8.09054	8.30128	0.0208706	0.334752
Nbn	NA	NA	0.156372	0.00302238	8.09041	8.30128	0.0208713	0.334752
Soga1	NA	NA	-0.170155	0.00357621	8.09588	8.30128	0.0208398	0.334752
Osm	NA	NA	0.157516	0.00307208	8.07642	8.30128	0.0209519	0.335638
Gba2	NA	NA	-0.143699	0.00255838	8.07125	8.30128	0.0209818	0.335709
Zfp937	NA	NA	-0.220327	0.00601874	8.0655	8.30128	0.0210151	0.335835
Diexf	NA	NA	0.149873	0.00278977	8.05153	8.30128	0.0210963	0.336343
Xrcc6bp1	NA	NA	0.288775	0.0103575	8.05128	8.30128	0.0210978	0.336343
Psenen	NA	NA	0.141698	0.00249685	8.04149	8.30128	0.021155	0.336547
Syde2	NA	NA	-0.151228	0.0028444	8.04035	8.30128	0.0211617	0.336547
Plaa	NA	NA	0.162074	0.00327062	8.03149	8.30128	0.0212136	0.336652
Scd4	NA	NA	-0.173208	0.00373588	8.03052	8.30128	0.0212193	0.336652
Casp8	NA	NA	0.222763	0.00618674	8.02092	8.30128	0.0212757	0.336791
Fosl1	NA	NA	-0.177896	0.00394651	8.01897	8.30128	0.0212872	0.336791
Map3k14	NA	NA	-0.203955	0.00519073	8.01384	8.30128	0.0213175	0.336791
Rnpc3	NA	NA	0.208782	0.00544079	8.0117	8.30128	0.0213301	0.336791
Ntpcr	NA	NA	-0.222902	0.00621477	7.99473	8.30128	0.0214307	0.337572
Tmod3	NA	NA	0.208756	0.00544925	7.99727	8.30128	0.0214156	0.337572
Cep97	NA	NA	0.179128	0.00401935	7.98306	8.30128	0.0215002	0.338263
Fam221b	NA	NA	0.198794	0.00495842	7.97008	8.30128	0.0215779	0.339081
Igsf1	NA	NA	0.276042	0.00958016	7.95387	8.30128	0.0216753	0.339604
Ndp	NA	NA	0.475566	0.0284573	7.94746	8.30128	0.021714	0.339604
Npnt	NA	NA	-0.227953	0.00653705	7.94893	8.30128	0.0217052	0.339604
Slx4ip	NA	NA	0.185213	0.00431192	7.95562	8.30128	0.0216648	0.339604
Efhd1	NA	NA	-0.163355	0.00336243	7.93623	8.30128	0.021782	0.339861
Fam46c	NA	NA	-0.32474	0.0132869	7.93685	8.30128	0.0217783	0.339861
Zfp64	NA	NA	0.15502	0.00303094	7.92865	8.30128	0.0218281	0.340178
Htra2	NA	NA	-0.15884	0.00319115	7.90628	8.30128	0.0219647	0.341903
Safb2	NA	NA	-0.170885	0.00369683	7.89911	8.30128	0.0220087	0.342185
Atox1	NA	NA	0.155594	0.00307745	7.86676	8.30128	0.0222087	0.342712
Bgn	NA	NA	-0.203989	0.00527672	7.88589	8.30128	0.0220901	0.342712
Chst7	NA	NA	-0.237752	0.00719156	7.86007	8.30128	0.0222503	0.342712
Il1rapl2	NA	NA	0.183119	0.00426538	7.86157	8.30128	0.022241	0.342712
Mcee	NA	NA	0.155674	0.00307708	7.87582	8.30128	0.0221525	0.342712
Men1	NA	NA	-0.146546	0.00272985	7.86702	8.30128	0.0222071	0.342712
Tmem120b	NA	NA	0.202567	0.00520602	7.88192	8.30128	0.0221147	0.342712
Usp36	NA	NA	-0.201079	0.00513736	7.87032	8.30128	0.0221866	0.342712
Cilp2	NA	NA	-0.240727	0.00737673	7.8557	8.30128	0.0222776	0.342732
Ppil1	NA	NA	0.183934	0.0043103	7.84902	8.30128	0.0223193	0.342975
Vwf	NA	NA	-0.216597	0.00598553	7.83794	8.30128	0.0223887	0.343242
Zfp619	NA	NA	-0.201516	0.00517944	7.84038	8.30128	0.0223734	0.343242
Ccdc153	NA	NA	0.336785	0.0145383	7.80174	8.30128	0.0226175	0.344075
Dnaaf2	NA	NA	-0.169736	0.00369508	7.79693	8.30128	0.0226482	0.344075
Ikbkg	NA	NA	-0.214421	0.00587792	7.82187	8.30128	0.0224899	0.344075
Lag3	NA	NA	-0.214506	0.00590179	7.79639	8.30128	0.0226516	0.344075
Nudt7	NA	NA	0.215628	0.00595089	7.81319	8.30128	0.0225449	0.344075
Pitpnm1	NA	NA	-0.15559	0.00310422	7.79852	8.30128	0.022638	0.344075
Tbc1d9	NA	NA	-0.151829	0.00295238	7.80797	8.30128	0.0225779	0.344075
Tmem200a	NA	NA	0.142037	0.00258716	7.79796	8.30128	0.0226416	0.344075
L3mbtl1	NA	NA	0.308784	0.0122415	7.78884	8.30128	0.0226998	0.34441
Erich5	NA	NA	-0.336964	0.0145881	7.78338	8.30128	0.0227347	0.344448
Gins2	NA	NA	0.288978	0.0107333	7.7803	8.30128	0.0227544	0.344448
Btc	NA	NA	0.176136	0.00399955	7.7568	8.30128	0.0229056	0.344496
Dedd2	NA	NA	0.302136	0.0117705	7.75547	8.30128	0.0229142	0.344496
Mid1	NA	NA	0.239754	0.00740421	7.76341	8.30128	0.022863	0.344496
Pwp2	NA	NA	-0.170921	0.00376478	7.75981	8.30128	0.0228862	0.344496
Snrpd3	NA	NA	0.164982	0.00350963	7.75549	8.30128	0.0229141	0.344496
Stk40	NA	NA	-0.166162	0.00355998	7.75562	8.30128	0.0229133	0.344496
Cc2d2a	NA	NA	0.215298	0.00598092	7.75019	8.30128	0.0229484	0.344618
Rpp38	NA	NA	0.283027	0.0103475	7.74143	8.30128	0.0230053	0.344768
Smc5	NA	NA	0.154177	0.0030709	7.7406	8.30128	0.0230106	0.344768
Adra2c	NA	NA	-0.250304	0.00810101	7.73385	8.30128	0.0230546	0.345034
Hpdl	NA	NA	-0.367162	0.0174436	7.72824	8.30128	0.0230912	0.345191
Agmo	NA	NA	0.169912	0.0037539	7.69069	8.30128	0.0233379	0.345359
Ccdc134	NA	NA	-0.333244	0.0144375	7.6919	8.30128	0.0233299	0.345359
Cep95	NA	NA	0.184698	0.00442323	7.71235	8.30128	0.0231952	0.345359
Dpp3	NA	NA	-0.181592	0.00428143	7.70199	8.30128	0.0232633	0.345359
Fv1	NA	NA	0.378768	0.0185903	7.71723	8.30128	0.0231632	0.345359
Hcfc1r1	NA	NA	-0.176339	0.00403487	7.7067	8.30128	0.0232323	0.345359
Map3k5	NA	NA	-0.168968	0.00370415	7.70761	8.30128	0.0232263	0.345359
Pomk	NA	NA	-0.275975	0.00990245	7.69127	8.30128	0.0233341	0.345359
Pus3	NA	NA	0.265221	0.00913432	7.70088	8.30128	0.0232706	0.345359
AI987944	NA	NA	0.216422	0.00611124	7.66435	8.30128	0.023513	0.345506
Cdan1	NA	NA	-0.157634	0.00323959	7.67022	8.30128	0.0234739	0.345506
Emc4	NA	NA	0.15849	0.00327655	7.66634	8.30128	0.0234997	0.345506
Gpatch3	NA	NA	-0.220817	0.00635486	7.67292	8.30128	0.0234559	0.345506
Tmem185b	NA	NA	0.157977	0.00324993	7.67914	8.30128	0.0234145	0.345506
Vta1	NA	NA	0.151472	0.00299461	7.66165	8.30128	0.023531	0.345506
Zfp524	NA	NA	0.271645	0.0096103	7.67832	8.30128	0.0234199	0.345506
Atraid	NA	NA	0.150679	0.00297125	7.64131	8.30128	0.0236675	0.346777
Lif	NA	NA	0.289302	0.0109536	7.64092	8.30128	0.0236701	0.346777
Apc2	NA	NA	-0.152482	0.00305441	7.61218	8.30128	0.0238647	0.349239
1810055G02Rik	NA	NA	0.149988	0.00296103	7.5975	8.30128	0.0239648	0.349388
Cept1	NA	NA	0.193525	0.00493604	7.58745	8.30128	0.0240336	0.349388
Fbxo10	NA	NA	0.14149	0.00263713	7.59137	8.30128	0.0240068	0.349388
Hspe1	NA	NA	0.137624	0.00249529	7.59046	8.30128	0.024013	0.349388
Josd1	NA	NA	-0.157713	0.0032778	7.58848	8.30128	0.0240266	0.349388
Ncor2	NA	NA	-0.167599	0.00370052	7.59065	8.30128	0.0240117	0.349388
Fancc	NA	NA	-0.148854	0.00293007	7.56216	8.30128	0.0242081	0.350765
Trmt11	NA	NA	0.154241	0.00314335	7.5684	8.30128	0.0241648	0.350765
Ubtd1	NA	NA	-0.199181	0.00524476	7.56431	8.30128	0.0241932	0.350765
Capn3	NA	NA	-0.25388	0.00854101	7.54655	8.30128	0.0243165	0.351841
Dynlt3	NA	NA	0.207804	0.00572422	7.54379	8.30128	0.0243357	0.351841
1110017D15Rik	NA	NA	-0.164341	0.00361154	7.47825	8.30128	0.0247982	0.353104
Btbd10	NA	NA	0.152885	0.00312711	7.47459	8.30128	0.0248243	0.353104
Dak	NA	NA	-0.173149	0.00399234	7.50951	8.30128	0.0245762	0.353104
Fam163b	NA	NA	-0.183983	0.0045241	7.48208	8.30128	0.0247708	0.353104
Fbxo6	NA	NA	-0.175962	0.00412439	7.50722	8.30128	0.0245924	0.353104
Gtf2a2	NA	NA	0.245342	0.0080473	7.47984	8.30128	0.0247868	0.353104
Itprip	NA	NA	0.217218	0.00631017	7.47737	8.30128	0.0248044	0.353104
Msh6	NA	NA	-0.132411	0.00233879	7.49645	8.30128	0.0246686	0.353104
Nmnat1	NA	NA	0.180887	0.00437467	7.47944	8.30128	0.0247897	0.353104
Pak6	NA	NA	-0.158978	0.0033702	7.49925	8.30128	0.0246488	0.353104
Phldb2	NA	NA	-0.135549	0.00245473	7.48497	8.30128	0.0247502	0.353104
Ptk7	NA	NA	-0.186248	0.00462033	7.50778	8.30128	0.0245885	0.353104
Tbc1d8	NA	NA	-0.167541	0.00374757	7.49017	8.30128	0.0247132	0.353104
Tnrc18	NA	NA	-0.140563	0.00262823	7.51758	8.30128	0.0245193	0.353104
Zfp358	NA	NA	-0.211309	0.00593722	7.52062	8.30128	0.024498	0.353104
Prdm16	NA	NA	-0.187089	0.00468798	7.46641	8.30128	0.0248829	0.353556
Esr1	NA	NA	0.206638	0.00573069	7.45096	8.30128	0.024994	0.353614
Hgf	NA	NA	0.281507	0.0106305	7.45459	8.30128	0.0249678	0.353614
Parpbp	NA	NA	0.190207	0.00485801	7.44723	8.30128	0.0250209	0.353614
St3gal6	NA	NA	0.131021	0.00230433	7.44963	8.30128	0.0250035	0.353614
Upk1b	NA	NA	0.413793	0.0229866	7.44891	8.30128	0.0250087	0.353614
Emc3	NA	NA	0.179591	0.00433647	7.43758	8.30128	0.0250907	0.354222
Ifi47	NA	NA	-0.353964	0.0168582	7.43205	8.30128	0.0251308	0.354408
Osbpl7	NA	NA	-0.145005	0.0028309	7.42752	8.30128	0.0251637	0.354494
1700094D03Rik	NA	NA	0.195387	0.00521178	7.325	8.30128	0.0259233	0.354599
4930452B06Rik	NA	NA	0.154118	0.00323253	7.3479	8.30128	0.0257512	0.354599
Aldh1a2	NA	NA	0.290075	0.0113949	7.38433	8.30128	0.0254802	0.354599
Ccl5	NA	NA	0.297366	0.0119686	7.38822	8.30128	0.0254515	0.354599
Cgref1	NA	NA	-0.234005	0.00747498	7.32554	8.30128	0.0259192	0.354599
Chst3	NA	NA	-0.213379	0.00621566	7.32514	8.30128	0.0259223	0.354599
Csad	NA	NA	-0.227706	0.00706784	7.33607	8.30128	0.0258399	0.354599
Ctxn1	NA	NA	-0.218684	0.00644653	7.41836	8.30128	0.0252304	0.354599
Dscr3	NA	NA	0.17751	0.00427237	7.37524	8.30128	0.0255475	0.354599
Ephx4	NA	NA	0.178112	0.00429488	7.38646	8.30128	0.0254645	0.354599
Fbln7	NA	NA	0.306203	0.0127861	7.33295	8.30128	0.0258633	0.354599
Hexim2	NA	NA	-0.167312	0.00379021	7.38564	8.30128	0.0254706	0.354599
Igf2bp2	NA	NA	0.224734	0.00684368	7.37986	8.30128	0.0255133	0.354599
Mettl8	NA	NA	-0.181537	0.00449461	7.33224	8.30128	0.0258687	0.354599
Ndufb4	NA	NA	0.143629	0.00280267	7.3606	8.30128	0.0256563	0.354599
Rab31	NA	NA	0.165005	0.00370061	7.35734	8.30128	0.0256806	0.354599
Rnf125	NA	NA	0.225961	0.00688666	7.41408	8.30128	0.0252616	0.354599
Rpl22l1	NA	NA	0.168654	0.00386041	7.36819	8.30128	0.0255998	0.354599
Slc35b4	NA	NA	0.164542	0.00368146	7.35422	8.30128	0.0257039	0.354599
Stpg1	NA	NA	-0.283733	0.0109572	7.34718	8.30128	0.0257565	0.354599
Stx2	NA	NA	-0.166067	0.00374751	7.3591	8.30128	0.0256675	0.354599
Stxbp4	NA	NA	0.19809	0.00533978	7.34852	8.30128	0.0257465	0.354599
Syt6	NA	NA	-0.283184	0.0109462	7.32609	8.30128	0.0259151	0.354599
Tek	NA	NA	-0.287916	0.0113112	7.32864	8.30128	0.0258959	0.354599
Tesk1	NA	NA	-0.156188	0.00330799	7.37442	8.30128	0.0255536	0.354599
Tsga10	NA	NA	0.246389	0.00826261	7.34727	8.30128	0.0257558	0.354599
Vps51	NA	NA	-0.138435	0.00261609	7.32554	8.30128	0.0259192	0.354599
Zc3h13	NA	NA	-0.171911	0.00401376	7.36304	8.30128	0.0256381	0.354599
Gbas	NA	NA	0.147161	0.00296227	7.31068	8.30128	0.0260316	0.355712
9130019O22Rik	NA	NA	-0.26743	0.00983669	7.27063	8.30128	0.0263378	0.355862
Acta2	NA	NA	0.259054	0.0092485	7.25621	8.30128	0.0264492	0.355862
Ap5s1	NA	NA	-0.25532	0.00901547	7.23074	8.30128	0.0266473	0.355862
C030006K11Rik	NA	NA	-0.195942	0.00528818	7.2602	8.30128	0.0264183	0.355862
Crls1	NA	NA	0.146927	0.00297797	7.24905	8.30128	0.0265046	0.355862
Dbp	NA	NA	-0.219924	0.00668974	7.22995	8.30128	0.0266535	0.355862
Elp5	NA	NA	-0.139929	0.00270949	7.22648	8.30128	0.0266806	0.355862
Epn3	NA	NA	-0.184383	0.00470528	7.22532	8.30128	0.0266896	0.355862
Exoc5	NA	NA	0.141395	0.00276279	7.23637	8.30128	0.0266033	0.355862
Fam126a	NA	NA	0.221808	0.0067659	7.27156	8.30128	0.0263307	0.355862
Gigyf1	NA	NA	-0.186659	0.00480038	7.25805	8.30128	0.026435	0.355862
Haghl	NA	NA	-0.188499	0.00488472	7.27411	8.30128	0.026311	0.355862
Ipo8	NA	NA	0.173932	0.00415948	7.27312	8.30128	0.0263187	0.355862
Lilrb4	NA	NA	0.263787	0.00955229	7.28446	8.30128	0.0262316	0.355862
Mical3	NA	NA	-0.133839	0.00247299	7.24336	8.30128	0.0265489	0.355862
Msn	NA	NA	-0.147391	0.00299852	7.24498	8.30128	0.0265363	0.355862
Nmrk1	NA	NA	0.253594	0.00882108	7.2905	8.30128	0.0261854	0.355862
Pirt	NA	NA	0.178092	0.00435949	7.27534	8.30128	0.0263016	0.355862
Pon2	NA	NA	0.140179	0.00271094	7.24844	8.30128	0.0265094	0.355862
Socs6	NA	NA	-0.170438	0.00399564	7.27023	8.30128	0.0263409	0.355862
Tgm2	NA	NA	0.265464	0.00973509	7.23889	8.30128	0.0265837	0.355862
Tmem175	NA	NA	0.160344	0.00355448	7.23315	8.30128	0.0266284	0.355862
Tmem8	NA	NA	-0.186344	0.00480319	7.22935	8.30128	0.0266581	0.355862
Zbtb7c	NA	NA	-0.202949	0.00565575	7.28254	8.30128	0.0262463	0.355862
Mutyh	NA	NA	-0.15221	0.00321386	7.20876	8.30128	0.0268198	0.356158
Snapc5	NA	NA	0.161988	0.00363835	7.21207	8.30128	0.0267937	0.356158
Tssc4	NA	NA	-0.143453	0.00285302	7.21293	8.30128	0.0267869	0.356158
Usmg5	NA	NA	0.135211	0.00253349	7.2162	8.30128	0.0267612	0.356158
Fbxo7	NA	NA	0.173283	0.00417311	7.19535	8.30128	0.0269257	0.356846
Wnt3	NA	NA	0.220632	0.00676446	7.19624	8.30128	0.0269187	0.356846
Egln2	NA	NA	-0.17404	0.00422726	7.16534	8.30128	0.0271646	0.358295
Ftsj3	NA	NA	-0.155461	0.00336832	7.17516	8.30128	0.0270861	0.358295
Nxph2	NA	NA	-0.309694	0.0133855	7.16521	8.30128	0.0271656	0.358295
S1pr3	NA	NA	-0.192291	0.00515822	7.16832	8.30128	0.0271408	0.358295
Trpt1	NA	NA	-0.247077	0.00852069	7.16458	8.30128	0.0271707	0.358295
Trappc2	NA	NA	0.155369	0.00337144	7.16	8.30128	0.0272074	0.358421
Hdhd3	NA	NA	-0.280046	0.0109706	7.14871	8.30128	0.0272981	0.358828
Inip	NA	NA	0.227813	0.00725809	7.15044	8.30128	0.0272842	0.358828
Pstpip2	NA	NA	-0.216151	0.00653806	7.14601	8.30128	0.0273199	0.358828
Pnmal2	NA	NA	-0.159173	0.00354983	7.13724	8.30128	0.0273907	0.359385
Scnm1	NA	NA	0.187412	0.00492335	7.13403	8.30128	0.0274167	0.359385
2010111I01Rik	NA	NA	-0.269406	0.0102169	7.10388	8.30128	0.0276623	0.359408
Ccdc124	NA	NA	-0.178174	0.00446583	7.10863	8.30128	0.0276234	0.359408
Cops7b	NA	NA	-0.199067	0.00556158	7.12527	8.30128	0.0274878	0.359408
Fzd5	NA	NA	-0.202806	0.00577859	7.11766	8.30128	0.0275497	0.359408
Hltf	NA	NA	0.153448	0.00331163	7.11018	8.30128	0.0276107	0.359408
Mterf3	NA	NA	0.181864	0.00465592	7.10373	8.30128	0.0276635	0.359408
Rnf185	NA	NA	0.175488	0.00432737	7.11656	8.30128	0.0275586	0.359408
Rpl36a	NA	NA	0.155497	0.00339933	7.11296	8.30128	0.0275881	0.359408
Whsc1	NA	NA	-0.145373	0.00296994	7.11571	8.30128	0.0275656	0.359408
2900026A02Rik	NA	NA	-0.197015	0.00546693	7.09997	8.30128	0.0276943	0.359454
Mc4r	NA	NA	0.220568	0.00685928	7.09262	8.30128	0.0277547	0.359884
Ddx46	NA	NA	-0.14183	0.0028387	7.08625	8.30128	0.0278072	0.3599
Hmg20b	NA	NA	0.140308	0.00277826	7.08585	8.30128	0.0278105	0.3599
3300002I08Rik	NA	NA	-0.345692	0.0168831	7.0783	8.30128	0.0278728	0.360045
Rbm41	NA	NA	0.259428	0.00950888	7.07788	8.30128	0.0278762	0.360045
AI846148	NA	NA	-0.17415	0.00429598	7.05971	8.30128	0.0280271	0.360585
Fancb	NA	NA	0.134089	0.00254783	7.0569	8.30128	0.0280505	0.360585
Lrrc16a	NA	NA	0.166102	0.0039094	7.05731	8.30128	0.028047	0.360585
Mtcl1	NA	NA	-0.151265	0.00324259	7.0564	8.30128	0.0280546	0.360585
Zcchc8	NA	NA	0.16861	0.00402265	7.06736	8.30128	0.0279635	0.360585
Arap3	NA	NA	-0.167391	0.00397307	7.05244	8.30128	0.0280877	0.360659
Amigo2	NA	NA	0.203941	0.00593651	7.00609	8.30128	0.028478	0.361456
Atr	NA	NA	0.188958	0.00508832	7.01704	8.30128	0.0283852	0.361456
Cirbp	NA	NA	-0.187434	0.00500977	7.01262	8.30128	0.0284226	0.361456
Gcsh	NA	NA	-0.184784	0.00486632	7.01658	8.30128	0.0283891	0.361456
Gnptab	NA	NA	0.134441	0.00257317	7.02414	8.30128	0.0283252	0.361456
H1fx	NA	NA	-0.21085	0.00635538	6.99527	8.30128	0.0285702	0.361456
Hcn3	NA	NA	-0.152979	0.00334527	6.99575	8.30128	0.028566	0.361456
Mtmr12	NA	NA	-0.128146	0.00233234	7.04079	8.30128	0.0281851	0.361456
Rcor1	NA	NA	0.158084	0.00355566	7.02839	8.30128	0.0282894	0.361456
Rxra	NA	NA	0.167895	0.00402711	6.99977	8.30128	0.0285318	0.361456
Sp8	NA	NA	-0.278433	0.0110959	6.98679	8.30128	0.0286426	0.361456
Suv39h2	NA	NA	-0.245377	0.00861534	6.98866	8.30128	0.0286266	0.361456
Tbc1d31	NA	NA	-0.208398	0.00618322	7.02377	8.30128	0.0283283	0.361456
Tmem229b	NA	NA	-0.160318	0.00366635	7.01022	8.30128	0.028443	0.361456
Tnfrsf23	NA	NA	0.143338	0.00293815	6.99275	8.30128	0.0285917	0.361456
Trpc6	NA	NA	0.169689	0.00410177	7.01997	8.30128	0.0283604	0.361456
Tvp23b	NA	NA	0.159364	0.00362416	7.00763	8.30128	0.0284649	0.361456
Zbbx	NA	NA	0.26278	0.00986984	6.99638	8.30128	0.0285607	0.361456
Agpat4	NA	NA	0.136732	0.0026872	6.9573	8.30128	0.0288963	0.361889
Caln1	NA	NA	-0.162105	0.00377278	6.9652	8.30128	0.0288281	0.361889
Fxyd5	NA	NA	-0.301034	0.0129881	6.97728	8.30128	0.0287241	0.361889
Gpatch11	NA	NA	-0.176367	0.00447087	6.95735	8.30128	0.0288959	0.361889
Matk	NA	NA	-0.16263	0.00379182	6.97514	8.30128	0.0287425	0.361889
Mmp24	NA	NA	0.164691	0.0038959	6.962	8.30128	0.0288557	0.361889
Pmel	NA	NA	0.227736	0.00745451	6.95737	8.30128	0.0288958	0.361889
Ptprm	NA	NA	0.137408	0.0027125	6.96076	8.30128	0.0288665	0.361889
Cdh4	NA	NA	0.158958	0.00363574	6.94983	8.30128	0.0289611	0.362249
Mmaa	NA	NA	0.23619	0.00803305	6.9445	8.30128	0.0290074	0.362249
Pik3cg	NA	NA	0.165364	0.00393611	6.94732	8.30128	0.0289828	0.362249
Emx2	NA	NA	-0.201598	0.00586295	6.93196	8.30128	0.0291167	0.363097
Ttf2	NA	NA	-0.137269	0.00271884	6.93041	8.30128	0.0291303	0.363097
Tmem14a	NA	NA	0.223816	0.00723206	6.92663	8.30128	0.0291633	0.363165
Fsip1	NA	NA	-0.205987	0.00613805	6.91274	8.30128	0.0292852	0.364271
Uqcrb	NA	NA	0.127824	0.00236445	6.91023	8.30128	0.0293073	0.364271
1110004E09Rik	NA	NA	0.136655	0.00271442	6.87973	8.30128	0.0295775	0.364677
Angel1	NA	NA	-0.146106	0.00309947	6.88726	8.30128	0.0295105	0.364677
AU041133	NA	NA	-0.234868	0.00799331	6.90112	8.30128	0.0293877	0.364677
Ccdc103	NA	NA	0.263135	0.0100584	6.88382	8.30128	0.029541	0.364677
Ccdc57	NA	NA	-0.209461	0.00638807	6.86811	8.30128	0.0296813	0.364677
Cend1	NA	NA	-0.142082	0.00294013	6.86612	8.30128	0.0296991	0.364677
Garnl3	NA	NA	-0.151478	0.00333651	6.87715	8.30128	0.0296005	0.364677
Gpr61	NA	NA	0.231301	0.00775419	6.89952	8.30128	0.0294018	0.364677
Med7	NA	NA	0.141932	0.00293071	6.87362	8.30128	0.0296319	0.364677
Nfe2l3	NA	NA	0.281034	0.0114608	6.89133	8.30128	0.0294744	0.364677
Ppdpf	NA	NA	-0.158724	0.00366694	6.87038	8.30128	0.0296609	0.364677
Sec61a2	NA	NA	0.139624	0.00283717	6.87121	8.30128	0.0296535	0.364677
Snx9	NA	NA	-0.158586	0.00365889	6.87354	8.30128	0.0296327	0.364677
Caap1	NA	NA	-0.186699	0.00510344	6.83005	8.30128	0.0300244	0.365181
Ccng2	NA	NA	-0.175072	0.00448357	6.83613	8.30128	0.0299691	0.365181
Gm11992	NA	NA	0.196323	0.00564414	6.8288	8.30128	0.0300357	0.365181
Mycbp	NA	NA	0.136507	0.00271863	6.8542	8.30128	0.029806	0.365181
Nudcd3	NA	NA	-0.126937	0.00235724	6.83554	8.30128	0.0299746	0.365181
Padi2	NA	NA	-0.191606	0.00537393	6.83167	8.30128	0.0300096	0.365181
Pnp	NA	NA	-0.177563	0.0046078	6.84241	8.30128	0.0299124	0.365181
Rfc5	NA	NA	0.180992	0.00479942	6.82543	8.30128	0.0300664	0.365181
Slc2a8	NA	NA	-0.158363	0.00366805	6.83709	8.30128	0.0299605	0.365181
Tinagl1	NA	NA	-0.23545	0.00810928	6.83622	8.30128	0.0299683	0.365181
Tmem123	NA	NA	0.192505	0.00542993	6.8248	8.30128	0.0300721	0.365181
Xrcc4	NA	NA	0.184103	0.0049509	6.84603	8.30128	0.0298797	0.365181
Lrtm2	NA	NA	-0.280104	0.0115015	6.82158	8.30128	0.0301013	0.3652
Alkbh1	NA	NA	-0.280484	0.0115496	6.8116	8.30128	0.0301925	0.365633
Foxm1	NA	NA	-0.236344	0.00819869	6.81308	8.30128	0.0301789	0.365633
Antxr2	NA	NA	-0.207488	0.00633681	6.79383	8.30128	0.0303555	0.366176
Casp8ap2	NA	NA	0.187983	0.00520312	6.7916	8.30128	0.030376	0.366176
Eif3i	NA	NA	0.13239	0.00257936	6.79516	8.30128	0.0303433	0.366176
Fam175a	NA	NA	0.175497	0.00453128	6.797	8.30128	0.0303263	0.366176
Pgap3	NA	NA	-0.147224	0.00318862	6.79755	8.30128	0.0303213	0.366176
Dera	NA	NA	-0.259853	0.00995666	6.78177	8.30128	0.0304667	0.366235
Hapln2	NA	NA	-0.212332	0.00664691	6.78286	8.30128	0.0304567	0.366235
Scarf2	NA	NA	-0.161083	0.00382338	6.78657	8.30128	0.0304224	0.366235
Tmem255a	NA	NA	0.228878	0.00772752	6.77906	8.30128	0.0304919	0.366235
Ppig	NA	NA	-0.130161	0.00250094	6.77416	8.30128	0.0305372	0.366446
Pwwp2b	NA	NA	-0.20072	0.00595686	6.76337	8.30128	0.0306376	0.367317
Rxrb	NA	NA	-0.149713	0.00331792	6.75544	8.30128	0.0307115	0.367869
Dmrta2	NA	NA	0.236214	0.00827086	6.74623	8.30128	0.0307977	0.368233
Syt10	NA	NA	-0.164108	0.00399133	6.7475	8.30128	0.0307858	0.368233
Trmt10c	NA	NA	0.155535	0.00358931	6.73977	8.30128	0.0308584	0.368625
Timm10b	NA	NA	-0.183861	0.00502521	6.72704	8.30128	0.0309783	0.369723
Pold4	NA	NA	0.330392	0.0162664	6.71069	8.30128	0.0311332	0.371235
Fndc4	NA	NA	0.136662	0.00278633	6.70294	8.30128	0.0312069	0.371542
Ppef1	NA	NA	0.193204	0.00557201	6.69913	8.30128	0.0312433	0.371542
Tmem240	NA	NA	-0.152865	0.00348716	6.70106	8.30128	0.0312249	0.371542
Fam222b	NA	NA	-0.142998	0.00305581	6.69169	8.30128	0.0313145	0.371718
Prickle1	NA	NA	-0.123483	0.00227839	6.69248	8.30128	0.0313068	0.371718
Rps28	NA	NA	0.134405	0.00270243	6.68467	8.30128	0.0313817	0.372182
Akap10	NA	NA	0.182103	0.00500117	6.63078	8.30128	0.0319045	0.372702
B630005N14Rik	NA	NA	-0.150787	0.00342181	6.64464	8.30128	0.031769	0.372702
Bms1	NA	NA	-0.152015	0.00348661	6.62779	8.30128	0.0319337	0.372702
Col4a2	NA	NA	-0.186311	0.00523498	6.63075	8.30128	0.0319047	0.372702
D2Wsu81e	NA	NA	-0.234506	0.00823895	6.67479	8.30128	0.0314768	0.372702
Dvl1	NA	NA	-0.134915	0.00273131	6.66424	8.30128	0.0315786	0.372702
Itgb3	NA	NA	0.133241	0.00267595	6.63434	8.30128	0.0318696	0.372702
Lyrm7	NA	NA	0.299584	0.0134776	6.65923	8.30128	0.0316271	0.372702
Mcts1	NA	NA	0.223302	0.00751245	6.63748	8.30128	0.0318388	0.372702
Mief1	NA	NA	-0.150467	0.003404	6.65107	8.30128	0.0317064	0.372702
Nolc1	NA	NA	-0.144369	0.00314342	6.63047	8.30128	0.0319074	0.372702
Nudt15	NA	NA	-0.246375	0.00911977	6.65596	8.30128	0.0316589	0.372702
Pex10	NA	NA	-0.1527	0.00351686	6.63018	8.30128	0.0319103	0.372702
Sap30l	NA	NA	0.207296	0.00646135	6.65054	8.30128	0.0317115	0.372702
Slc15a2	NA	NA	0.137469	0.00283749	6.65996	8.30128	0.03162	0.372702
Tcf12	NA	NA	0.135	0.00273516	6.66322	8.30128	0.0315885	0.372702
Tmem141	NA	NA	0.222522	0.00745078	6.64574	8.30128	0.0317582	0.372702
Zfp385a	NA	NA	-0.142587	0.00305255	6.66037	8.30128	0.0316161	0.372702
Msl1	NA	NA	-0.145706	0.00320467	6.62482	8.30128	0.0319629	0.372712
Fhod1	NA	NA	0.243712	0.00897503	6.61788	8.30128	0.0320312	0.37285
Gstm4	NA	NA	0.251365	0.00954382	6.62047	8.30128	0.0320057	0.37285
Kdm6b	NA	NA	-0.13416	0.00272476	6.60567	8.30128	0.0321518	0.373924
Elof1	NA	NA	0.16478	0.00411823	6.59327	8.30128	0.0322748	0.374694
Mrps18b	NA	NA	0.149971	0.0034107	6.59437	8.30128	0.0322638	0.374694
Ak8	NA	NA	0.13523	0.00277813	6.58259	8.30128	0.0323812	0.37527
Flywch2	NA	NA	-0.353441	0.0189731	6.58407	8.30128	0.0323665	0.37527
Nfatc2ip	NA	NA	0.178143	0.00482698	6.57447	8.30128	0.0324624	0.375584
Zfp27	NA	NA	-0.184474	0.00517643	6.57419	8.30128	0.0324652	0.375584
Sall3	NA	NA	-0.148552	0.00335951	6.56874	8.30128	0.0325199	0.375887
Slc6a9	NA	NA	0.148941	0.00338057	6.56202	8.30128	0.0325875	0.376338
Adck1	NA	NA	-0.137006	0.00286209	6.55839	8.30128	0.032624	0.376431
Ttc8	NA	NA	0.185779	0.00526661	6.55332	8.30128	0.0326752	0.376692
Cdk5rap1	NA	NA	-0.251944	0.0097075	6.53881	8.30128	0.0328221	0.376946
Fam3c	NA	NA	0.130266	0.00259667	6.53496	8.30128	0.0328612	0.376946
Ints2	NA	NA	0.133134	0.00270771	6.54596	8.30128	0.0327497	0.376946
Lacc1	NA	NA	0.13236	0.00268143	6.5335	8.30128	0.0328762	0.376946
Nr2c2ap	NA	NA	-0.207064	0.00656888	6.52708	8.30128	0.0329416	0.376946
Sc5d	NA	NA	0.148777	0.00338972	6.52991	8.30128	0.0329127	0.376946
Slc29a2	NA	NA	0.252578	0.00977874	6.52392	8.30128	0.0329739	0.376946
Stbd1	NA	NA	0.313181	0.0150179	6.53105	8.30128	0.0329011	0.376946
Taf10	NA	NA	0.139105	0.00296645	6.52304	8.30128	0.0329828	0.376946
Tufm	NA	NA	-0.123064	0.00232086	6.52551	8.30128	0.0329576	0.376946
Col19a1	NA	NA	0.179948	0.00497198	6.51273	8.30128	0.0330884	0.377826
Shroom4	NA	NA	-0.189513	0.0055224	6.50357	8.30128	0.0331825	0.378247
Tsr2	NA	NA	-0.178164	0.00487909	6.5058	8.30128	0.0331596	0.378247
Commd6	NA	NA	0.181451	0.00507599	6.48635	8.30128	0.0333605	0.378966
Pggt1b	NA	NA	0.18069	0.00503244	6.48768	8.30128	0.0333467	0.378966
Scarb2	NA	NA	0.131783	0.00267623	6.48931	8.30128	0.0333298	0.378966
Ube2d2a	NA	NA	0.195473	0.00588669	6.49088	8.30128	0.0333136	0.378966
Msra	NA	NA	-0.188559	0.00548757	6.47907	8.30128	0.0334361	0.379499
Arl2bp	NA	NA	0.151231	0.00353365	6.47232	8.30128	0.0335064	0.379643
Tiam1	NA	NA	-0.140006	0.00302832	6.47274	8.30128	0.033502	0.379643
Zcchc9	NA	NA	0.215752	0.00719894	6.46606	8.30128	0.0335717	0.380057
Riok2	NA	NA	-0.139157	0.00299713	6.4611	8.30128	0.0336236	0.380318
Cplx1	NA	NA	-0.192421	0.00574148	6.44883	8.30128	0.0337524	0.380654
Hr	NA	NA	0.230754	0.00826314	6.44397	8.30128	0.0338036	0.380654
Krt79	NA	NA	-0.253129	0.00994833	6.44072	8.30128	0.0338379	0.380654
Pltp	NA	NA	-0.166892	0.00432328	6.44252	8.30128	0.0338188	0.380654
Rnf208	NA	NA	0.127294	0.00251751	6.43641	8.30128	0.0338834	0.380654
Timm9	NA	NA	0.170347	0.00450846	6.43635	8.30128	0.033884	0.380654
Zfp74	NA	NA	0.126833	0.00249509	6.44729	8.30128	0.0337686	0.380654
Zfp759	NA	NA	0.132965	0.00274666	6.43676	8.30128	0.0338797	0.380654
Rbbp9	NA	NA	0.126074	0.00247143	6.43132	8.30128	0.0339373	0.380928
Btn2a2	NA	NA	-0.159112	0.0039383	6.42833	8.30128	0.033969	0.380961
Sema6b	NA	NA	-0.156921	0.00383823	6.41551	8.30128	0.0341052	0.382035
Zfp704	NA	NA	-0.130211	0.00264347	6.41388	8.30128	0.0341226	0.382035
Mrpl14	NA	NA	0.13546	0.00286671	6.40085	8.30128	0.034262	0.383111
Sema6a	NA	NA	0.15708	0.00385564	6.39947	8.30128	0.0342768	0.383111
Arl16	NA	NA	0.143364	0.00321654	6.38982	8.30128	0.0343806	0.383945
Gucy2f	NA	NA	0.16214	0.00411725	6.38519	8.30128	0.0344305	0.384178
Fos	NA	NA	-0.14414	0.00325987	6.37333	8.30128	0.0345587	0.384708
Hira	NA	NA	-0.170686	0.00457091	6.37373	8.30128	0.0345544	0.384708
Zfp651	NA	NA	-0.159567	0.00399544	6.37271	8.30128	0.0345654	0.384708
Mtmr2	NA	NA	0.134848	0.00285465	6.36993	8.30128	0.0345956	0.384719
Asf1a	NA	NA	0.171147	0.00460843	6.35601	8.30128	0.0347471	0.384775
Cd2ap	NA	NA	-0.191496	0.00578829	6.33534	8.30128	0.0349736	0.384775
Crebl2	NA	NA	0.261169	0.010748	6.34625	8.30128	0.0348538	0.384775
Crlf2	NA	NA	-0.306232	0.0147657	6.35105	8.30128	0.0348013	0.384775
Fastkd3	NA	NA	-0.223241	0.00783289	6.36249	8.30128	0.0346765	0.384775
Ice2	NA	NA	0.128136	0.00258358	6.35506	8.30128	0.0347575	0.384775
Inhba	NA	NA	-0.250263	0.00987321	6.34361	8.30128	0.0348827	0.384775
Jph1	NA	NA	0.204182	0.00658127	6.33467	8.30128	0.034981	0.384775
Kdm7a	NA	NA	0.134887	0.00287018	6.33918	8.30128	0.0349314	0.384775
Myoc	NA	NA	-0.226178	0.00808371	6.32833	8.30128	0.0350508	0.384775
Nt5c1a	NA	NA	-0.190606	0.00572912	6.34141	8.30128	0.0349069	0.384775
Rnft1	NA	NA	0.274177	0.0118485	6.34451	8.30128	0.0348729	0.384775
Rpusd2	NA	NA	-0.194869	0.00600203	6.32686	8.30128	0.035067	0.384775
Srsf2	NA	NA	-0.164827	0.00428176	6.34503	8.30128	0.0348671	0.384775
Tbxas1	NA	NA	0.157533	0.00392138	6.32857	8.30128	0.0350482	0.384775
Unc80	NA	NA	-0.1284	0.00259673	6.34894	8.30128	0.0348244	0.384775
Rbm4b	NA	NA	-0.130223	0.00268164	6.32378	8.30128	0.0351011	0.384829
Atl3	NA	NA	0.131007	0.00271956	6.31088	8.30128	0.0352441	0.384947
Bloc1s5	NA	NA	-0.193862	0.0059571	6.30885	8.30128	0.0352667	0.384947
Fra10ac1	NA	NA	0.168141	0.00448195	6.30781	8.30128	0.0352782	0.384947
Ifnar1	NA	NA	0.12799	0.00259829	6.30468	8.30128	0.035313	0.384947
Kif21b	NA	NA	-0.126229	0.00252714	6.30507	8.30128	0.0353087	0.384947
Myof	NA	NA	-0.150055	0.00357167	6.3042	8.30128	0.0353184	0.384947
Peo1	NA	NA	-0.179156	0.0050975	6.29657	8.30128	0.0354035	0.384947
Rbck1	NA	NA	-0.129817	0.00267553	6.29876	8.30128	0.0353791	0.384947
Tspan2	NA	NA	0.13427	0.0028555	6.31354	8.30128	0.0352146	0.384947
Ywhag	NA	NA	-0.140546	0.00313563	6.29957	8.30128	0.03537	0.384947
BC003965	NA	NA	-0.210871	0.00706729	6.2919	8.30128	0.0354558	0.385176
Ccnd1	NA	NA	-0.171587	0.00468562	6.28353	8.30128	0.0355496	0.385176
Dusp10	NA	NA	0.153879	0.00376949	6.28168	8.30128	0.0355704	0.385176
Elovl7	NA	NA	0.197943	0.00623435	6.28474	8.30128	0.0355361	0.385176
Tmem45a	NA	NA	0.334147	0.0177549	6.28861	8.30128	0.0354926	0.385176
Rasgrp3	NA	NA	-0.178114	0.00505625	6.27436	8.30128	0.0356528	0.385752
Ak7	NA	NA	-0.208743	0.00695794	6.26245	8.30128	0.0357874	0.386084
Fam20a	NA	NA	-0.125642	0.0025197	6.265	8.30128	0.0357585	0.386084
Hopx	NA	NA	-0.140822	0.00317178	6.25225	8.30128	0.0359032	0.386084
Itgb3bp	NA	NA	0.137833	0.00303775	6.25391	8.30128	0.0358843	0.386084
Jph3	NA	NA	-0.144757	0.0033536	6.24842	8.30128	0.0359468	0.386084
Ndufb2	NA	NA	0.153661	0.00377474	6.25515	8.30128	0.0358702	0.386084
Prorsd1	NA	NA	0.181778	0.00528735	6.24947	8.30128	0.0359349	0.386084
Rtel1	NA	NA	0.135687	0.00294483	6.25196	8.30128	0.0359065	0.386084
Zbtb16	NA	NA	-0.124372	0.00246807	6.26737	8.30128	0.0357317	0.386084
Cks1b	NA	NA	0.28471	0.0129861	6.24205	8.30128	0.0360195	0.386237
Gprasp1	NA	NA	-0.160446	0.00412405	6.24217	8.30128	0.0360181	0.386237
Angpt1	NA	NA	0.15886	0.00406434	6.20924	8.30128	0.0363966	0.386462
Ddx51	NA	NA	-0.131274	0.00276746	6.22695	8.30128	0.0361924	0.386462
Dpy19l4	NA	NA	0.158708	0.00404443	6.22786	8.30128	0.036182	0.386462
Erp44	NA	NA	0.165096	0.0043871	6.2129	8.30128	0.0363544	0.386462
Fam43a	NA	NA	0.191662	0.0059181	6.20713	8.30128	0.0364211	0.386462
Htr5b	NA	NA	0.183101	0.00539128	6.21857	8.30128	0.0362889	0.386462
Iqub	NA	NA	-0.225533	0.00818268	6.2162	8.30128	0.0363162	0.386462
Ptpn6	NA	NA	0.214421	0.00737981	6.23002	8.30128	0.0361571	0.386462
Rai1	NA	NA	-0.138731	0.00309928	6.20989	8.30128	0.0363891	0.386462
Reep6	NA	NA	-0.401728	0.0259233	6.22551	8.30128	0.036209	0.386462
Rufy1	NA	NA	-0.140678	0.00318324	6.21703	8.30128	0.0363066	0.386462
St6galnac3	NA	NA	0.262815	0.0110913	6.22753	8.30128	0.0361858	0.386462
Tjap1	NA	NA	0.280256	0.012652	6.20797	8.30128	0.0364114	0.386462
Crebzf	NA	NA	-0.210744	0.00716638	6.19743	8.30128	0.0365336	0.387121
Vipr2	NA	NA	-0.165739	0.0044329	6.19672	8.30128	0.0365419	0.387121
Cyb5d2	NA	NA	0.254029	0.010423	6.19119	8.30128	0.0366062	0.387181
Tmem126b	NA	NA	0.189817	0.00581797	6.193	8.30128	0.0365852	0.387181
Il1rl2	NA	NA	0.225096	0.0081985	6.18016	8.30128	0.036735	0.387612
Pgm3	NA	NA	0.130343	0.00274805	6.18228	8.30128	0.0367103	0.387612
Samd10	NA	NA	-0.211657	0.00724428	6.18403	8.30128	0.0366898	0.387612
Ap1ar	NA	NA	-0.146311	0.00346945	6.17009	8.30128	0.0368532	0.387727
Dpy30	NA	NA	0.233103	0.00881388	6.16493	8.30128	0.036914	0.387727
Fbxl21	NA	NA	-0.136499	0.00302285	6.16372	8.30128	0.0369282	0.387727
Mrpl15	NA	NA	0.131732	0.00281149	6.17228	8.30128	0.0368274	0.387727
Rab2b	NA	NA	0.127542	0.00264211	6.15677	8.30128	0.0370103	0.387727
Slc9b2	NA	NA	-0.196166	0.00624821	6.15876	8.30128	0.0369868	0.387727
Tlr4	NA	NA	0.265227	0.0113962	6.17273	8.30128	0.0368222	0.387727
Wfdc1	NA	NA	0.354043	0.0203362	6.16371	8.30128	0.0369283	0.387727
Zfp182	NA	NA	0.140238	0.0031943	6.15683	8.30128	0.0370095	0.387727
B3galnt1	NA	NA	0.154404	0.00387755	6.14835	8.30128	0.0371099	0.38833
P2ry2	NA	NA	-0.22755	0.00842352	6.14694	8.30128	0.0371267	0.38833
Chsy1	NA	NA	-0.153488	0.00384491	6.12721	8.30128	0.0373616	0.388938
Cxxc4	NA	NA	-0.215522	0.00757839	6.12921	8.30128	0.0373377	0.388938
Fgfbp3	NA	NA	-0.172045	0.00482154	6.139	8.30128	0.037221	0.388938
Hemk1	NA	NA	-0.169568	0.00468687	6.13488	8.30128	0.0372701	0.388938
Pank2	NA	NA	0.132991	0.00288495	6.13067	8.30128	0.0373203	0.388938
Slfn5	NA	NA	-0.226163	0.00834261	6.13113	8.30128	0.0373148	0.388938
4930503L19Rik	NA	NA	0.250218	0.0102263	6.12235	8.30128	0.0374198	0.388941
Mrc1	NA	NA	-0.25991	0.0110341	6.12226	8.30128	0.0374209	0.388941
Slc15a4	NA	NA	0.173243	0.00491276	6.10919	8.30128	0.037578	0.390267
Stk36	NA	NA	0.210517	0.00726411	6.10088	8.30128	0.0376783	0.390997
Zfp964	NA	NA	0.233501	0.00894038	6.09846	8.30128	0.0377075	0.390997
Cdkal1	NA	NA	0.161249	0.00426677	6.09392	8.30128	0.0377625	0.39104
Fam174a	NA	NA	-0.172908	0.00491449	6.08347	8.30128	0.0378894	0.39104
Mcur1	NA	NA	0.15885	0.00414724	6.08436	8.30128	0.0378786	0.39104
Pogk	NA	NA	-0.157296	0.0040612	6.09229	8.30128	0.0377822	0.39104
Polr3a	NA	NA	-0.133043	0.00290625	6.09052	8.30128	0.0378038	0.39104
Spi1	NA	NA	0.259186	0.0110412	6.0842	8.30128	0.0378805	0.39104
B3galt4	NA	NA	0.334467	0.0184106	6.07628	8.30128	0.0379771	0.391639
Gpr133	NA	NA	-0.13337	0.00293054	6.0697	8.30128	0.0380575	0.391856
Myh14	NA	NA	-0.213119	0.0074805	6.07172	8.30128	0.0380328	0.391856
Serpinb6a	NA	NA	0.139944	0.00322897	6.06519	8.30128	0.0381128	0.39186
Wwc2	NA	NA	-0.1703	0.00478204	6.06482	8.30128	0.0381173	0.39186
1110007C09Rik	NA	NA	-0.180315	0.00537394	6.05024	8.30128	0.0382967	0.392398
Klhl20	NA	NA	-0.203865	0.00686127	6.0573	8.30128	0.0382097	0.392398
Plp1	NA	NA	0.143753	0.00341976	6.0428	8.30128	0.0383887	0.392398
Rnf39	NA	NA	0.263009	0.0114433	6.04492	8.30128	0.0383624	0.392398
Ssh2	NA	NA	-0.147338	0.00359334	6.04128	8.30128	0.0384074	0.392398
Tmed8	NA	NA	-0.128107	0.0027138	6.04739	8.30128	0.0383319	0.392398
Trim16	NA	NA	-0.223195	0.00823688	6.04794	8.30128	0.0383251	0.392398
Zbtb5	NA	NA	-0.194715	0.00626994	6.04693	8.30128	0.0383376	0.392398
Dscam	NA	NA	-0.149894	0.00372935	6.02471	8.30128	0.0386133	0.392443
Kitl	NA	NA	-0.227239	0.00857171	6.02418	8.30128	0.03862	0.392443
Mif4gd	NA	NA	0.230326	0.00879551	6.03149	8.30128	0.0385289	0.392443
Nqo1	NA	NA	0.175684	0.00512057	6.02766	8.30128	0.0385766	0.392443
Nudt6	NA	NA	0.20564	0.00700698	6.03508	8.30128	0.0384844	0.392443
Stk26	NA	NA	0.148069	0.0036355	6.03065	8.30128	0.0385394	0.392443
Tmem191c	NA	NA	-0.207043	0.00711161	6.02774	8.30128	0.0385756	0.392443
Prmt3	NA	NA	0.138255	0.00318233	6.00645	8.30128	0.0388418	0.394394
Dnph1	NA	NA	-0.255921	0.0110004	5.9539	8.30128	0.039509	0.394537
Fes	NA	NA	0.157155	0.00413301	5.9757	8.30128	0.0392306	0.394537
Gfer	NA	NA	-0.212704	0.00756608	5.97971	8.30128	0.0391795	0.394537
Il11	NA	NA	-0.18368	0.00566076	5.96005	8.30128	0.0394302	0.394537
Lmcd1	NA	NA	0.184859	0.0057253	5.96876	8.30128	0.0393189	0.394537
Lrguk	NA	NA	-0.248842	0.0103469	5.98463	8.30128	0.0391171	0.394537
Mro	NA	NA	-0.241032	0.0097244	5.97431	8.30128	0.0392482	0.394537
Mrpl19	NA	NA	0.206091	0.00711939	5.96589	8.30128	0.0393556	0.394537
Plin3	NA	NA	0.333217	0.0186497	5.95362	8.30128	0.0395127	0.394537
Pmpca	NA	NA	-0.130067	0.00283768	5.96166	8.30128	0.0394096	0.394537
Prox1	NA	NA	-0.144951	0.00350422	5.99583	8.30128	0.0389755	0.394537
Prrx1	NA	NA	0.167158	0.0046916	5.95571	8.30128	0.0394859	0.394537
Rbm19	NA	NA	-0.168664	0.0047762	5.95607	8.30128	0.0394812	0.394537
Sh3d19	NA	NA	0.212422	0.00757689	5.95537	8.30128	0.0394902	0.394537
Slc9a9	NA	NA	0.126495	0.00267946	5.97168	8.30128	0.0392817	0.394537
Smim13	NA	NA	-0.133127	0.00296183	5.9837	8.30128	0.039129	0.394537
Tbrg4	NA	NA	-0.134591	0.00304267	5.95356	8.30128	0.0395135	0.394537
Tmem98	NA	NA	0.246168	0.0101577	5.96583	8.30128	0.0393564	0.394537
Txndc12	NA	NA	0.13553	0.00306188	5.99904	8.30128	0.0389351	0.394537
Uaca	NA	NA	-0.224414	0.00843652	5.96946	8.30128	0.03931	0.394537
Zfp677	NA	NA	0.182742	0.00557667	5.98829	8.30128	0.0390708	0.394537
Zfp819	NA	NA	0.236352	0.009321	5.99318	8.30128	0.039009	0.394537
Srrm4	NA	NA	-0.1486	0.00371252	5.94799	8.30128	0.039585	0.394952
Ift172	NA	NA	-0.128159	0.00276293	5.9447	8.30128	0.0396274	0.395077
Irak4	NA	NA	0.236542	0.00942376	5.93734	8.30128	0.0397223	0.395191
Plcxd3	NA	NA	0.152538	0.00391922	5.93685	8.30128	0.0397287	0.395191
Tbl2	NA	NA	-0.179119	0.00540089	5.94044	8.30128	0.0396824	0.395191
Exosc5	NA	NA	-0.169079	0.00482024	5.93073	8.30128	0.0398079	0.395383
Ly6a	NA	NA	-0.395199	0.0263252	5.9328	8.30128	0.039781	0.395383
Vamp8	NA	NA	0.201578	0.00685579	5.92693	8.30128	0.0398571	0.395574
Mfsd8	NA	NA	0.130769	0.0028905	5.91614	8.30128	0.0399974	0.396371
Oraov1	NA	NA	-0.181118	0.00554354	5.91747	8.30128	0.0399801	0.396371
Resp18	NA	NA	0.158953	0.00427304	5.91291	8.30128	0.0400395	0.396491
Snrnp25	NA	NA	-0.386123	0.0252301	5.90924	8.30128	0.0400875	0.396542
Stac	NA	NA	0.162854	0.00448916	5.90792	8.30128	0.0401048	0.396542
2810408M09Rik	NA	NA	-0.23994	0.00980391	5.87229	8.30128	0.0405743	0.396726
Arpc5l	NA	NA	0.125493	0.00267069	5.89679	8.30128	0.0402506	0.396726
C4b	NA	NA	0.177708	0.00537212	5.87856	8.30128	0.0404911	0.396726
Frmpd3	NA	NA	-0.33105	0.018655	5.8748	8.30128	0.0405409	0.396726
Gls2	NA	NA	0.187672	0.00599422	5.87582	8.30128	0.0405274	0.396726
Heyl	NA	NA	-0.207808	0.00734332	5.88076	8.30128	0.040462	0.396726
Il1r1	NA	NA	-0.197551	0.0066441	5.87385	8.30128	0.0405536	0.396726
Necab2	NA	NA	-0.150272	0.00382848	5.89831	8.30128	0.0402307	0.396726
Pus10	NA	NA	-0.284151	0.0137265	5.88221	8.30128	0.0404429	0.396726
Robo4	NA	NA	-0.259281	0.0113939	5.90024	8.30128	0.0402054	0.396726
Rrp1b	NA	NA	-0.213711	0.0077503	5.893	8.30128	0.0403005	0.396726
Vps13a	NA	NA	0.161372	0.00441928	5.89255	8.30128	0.0403065	0.396726
Zfp202	NA	NA	0.183757	0.00573233	5.89055	8.30128	0.0403327	0.396726
Zfp846	NA	NA	0.169084	0.00485556	5.88798	8.30128	0.0403666	0.396726
Zfyve16	NA	NA	0.197406	0.00662629	5.88097	8.30128	0.0404592	0.396726
Mthfsd	NA	NA	-0.121701	0.00252443	5.86708	8.30128	0.0406435	0.397109
Mmrn2	NA	NA	-0.148423	0.00376362	5.85325	8.30128	0.0408279	0.397603
Siglecf	NA	NA	0.182224	0.00566981	5.85658	8.30128	0.0407834	0.397603
Tm7sf2	NA	NA	0.233577	0.00931378	5.85778	8.30128	0.0407674	0.397603
Vav3	NA	NA	-0.272242	0.012659	5.85478	8.30128	0.0408075	0.397603
Vrk2	NA	NA	0.229437	0.00899543	5.852	8.30128	0.0408446	0.397603
9330159F19Rik	NA	NA	0.188757	0.00609247	5.84806	8.30128	0.0408975	0.397631
Emx1	NA	NA	-0.197472	0.00666944	5.84684	8.30128	0.0409138	0.397631
Supt7l	NA	NA	-0.171696	0.00504352	5.84504	8.30128	0.040938	0.397631
Chpf2	NA	NA	-0.126846	0.00275546	5.83931	8.30128	0.041015	0.398087
Sirt5	NA	NA	-0.243561	0.0101666	5.83499	8.30128	0.0410731	0.398358
Bivm	NA	NA	0.15056	0.00389755	5.81601	8.30128	0.04133	0.39909
Coprs	NA	NA	-0.163996	0.00461703	5.82511	8.30128	0.0412066	0.39909
Cyp4f15	NA	NA	0.137117	0.00323076	5.81935	8.30128	0.0412846	0.39909
Fbrs	NA	NA	-0.192845	0.00639365	5.81655	8.30128	0.0413226	0.39909
Nphs1	NA	NA	-0.159015	0.00434475	5.81986	8.30128	0.0412777	0.39909
Pdpr	NA	NA	-0.200619	0.00691375	5.82146	8.30128	0.0412561	0.39909
Dnase2a	NA	NA	-0.182242	0.00571649	5.80988	8.30128	0.0414133	0.39917
Flywch1	NA	NA	-0.128825	0.00285769	5.80743	8.30128	0.0414468	0.39917
Ndufb10	NA	NA	-0.133228	0.0030592	5.80208	8.30128	0.0415198	0.39917
Pde5a	NA	NA	-0.216982	0.00810953	5.80567	8.30128	0.0414707	0.39917
Trim41	NA	NA	-0.152614	0.00401419	5.80221	8.30128	0.041518	0.39917
Wdr62	NA	NA	0.129929	0.00290706	5.80706	8.30128	0.0414518	0.39917
2700062C07Rik	NA	NA	0.254025	0.0111278	5.79883	8.30128	0.0415642	0.399307
Klf8	NA	NA	0.278055	0.0133449	5.79356	8.30128	0.0416365	0.39971
Rras2	NA	NA	0.217526	0.00817717	5.78653	8.30128	0.041733	0.400346
Fgfrl1	NA	NA	0.192199	0.00638758	5.78315	8.30128	0.0417794	0.4005
Cltb	NA	NA	-0.138004	0.00331248	5.74949	8.30128	0.0422464	0.400651
Daam1	NA	NA	0.13544	0.0031837	5.76182	8.30128	0.0420746	0.400651
Dnajc5	NA	NA	-0.123952	0.00266848	5.75759	8.30128	0.0421334	0.400651
Epcam	NA	NA	0.221684	0.00854791	5.7492	8.30128	0.0422504	0.400651
Kazn	NA	NA	-0.172799	0.00517883	5.76566	8.30128	0.0420213	0.400651
Lipg	NA	NA	-0.218362	0.00826606	5.76842	8.30128	0.0419829	0.400651
Me2	NA	NA	0.207778	0.00747843	5.77284	8.30128	0.0419217	0.400651
Nnt	NA	NA	0.160197	0.00446099	5.7528	8.30128	0.0422002	0.400651
Prrc2b	NA	NA	-0.133416	0.00308117	5.77694	8.30128	0.0418651	0.400651
Scml4	NA	NA	0.231457	0.00930481	5.75749	8.30128	0.0421347	0.400651
St3gal1	NA	NA	0.234816	0.00955679	5.76956	8.30128	0.0419672	0.400651
Tgfb2	NA	NA	0.160024	0.00444538	5.76051	8.30128	0.0420928	0.400651
Tmem138	NA	NA	0.147452	0.00377989	5.75202	8.30128	0.042211	0.400651
Ubp1	NA	NA	-0.158314	0.00434677	5.76598	8.30128	0.0420169	0.400651
Usp10	NA	NA	-0.126771	0.00278143	5.77792	8.30128	0.0418516	0.400651
Klhl17	NA	NA	-0.184647	0.00593752	5.7422	8.30128	0.0423483	0.40129
Lin7a	NA	NA	-0.134803	0.00316662	5.7386	8.30128	0.0423987	0.40148
Asun	NA	NA	-0.175446	0.00537002	5.7321	8.30128	0.0424902	0.402057
Dazap2	NA	NA	0.117954	0.0024302	5.72513	8.30128	0.0425883	0.402698
Ankrd52	NA	NA	-0.148467	0.00385935	5.71147	8.30128	0.0427817	0.402754
Hmgcl	NA	NA	-0.139078	0.00338743	5.71012	8.30128	0.0428008	0.402754
Mpzl1	NA	NA	0.161633	0.00456964	5.71715	8.30128	0.0427012	0.402754
Mrm1	NA	NA	-0.191353	0.00640366	5.71796	8.30128	0.0426896	0.402754
Nom1	NA	NA	-0.131475	0.00302698	5.7105	8.30128	0.0427953	0.402754
Nufip1	NA	NA	0.156937	0.00431362	5.70962	8.30128	0.0428079	0.402754
Tmem19	NA	NA	-0.167739	0.0049262	5.71154	8.30128	0.0427807	0.402754
Cebpb	NA	NA	-0.212841	0.00794777	5.69985	8.30128	0.0429469	0.402765
Fam129a	NA	NA	-0.200099	0.00703384	5.69241	8.30128	0.0430532	0.402765
Kcnk1	NA	NA	-0.14924	0.00391092	5.69495	8.30128	0.0430169	0.402765
Kdelc1	NA	NA	0.159714	0.00447365	5.70199	8.30128	0.0429165	0.402765
Myh9	NA	NA	-0.161007	0.00455347	5.69306	8.30128	0.0430439	0.402765
Nab2	NA	NA	-0.180537	0.00572146	5.6967	8.30128	0.0429919	0.402765
Pcp4l1	NA	NA	-0.164806	0.00476843	5.69597	8.30128	0.0430023	0.402765
Vars	NA	NA	-0.13787	0.00333275	5.70345	8.30128	0.0428956	0.402765
Mob4	NA	NA	0.136073	0.00326027	5.67924	8.30128	0.0432421	0.40396
Pde7b	NA	NA	0.14414	0.0036581	5.67957	8.30128	0.0432374	0.40396
Hey1	NA	NA	-0.172395	0.00523937	5.67245	8.30128	0.0433399	0.404302
Plekho1	NA	NA	-0.177674	0.00556485	5.67274	8.30128	0.0433357	0.404302
Aqp9	NA	NA	0.186161	0.00611518	5.66721	8.30128	0.0434156	0.404721
Hipk2	NA	NA	0.127233	0.0028592	5.66183	8.30128	0.0434935	0.404876
Rad18	NA	NA	0.190475	0.0064058	5.66374	8.30128	0.0434658	0.404876
Grp	NA	NA	-0.234346	0.00971173	5.6548	8.30128	0.0435955	0.405445
Myo1g	NA	NA	0.162781	0.00468706	5.65339	8.30128	0.043616	0.405445
Dgcr14	NA	NA	-0.18445	0.00602269	5.64896	8.30128	0.0436805	0.405758
Mgat1	NA	NA	0.15405	0.00420459	5.64417	8.30128	0.0437504	0.406121
Crcp	NA	NA	-0.330646	0.0194047	5.63403	8.30128	0.0438987	0.406926
Pxdc1	NA	NA	-0.148423	0.00390905	5.6355	8.30128	0.0438771	0.406926
Tlr2	NA	NA	0.153469	0.00418214	5.63172	8.30128	0.0439326	0.406954
Tmem25	NA	NA	-0.132449	0.00311855	5.62528	8.30128	0.0440273	0.407545
Abhd5	NA	NA	0.199183	0.00711183	5.57857	8.30128	0.0447215	0.4077
Ccar1	NA	NA	0.123834	0.00275077	5.57471	8.30128	0.0447794	0.4077
Cenpo	NA	NA	-0.225043	0.00904819	5.59719	8.30128	0.0444431	0.4077
Dnttip1	NA	NA	-0.143402	0.00367024	5.60298	8.30128	0.044357	0.4077
Elovl5	NA	NA	0.157648	0.00444191	5.59506	8.30128	0.0444748	0.4077
H2afx	NA	NA	-0.144308	0.00371268	5.60911	8.30128	0.0442659	0.4077
Hcrtr2	NA	NA	0.206119	0.00762365	5.57277	8.30128	0.0448086	0.4077
Hfe	NA	NA	-0.200171	0.00719383	5.56985	8.30128	0.0448526	0.4077
Ier3ip1	NA	NA	0.133931	0.00319944	5.60648	8.30128	0.044305	0.4077
Mamdc2	NA	NA	0.13256	0.00313974	5.59671	8.30128	0.0444503	0.4077
Nop10	NA	NA	0.219849	0.00862902	5.60127	8.30128	0.0443824	0.4077
Polr2k	NA	NA	0.145534	0.00377747	5.60698	8.30128	0.0442975	0.4077
Ppwd1	NA	NA	0.202244	0.00728824	5.61215	8.30128	0.044221	0.4077
Rbm5	NA	NA	0.149723	0.00402593	5.56817	8.30128	0.0448779	0.4077
Sat2	NA	NA	-0.144703	0.00375675	5.57371	8.30128	0.0447945	0.4077
Setdb2	NA	NA	-0.193476	0.00666391	5.61725	8.30128	0.0441456	0.4077
Sgce	NA	NA	0.148595	0.00395139	5.58807	8.30128	0.0445792	0.4077
Slc13a4	NA	NA	-0.168831	0.00509362	5.59602	8.30128	0.0444605	0.4077
Slc6a7	NA	NA	-0.155075	0.00431686	5.57078	8.30128	0.0448386	0.4077
Tead3	NA	NA	-0.200418	0.00716186	5.6085	8.30128	0.0442751	0.4077
Ten1	NA	NA	0.132518	0.00315212	5.57123	8.30128	0.0448319	0.4077
Tma16	NA	NA	0.213578	0.00816509	5.58669	8.30128	0.0445999	0.4077
Tmem263	NA	NA	-0.152584	0.00417092	5.58194	8.30128	0.044671	0.4077
Ube2l6	NA	NA	0.177002	0.00562496	5.56976	8.30128	0.044854	0.4077
Unkl	NA	NA	-0.120122	0.00258755	5.57641	8.30128	0.0447539	0.4077
Utp11l	NA	NA	0.16639	0.00493945	5.60502	8.30128	0.0443266	0.4077
Vamp5	NA	NA	0.254724	0.0116241	5.58188	8.30128	0.0446719	0.4077
Cog3	NA	NA	0.129467	0.00301414	5.56099	8.30128	0.0449863	0.407749
Cul9	NA	NA	-0.164434	0.00486782	5.55457	8.30128	0.0450836	0.407749
Ehbp1l1	NA	NA	-0.216057	0.00839768	5.55878	8.30128	0.0450199	0.407749
Gstt1	NA	NA	-0.167791	0.00507138	5.55148	8.30128	0.0451304	0.407749
Ldhd	NA	NA	-0.155654	0.00436368	5.55223	8.30128	0.045119	0.407749
Ret	NA	NA	-0.157857	0.00448172	5.56014	8.30128	0.0449992	0.407749
Ube2f	NA	NA	0.188602	0.00639317	5.56387	8.30128	0.0449429	0.407749
Zfp688	NA	NA	-0.132554	0.00316224	5.55637	8.30128	0.0450564	0.407749
Cisd3	NA	NA	-0.165816	0.00496465	5.53816	8.30128	0.0453333	0.408712
Gng2	NA	NA	-0.1278	0.00295111	5.53451	8.30128	0.045389	0.408712
Gpr34	NA	NA	0.259312	0.0121501	5.53433	8.30128	0.0453918	0.408712
Nek7	NA	NA	0.170088	0.00522244	5.53951	8.30128	0.0453126	0.408712
Plk3	NA	NA	0.148323	0.00396994	5.54157	8.30128	0.0452813	0.408712
Kank1	NA	NA	-0.120992	0.0026467	5.53106	8.30128	0.0454419	0.408884
Mfsd3	NA	NA	0.197674	0.00707194	5.52535	8.30128	0.0455294	0.409393
Alox5	NA	NA	0.16872	0.00516163	5.51503	8.30128	0.0456883	0.409726
Crh	NA	NA	0.219278	0.00874631	5.49749	8.30128	0.0459598	0.409726
Dab1	NA	NA	0.124487	0.0028205	5.49444	8.30128	0.0460071	0.409726
Helq	NA	NA	-0.148941	0.00403935	5.49185	8.30128	0.0460475	0.409726
Man2a1	NA	NA	0.12554	0.00286704	5.49706	8.30128	0.0459664	0.409726
Nhp2l1	NA	NA	0.143026	0.00371261	5.50997	8.30128	0.0457664	0.409726
Pcdhb5	NA	NA	-0.204182	0.0075698	5.50744	8.30128	0.0458056	0.409726
Pomt1	NA	NA	0.165824	0.00499333	5.50683	8.30128	0.045815	0.409726
Rnmtl1	NA	NA	-0.157309	0.00448577	5.51657	8.30128	0.0456644	0.409726
Setd1a	NA	NA	-0.132029	0.00316407	5.50925	8.30128	0.0457775	0.409726
Siae	NA	NA	0.135931	0.00335262	5.51128	8.30128	0.0457461	0.409726
Slc39a4	NA	NA	-0.168115	0.00514301	5.49533	8.30128	0.0459933	0.409726
Sowahb	NA	NA	0.146465	0.00390142	5.49851	8.30128	0.0459439	0.409726
Trpm3	NA	NA	-0.12917	0.00303869	5.49085	8.30128	0.0460631	0.409726
Wdr17	NA	NA	0.145136	0.00381781	5.51745	8.30128	0.0456509	0.409726
Zap70	NA	NA	-0.22633	0.00930943	5.50253	8.30128	0.0458816	0.409726
Baz2a	NA	NA	-0.210187	0.00804951	5.48836	8.30128	0.046102	0.409795
L3mbtl3	NA	NA	0.135274	0.00333714	5.48348	8.30128	0.0461781	0.410196
Lrrc16b	NA	NA	-0.130799	0.00312163	5.48056	8.30128	0.0462238	0.410325
Mrpl42	NA	NA	0.127413	0.00296514	5.47499	8.30128	0.046311	0.410824
Cidea	NA	NA	0.321139	0.0188705	5.46516	8.30128	0.0464656	0.411162
Grap	NA	NA	0.182275	0.00607844	5.46592	8.30128	0.0464536	0.411162
Pkn1	NA	NA	-0.184988	0.00626219	5.46464	8.30128	0.0464737	0.411162
Pmm2	NA	NA	-0.141272	0.00364921	5.46904	8.30128	0.0464045	0.411162
Eno4	NA	NA	0.214262	0.0084065	5.46104	8.30128	0.0465307	0.41139
1110008F13Rik	NA	NA	0.187746	0.00649805	5.42446	8.30128	0.0471126	0.412444
Chd2	NA	NA	-0.129178	0.00306742	5.44009	8.30128	0.0468627	0.412444
Cib1	NA	NA	0.166098	0.00507785	5.43312	8.30128	0.0469739	0.412444
Dnajc18	NA	NA	0.124791	0.00287159	5.42302	8.30128	0.0471355	0.412444
Dnajc28	NA	NA	-0.190772	0.00667596	5.45148	8.30128	0.0466817	0.412444
Eapp	NA	NA	0.128577	0.00303762	5.44247	8.30128	0.0468249	0.412444
Hectd3	NA	NA	-0.148614	0.00405796	5.44264	8.30128	0.0468222	0.412444
Icosl	NA	NA	0.184792	0.00629377	5.42571	8.30128	0.0470924	0.412444
Kcnj14	NA	NA	-0.183872	0.00623539	5.42213	8.30128	0.0471499	0.412444
Lrrc14	NA	NA	-0.14054	0.00363289	5.43686	8.30128	0.0469142	0.412444
Slc4a7	NA	NA	0.143479	0.00379295	5.42749	8.30128	0.047064	0.412444
Tfdp1	NA	NA	0.110419	0.00224075	5.44118	8.30128	0.0468454	0.412444
Tmem60	NA	NA	0.154646	0.00440497	5.42921	8.30128	0.0470364	0.412444
Toe1	NA	NA	0.19031	0.00667375	5.42692	8.30128	0.047073	0.412444
Traf3ip1	NA	NA	-0.149382	0.00410426	5.43702	8.30128	0.0469117	0.412444
Zfp329	NA	NA	0.176348	0.00570775	5.44849	8.30128	0.0467293	0.412444
Mtss1	NA	NA	-0.12524	0.00289575	5.41659	8.30128	0.0472389	0.412676
Timm21	NA	NA	-0.136936	0.00346066	5.41847	8.30128	0.0472087	0.412676
Mdk	NA	NA	-0.185007	0.0063225	5.4136	8.30128	0.0472871	0.412824
Gtse1	NA	NA	-0.198289	0.00727845	5.40202	8.30128	0.047474	0.414181
Dnajb2	NA	NA	-0.139628	0.00361385	5.39481	8.30128	0.047591	0.414304
Eif2s1	NA	NA	0.123368	0.00282192	5.39342	8.30128	0.0476136	0.414304
Elf5	NA	NA	0.313127	0.0181787	5.39359	8.30128	0.0476108	0.414304
Mta2	NA	NA	-0.12545	0.00291601	5.39703	8.30128	0.047555	0.414304
Trim13	NA	NA	0.16971	0.00534232	5.39119	8.30128	0.0476497	0.414345
Gm5617	NA	NA	0.404559	0.0303937	5.38494	8.30128	0.0477517	0.414413
Loxl1	NA	NA	0.126483	0.0029698	5.38685	8.30128	0.0477204	0.414413
Zfp1	NA	NA	0.185417	0.0063834	5.38575	8.30128	0.0477384	0.414413
Mpc1	NA	NA	0.121999	0.00276531	5.38234	8.30128	0.0477941	0.414508
Ankrd54	NA	NA	0.121688	0.00275303	5.37877	8.30128	0.0478524	0.414742
Ankrd24	NA	NA	0.174631	0.00568269	5.36647	8.30128	0.048054	0.414882
Gnl1	NA	NA	-0.121174	0.00273738	5.36391	8.30128	0.0480961	0.414882
Kcnj16	NA	NA	0.148009	0.00407963	5.36973	8.30128	0.0480004	0.414882
Nck2	NA	NA	-0.132302	0.00325866	5.37149	8.30128	0.0479717	0.414882
Rbms3	NA	NA	-0.152819	0.00434883	5.37012	8.30128	0.047994	0.414882
Rexo1	NA	NA	-0.138849	0.00358963	5.37073	8.30128	0.0479841	0.414882
Sema3d	NA	NA	0.122905	0.00281691	5.36246	8.30128	0.0481201	0.414882
Zfp707	NA	NA	-0.138366	0.00356854	5.36498	8.30128	0.0480786	0.414882
Gper1	NA	NA	0.171566	0.00549153	5.36007	8.30128	0.0481593	0.41495
Fam19a1	NA	NA	-0.168934	0.00532676	5.35762	8.30128	0.0481997	0.415027
Asl	NA	NA	0.134342	0.00337674	5.34477	8.30128	0.0484124	0.415684
Bcl9l	NA	NA	-0.130702	0.00319475	5.34719	8.30128	0.0483723	0.415684
Brd2	NA	NA	-0.115468	0.00251004	5.31184	8.30128	0.0489629	0.415684
Calr3	NA	NA	-0.304235	0.0174536	5.30314	8.30128	0.0491097	0.415684
Cd24a	NA	NA	0.192593	0.00698596	5.30949	8.30128	0.0490025	0.415684
Cd44	NA	NA	0.206717	0.00806118	5.30096	8.30128	0.0491465	0.415684
Cdh9	NA	NA	0.140031	0.00369757	5.30312	8.30128	0.04911	0.415684
Clec3b	NA	NA	0.171908	0.0055932	5.28361	8.30128	0.0494412	0.415684
Clic5	NA	NA	-0.164741	0.00513061	5.28974	8.30128	0.0493367	0.415684
Cnpy4	NA	NA	0.183233	0.00633762	5.29763	8.30128	0.0492028	0.415684
Csrnp2	NA	NA	-0.142598	0.00383768	5.29855	8.30128	0.0491873	0.415684
Dido1	NA	NA	-0.139545	0.00368316	5.287	8.30128	0.0493833	0.415684
Foxp2	NA	NA	0.153407	0.00444863	5.2901	8.30128	0.0493307	0.415684
Galnt7	NA	NA	0.274754	0.014265	5.29196	8.30128	0.049299	0.415684
Gdpd1	NA	NA	0.120043	0.00271792	5.30192	8.30128	0.0491303	0.415684
Hrasls	NA	NA	0.26391	0.0130822	5.32392	8.30128	0.0487601	0.415684
Ints9	NA	NA	-0.149479	0.00422134	5.29307	8.30128	0.0492801	0.415684
Jakmip3	NA	NA	-0.119948	0.00269479	5.33904	8.30128	0.0485078	0.415684
Lypla1	NA	NA	0.130405	0.00321076	5.29639	8.30128	0.0492238	0.415684
Msl3l2	NA	NA	-0.213287	0.0085091	5.34621	8.30128	0.0483886	0.415684
Mycbpap	NA	NA	0.17638	0.00585824	5.31045	8.30128	0.0489863	0.415684
Mylip	NA	NA	0.125073	0.00292836	5.34199	8.30128	0.0484586	0.415684
Pdia4	NA	NA	0.123954	0.0029	5.29811	8.30128	0.0491947	0.415684
Phkg1	NA	NA	0.136257	0.0034876	5.32344	8.30128	0.0487682	0.415684
Pnoc	NA	NA	-0.217691	0.00891065	5.31827	8.30128	0.0488548	0.415684
Ppp1r2	NA	NA	-0.152313	0.00435806	5.32332	8.30128	0.0487701	0.415684
Rps6ka6	NA	NA	0.150702	0.00426033	5.33086	8.30128	0.048644	0.415684
Rtp4	NA	NA	0.253754	0.012154	5.29793	8.30128	0.0491978	0.415684
Serpine1	NA	NA	-0.206403	0.00803066	5.30495	8.30128	0.049079	0.415684
She	NA	NA	-0.13571	0.00345015	5.3381	8.30128	0.0485234	0.415684
Sult5a1	NA	NA	0.277077	0.0144192	5.32426	8.30128	0.0487543	0.415684
Tada3	NA	NA	-0.128691	0.00309987	5.34263	8.30128	0.0484479	0.415684
Timeless	NA	NA	0.111414	0.00233293	5.32081	8.30128	0.0488121	0.415684
Tmem245	NA	NA	0.117036	0.00259119	5.28614	8.30128	0.049398	0.415684
Wdr83	NA	NA	-0.141579	0.00376498	5.32399	8.30128	0.0487588	0.415684
Wdr83os	NA	NA	0.129783	0.00318404	5.29001	8.30128	0.0493322	0.415684
Zfp286	NA	NA	-0.24111	0.0110022	5.28386	8.30128	0.0494369	0.415684
Chordc1	NA	NA	0.136445	0.00353281	5.26984	8.30128	0.0496765	0.416002
Eif5b	NA	NA	-0.111989	0.00237977	5.27009	8.30128	0.0496723	0.416002
Fli1	NA	NA	-0.19629	0.00731323	5.26849	8.30128	0.0496996	0.416002
Heg1	NA	NA	-0.143028	0.00387485	5.27948	8.30128	0.0495116	0.416002
Lca5	NA	NA	-0.181766	0.0062644	5.27407	8.30128	0.049604	0.416002
Tcf19	NA	NA	-0.154638	0.00453761	5.26993	8.30128	0.049675	0.416002
Tns1	NA	NA	-0.14647	0.00406786	5.27389	8.30128	0.0496072	0.416002
Ccdc80	NA	NA	0.155718	0.00461626	5.25278	8.30128	0.0499701	0.417472
Nme3	NA	NA	0.208945	0.00831015	5.2536	8.30128	0.049956	0.417472
Zfp597	NA	NA	-0.261477	0.0130157	5.25291	8.30128	0.0499679	0.417472
Zbtb22	NA	NA	-0.235476	0.010562	5.24982	8.30128	0.0500213	0.417635
Zfp263	NA	NA	-0.188415	0.00676536	5.24734	8.30128	0.0500642	0.417729
Eif1a	NA	NA	-0.140133	0.00374386	5.24519	8.30128	0.0501015	0.417776
Synm	NA	NA	-0.140692	0.00377756	5.23998	8.30128	0.0501919	0.418266
Gtf2a1	NA	NA	0.143013	0.00390642	5.23565	8.30128	0.0502672	0.418629
Nob1	NA	NA	-0.14	0.00374514	5.23342	8.30128	0.050306	0.418688
Fam53c	NA	NA	-0.127724	0.00312008	5.22849	8.30128	0.0503921	0.418876
Ovca2	NA	NA	-0.153882	0.00452819	5.22936	8.30128	0.0503768	0.418876
Ric3	NA	NA	-0.119862	0.00274899	5.2262	8.30128	0.050432	0.418944
Atp2c1	NA	NA	0.118091	0.00267964	5.20422	8.30128	0.0508181	0.420071
Cd180	NA	NA	0.144014	0.00397946	5.21177	8.30128	0.050685	0.420071
Cd93	NA	NA	-0.168442	0.00544991	5.20607	8.30128	0.0507855	0.420071
Igfbp2	NA	NA	-0.145331	0.00405928	5.20313	8.30128	0.0508374	0.420071
Lemd3	NA	NA	-0.121899	0.00285388	5.20676	8.30128	0.0507733	0.420071
Mctp1	NA	NA	0.162135	0.0050567	5.19858	8.30128	0.0509177	0.420071
Pdcd5	NA	NA	0.140046	0.00377024	5.202	8.30128	0.0508573	0.420071
Spata5l1	NA	NA	-0.191673	0.00705387	5.20831	8.30128	0.050746	0.420071
Tmem41a	NA	NA	-0.193253	0.00718132	5.20056	8.30128	0.0508827	0.420071
Ube2s	NA	NA	-0.1487	0.0042442	5.20982	8.30128	0.0507193	0.420071
Wdr55	NA	NA	0.116697	0.0026195	5.19877	8.30128	0.0509144	0.420071
Hexim1	NA	NA	-0.126549	0.00308328	5.19405	8.30128	0.050998	0.420208
Kif3b	NA	NA	-0.12911	0.00320888	5.19475	8.30128	0.0509855	0.420208
Steap2	NA	NA	0.113003	0.00245967	5.1916	8.30128	0.0510414	0.420304
Arl13b	NA	NA	0.187029	0.00676126	5.17357	8.30128	0.0513627	0.420327
Brox	NA	NA	0.124797	0.00300979	5.17456	8.30128	0.051345	0.420327
Eid1	NA	NA	-0.200938	0.00779092	5.18244	8.30128	0.0512043	0.420327
Emc6	NA	NA	-0.14596	0.0041175	5.17409	8.30128	0.0513533	0.420327
Fa2h	NA	NA	0.146294	0.00413561	5.17503	8.30128	0.0513365	0.420327
Invs	NA	NA	-0.175973	0.00597728	5.18072	8.30128	0.0512349	0.420327
Mfap4	NA	NA	-0.244909	0.0115813	5.17906	8.30128	0.0512645	0.420327
Plod2	NA	NA	0.171248	0.00565287	5.18782	8.30128	0.0511085	0.420327
Scube1	NA	NA	-0.115682	0.00257938	5.18817	8.30128	0.0511023	0.420327
Snrpd1	NA	NA	0.138492	0.00370086	5.18257	8.30128	0.051202	0.420327
Abhd6	NA	NA	0.11729	0.00266732	5.15757	8.30128	0.0516498	0.421892
Cd83	NA	NA	0.117482	0.00267524	5.15914	8.30128	0.0516216	0.421892
Ssbp2	NA	NA	-0.120051	0.00279311	5.15994	8.30128	0.0516072	0.421892
1700030K09Rik	NA	NA	0.186335	0.00673436	5.15578	8.30128	0.0516821	0.421895
Churc1	NA	NA	0.155025	0.00466722	5.14926	8.30128	0.0517998	0.422365
Wnt5b	NA	NA	0.148646	0.00429122	5.14905	8.30128	0.0518037	0.422365
C1qtnf7	NA	NA	0.145751	0.00413125	5.14208	8.30128	0.0519298	0.422832
Nt5dc2	NA	NA	0.187351	0.00683015	5.13902	8.30128	0.0519854	0.422832
Txndc11	NA	NA	0.11961	0.00278403	5.13882	8.30128	0.0519891	0.422832
Xk	NA	NA	0.130938	0.00333316	5.1437	8.30128	0.0519005	0.422832
Chd4	NA	NA	-0.125249	0.00305425	5.13625	8.30128	0.0520358	0.422951
Amt	NA	NA	-0.115741	0.00261417	5.12439	8.30128	0.0522521	0.423755
Eif5a2	NA	NA	0.195091	0.00745187	5.10751	8.30128	0.0525618	0.423755
Esd	NA	NA	0.130574	0.00332414	5.12902	8.30128	0.0521674	0.423755
Fam110a	NA	NA	0.188973	0.00699408	5.10587	8.30128	0.052592	0.423755
Fam163a	NA	NA	0.272527	0.0144932	5.12453	8.30128	0.0522495	0.423755
Fbxl12	NA	NA	0.141756	0.00392837	5.11531	8.30128	0.0524184	0.423755
Glcci1	NA	NA	-0.161222	0.0050731	5.12358	8.30128	0.0522668	0.423755
Gpr108	NA	NA	0.126087	0.00310784	5.11541	8.30128	0.0524166	0.423755
Gss	NA	NA	0.175306	0.00602473	5.10103	8.30128	0.0526813	0.423755
Ict1	NA	NA	-0.164948	0.00533918	5.09587	8.30128	0.0527768	0.423755
Lsm6	NA	NA	-0.217384	0.00924204	5.11315	8.30128	0.0524581	0.423755
Parn	NA	NA	-0.182983	0.00656689	5.09875	8.30128	0.0527234	0.423755
Rpl38	NA	NA	0.163903	0.00525228	5.11478	8.30128	0.0524281	0.423755
Scyl3	NA	NA	0.144701	0.00410852	5.09632	8.30128	0.0527685	0.423755
Spryd7	NA	NA	0.139815	0.00382442	5.11143	8.30128	0.0524896	0.423755
Ssr4	NA	NA	0.136329	0.00364474	5.09926	8.30128	0.052714	0.423755
Tiparp	NA	NA	0.134666	0.00354886	5.11008	8.30128	0.0525145	0.423755
Trpm7	NA	NA	0.111326	0.00242543	5.10982	8.30128	0.0525193	0.423755
Txndc17	NA	NA	-0.118817	0.00277012	5.09632	8.30128	0.0527684	0.423755
Ube2d3	NA	NA	0.231975	0.0105339	5.10848	8.30128	0.052544	0.423755
Ppm1b	NA	NA	0.126805	0.00315714	5.09306	8.30128	0.0528288	0.423915
Abcf1	NA	NA	-0.116751	0.00267959	5.08689	8.30128	0.0529433	0.423932
Aph1a	NA	NA	0.13348	0.00350939	5.07693	8.30128	0.053129	0.423932
Cd33	NA	NA	0.271894	0.0145468	5.08199	8.30128	0.0530346	0.423932
Ist1	NA	NA	-0.110216	0.00238887	5.08508	8.30128	0.0529771	0.423932
Itgb1bp1	NA	NA	0.136868	0.00368759	5.07997	8.30128	0.0530721	0.423932
Kansl2	NA	NA	-0.134854	0.00358412	5.07397	8.30128	0.0531842	0.423932
Kdsr	NA	NA	0.157687	0.004897	5.07763	8.30128	0.0531159	0.423932
Mbd1	NA	NA	0.205996	0.00833766	5.08948	8.30128	0.0528953	0.423932
Phka2	NA	NA	0.126442	0.00314938	5.07642	8.30128	0.0531383	0.423932
Plekha5	NA	NA	-0.120762	0.00287401	5.07427	8.30128	0.0531786	0.423932
Thpo	NA	NA	-0.26792	0.014146	5.07427	8.30128	0.0531785	0.423932
Arl4d	NA	NA	-0.197265	0.00767779	5.06832	8.30128	0.05329	0.424178
Cmc1	NA	NA	-0.145851	0.00421043	5.05236	8.30128	0.0535901	0.424178
Iqcc	NA	NA	0.121408	0.00291846	5.05057	8.30128	0.0536241	0.424178
Lsm11	NA	NA	-0.23129	0.0105886	5.05211	8.30128	0.0535949	0.424178
Neto2	NA	NA	0.135239	0.00361669	5.05697	8.30128	0.0535032	0.424178
Pdcl3	NA	NA	0.17955	0.00637722	5.0552	8.30128	0.0535366	0.424178
Rhof	NA	NA	-0.118961	0.0027992	5.05565	8.30128	0.0535281	0.424178
Slamf9	NA	NA	0.287657	0.0163851	5.05011	8.30128	0.0536328	0.424178
Slc25a19	NA	NA	-0.124098	0.00304947	5.0502	8.30128	0.0536311	0.424178
Spata2l	NA	NA	-0.180929	0.00647932	5.05226	8.30128	0.053592	0.424178
Tm9sf2	NA	NA	0.110682	0.00242469	5.05238	8.30128	0.0535898	0.424178
Usp33	NA	NA	0.11137	0.00244899	5.06463	8.30128	0.0533593	0.424178
Vat1	NA	NA	-0.137196	0.00372405	5.05438	8.30128	0.053552	0.424178
Dusp23	NA	NA	0.21647	0.00928593	5.04626	8.30128	0.0537056	0.424499
Mid2	NA	NA	-0.122774	0.00298824	5.04427	8.30128	0.0537431	0.424542
Doc2a	NA	NA	-0.238069	0.0112461	5.0397	8.30128	0.05383	0.424973
Cwf19l1	NA	NA	0.132551	0.00348995	5.03439	8.30128	0.0539308	0.425515
Adrbk2	NA	NA	0.147751	0.00433947	5.03066	8.30128	0.0540019	0.425821
Clk2	NA	NA	-0.158388	0.0049947	5.02269	8.30128	0.054154	0.42617
Gpr68	NA	NA	-0.246778	0.0121327	5.01945	8.30128	0.0542161	0.42617
Rnf168	NA	NA	0.136739	0.0037244	5.02029	8.30128	0.0542	0.42617
Tdrd7	NA	NA	0.111518	0.00247679	5.02108	8.30128	0.0541849	0.42617
Xkr8	NA	NA	-0.177387	0.00626504	5.02251	8.30128	0.0541575	0.42617
Zfp92	NA	NA	-0.159242	0.0050532	5.01821	8.30128	0.0542399	0.42617
Acot1	NA	NA	0.151816	0.004605	5.00499	8.30128	0.0544941	0.427913
Chn2	NA	NA	0.161212	0.00519979	4.99812	8.30128	0.0546267	0.4287
Oasl2	NA	NA	-0.14831	0.0044028	4.99591	8.30128	0.0546695	0.42878
1810011O10Rik	NA	NA	0.181942	0.00669047	4.94777	8.30128	0.0556118	0.428904
Abhd12	NA	NA	0.110341	0.002444	4.98161	8.30128	0.0549473	0.428904
Adam10	NA	NA	0.12972	0.00338604	4.96959	8.30128	0.0551823	0.428904
Aifm2	NA	NA	-0.176451	0.0062662	4.96874	8.30128	0.0551988	0.428904
Cachd1	NA	NA	0.109235	0.00240242	4.96679	8.30128	0.0552372	0.428904
Ccdc177	NA	NA	-0.157406	0.00501054	4.94489	8.30128	0.0556689	0.428904
Ccdc85b	NA	NA	-0.204831	0.00842263	4.98132	8.30128	0.054953	0.428904
Cyb561a3	NA	NA	-0.217175	0.00949593	4.96687	8.30128	0.0552356	0.428904
Dcun1d1	NA	NA	0.150262	0.00457324	4.93715	8.30128	0.0558226	0.428904
Dnajc24	NA	NA	-0.163381	0.00539971	4.94351	8.30128	0.0556962	0.428904
Dtwd2	NA	NA	0.203195	0.00829015	4.98041	8.30128	0.0549707	0.428904
Etnk2	NA	NA	0.121071	0.00294417	4.97873	8.30128	0.0550034	0.428904
Fam129b	NA	NA	-0.132745	0.00354143	4.97577	8.30128	0.0550613	0.428904
Fam195b	NA	NA	-0.124088	0.00311534	4.94256	8.30128	0.055715	0.428904
Fam89b	NA	NA	-0.131907	0.00350156	4.96909	8.30128	0.055192	0.428904
Grasp	NA	NA	-0.12064	0.00292347	4.97833	8.30128	0.0550113	0.428904
Hmces	NA	NA	0.191787	0.00741424	4.96102	8.30128	0.0553503	0.428904
Lck	NA	NA	0.209403	0.00886008	4.94914	8.30128	0.0555848	0.428904
Lrrc51	NA	NA	0.386827	0.0303065	4.9374	8.30128	0.0558175	0.428904
Mib2	NA	NA	-0.121398	0.00296817	4.96515	8.30128	0.0552693	0.428904
Msi2	NA	NA	-0.129288	0.00336847	4.96232	8.30128	0.0553249	0.428904
Oasl1	NA	NA	0.19923	0.00802548	4.9458	8.30128	0.0556508	0.428904
Rap2b	NA	NA	-0.121236	0.00296144	4.96319	8.30128	0.0553078	0.428904
Rars2	NA	NA	0.109118	0.00241148	4.93748	8.30128	0.0558158	0.428904
Rcan2	NA	NA	-0.125508	0.00317489	4.96152	8.30128	0.0553406	0.428904
Scamp3	NA	NA	-0.112159	0.00252619	4.97971	8.30128	0.0549843	0.428904
Slc44a2	NA	NA	-0.168201	0.00571444	4.95092	8.30128	0.0555496	0.428904
Snrpe	NA	NA	0.180304	0.00652829	4.97982	8.30128	0.0549823	0.428904
Suv39h1	NA	NA	-0.160089	0.00513455	4.99136	8.30128	0.0547576	0.428904
Tmem108	NA	NA	-0.168906	0.00576913	4.94514	8.30128	0.0556639	0.428904
Tmem161a	NA	NA	0.20078	0.00813777	4.95374	8.30128	0.0554938	0.428904
Tmem206	NA	NA	0.145222	0.00426756	4.94183	8.30128	0.0557295	0.428904
Vegfa	NA	NA	0.139141	0.00389579	4.96953	8.30128	0.0551833	0.428904
Zfp747	NA	NA	0.195238	0.00769574	4.95311	8.30128	0.0555062	0.428904
Zkscan5	NA	NA	-0.136144	0.00373707	4.95985	8.30128	0.0553734	0.428904
Bves	NA	NA	0.151489	0.00465539	4.92951	8.30128	0.0559745	0.429322
Tmem219	NA	NA	-0.154011	0.00481082	4.93042	8.30128	0.0559565	0.429322
Uty	NA	NA	0.116945	0.00277425	4.92968	8.30128	0.0559712	0.429322
Nek9	NA	NA	0.126927	0.00327044	4.92607	8.30128	0.0560432	0.4296
Agpat6	NA	NA	-0.112403	0.00256763	4.9207	8.30128	0.0561508	0.429773
Bbs7	NA	NA	0.149241	0.00452845	4.91844	8.30128	0.056196	0.429773
Gatsl3	NA	NA	0.257994	0.0135295	4.91969	8.30128	0.0561711	0.429773
Neurod1	NA	NA	-0.154554	0.0048546	4.92046	8.30128	0.0561556	0.429773
Slc44a5	NA	NA	0.135907	0.00375766	4.91545	8.30128	0.056256	0.429982
Arid3b	NA	NA	-0.153557	0.00480463	4.90769	8.30128	0.0564122	0.430927
Sh2b2	NA	NA	-0.173262	0.00612437	4.90168	8.30128	0.0565334	0.431353
Tnpo1	NA	NA	0.123478	0.00310971	4.90297	8.30128	0.0565074	0.431353
Imp3	NA	NA	0.169621	0.00587973	4.89329	8.30128	0.0567033	0.431495
Lgr5	NA	NA	0.199431	0.00812156	4.89719	8.30128	0.0566242	0.431495
Pcdha1	NA	NA	-0.122158	0.003051	4.89108	8.30128	0.0567482	0.431495
Rbm25	NA	NA	-0.175545	0.00629928	4.89202	8.30128	0.0567289	0.431495
Rora	NA	NA	0.108655	0.00241332	4.89201	8.30128	0.0567292	0.431495
Tspan4	NA	NA	0.208334	0.00886572	4.89559	8.30128	0.0566566	0.431495
Amer2	NA	NA	-0.140007	0.00401055	4.88761	8.30128	0.0568186	0.431534
Mre11a	NA	NA	0.152908	0.00478245	4.88892	8.30128	0.056792	0.431534
Ccdc97	NA	NA	-0.156565	0.00501697	4.88595	8.30128	0.0568524	0.431542
Acy3	NA	NA	-0.244918	0.0122887	4.8813	8.30128	0.0569472	0.431627
Gpr176	NA	NA	-0.140811	0.00406523	4.87738	8.30128	0.0570271	0.431627
Ifit1	NA	NA	0.271113	0.0150597	4.88073	8.30128	0.0569588	0.431627
Mpp6	NA	NA	0.135297	0.00375296	4.87757	8.30128	0.0570233	0.431627
Ndufs4	NA	NA	0.122173	0.00305873	4.87991	8.30128	0.0569755	0.431627
Mitf	NA	NA	-0.132951	0.00362707	4.87336	8.30128	0.0571093	0.432002
Col11a1	NA	NA	-0.142976	0.00419722	4.87041	8.30128	0.0571698	0.432212
Pcdhgb7	NA	NA	0.127982	0.00336724	4.86434	8.30128	0.0572943	0.432636
Rhobtb2	NA	NA	-0.117486	0.00283842	4.86288	8.30128	0.0573243	0.432636
Siah1a	NA	NA	0.145232	0.00433647	4.86393	8.30128	0.0573028	0.432636
Efs	NA	NA	-0.226586	0.0105734	4.85568	8.30128	0.0574727	0.433399
Erlec1	NA	NA	0.131276	0.00354978	4.85479	8.30128	0.0574911	0.433399
1110001J03Rik	NA	NA	0.115443	0.00274952	4.84704	8.30128	0.0576513	0.433757
Ccs	NA	NA	-0.105408	0.00229109	4.84954	8.30128	0.0575995	0.433757
Pvrl4	NA	NA	-0.278108	0.0159548	4.84771	8.30128	0.0576375	0.433757
Racgap1	NA	NA	0.245698	0.0124569	4.84614	8.30128	0.05767	0.433757
Cml5	NA	NA	0.332347	0.0228076	4.84288	8.30128	0.0577375	0.434017
1810030O07Rik	NA	NA	-0.164982	0.00564049	4.82567	8.30128	0.0580961	0.435727
Pik3r4	NA	NA	-0.116069	0.0027898	4.82907	8.30128	0.0580251	0.435727
Zfp579	NA	NA	-0.161637	0.00541413	4.82563	8.30128	0.058097	0.435727
Zfp777	NA	NA	-0.128907	0.00344159	4.82829	8.30128	0.0580413	0.435727
6330403K07Rik	NA	NA	-0.155478	0.00501562	4.81961	8.30128	0.058223	0.435757
Gnai2	NA	NA	0.123877	0.00318249	4.82188	8.30128	0.0581754	0.435757
Gpr137b	NA	NA	0.13774	0.00393371	4.823	8.30128	0.0581519	0.435757
Pcdhb8	NA	NA	0.139169	0.00401897	4.81913	8.30128	0.058233	0.435757
Snx17	NA	NA	-0.133167	0.00368142	4.81702	8.30128	0.0582773	0.435842
Adi1	NA	NA	-0.122523	0.00312559	4.80287	8.30128	0.0585755	0.436179
Atg10	NA	NA	0.15735	0.00515144	4.80626	8.30128	0.0585039	0.436179
Ccdc71	NA	NA	-0.194354	0.00786823	4.80078	8.30128	0.0586198	0.436179
Cox6a2	NA	NA	-0.204174	0.00867473	4.80559	8.30128	0.0585181	0.436179
Fam114a2	NA	NA	0.207496	0.00894848	4.81138	8.30128	0.058396	0.436179
Lhx2	NA	NA	0.135639	0.00382549	4.80928	8.30128	0.0584403	0.436179
Mkx	NA	NA	-0.194274	0.0078566	4.8039	8.30128	0.0585538	0.436179
Slc39a12	NA	NA	0.114035	0.00270848	4.80124	8.30128	0.05861	0.436179
Wdr78	NA	NA	0.159801	0.00531369	4.80578	8.30128	0.0585141	0.436179
Nup35	NA	NA	0.151351	0.00477425	4.79806	8.30128	0.0586772	0.43636
Asah1	NA	NA	0.142126	0.00421407	4.79344	8.30128	0.0587753	0.436843
Abracl	NA	NA	0.125034	0.00326811	4.78365	8.30128	0.0589837	0.437192
Emcn	NA	NA	0.289894	0.0175643	4.78461	8.30128	0.0589631	0.437192
Hkdc1	NA	NA	-0.177993	0.00661749	4.78755	8.30128	0.0589004	0.437192
Shkbp1	NA	NA	0.250006	0.0130665	4.78345	8.30128	0.0589878	0.437192
Uba3	NA	NA	0.145739	0.00443879	4.78504	8.30128	0.0589539	0.437192
Acad8	NA	NA	-0.126575	0.00337117	4.75244	8.30128	0.059654	0.437506
Acsl3	NA	NA	0.119593	0.00301106	4.74997	8.30128	0.0597074	0.437506
Btg3	NA	NA	-0.141423	0.00419748	4.76485	8.30128	0.0593863	0.437506
C78339	NA	NA	0.109354	0.00251132	4.76179	8.30128	0.059452	0.437506
Clns1a	NA	NA	-0.120048	0.00303847	4.74299	8.30128	0.0598588	0.437506
Cox7c	NA	NA	-0.326401	0.0223046	4.77649	8.30128	0.0591365	0.437506
Ears2	NA	NA	0.266427	0.0149463	4.7492	8.30128	0.0597241	0.437506
Fam69a	NA	NA	0.133655	0.00375303	4.75981	8.30128	0.0594949	0.437506
Ghsr	NA	NA	-0.307322	0.0198795	4.75095	8.30128	0.0596862	0.437506
Il12b	NA	NA	0.77344	0.125753	4.75703	8.30128	0.0595548	0.437506
Mrps17	NA	NA	-0.112189	0.00263579	4.77518	8.30128	0.0591646	0.437506
Nol7	NA	NA	0.109691	0.0025348	4.74676	8.30128	0.0597769	0.437506
Ociad2	NA	NA	0.118074	0.00292118	4.77259	8.30128	0.0592201	0.437506
Pex19	NA	NA	-0.131398	0.00362638	4.76107	8.30128	0.0594677	0.437506
Rnasek	NA	NA	0.141157	0.00418552	4.76051	8.30128	0.0594798	0.437506
Sgcb	NA	NA	0.170741	0.00610279	4.7769	8.30128	0.0591278	0.437506
Slc38a11	NA	NA	0.156146	0.00513909	4.74434	8.30128	0.0598294	0.437506
Slc46a3	NA	NA	0.18012	0.00679201	4.7767	8.30128	0.0591321	0.437506
Smim12	NA	NA	-0.119039	0.00297646	4.76077	8.30128	0.0594741	0.437506
St7	NA	NA	0.112252	0.00264663	4.76098	8.30128	0.0594696	0.437506
Synj2bp	NA	NA	-0.160213	0.00539156	4.76084	8.30128	0.0594726	0.437506
Ubac1	NA	NA	0.142568	0.0042738	4.75586	8.30128	0.0595801	0.437506
Xpc	NA	NA	-0.258818	0.0141176	4.74494	8.30128	0.0598165	0.437506
Xpo7	NA	NA	0.130942	0.00361484	4.74315	8.30128	0.0598554	0.437506
Zfp939	NA	NA	0.221384	0.0102917	4.76218	8.30128	0.0594438	0.437506
Aktip	NA	NA	0.11256	0.00267909	4.72915	8.30128	0.0601606	0.437773
Anks3	NA	NA	0.121716	0.0031281	4.73605	8.30128	0.0600099	0.437773
Eif3m	NA	NA	0.111753	0.00263575	4.73817	8.30128	0.0599637	0.437773
Grm8	NA	NA	0.18543	0.00726244	4.73452	8.30128	0.0600432	0.437773
Med6	NA	NA	0.252546	0.0134797	4.73153	8.30128	0.0601085	0.437773
Naa60	NA	NA	0.15916	0.00535411	4.73129	8.30128	0.0601138	0.437773
Nhsl2	NA	NA	-0.116408	0.00286465	4.73038	8.30128	0.0601336	0.437773
Tanc2	NA	NA	-0.110963	0.00260118	4.73354	8.30128	0.0600646	0.437773
Coasy	NA	NA	-0.137034	0.00397412	4.72513	8.30128	0.0602485	0.437833
Dkkl1	NA	NA	-0.188677	0.00753111	4.72694	8.30128	0.0602089	0.437833
Fgfr1op	NA	NA	-0.159178	0.00536846	4.71969	8.30128	0.0603679	0.437833
Mllt11	NA	NA	-0.116216	0.00286114	4.72052	8.30128	0.0603496	0.437833
Tmco4	NA	NA	-0.222488	0.0104869	4.72024	8.30128	0.0603557	0.437833
Unc5a	NA	NA	-0.120065	0.00305396	4.72029	8.30128	0.0603546	0.437833
Dlgap2	NA	NA	-0.113008	0.00270694	4.71781	8.30128	0.0604092	0.437833
Stard3nl	NA	NA	-0.148062	0.00464786	4.71667	8.30128	0.0604342	0.437833
Cfap61	NA	NA	0.26246	0.0146098	4.71504	8.30128	0.0604702	0.437853
Actr5	NA	NA	-0.186334	0.00740019	4.69181	8.30128	0.0609841	0.437978
Ccnk	NA	NA	-0.1333	0.00377293	4.70956	8.30128	0.0605909	0.437978
Cd68	NA	NA	0.14111	0.00424657	4.68899	8.30128	0.061047	0.437978
Ckap2	NA	NA	0.161549	0.00556609	4.68879	8.30128	0.0610515	0.437978
Cyp7b1	NA	NA	0.16652	0.00589459	4.70415	8.30128	0.0607103	0.437978
Dock11	NA	NA	0.105028	0.00234661	4.7008	8.30128	0.0607846	0.437978
Enpep	NA	NA	-0.148755	0.00471632	4.69178	8.30128	0.060985	0.437978
Enpp2	NA	NA	0.118988	0.0030077	4.70733	8.30128	0.0606401	0.437978
Fitm2	NA	NA	0.103263	0.00227319	4.69091	8.30128	0.0610041	0.437978
Kcnq5	NA	NA	0.121083	0.00312084	4.69779	8.30128	0.0608513	0.437978
Kirrel	NA	NA	-0.133991	0.00382069	4.69903	8.30128	0.0608238	0.437978
Parp3	NA	NA	-0.134198	0.00382664	4.70622	8.30128	0.0606647	0.437978
Rnf139	NA	NA	0.111698	0.00265642	4.69675	8.30128	0.0608745	0.437978
Satb1	NA	NA	-0.131791	0.00369029	4.70663	8.30128	0.0606557	0.437978
Tm7sf3	NA	NA	0.166108	0.00588158	4.69126	8.30128	0.0609964	0.437978
Tmem106a	NA	NA	-0.327041	0.0227081	4.71003	8.30128	0.0605804	0.437978
Umps	NA	NA	0.112131	0.00267899	4.69329	8.30128	0.0609512	0.437978
Mfsd9	NA	NA	0.189904	0.00770214	4.68228	8.30128	0.0611968	0.438573
Wnt10a	NA	NA	-0.212291	0.00962545	4.6821	8.30128	0.0612008	0.438573
Pnrc2	NA	NA	0.118726	0.00301443	4.6761	8.30128	0.0613351	0.439058
Trappc3	NA	NA	0.115481	0.00285144	4.67692	8.30128	0.0613167	0.439058
Lrch3	NA	NA	0.136688	0.00399994	4.67096	8.30128	0.0614503	0.439527
Nsmce2	NA	NA	-0.127612	0.00348697	4.67021	8.30128	0.0614671	0.439527
Slc35a2	NA	NA	0.106297	0.00242074	4.66765	8.30128	0.0615249	0.439701
Mybl1	NA	NA	-0.131534	0.00371742	4.65408	8.30128	0.061831	0.44165
Babam1	NA	NA	0.114177	0.00280299	4.65088	8.30128	0.0619037	0.44183
Ugcg	NA	NA	0.129259	0.0035931	4.65002	8.30128	0.0619232	0.44183
Chic2	NA	NA	0.163859	0.00578455	4.64162	8.30128	0.062114	0.442713
Ckmt1	NA	NA	-0.103251	0.00229673	4.64175	8.30128	0.0621112	0.442713
Laptm4b	NA	NA	0.12343	0.0032838	4.63941	8.30128	0.0621645	0.442764
Mdfic	NA	NA	-0.197213	0.00838773	4.6369	8.30128	0.0622218	0.442764
Tcf7l1	NA	NA	-0.180098	0.00699294	4.6383	8.30128	0.0621897	0.442764
Arhgef19	NA	NA	-0.141333	0.00433556	4.60727	8.30128	0.0629027	0.443677
Cenpk	NA	NA	0.273558	0.0162146	4.61521	8.30128	0.0627193	0.443677
Clybl	NA	NA	-0.163896	0.00581493	4.61946	8.30128	0.0626213	0.443677
Ddx21	NA	NA	-0.12471	0.00336928	4.61597	8.30128	0.0627017	0.443677
Fam212b	NA	NA	-0.112619	0.00274028	4.6284	8.30128	0.0624161	0.443677
Itpkb	NA	NA	-0.166346	0.00600658	4.60678	8.30128	0.062914	0.443677
Mtif3	NA	NA	-0.135055	0.00395746	4.60897	8.30128	0.0628633	0.443677
Poc5	NA	NA	0.108622	0.00256204	4.60517	8.30128	0.0629513	0.443677
Ppfia4	NA	NA	-0.1265	0.00346543	4.61768	8.30128	0.0626624	0.443677
Rchy1	NA	NA	0.141135	0.00431694	4.61415	8.30128	0.0627437	0.443677
Scrib	NA	NA	-0.146568	0.00466416	4.60581	8.30128	0.0629366	0.443677
Slc25a33	NA	NA	0.18672	0.00756178	4.61062	8.30128	0.0628252	0.443677
Slc2a12	NA	NA	0.146937	0.00466529	4.6279	8.30128	0.0624275	0.443677
Spr	NA	NA	-0.156125	0.00528201	4.61471	8.30128	0.0627308	0.443677
Ssh1	NA	NA	-0.147758	0.00473281	4.61297	8.30128	0.062771	0.443677
Tmem134	NA	NA	-0.291569	0.0184609	4.60501	8.30128	0.062955	0.443677
Uba5	NA	NA	-0.116676	0.00294978	4.61504	8.30128	0.0627232	0.443677
Vipas39	NA	NA	0.114393	0.00283808	4.61078	8.30128	0.0628215	0.443677
Dok1	NA	NA	-0.141489	0.00435227	4.59968	8.30128	0.0630787	0.443838
Fto	NA	NA	-0.111339	0.00269352	4.60231	8.30128	0.0630176	0.443838
Rbm46	NA	NA	0.190631	0.00789883	4.6007	8.30128	0.0630551	0.443838
Ddx19a	NA	NA	0.118926	0.00307616	4.59772	8.30128	0.0631243	0.443921
Cacng5	NA	NA	0.20466	0.00918077	4.56231	8.30128	0.0639544	0.443996
Cfap20	NA	NA	0.122131	0.00326694	4.56575	8.30128	0.0638732	0.443996
Cmtm6	NA	NA	-0.154046	0.00520399	4.55998	8.30128	0.0640094	0.443996
Cry2	NA	NA	-0.116605	0.00296104	4.59183	8.30128	0.0632613	0.443996
Cstad	NA	NA	-0.158909	0.0055056	4.5866	8.30128	0.0633835	0.443996
Ctso	NA	NA	0.160267	0.0056404	4.55383	8.30128	0.0641554	0.443996
Ddx39	NA	NA	-0.151173	0.00501126	4.56041	8.30128	0.0639993	0.443996
Dll3	NA	NA	-0.188272	0.007713	4.59568	8.30128	0.0631716	0.443996
Foxn3	NA	NA	0.157137	0.00540103	4.57173	8.30128	0.0637322	0.443996
Frg1	NA	NA	-0.127967	0.00359782	4.55155	8.30128	0.0642095	0.443996
H2-K1	NA	NA	-0.154172	0.00521988	4.55353	8.30128	0.0641624	0.443996
Ica1l	NA	NA	-0.157249	0.00539259	4.58541	8.30128	0.0634112	0.443996
Jade3	NA	NA	-0.157744	0.0054611	4.55647	8.30128	0.0640927	0.443996
Larp1b	NA	NA	-0.129937	0.00370032	4.56272	8.30128	0.0639446	0.443996
Lars	NA	NA	0.115462	0.00292602	4.55619	8.30128	0.0640994	0.443996
Lpar5	NA	NA	0.182318	0.0072905	4.55932	8.30128	0.0640252	0.443996
Lrch1	NA	NA	0.114281	0.00286678	4.5557	8.30128	0.064111	0.443996
Msantd2	NA	NA	-0.226907	0.0112675	4.56949	8.30128	0.0637849	0.443996
Naip2	NA	NA	-0.129794	0.00366725	4.59377	8.30128	0.0632162	0.443996
Nefm	NA	NA	-0.112905	0.00278301	4.5805	8.30128	0.0635263	0.443996
Numb	NA	NA	-0.146377	0.00468378	4.57454	8.30128	0.0636662	0.443996
Oprl1	NA	NA	-0.106641	0.00248077	4.58416	8.30128	0.0634405	0.443996
Pald1	NA	NA	-0.174034	0.0066211	4.57445	8.30128	0.0636682	0.443996
Pdk2	NA	NA	-0.109681	0.00263946	4.5577	8.30128	0.0640636	0.443996
Ptger3	NA	NA	-0.214134	0.0100455	4.56457	8.30128	0.0639011	0.443996
Sec61g	NA	NA	0.177181	0.00687405	4.56691	8.30128	0.0638458	0.443996
Slc26a10	NA	NA	0.168867	0.00622576	4.58032	8.30128	0.0635305	0.443996
Traf2	NA	NA	-0.303838	0.0202829	4.55147	8.30128	0.0642112	0.443996
Trmt44	NA	NA	-0.150949	0.00498383	4.57192	8.30128	0.0637278	0.443996
Ubxn6	NA	NA	-0.111298	0.00270478	4.57976	8.30128	0.0635436	0.443996
Ucp3	NA	NA	-0.182892	0.00729557	4.5849	8.30128	0.0634232	0.443996
Znrf2	NA	NA	0.175715	0.00673075	4.58726	8.30128	0.0633682	0.443996
Cacna1i	NA	NA	-0.118399	0.00308394	4.54561	8.30128	0.0643508	0.444728
Fas	NA	NA	-0.240253	0.0127095	4.54159	8.30128	0.0644467	0.445157
Arg2	NA	NA	0.149819	0.00495852	4.52669	8.30128	0.0648035	0.446583
B4galt4	NA	NA	0.221596	0.010864	4.51997	8.30128	0.0649655	0.446583
Cnbd2	NA	NA	-0.209807	0.00974303	4.51801	8.30128	0.0650127	0.446583
Dnajc21	NA	NA	-0.130047	0.00374715	4.51335	8.30128	0.0651254	0.446583
Exog	NA	NA	-0.146003	0.00472315	4.51329	8.30128	0.0651267	0.446583
Flt1	NA	NA	-0.128949	0.00367011	4.53063	8.30128	0.064709	0.446583
Hmgn3	NA	NA	0.177108	0.00694696	4.51524	8.30128	0.0650795	0.446583
Il1rapl1	NA	NA	0.110606	0.00270577	4.52133	8.30128	0.0649325	0.446583
Nudt10	NA	NA	0.161877	0.00579203	4.52416	8.30128	0.0648645	0.446583
Rad51c	NA	NA	0.165764	0.00606853	4.5279	8.30128	0.0647746	0.446583
Serpinb1a	NA	NA	0.121567	0.0032718	4.51693	8.30128	0.0650387	0.446583
Spata2	NA	NA	-0.108298	0.00259512	4.51939	8.30128	0.0649793	0.446583
Tec	NA	NA	-0.158296	0.00554157	4.52177	8.30128	0.0649219	0.446583
Uqcrh	NA	NA	0.114621	0.00291005	4.51466	8.30128	0.0650936	0.446583
Atg7	NA	NA	0.127424	0.00362303	4.48159	8.30128	0.0658995	0.446762
Cbr2	NA	NA	-0.281387	0.0176649	4.48227	8.30128	0.0658828	0.446762
Cfap69	NA	NA	-0.167935	0.00627903	4.49148	8.30128	0.0656572	0.446762
Col18a1	NA	NA	-0.158598	0.00558119	4.50682	8.30128	0.0652834	0.446762
Coq5	NA	NA	-0.110119	0.00269117	4.5059	8.30128	0.0653058	0.446762
Dusp26	NA	NA	-0.109225	0.00265579	4.49207	8.30128	0.0656427	0.446762
Efna5	NA	NA	-0.23308	0.0121276	4.47956	8.30128	0.0659493	0.446762
Gpr173	NA	NA	-0.196424	0.00860076	4.48595	8.30128	0.0657925	0.446762
Hsf1	NA	NA	0.154712	0.00532858	4.49195	8.30128	0.0656457	0.446762
Itpripl2	NA	NA	-0.106861	0.0025355	4.50374	8.30128	0.0653582	0.446762
Lrfn2	NA	NA	-0.125491	0.00349766	4.50243	8.30128	0.0653902	0.446762
March3	NA	NA	0.137788	0.00424008	4.47764	8.30128	0.0659964	0.446762
Mcm6	NA	NA	0.138124	0.00425645	4.48218	8.30128	0.0658851	0.446762
Mier3	NA	NA	-0.108972	0.00263693	4.50334	8.30128	0.065368	0.446762
Mtmr11	NA	NA	0.119862	0.00320305	4.48541	8.30128	0.0658058	0.446762
Npas2	NA	NA	-0.163972	0.00599498	4.48487	8.30128	0.0658189	0.446762
Pdcd7	NA	NA	-0.189255	0.00800181	4.47617	8.30128	0.0660327	0.446762
Ppp6c	NA	NA	0.13903	0.00431561	4.47893	8.30128	0.0659649	0.446762
Rnf215	NA	NA	-0.113208	0.00285889	4.4829	8.30128	0.0658672	0.446762
Slc44a1	NA	NA	0.137489	0.00421555	4.48413	8.30128	0.0658371	0.446762
Tango6	NA	NA	0.13946	0.00433857	4.48284	8.30128	0.0658688	0.446762
Trib2	NA	NA	-0.118752	0.00313535	4.49773	8.30128	0.0655046	0.446762
Ube2i	NA	NA	0.132412	0.00389722	4.49882	8.30128	0.0654781	0.446762
Wdr34	NA	NA	-0.147834	0.00487003	4.48762	8.30128	0.0657516	0.446762
Xbp1	NA	NA	0.121775	0.00329157	4.50523	8.30128	0.0653222	0.446762
Zic3	NA	NA	-0.205865	0.00946645	4.47689	8.30128	0.0660149	0.446762
Akr1b10	NA	NA	0.114042	0.00290719	4.47358	8.30128	0.0660966	0.446954
Cobl	NA	NA	-0.155223	0.00539245	4.46816	8.30128	0.0662304	0.446954
Dlx6	NA	NA	0.171522	0.00658246	4.4694	8.30128	0.0661996	0.446954
Ptcd2	NA	NA	0.146332	0.0047908	4.46964	8.30128	0.0661939	0.446954
Trp63	NA	NA	0.179955	0.00724463	4.47003	8.30128	0.0661841	0.446954
Dpm3	NA	NA	-0.267891	0.0160665	4.46676	8.30128	0.066265	0.446959
Tgif1	NA	NA	0.212672	0.0101307	4.46459	8.30128	0.0663186	0.447092
Zfp13	NA	NA	-0.169743	0.00646527	4.45651	8.30128	0.0665191	0.448215
Ndufa10	NA	NA	0.104193	0.00243802	4.45289	8.30128	0.0666093	0.448593
1810037I17Rik	NA	NA	-0.169692	0.00649725	4.43192	8.30128	0.0671339	0.448942
Colec12	NA	NA	-0.139361	0.00437318	4.44106	8.30128	0.0669045	0.448942
Dazl	NA	NA	-0.161648	0.00589604	4.43179	8.30128	0.0671372	0.448942
Fam50a	NA	NA	-0.115757	0.00301665	4.4419	8.30128	0.0668834	0.448942
Lgals9	NA	NA	0.130956	0.00386852	4.43308	8.30128	0.0671047	0.448942
Ntm	NA	NA	0.103054	0.00238915	4.44514	8.30128	0.0668025	0.448942
Osbpl10	NA	NA	-0.128707	0.00372619	4.44572	8.30128	0.0667879	0.448942
Pcdhb17	NA	NA	0.109993	0.00272452	4.44057	8.30128	0.0669167	0.448942
Slc25a26	NA	NA	0.12819	0.00370716	4.43266	8.30128	0.0671153	0.448942
Sobp	NA	NA	-0.125519	0.00354862	4.43975	8.30128	0.0669373	0.448942
Spsb4	NA	NA	0.187869	0.00795673	4.43585	8.30128	0.0670351	0.448942
Stoml3	NA	NA	0.222513	0.0111639	4.43502	8.30128	0.067056	0.448942
Tmem51	NA	NA	0.228598	0.0117692	4.44014	8.30128	0.0669275	0.448942
Vmp1	NA	NA	0.103451	0.00240981	4.44102	8.30128	0.0669055	0.448942
Gfm2	NA	NA	-0.105588	0.00251698	4.42946	8.30128	0.0671957	0.449106
Ccdc132	NA	NA	0.136153	0.00418842	4.4259	8.30128	0.0672855	0.449271
Ccl7	NA	NA	-0.220078	0.0109437	4.42578	8.30128	0.0672885	0.449271
9230110C19Rik	NA	NA	0.211585	0.0101217	4.42301	8.30128	0.0673586	0.449511
AA987161	NA	NA	0.189761	0.00820183	4.39042	8.30128	0.0681881	0.450268
Abcb7	NA	NA	0.129918	0.00383366	4.40277	8.30128	0.0678721	0.450268
Acsl5	NA	NA	0.13318	0.00404899	4.38059	8.30128	0.0684407	0.450268
Btg2	NA	NA	-0.135423	0.00418063	4.38675	8.30128	0.0682822	0.450268
Col4a1	NA	NA	-0.187104	0.00794344	4.40714	8.30128	0.0677608	0.450268
Dcp1b	NA	NA	0.149238	0.00506819	4.39445	8.30128	0.0680847	0.450268
Esrrb	NA	NA	-0.17191	0.00671153	4.40334	8.30128	0.0678576	0.450268
Fermt3	NA	NA	-0.162084	0.00597062	4.40006	8.30128	0.0679412	0.450268
Hist2h2be	NA	NA	-0.145972	0.00482759	4.41377	8.30128	0.0675924	0.450268
Ifi203	NA	NA	0.196168	0.00875815	4.39386	8.30128	0.0680998	0.450268
Lsm2	NA	NA	0.171358	0.00667914	4.39633	8.30128	0.0680367	0.450268
Manea	NA	NA	0.111986	0.00284943	4.40119	8.30128	0.0679124	0.450268
Mboat2	NA	NA	0.104245	0.0024755	4.3898	8.30128	0.0682038	0.450268
Mis18a	NA	NA	-0.185495	0.00780829	4.40665	8.30128	0.0677732	0.450268
Moap1	NA	NA	-0.102255	0.00237711	4.39869	8.30128	0.0679761	0.450268
Nusap1	NA	NA	-0.13525	0.00416906	4.38773	8.30128	0.0682571	0.450268
Pdcd6	NA	NA	0.162998	0.00601987	4.41347	8.30128	0.0676	0.450268
Prrc2c	NA	NA	-0.158743	0.00572275	4.40336	8.30128	0.0678572	0.450268
Prrg3	NA	NA	-0.146866	0.00488945	4.41145	8.30128	0.0676512	0.450268
Pxdn	NA	NA	0.104168	0.00246638	4.39953	8.30128	0.0679549	0.450268
Rexo2	NA	NA	0.164279	0.00616489	4.37762	8.30128	0.0685174	0.450268
[truncated: 11,201 more rows]

## Sheet: buffering_tsc
symbol	apvSlope	apvSlopeP	apvEff	apvRvmMSerror	apvRvmF	residRvmDf	apvRvmP	apvRvmPAdj
Nmnat1	3.17321	0.000603064	-0.676468	0.00252812	181.007	5.91161	1.17342e-05	0.124921
Tagap	0.802988	0.578816	1.01495	0.00672374	153.206	5.91161	1.89274e-05	0.124921
Acvr2b	-0.578955	1	-0.590648	0.004294	81.2449	5.91161	0.0001135	0.32494
Cabyr	8.07957	0.011931	0.535016	0.0063527	45.0583	5.91161	0.000565086	0.32494
Ccdc103	-0.617127	1	0.476973	0.00502736	45.253	5.91161	0.000558651	0.32494
Ccnf	0.0646295	0.996977	0.323158	0.00223144	46.7997	5.91161	0.00051086	0.32494
Cep57l1	0.447856	0.92282	-0.479539	0.00387201	59.3897	5.91161	0.000268862	0.32494
Crabp1	-0.316725	1	-0.363951	0.00221766	59.7298	5.91161	0.000264715	0.32494
Fancc	2.74517	0.0226658	0.627799	0.00565667	69.6754	5.91161	0.000173625	0.32494
Gch1	1.05748	0.352617	-0.309058	0.0022219	42.9889	5.91161	0.000640034	0.32494
Gm13157	4.31357	0.00769624	-0.345353	0.00275927	43.2248	5.91161	0.000630842	0.32494
Gng11	0.841782	0.723772	-0.342881	0.0024557	47.8754	5.91161	0.000480806	0.32494
Gstt1	-3.35352	0.00317576	-0.807074	0.00799502	81.4718	5.91161	0.000112623	0.32494
Gtf2h4	-1.08822	0.015987	-0.459856	0.00444259	47.6001	5.91161	0.000488266	0.32494
Ift43	0.720015	0.876422	-0.536171	0.00498006	57.7262	5.91161	0.000290449	0.32494
Ldoc1	0.681075	0.978887	-0.373797	0.00201773	69.2482	5.91161	0.00017659	0.32494
Lrrc14	-1.18092	0.010743	-0.359633	0.00284354	45.4843	5.91161	0.000551134	0.32494
Mutyh	-0.913798	1	-0.419999	0.00381295	46.2631	5.91161	0.000526797	0.32494
Ndufa4	-4.55132	0.00359933	0.54947	0.0068806	43.8795	5.91161	0.000606241	0.32494
P2rx3	-0.209348	1	0.388721	0.00336469	44.9088	5.91161	0.000570095	0.32494
Park2	0.107022	0.980497	0.549139	0.00663576	45.4438	5.91161	0.000552439	0.32494
Ppil1	0.539935	0.856459	-0.518975	0.00500054	53.8613	5.91161	0.000350395	0.32494
St6gal2	-0.427353	1	0.326954	0.00243228	43.9502	5.91161	0.000603662	0.32494
Steap2	-3.70034	0.00386303	0.458937	0.00420713	50.0635	5.91161	0.000426596	0.32494
Tmem194	0.137693	0.991281	0.355067	0.0024635	51.1762	5.91161	0.000402145	0.32494
Vwc2l	1.32392	0.0955588	-0.422884	0.00377265	47.4019	5.91161	0.000493733	0.32494
Zfp692	0.853659	0.678595	-0.406283	0.00393038	41.9974	5.91161	0.00068069	0.332782
Casp6	0.00328381	0.989758	0.411721	0.00431615	39.2743	5.91161	0.000811743	0.342022
Fgd3	1.41919	0.0304216	-0.276239	0.00200064	38.1417	5.91161	0.000876228	0.342022
Map3k15	0.989272	0.524131	0.30313	0.00234561	39.1743	5.91161	0.000817172	0.342022
Ndufaf6	0.305687	0.990709	-0.396569	0.00417799	37.6418	5.91161	0.000906876	0.342022
Pcdhgb1	0.57595	0.971607	0.272662	0.00194284	38.2661	5.91161	0.000868819	0.342022
Plekhf1	1.51829	0.0661659	-0.345103	0.00298021	39.9623	5.91161	0.000775643	0.342022
Sapcd2	0.41346	0.998669	-0.271443	0.00195129	37.7602	5.91161	0.000899491	0.342022
Uprt	-0.278803	1	0.400947	0.00407934	39.408	5.91161	0.000804552	0.342022
Siglece	0.682794	0.770164	-0.474635	0.0060991	36.9364	5.91161	0.000952618	0.349293
6330408A02Rik	-1.46539	0.0112112	-0.401189	0.00448541	35.8836	5.91161	0.00102681	0.351764
Ankrd37	-0.562719	1	-0.868795	0.0211445	35.6975	5.91161	0.00104072	0.351764
Cdc25c	0.89032	0.792329	-0.283879	0.00223744	36.0177	5.91161	0.00101694	0.351764
Cenpt	-1.92118	0.00499721	-0.31107	0.0027359	35.3684	5.91161	0.00106595	0.351764
Bambi	0.200737	0.996877	-0.267191	0.00206203	34.6217	5.91161	0.00112631	0.362616
Rpf1	-1.76633	0.0099748	-0.305513	0.00274293	34.0286	5.91161	0.00117755	0.370088
Ccs	5.58394	0.0218128	0.63913	0.0127326	32.082	5.91161	0.00136939	0.376582
Oip5	-0.315446	1	-0.427549	0.00562937	32.4722	5.91161	0.00132775	0.376582
Pigg	0.817489	0.681566	-0.377246	0.00426323	33.3819	5.91161	0.00123705	0.376582
Psmd10	-0.17765	1	-0.298819	0.0027578	32.3783	5.91161	0.00133762	0.376582
Rassf8	-2.39611	0.0592269	0.31883	0.00314002	32.3732	5.91161	0.00133816	0.376582
Wif1	0.613832	0.97889	0.270457	0.00227397	32.167	5.91161	0.00136017	0.376582
Fbxl21	1.63715	0.203231	0.479333	0.00731973	31.3891	5.91161	0.00144775	0.390006
Ptprc	-2.03591	0.0462367	0.449241	0.00649625	31.0667	5.91161	0.00148626	0.392374
Acot9	0.268586	0.997359	-0.230555	0.00184754	28.7711	5.91161	0.0018045	0.402636
C1qtnf2	0.447978	0.959966	0.314191	0.00352558	27.9999	5.91161	0.00193177	0.402636
Cgref1	-0.82911	1	-0.262321	0.00243088	28.3075	5.91161	0.00187961	0.402636
Chac2	-1.77451	0.0116901	0.471271	0.00735172	30.2101	5.91161	0.00159548	0.402636
Chrm5	-0.121391	1	0.262401	0.0023426	29.3923	5.91161	0.00171003	0.402636
Dcstamp	2.78211	0.0332413	-0.535951	0.0103416	27.7756	5.91161	0.00197105	0.402636
Flywch2	0.648378	0.909513	0.453156	0.00720016	28.5202	5.91161	0.00184464	0.402636
Fpgs	0.829813	0.844719	0.244411	0.0020273	29.4662	5.91161	0.00169924	0.402636
Hmces	-0.682732	1	0.279102	0.00282839	27.5415	5.91161	0.00201318	0.402636
Nqo1	2.08866	0.0569584	-0.504594	0.00845897	30.1001	5.91161	0.00161029	0.402636
Nuak2	0.122692	0.897003	-0.359803	0.00439312	29.4684	5.91161	0.00169891	0.402636
Pcsk4	-0.311386	1	-0.276342	0.00268629	28.4277	5.91161	0.00185974	0.402636
Slc7a7	0.840453	0.790837	0.24006	0.00207895	27.7202	5.91161	0.0019809	0.402636
Sp110	0.50469	0.95925	0.292575	0.00293332	29.182	5.91161	0.00174125	0.402636
Tpx2	-0.331581	1	0.246495	0.00208204	29.1827	5.91161	0.00174114	0.402636
Zfp143	0.518475	0.98999	0.2436	0.00214655	27.6448	5.91161	0.00199444	0.402636
Cacng5	0.356367	0.997804	0.234784	0.00204845	26.91	5.91161	0.00213302	0.420237
Cobll1	1.10536	0.352567	-0.263198	0.00260278	26.6151	5.91161	0.00219226	0.421192
Mthfd2l	0.887761	0.627431	-0.46047	0.00798042	26.5692	5.91161	0.00220168	0.421192
Ripply2	0.760537	0.909341	-0.282937	0.0030562	26.1937	5.91161	0.00228081	0.430095
Ppard	-2.03653	0.0104589	0.279154	0.00299767	25.9958	5.91161	0.00232404	0.432075
Abca3	-0.0308166	1	0.196432	0.00201931	19.1084	5.91161	0.0048801	0.433304
Acat3	-0.012231	1	0.367936	0.00688246	19.6698	5.91161	0.00455928	0.433304
Akna	-0.771431	1	0.303528	0.00370468	24.8683	5.91161	0.00259257	0.433304
Arhgap4	-0.529175	1	-0.245477	0.00280769	21.4622	5.91161	0.00370637	0.433304
Car8	0.0564647	0.997899	0.214163	0.00231377	19.823	5.91161	0.00447666	0.433304
Casp8	0.651003	0.934305	-0.265901	0.00290518	24.337	5.91161	0.0027336	0.433304
Ccar1	-1.77595	0.0301168	0.318614	0.00534498	18.9926	5.91161	0.00495001	0.433304
Ccdc148	-0.898038	1	-0.362537	0.00547573	24.0028	5.91161	0.00282762	0.433304
Ccdc160	0.202557	0.97623	0.29292	0.0042579	20.1512	5.91161	0.00430633	0.433304
Ccdc184	-1.0269	0.00730895	-0.281987	0.00309102	25.725	5.91161	0.002385	0.433304
Ccl25	-1.68723	0.0158479	-0.315359	0.00442396	22.4802	5.91161	0.0033155	0.433304
Ccrl2	-0.13933	1	0.28649	0.00417813	19.6443	5.91161	0.00457323	0.433304
Chek2	1.01038	0.493833	-0.789307	0.0262889	23.6985	5.91161	0.00291704	0.433304
Cpsf4	-0.0808025	1	-0.267264	0.00312656	22.8461	5.91161	0.00318853	0.433304
Cyp2u1	-0.582009	1	0.226917	0.00252505	20.3921	5.91161	0.00418679	0.433304
Dapp1	-0.677593	1	0.277346	0.00400687	19.1973	5.91161	0.00482732	0.433304
Dera	-1.19806	0.00334814	-0.273201	0.00382216	19.528	5.91161	0.00463758	0.433304
Dlx5	-0.0378361	1	0.246796	0.00269296	22.6176	5.91161	0.00326704	0.433304
E430018J23Rik	0.374274	0.949692	-0.335568	0.00492358	22.8708	5.91161	0.00318022	0.433304
Echdc3	0.303646	0.981246	-0.306165	0.00392962	23.854	5.91161	0.00287087	0.433304
Edn3	0.627619	0.906185	-0.458246	0.00937097	22.4085	5.91161	0.00334117	0.433304
Eif3f	3.03844	0.0185057	-0.283196	0.00404956	19.8046	5.91161	0.00448648	0.433304
Elmsan1	-0.911465	1	-0.20412	0.00209888	19.8511	5.91161	0.00446176	0.433304
Elp6	0.0287445	0.986921	0.251167	0.00319094	19.77	5.91161	0.00450502	0.433304
Fam117a	0.657422	0.953486	-0.248177	0.00249451	24.6909	5.91161	0.00263856	0.433304
Fdx1l	-0.600941	1	-0.239578	0.00224038	25.6195	5.91161	0.00240934	0.433304
Fermt3	-0.56739	1	-0.249047	0.00280978	22.0744	5.91161	0.00346436	0.433304
Gbp7	-0.481441	1	-0.268996	0.00354622	20.4045	5.91161	0.00418078	0.433304
Gin1	0.391289	0.971967	-0.208538	0.00199385	21.8111	5.91161	0.00356577	0.433304
Gjc3	3.14012	0.0344599	-0.619257	0.01571	24.41	5.91161	0.00271364	0.433304
Gpc3	0.471579	0.985768	0.245824	0.00313394	19.2823	5.91161	0.00477757	0.433304
Hspa1a	2.32983	0.130078	0.388079	0.00730575	20.6146	5.91161	0.00408032	0.433304
Ier2	-2.17205	0.0165807	-0.879115	0.0305459	25.3011	5.91161	0.00248483	0.433304
Insm1	-0.333248	1	-0.249154	0.0025046	24.7855	5.91161	0.00261391	0.433304
Isg15	0.742853	0.73693	-0.450651	0.00966872	21.0045	5.91161	0.00390231	0.433304
Itfg3	-0.154798	1	0.245368	0.00309373	19.4605	5.91161	0.00467548	0.433304
Kcns3	-0.851012	1	-0.315169	0.00464444	21.3871	5.91161	0.00373757	0.433304
Klf6	2.20774	0.0647018	-0.383878	0.00769553	19.1491	5.91161	0.00485584	0.433304
Krt12	-1.62471	0.00656278	-0.357485	0.00599728	21.309	5.91161	0.00377046	0.433304
Lef1	1.26905	0.197102	0.245453	0.00297503	20.251	5.91161	0.00425628	0.433304
Lingo3	0.73346	0.950103	0.201235	0.00206792	19.5826	5.91161	0.0046072	0.433304
Loxl2	0.390607	0.946903	0.239624	0.00246665	23.2783	5.91161	0.00304682	0.433304
Lyar	-2.5943	0.0098671	-0.483459	0.00919557	25.418	5.91161	0.00245674	0.433304
March3	0.0436665	0.979831	0.255982	0.0030817	21.2632	5.91161	0.00378991	0.433304
Mfsd3	1.09184	0.361964	-0.291919	0.00396033	21.5176	5.91161	0.00368356	0.433304
Moap1	10.5543	0.0324731	1.14849	0.0686262	19.2204	5.91161	0.00481374	0.433304
Mrpl36	3.01583	0.0438274	-0.363056	0.00626093	21.0528	5.91161	0.00388099	0.433304
Ndufa4l2	-4.49478	0.00271187	0.281204	0.00347142	22.7791	5.91161	0.00321131	0.433304
Ngf	-0.053754	1	0.226068	0.00219829	23.2485	5.91161	0.00305632	0.433304
Noc4l	2.29767	0.0162081	-0.215222	0.00212458	21.8022	5.91161	0.00356924	0.433304
Npffr1	0.384845	0.970304	0.288374	0.00392925	21.1641	5.91161	0.00383241	0.433304
Nudt7	-1.3827	0.0170744	0.391655	0.00717764	21.3711	5.91161	0.0037443	0.433304
Oprl1	-1.60812	0.00376848	-0.230706	0.0021299	24.9894	5.91161	0.0025618	0.433304
Park7	-2.46166	0.00892539	-0.254995	0.00284352	22.8669	5.91161	0.00318153	0.433304
Pcdhga4	-1.3177	0.119734	0.360445	0.00628052	20.6863	5.91161	0.00404677	0.433304
Rars2	1.01457	0.493176	-0.373449	0.00592296	23.5463	5.91161	0.00296317	0.433304
Rrad	-0.0109643	1	-0.376779	0.00716826	19.8043	5.91161	0.00448666	0.433304
Rrp36	0.38021	0.985892	-0.211461	0.00228495	19.5696	5.91161	0.00461441	0.433304
Sap30l	1.25226	0.179886	-0.292562	0.00387403	22.0939	5.91161	0.00345701	0.433304
Sat2	-0.815263	1	-0.243953	0.00313532	18.9815	5.91161	0.00495673	0.433304
Scml4	0.913854	0.671685	-0.262239	0.00345404	19.9099	5.91161	0.00443073	0.433304
Setmar	-2.35488	0.023989	-0.298857	0.00427936	20.8712	5.91161	0.00396196	0.433304
Shd	-0.231074	1	-0.194231	0.00179567	21.0093	5.91161	0.00390019	0.433304
Shf	-0.0302192	1	-0.240916	0.00263054	22.0641	5.91161	0.00346825	0.433304
Slc16a14	-0.257003	1	0.20108	0.00193668	20.8776	5.91161	0.0039591	0.433304
Soat1	-3.36386	0.0206063	0.340671	0.00608494	19.0728	5.91161	0.00490143	0.433304
Spc24	-0.73029	1	0.416297	0.0090324	19.1869	5.91161	0.00483347	0.433304
Spsb3	0.110672	0.992836	-0.258446	0.00273701	24.404	5.91161	0.00271525	0.433304
Sypl2	-0.062069	1	0.226698	0.00230416	22.304	5.91161	0.00337906	0.433304
Syt6	-0.472436	1	-0.268818	0.00346323	20.8659	5.91161	0.00396439	0.433304
Tdo2	0.257423	0.952653	-0.340291	0.00519496	22.2904	5.91161	0.00338403	0.433304
Tekt5	-1.47359	0.0917729	-0.404417	0.00710455	23.0209	5.91161	0.00313019	0.433304
Tfdp1	-6.12483	0.0266769	0.732053	0.0262175	20.4406	5.91161	0.00416329	0.433304
Tmem128	-3.23909	0.00864125	0.532655	0.0112374	25.2479	5.91161	0.00249773	0.433304
Tuba1c	0.0136849	0.999025	0.250153	0.00325945	19.1985	5.91161	0.00482659	0.433304
Twistnb	-2.06252	0.0461743	-0.550168	0.0146565	20.6518	5.91161	0.00406285	0.433304
Vps37d	-0.251829	1	-0.20659	0.00180927	23.5894	5.91161	0.00295001	0.433304
Zdhhc2	-0.686149	1	0.226104	0.00265484	19.2566	5.91161	0.00479253	0.433304
Zdhhc22	-0.773754	1	0.244564	0.0031345	19.0817	5.91161	0.0048961	0.433304
Zfp119b	0.0979301	0.991333	0.315632	0.00437584	22.7667	5.91161	0.00321552	0.433304
AF251705	-0.298567	1	-0.524873	0.0156592	17.5929	5.91161	0.00591205	0.437728
Anxa8	-1.45985	0.0648927	-0.616924	0.0210126	18.1128	5.91161	0.00552767	0.437728
Atrx	-1.15006	0.00368688	-0.19333	0.00204912	18.2403	5.91161	0.00543851	0.437728
Cd59a	-0.162112	1	0.224498	0.00273249	18.4445	5.91161	0.00529973	0.437728
Cutc	-0.374593	1	-0.373692	0.00754795	18.5011	5.91161	0.00526209	0.437728
Dnajc24	0.325998	0.932382	0.285731	0.00467126	17.4776	5.91161	0.00600218	0.437728
Gng13	0.149963	0.95986	-0.269791	0.00397417	18.315	5.91161	0.00538717	0.437728
H2-Ab1	0.986031	0.551816	0.206975	0.00235338	18.203	5.91161	0.00546438	0.437728
Il10rb	-0.142983	1	-0.236234	0.00315387	17.6947	5.91161	0.00583406	0.437728
Il7r	-0.142595	1	-0.268778	0.00411075	17.5739	5.91161	0.00592681	0.437728
Mcoln1	-1.14473	0.0120941	0.217791	0.00271303	17.4834	5.91161	0.00599756	0.437728
Ndufb4	2.42224	0.0857843	-0.421044	0.00987153	17.9585	5.91161	0.00563816	0.437728
Nrm	-0.746984	1	0.361778	0.00733591	17.8414	5.91161	0.00572396	0.437728
Nubpl	-0.168692	1	-0.340505	0.00617495	18.7764	5.91161	0.00508412	0.437728
Pard6b	0.127192	0.96931	0.220985	0.00262223	18.6232	5.91161	0.00518218	0.437728
Pfas	0.987202	0.528872	0.209499	0.00250446	17.5248	5.91161	0.00596508	0.437728
Pgf	-0.820629	1	0.312707	0.00529573	18.465	5.91161	0.00528606	0.437728
Plekhh2	0.850661	0.683709	-0.264709	0.00376895	18.5917	5.91161	0.00520265	0.437728
Prima1	2.19949	0.0128564	-0.237362	0.00304983	18.4733	5.91161	0.00528055	0.437728
Rps19bp1	0.390354	0.966945	-0.248899	0.00339101	18.2692	5.91161	0.00541861	0.437728
Rsu1	0.0200573	0.997944	0.186763	0.00198266	17.5928	5.91161	0.00591214	0.437728
Slc15a3	-0.506183	1	0.210832	0.0024853	17.8853	5.91161	0.00569163	0.437728
Slfn5	0.0343848	0.999053	-0.194029	0.0021493	17.516	5.91161	0.00597192	0.437728
Spin2c	0.563534	0.960149	0.219372	0.00261099	18.4314	5.91161	0.00530853	0.437728
Syde1	0.122254	0.969836	0.268034	0.00408545	17.5849	5.91161	0.00591829	0.437728
Tmsb15l	2.72679	0.0159841	-0.451216	0.0115461	17.6334	5.91161	0.00588086	0.437728
Ttc9b	-1.9878	0.0277747	-0.235566	0.00316868	17.5125	5.91161	0.00597466	0.437728
Tvp23b	0.907423	0.613077	-0.244874	0.00333455	17.9825	5.91161	0.00562079	0.437728
Zfp213	0.412645	0.926419	-0.363841	0.00709457	18.6594	5.91161	0.00515876	0.437728
Zfp809	0.364314	0.998983	0.191371	0.00207415	17.6569	5.91161	0.00586287	0.437728
Plcd3	0.756639	0.788692	0.279878	0.00450152	17.4012	5.91161	0.00606283	0.439722
Csf1	0.049719	0.978366	0.224815	0.00294552	17.1589	5.91161	0.00626091	0.449152
Zfp747	0.163598	0.985204	-0.25006	0.00363788	17.1885	5.91161	0.00623622	0.449152
Gpatch1	-1.22354	0.0421852	-0.261833	0.00401793	17.0627	5.91161	0.00634196	0.452508
1110034G24Rik	1.42928	0.276026	-0.648377	0.0270248	15.5558	5.91161	0.00781769	0.452627
1190005I06Rik	0.3871	0.892073	-0.429375	0.0118979	15.4955	5.91161	0.00788594	0.452627
1700037C18Rik	-1.42462	0.0227435	0.555659	0.0218073	14.1584	5.91161	0.00962861	0.452627
2410127L17Rik	0.0248098	0.977989	-0.212766	0.00307027	14.7445	5.91161	0.008807	0.452627
Ackr3	0.128918	0.96085	0.21037	0.00264756	16.7156	5.91161	0.00664631	0.452627
Actn2	0.301992	0.951105	0.223423	0.00347743	14.3548	5.91161	0.00934228	0.452627
Aox1	-0.752145	1	0.277258	0.00521535	14.7396	5.91161	0.00881342	0.452627
Apex1	-1.26052	0.0201513	-0.201658	0.00250515	16.2329	5.91161	0.00710314	0.452627
Arhgap11a	0.739689	0.795113	0.238365	0.00338887	16.766	5.91161	0.00660092	0.452627
Arhgap15	0.00798005	0.996236	-0.191615	0.00241607	15.1967	5.91161	0.00823607	0.452627
Bad	-0.417308	1	-0.216819	0.00322312	14.5853	5.91161	0.0090205	0.452627
Bgn	0.585373	0.968918	0.201317	0.00239546	16.9189	5.91161	0.00646571	0.452627
Calb2	-0.6282	1	0.217586	0.0031098	15.224	5.91161	0.00820329	0.452627
Cbr2	0.0249752	0.995535	-0.25587	0.0044097	14.8467	5.91161	0.00867345	0.452627
Ccdc82	-0.497878	1	-0.288355	0.00504663	16.476	5.91161	0.00686795	0.452627
Ccna2	-0.783751	1	-0.205183	0.00281911	14.9337	5.91161	0.00856181	0.452627
Cdc7	-0.636721	1	-0.233045	0.00382773	14.1885	5.91161	0.00958401	0.452627
Cep76	-0.226589	1	-0.30065	0.00595875	15.1694	5.91161	0.0082692	0.452627
Chpf2	1.42363	0.0783549	0.177776	0.00223292	14.1538	5.91161	0.00963546	0.452627
Cxcl1	0.967161	0.565482	-0.332515	0.00764953	14.454	5.91161	0.00920192	0.452627
Cyp2s1	-0.155627	1	-0.160157	0.00171447	14.961	5.91161	0.00852723	0.452627
Cyp4x1	-1.17137	0.0850935	0.242208	0.00410492	14.2914	5.91161	0.00943347	0.452627
Dazl	-0.443767	1	-0.297448	0.00623286	14.195	5.91161	0.00957439	0.452627
E430025E21Rik	-0.673222	1	0.177941	0.00201942	15.6793	5.91161	0.00768043	0.452627
Epb4.1l4a	0.154429	0.992198	-0.19675	0.0023474	16.4908	5.91161	0.006854	0.452627
Exosc9	3.00059	0.0843079	-0.318368	0.00695551	14.5723	5.91161	0.00903825	0.452627
Fbln5	-0.118856	1	0.159344	0.00175132	14.4978	5.91161	0.00914084	0.452627
Flt4	1.27463	0.377235	-0.294908	0.0052693	16.5051	5.91161	0.00684052	0.452627
Fmnl3	-0.961685	1	-0.199227	0.00279019	14.2253	5.91161	0.00952983	0.452627
Foxp4	-2.01488	0.0161325	-0.273771	0.00529117	14.1652	5.91161	0.0096186	0.452627
Gltscr1	-0.404119	1	0.182145	0.00225363	14.7214	5.91161	0.00883745	0.452627
Gm11992	0.907627	0.595602	-0.303923	0.00586077	15.7606	5.91161	0.00759173	0.452627
Gp5	-0.0375039	1	0.369108	0.00819653	16.6217	5.91161	0.006732	0.452627
Gss	0.724161	0.875949	-0.209623	0.00288059	15.2545	5.91161	0.00816677	0.452627
H2-T23	0.180345	0.928927	-0.370233	0.00918046	14.9309	5.91161	0.00856541	0.452627
Havcr2	0.180047	0.914819	-0.238725	0.00384736	14.8126	5.91161	0.00871766	0.452627
Hist2h2bb	-1.49493	0.0648933	-0.197541	0.00271278	14.3847	5.91161	0.0092997	0.452627
Hmga1	-0.269734	1	-0.183147	0.00212628	15.7753	5.91161	0.00757584	0.452627
Hmgn5	-0.557267	1	0.201743	0.00283976	14.3323	5.91161	0.00937456	0.452627
Htatip2	-0.259324	1	0.210645	0.00266884	16.6257	5.91161	0.00672832	0.452627
Ism1	0.238769	0.992123	-0.224273	0.00308003	16.3305	5.91161	0.00700743	0.452627
Itpripl2	2.21909	0.0463219	0.224296	0.00348453	14.4377	5.91161	0.00922481	0.452627
Klhl15	0.0305336	0.988022	-0.21242	0.00271742	16.6048	5.91161	0.00674762	0.452627
Klhl8	-0.310918	1	-0.214415	0.00295535	15.5561	5.91161	0.00781732	0.452627
Lgals3bp	-3.25742	0.00131662	0.176826	0.00201877	15.4884	5.91161	0.00789404	0.452627
Lmln	-1.15126	0.00639125	-0.185432	0.00206716	16.634	5.91161	0.00672071	0.452627
Lrrtm2	-1.04621	0.0293175	0.266602	0.00489267	14.5271	5.91161	0.00910031	0.452627
Mecr	-0.914147	1	0.236279	0.00341052	16.3693	5.91161	0.0069699	0.452627
Mettl10	-0.178834	1	-0.264606	0.00452764	15.4642	5.91161	0.00792165	0.452627
Mettl14	1.33688	0.279166	0.309069	0.00627582	15.2209	5.91161	0.00820694	0.452627
Mettl20	0.525141	0.779906	0.268456	0.00468846	15.3714	5.91161	0.00802885	0.452627
Mfsd2a	0.399115	0.985662	0.166243	0.00188911	14.6295	5.91161	0.0089606	0.452627
Mrps22	0.898248	0.57156	-0.301088	0.00635665	14.2613	5.91161	0.00947723	0.452627
Mtg1	1.25988	0.347283	0.267578	0.00490785	14.5885	5.91161	0.00901615	0.452627
Npcd	0.978264	0.515287	0.302466	0.00634935	14.4086	5.91161	0.00926575	0.452627
Ntsr1	0.385769	0.993834	0.189525	0.00219943	16.3314	5.91161	0.00700655	0.452627
Nudt12	-1.12074	0.04007	0.403624	0.0102409	15.9081	5.91161	0.00743445	0.452627
Nxph4	0.661697	0.642538	-0.438515	0.0126944	15.148	5.91161	0.00829513	0.452627
Ogfod3	0.100462	0.995004	0.189415	0.00243549	14.7314	5.91161	0.0088243	0.452627
P3h3	-0.238461	1	-0.215501	0.00301514	15.4024	5.91161	0.00799281	0.452627
Pabpc5	-0.46269	1	-0.285852	0.00534834	15.2779	5.91161	0.00813895	0.452627
Pcdha9	-0.881805	1	-0.172546	0.00178027	16.7233	5.91161	0.00663937	0.452627
Pcdhb4	0.285508	0.940714	0.260436	0.00440146	15.4101	5.91161	0.00798395	0.452627
Phtf2	-2.26685	0.00233944	-0.177936	0.00206468	15.3346	5.91161	0.00807197	0.452627
Pla2g7	-1.0813	0.0529248	-0.19126	0.00220354	16.6008	5.91161	0.00675132	0.452627
Plekha2	0.871099	0.722791	-0.24889	0.0039641	15.6268	5.91161	0.00773836	0.452627
Poc1a	-0.170285	1	-0.214807	0.00291235	15.8436	5.91161	0.0075027	0.452627
Rarb	0.447691	0.962673	-0.19645	0.00270327	14.2762	5.91161	0.00945545	0.452627
Sac3d1	0.124478	0.988433	-0.219707	0.00293512	16.446	5.91161	0.00689642	0.452627
Saysd1	-2.19339	0.0391838	-0.60181	0.0246663	14.683	5.91161	0.00888864	0.452627
Serhl	-0.502522	1	-0.223519	0.0033127	15.0816	5.91161	0.00837657	0.452627
Serpina3m	3.91073	0.0292521	0.343477	0.00773222	15.2577	5.91161	0.00816292	0.452627
Slc6a13	0.492944	0.969923	-0.221282	0.0030338	16.14	5.91161	0.00719579	0.452627
Slitrk3	-1.83188	0.0160734	0.203278	0.00266429	15.5095	5.91161	0.00786996	0.452627
Spata5l1	-0.483468	1	-0.295972	0.0060755	14.4184	5.91161	0.00925191	0.452627
Sqrdl	-0.356865	1	-0.245734	0.00420407	14.3635	5.91161	0.00932983	0.452627
Tacr3	-1.31466	0.0234948	-0.184518	0.00236301	14.4083	5.91161	0.00926627	0.452627
Tagap1	1.74503	0.292849	-0.210083	0.00302944	14.5687	5.91161	0.0090432	0.452627
Tcof1	0.162106	0.9937	0.197625	0.00270215	14.4535	5.91161	0.00920264	0.452627
Tmbim4	2.84479	0.091846	-0.359193	0.00882277	14.6235	5.91161	0.00896863	0.452627
Tmem120b	0.510136	0.997547	-0.165037	0.00184617	14.7534	5.91161	0.00879516	0.452627
Tmem196	0.767672	0.880237	-0.269681	0.00485696	14.9739	5.91161	0.00851092	0.452627
Tmem231	-1.18593	0.0279336	0.321568	0.00717848	14.405	5.91161	0.00927089	0.452627
Tmem238	-0.985474	1	-0.410048	0.0108832	15.4494	5.91161	0.00793862	0.452627
Tmpo	-0.743462	1	-0.188903	0.00227634	15.6763	5.91161	0.00768373	0.452627
Tmsb15b1	0.0910218	0.971119	-0.439854	0.0121327	15.9463	5.91161	0.00739442	0.452627
Tomm6	-0.920931	1	-0.193751	0.00264412	14.1974	5.91161	0.00957085	0.452627
Trappc6a	0.41253	0.859389	0.438917	0.0131417	14.6593	5.91161	0.00892034	0.452627
Ttc12	-0.63207	1	0.467209	0.0148757	14.6739	5.91161	0.0089008	0.452627
Ttc37	0.454498	0.885963	-0.246995	0.00379937	16.057	5.91161	0.00728004	0.452627
Ubxn7	-1.28521	0.00674365	-0.183045	0.0021445	15.6239	5.91161	0.00774156	0.452627
Usp51	-0.515756	1	0.300034	0.005378	16.7386	5.91161	0.00662557	0.452627
Vip	0.328355	0.975202	-0.187215	0.00239818	14.615	5.91161	0.00898018	0.452627
Zfp185	0.298952	0.867765	0.383915	0.0100944	14.6012	5.91161	0.00899888	0.452627
Zfp524	-0.666645	1	0.256784	0.00408545	16.1397	5.91161	0.00719615	0.452627
Zfp53	-0.758511	1	-0.357947	0.00753108	17.013	5.91161	0.00638438	0.452627
Ak8	-1.87585	0.0745253	0.423097	0.0126823	14.1151	5.91161	0.00969346	0.453199
Creld1	-0.187413	1	0.161854	0.00185795	14.0999	5.91161	0.00971632	0.453199
Pnoc	0.270242	0.981912	0.231988	0.0038232	14.0768	5.91161	0.00975112	0.453221
Nudt15	0.780453	0.790457	0.264421	0.00500994	13.956	5.91161	0.00993634	0.455415
Pan3	0.242926	0.993267	-0.167126	0.00199606	13.9932	5.91161	0.00987882	0.455415
Rbks	-0.0711079	1	-0.213114	0.0032446	13.9979	5.91161	0.00987162	0.455415
Stard3nl	0.0380699	0.984456	0.206156	0.00304161	13.973	5.91161	0.00990999	0.455415
Fam174b	0.0489947	0.998196	0.170366	0.00208818	13.8994	5.91161	0.0100247	0.456916
Rimbp3	-0.0633582	1	0.186484	0.00250356	13.8907	5.91161	0.0100383	0.456916
Dnajc9	-0.116436	1	-0.179814	0.00236217	13.6879	5.91161	0.0103645	0.460387
Exoc3l4	0.20437	0.856673	-0.319177	0.00745225	13.6702	5.91161	0.0103936	0.460387
Mtif2	1.96716	0.271229	-0.31859	0.00739793	13.72	5.91161	0.0103119	0.460387
Parp3	0.872805	0.700215	0.183746	0.00245546	13.75	5.91161	0.0102632	0.460387
Siva1	0.287876	0.92059	-0.460899	0.0154896	13.7142	5.91161	0.0103213	0.460387
Tdrd1	-0.463341	1	-0.169555	0.0020972	13.7082	5.91161	0.0103312	0.460387
Trim16	-0.527661	1	-0.237129	0.00408976	13.749	5.91161	0.0102648	0.460387
Ufsp1	0.779439	0.916299	0.178534	0.00231344	13.7779	5.91161	0.0102179	0.460387
Rps12	1.5064	0.173997	-0.205813	0.00311139	13.6141	5.91161	0.0104866	0.46141
Vcl	0.687122	0.831983	0.204785	0.00307743	13.6272	5.91161	0.0104648	0.46141
Bfsp2	-0.908169	1	-0.222335	0.00365464	13.526	5.91161	0.010635	0.461643
Cklf	0.0474436	0.997597	0.247786	0.00454677	13.5036	5.91161	0.0106732	0.461643
Cntn5	-0.428998	1	-0.173485	0.00221967	13.5592	5.91161	0.0105788	0.461643
Dlec1	0.297876	0.890699	0.183205	0.00249615	13.4464	5.91161	0.0107717	0.461643
Fgfr1op	-0.197244	1	-0.16878	0.00211493	13.4694	5.91161	0.010732	0.461643
Lama2	-0.296211	1	0.184167	0.00249971	13.5686	5.91161	0.010563	0.461643
Ldlrap1	0.0264986	0.977632	0.233602	0.00405503	13.4573	5.91161	0.0107528	0.461643
Tubd1	1.09262	0.439232	-0.497585	0.0182795	13.5447	5.91161	0.0106033	0.461643
Dagla	0.481171	0.96966	0.173221	0.00223881	13.4025	5.91161	0.010848	0.461915
Hspb8	-0.531239	1	-0.184848	0.00254737	13.4134	5.91161	0.010829	0.461915
1700023E05Rik	-0.262881	1	0.23096	0.00407459	13.0915	5.91161	0.0114098	0.46207
3110040N11Rik	0.0296663	0.997399	-0.228539	0.00416924	12.5275	5.91161	0.012533	0.46207
Arhgef5	1.05734	0.462267	-0.224679	0.00410671	12.2922	5.91161	0.0130456	0.46207
Arhgef6	0.18968	0.988793	0.181639	0.00273519	12.0623	5.91161	0.0135739	0.46207
Arl6ip6	0.640644	0.988006	-0.150657	0.0018627	12.1853	5.91161	0.0132879	0.46207
AU019823	-0.77899	1	-0.189041	0.00269433	13.2636	5.91161	0.0110942	0.46207
Ccl6	-0.0343307	1	-0.261905	0.00566151	12.1159	5.91161	0.0134483	0.46207
Cnn2	-0.0881307	1	0.511216	0.0212291	12.3106	5.91161	0.0130046	0.46207
Colec12	-0.411067	1	-0.216939	0.00389284	12.0895	5.91161	0.01351	0.46207
Cyb5rl	0.271047	0.992593	0.251894	0.00521046	12.1776	5.91161	0.0133055	0.46207
Ddx10	1.42922	0.289781	0.344776	0.00983256	12.0895	5.91161	0.01351	0.46207
Dleu7	-0.479278	1	-0.161927	0.00215902	12.1446	5.91161	0.0133816	0.46207
Efna1	0.613812	0.877994	0.262071	0.00560006	12.2644	5.91161	0.013108	0.46207
Elf5	-0.0749791	1	0.172911	0.00236324	12.6514	5.91161	0.012274	0.46207
Eps8l1	0.589462	0.751987	0.344881	0.00929569	12.7955	5.91161	0.0119817	0.46207
Ermard	-0.000974002	1	0.24801	0.00492653	12.4853	5.91161	0.0126229	0.46207
Fam118b	0.104303	0.981131	-0.207119	0.00339201	12.6468	5.91161	0.0122834	0.46207
Fam19a2	0.0740438	0.994709	-0.187056	0.00291579	12.0001	5.91161	0.0137218	0.46207
Fbl	-0.881327	1	-0.221909	0.00396697	12.4134	5.91161	0.0127781	0.46207
Gadd45gip1	-1.4462	0.0480783	-0.221057	0.00375788	13.0036	5.91161	0.0115758	0.46207
Gm266	0.722075	0.767261	-0.521146	0.022487	12.0777	5.91161	0.0135376	0.46207
Golga1	0.0948386	0.99868	0.159582	0.00197765	12.8771	5.91161	0.0118203	0.46207
Gpank1	0.694202	0.732332	-0.315466	0.00804849	12.3649	5.91161	0.0128843	0.46207
Guf1	-0.762128	1	-0.201419	0.00313374	12.9461	5.91161	0.011686	0.46207
Haus1	0.927957	0.54433	0.231032	0.00444081	12.0194	5.91161	0.0136758	0.46207
Heatr5b	0.0340971	0.997611	0.1537	0.00183133	12.8998	5.91161	0.0117759	0.46207
Herc6	-0.371807	1	0.165245	0.00224726	12.1507	5.91161	0.0133674	0.46207
Hey2	-0.35746	1	-0.277339	0.00636682	12.0809	5.91161	0.0135301	0.46207
Hnmt	-0.656747	1	-0.178437	0.00253977	12.5365	5.91161	0.0125141	0.46207
Hnrnpa3	-2.12447	0.0123242	-0.172202	0.00222629	13.3197	5.91161	0.0109938	0.46207
Hnrnph3	-1.64098	0.00230709	0.164826	0.00219833	12.3583	5.91161	0.0128988	0.46207
Hscb	1.09851	0.455617	-0.32135	0.00776213	13.3038	5.91161	0.0110221	0.46207
Ikzf4	0.00819027	0.991837	0.178169	0.00253637	12.5156	5.91161	0.0125584	0.46207
Itih3	1.703	0.116601	-0.305891	0.00761303	12.2907	5.91161	0.013049	0.46207
Kcnj14	0.425352	0.898487	0.2745	0.00597462	12.6117	5.91161	0.0123561	0.46207
Kif5a	-0.412384	1	0.173007	0.00234151	12.783	5.91161	0.0120067	0.46207
Lrrc10b	1.45426	0.189001	0.190352	0.00283525	12.7797	5.91161	0.0120132	0.46207
Lrrc20	-0.109948	1	0.186461	0.00267705	12.9873	5.91161	0.0116069	0.46207
Mcf2	-0.566401	1	0.19261	0.00282895	13.1138	5.91161	0.0113682	0.46207
Mpp3	0.418854	0.993203	0.150743	0.00182138	12.4759	5.91161	0.012643	0.46207
Mrpl3	0.848787	0.630839	-0.169806	0.00217992	13.2271	5.91161	0.0111602	0.46207
Myc	-0.60324	1	0.21585	0.00376093	12.3882	5.91161	0.0128332	0.46207
N4bp2l1	-0.0390051	1	-0.169925	0.00226776	12.7325	5.91161	0.0121082	0.46207
Nek11	-0.384089	1	-0.162614	0.00202809	13.0385	5.91161	0.0115094	0.46207
Ninl	0.334208	0.976916	0.174023	0.00252522	11.9926	5.91161	0.0137398	0.46207
Nudcd2	0.0697308	0.843488	-0.296025	0.00680635	12.8749	5.91161	0.0118246	0.46207
Oprk1	-0.577851	1	-0.174441	0.00252953	12.0298	5.91161	0.013651	0.46207
Osm	1.39955	0.363772	-0.48191	0.0193537	11.9996	5.91161	0.013723	0.46207
Ovca2	0.652928	0.719993	0.308598	0.00783447	12.1556	5.91161	0.0133561	0.46207
P4ha2	-0.196839	1	0.188939	0.00286649	12.4536	5.91161	0.0126911	0.46207
Pcdhga12	-0.0817214	1	0.223468	0.0041091	12.153	5.91161	0.0133621	0.46207
Piga	-0.346569	1	0.156757	0.00203049	12.1019	5.91161	0.013481	0.46207
Pla2g12a	-1.09293	0.0628779	-0.296574	0.00733859	11.9854	5.91161	0.0137571	0.46207
Prkg2	-0.920031	1	-0.413866	0.0134043	12.7783	5.91161	0.012016	0.46207
Prss36	-10.9474	0.0528841	-1.69282	0.235598	12.1632	5.91161	0.0133386	0.46207
Psen2	-0.3111	1	0.179843	0.00249126	12.9828	5.91161	0.0116155	0.46207
Psmb10	-0.848366	1	-0.244921	0.00490446	12.2309	5.91161	0.0131837	0.46207
Ptpn23	-0.4394	1	0.179496	0.00251679	12.8015	5.91161	0.0119696	0.46207
Rbm38	-1.36094	0.0889048	0.285877	0.00648434	12.6036	5.91161	0.0123731	0.46207
Rev3l	1.45572	0.0522357	-0.166092	0.00219366	12.5756	5.91161	0.0124316	0.46207
Rreb1	-0.239593	1	-0.17833	0.00246982	12.876	5.91161	0.0118223	0.46207
Rsph3a	0.949087	0.570763	0.252956	0.00501487	12.7594	5.91161	0.0120541	0.46207
S100a6	-0.708083	1	-0.230916	0.0042443	12.5633	5.91161	0.0124574	0.46207
Sec14l5	1.24956	0.349722	0.476571	0.0176729	12.8513	5.91161	0.011871	0.46207
Serpind1	-0.0250415	1	-0.246952	0.00492236	12.3894	5.91161	0.0128305	0.46207
Sfmbt2	-0.00652497	1	-0.251491	0.00488352	12.9512	5.91161	0.0116761	0.46207
Slc10a3-ubl4	-1.26347	0.0939691	0.331548	0.00904488	12.1532	5.91161	0.0133618	0.46207
Snapc4	0.588495	0.754147	0.199062	0.00317443	12.4828	5.91161	0.0126283	0.46207
Taf11	-0.93442	1	-0.170383	0.00225428	12.8779	5.91161	0.0118186	0.46207
Tigd3	0.707675	0.703509	-0.296025	0.0071205	12.3068	5.91161	0.0130129	0.46207
Tle6	1.09041	0.427974	0.278405	0.00583981	13.2725	5.91161	0.0110781	0.46207
Tlr7	-0.276345	1	-0.232163	0.00440564	12.2342	5.91161	0.0131762	0.46207
Tlr9	0.379503	0.934564	0.249593	0.00480793	12.9571	5.91161	0.0116648	0.46207
Trmt112	-0.104396	1	-0.270174	0.00593939	12.2899	5.91161	0.0130508	0.46207
Ucp3	-0.851669	1	-0.216043	0.00366922	12.7205	5.91161	0.0121326	0.46207
Utp14a	1.05194	0.461886	0.282107	0.00650845	12.2278	5.91161	0.0131908	0.46207
Wdyhv1	-0.311025	1	0.207064	0.00321359	13.3419	5.91161	0.0109544	0.46207
Wtap	-0.0138049	1	-0.172578	0.00227851	13.0713	5.91161	0.0114477	0.46207
Ypel3	0.47653	0.984214	-0.152011	0.00189861	12.1707	5.91161	0.0133214	0.46207
Zfp422	0.135887	0.99704	0.162841	0.00206997	12.8105	5.91161	0.0119518	0.46207
Zfp777	1.2427	0.280691	0.208419	0.00359014	12.0994	5.91161	0.0134868	0.46207
Zfp87	-0.259836	1	-0.172148	0.00232434	12.7498	5.91161	0.0120733	0.46207
Zmym6	0.242876	0.988362	-0.173795	0.00250625	12.0518	5.91161	0.0135989	0.46207
Man2b2	-1.43891	0.0689609	0.24698	0.00509815	11.965	5.91161	0.0138063	0.462547
Ifitm3	0.240812	0.856061	-0.440479	0.0162365	11.9497	5.91161	0.0138433	0.462611
Zfp870	0.118516	0.991852	-0.192014	0.00309986	11.8939	5.91161	0.0139795	0.465983
2310030G06Rik	0.217439	0.963439	-0.234732	0.00466962	11.7995	5.91161	0.0142138	0.466533
Dysf	0.250615	0.700414	-0.213767	0.00386596	11.8202	5.91161	0.014162	0.466533
Pbx4	0.604354	0.923616	-0.186119	0.00294211	11.774	5.91161	0.0142781	0.466533
Rsph1	-0.197371	1	0.222863	0.00422033	11.7687	5.91161	0.0142914	0.466533
Spi1	-0.449352	1	0.223046	0.0042302	11.7605	5.91161	0.0143121	0.466533
Tcf15	-0.692752	1	-0.362778	0.0111074	11.8487	5.91161	0.0140911	0.466533
Wasf2	0.54063	0.93475	0.189031	0.00302435	11.815	5.91161	0.0141751	0.466533
Wbscr22	0.152295	0.980642	0.175457	0.00260202	11.8313	5.91161	0.0141343	0.466533
Zscan20	1.00482	0.490747	-0.161917	0.00222938	11.7598	5.91161	0.0143141	0.466533
Irf5	-0.37022	1	-0.177078	0.00267471	11.7234	5.91161	0.0144067	0.467244
Rbl2	-0.662877	1	0.152734	0.00198831	11.7325	5.91161	0.0143835	0.467244
Ncf2	0.280332	0.979258	0.181566	0.00282789	11.6575	5.91161	0.0145766	0.471595
AF529169	0.337632	0.809398	0.210599	0.00381775	11.6172	5.91161	0.0146816	0.473664
Rbm15	-0.0106755	1	-0.22752	0.00446039	11.6056	5.91161	0.0147123	0.473664
Dync2li1	-2.45031	0.0115489	0.185027	0.00296392	11.5506	5.91161	0.0148578	0.47408
H1fx	-0.574558	1	-0.327691	0.00935404	11.4797	5.91161	0.0150485	0.47408
Kcns1	0.387383	0.951087	0.21788	0.00410071	11.5764	5.91161	0.0147892	0.47408
Klhl3	-1.12131	0.127354	-0.215142	0.00402944	11.4869	5.91161	0.0150288	0.47408
Med30	-0.328735	1	-0.262485	0.00596286	11.5545	5.91161	0.0148473	0.47408
Nprl3	-1.36123	0.0149653	0.212432	0.00392055	11.5105	5.91161	0.0149653	0.47408
Pcbd1	-0.301283	1	0.160812	0.002242	11.5346	5.91161	0.0149006	0.47408
Rasl12	-1.639	0.0686422	0.233614	0.00474825	11.4938	5.91161	0.0150103	0.47408
Rcbtb2	0.341772	0.995557	-0.146601	0.00187125	11.4854	5.91161	0.0150331	0.47408
Ephb2	0.600217	0.988	0.145002	0.0018365	11.4487	5.91161	0.0151328	0.475601
1110059G10Rik	-0.485388	1	-0.169617	0.00252206	11.4074	5.91161	0.0152462	0.475768
Trappc1	-2.71218	0.0182409	-0.303175	0.00803997	11.4322	5.91161	0.0151778	0.475768
Tyk2	-0.322184	1	-0.256355	0.00576023	11.4089	5.91161	0.015242	0.475768
Slc7a3	0.957882	0.539661	0.263204	0.00608271	11.3891	5.91161	0.0152968	0.475974
Tgfb2	0.574093	0.997063	-0.142538	0.00178549	11.379	5.91161	0.0153249	0.475974
Adrb1	-0.763568	1	-0.223228	0.00440415	11.3145	5.91161	0.0155053	0.480446
Apeh	0.454114	0.956019	0.160236	0.00230717	11.1286	5.91161	0.0160423	0.480614
Dbp	-0.277103	1	-0.237688	0.00505799	11.1696	5.91161	0.0159218	0.480614
Mettl25	-0.308758	1	-0.224308	0.00451417	11.1458	5.91161	0.0159916	0.480614
Mrpl19	0.296243	0.990292	-0.173382	0.00269523	11.1535	5.91161	0.0159689	0.480614
Ncapg2	0.104017	0.985032	-0.160271	0.00230705	11.1341	5.91161	0.0160261	0.480614
Nop9	-1.18992	0.00813707	-0.219176	0.00428414	11.213	5.91161	0.0157956	0.480614
Nuf2	-0.031594	1	0.146019	0.00189264	11.2655	5.91161	0.0156446	0.480614
Pla2g4e	0.89345	0.63683	-0.254068	0.00580299	11.1237	5.91161	0.0160569	0.480614
Prr5l	0.0335483	0.989556	0.184889	0.00303545	11.2616	5.91161	0.0156559	0.480614
Ptrhd1	0.0581482	0.997682	0.165395	0.00244603	11.1836	5.91161	0.0158809	0.480614
Ranbp17	1.61039	0.0119124	-0.145961	0.00188596	11.2964	5.91161	0.0155566	0.480614
Sipa1	0.108753	0.965788	0.210501	0.00395937	11.1913	5.91161	0.0158584	0.480614
Smug1	-0.452827	1	-0.184284	0.00303164	11.202	5.91161	0.0158274	0.480614
Tapbp	0.0167698	0.997947	0.149805	0.00200776	11.1773	5.91161	0.0158992	0.480614
Zfp930	0.122598	0.997953	-0.167056	0.00248988	11.2084	5.91161	0.0158087	0.480614
A530054K11Rik	-0.609898	1	-0.172928	0.00270325	11.0623	5.91161	0.0162399	0.482462
Dnajc10	-1.68479	0.0464776	0.231506	0.00484368	11.0649	5.91161	0.016232	0.482462
Gldn	-0.359078	1	-0.188379	0.00320014	11.0891	5.91161	0.0161595	0.482462
Nacad	-0.318869	1	0.177012	0.00283457	11.054	5.91161	0.0162648	0.482462
Eya4	0.328637	0.910377	-0.253019	0.00579809	11.0413	5.91161	0.0163031	0.482515
Eva1a	0.364056	0.989588	0.197004	0.00353548	10.9774	5.91161	0.0164976	0.48402
Ghdc	-1.0172	0.0346518	-0.40306	0.014771	10.9984	5.91161	0.0164333	0.48402
Olfml1	0.203187	0.996063	-0.163023	0.00242124	10.9764	5.91161	0.0165007	0.48402
Tns1	0.828577	0.677025	0.205114	0.00382314	11.0045	5.91161	0.0164147	0.48402
Ctxn2	0.640874	0.979627	-0.198007	0.00357844	10.9563	5.91161	0.0165624	0.484465
Det1	-0.114382	1	-0.163854	0.0024552	10.9352	5.91161	0.0166277	0.484465
Dnajc17	0.63704	0.721292	0.389991	0.0139413	10.9095	5.91161	0.0167076	0.484465
Fas	0.180069	0.999372	0.149442	0.0020488	10.9004	5.91161	0.0167361	0.484465
Irf2	0.939775	0.562452	0.18751	0.00321785	10.9266	5.91161	0.0166544	0.484465
Pcdhga9	-0.489867	1	0.222457	0.00453946	10.9015	5.91161	0.0167326	0.484465
Btn2a2	0.802341	0.637778	0.274659	0.00693803	10.873	5.91161	0.0168221	0.484872
Tox2	0.96781	0.540399	0.157035	0.00226809	10.8725	5.91161	0.0168236	0.484872
Smchd1	-0.885175	1	0.180755	0.00300897	10.8583	5.91161	0.0168686	0.485109
Ap5b1	-0.11238	1	-0.220818	0.00450194	10.831	5.91161	0.0169551	0.485323
Aplf	-1.28854	0.0777234	0.276539	0.00716183	10.678	5.91161	0.0174517	0.485323
Cldn5	0.372739	0.98785	-0.173568	0.00278672	10.8106	5.91161	0.0170204	0.485323
Cst6	0.175179	0.993591	-0.152267	0.00216794	10.6946	5.91161	0.0173969	0.485323
Gdpd2	0.000680999	0.972901	0.285592	0.00761987	10.704	5.91161	0.0173661	0.485323
Igfbp2	-0.197164	1	-0.161324	0.00243977	10.6672	5.91161	0.0174875	0.485323
Morn5	-0.601603	1	-0.321403	0.00967773	10.674	5.91161	0.017465	0.485323
Pet100	0.514714	0.735552	-0.229475	0.00493068	10.6798	5.91161	0.0174457	0.485323
Pex11a	0.0582853	0.982147	0.339015	0.0107777	10.6638	5.91161	0.0174989	0.485323
Phactr4	-0.284679	1	0.157149	0.00230324	10.7222	5.91161	0.0173063	0.485323
Poc5	-1.31759	0.0113413	0.160855	0.00239079	10.8225	5.91161	0.0169821	0.485323
Prkch	1.72581	0.0348266	0.148789	0.00207165	10.6862	5.91161	0.0174246	0.485323
Prrg1	0.272244	0.975527	-0.215115	0.00433969	10.6631	5.91161	0.017501	0.485323
Ttf1	0.467701	0.934372	0.174963	0.00286653	10.6791	5.91161	0.0174481	0.485323
Wdr78	-0.507127	1	0.23364	0.00508623	10.7324	5.91161	0.0172728	0.485323
Zfp113	0.149176	0.967912	-0.181639	0.00306503	10.7643	5.91161	0.0171693	0.485323
Znhit2	-0.452178	1	-0.200126	0.00374766	10.6868	5.91161	0.0174228	0.485323
Fbxw4	0.352392	0.866338	-0.261351	0.00642621	10.6291	5.91161	0.0176147	0.486447
Ifi47	0.62443	0.813164	0.436783	0.0179492	10.6289	5.91161	0.0176153	0.486447
Cercam	0.977616	0.523778	0.265729	0.00665042	10.6177	5.91161	0.0176528	0.486467
Amh	-0.814424	1	-0.322741	0.00986758	10.556	5.91161	0.0178619	0.487247
Arid3b	0.389208	0.985573	0.154068	0.0022489	10.5549	5.91161	0.0178657	0.487247
Cdh24	0.233184	0.999058	0.138525	0.00181236	10.5879	5.91161	0.0177534	0.487247
Ipo8	-0.790283	1	0.24124	0.00550805	10.5658	5.91161	0.0178285	0.487247
Rsbn1l	-0.209546	1	-0.17004	0.00273921	10.5555	5.91161	0.0178637	0.487247
AA414768	0.500972	0.806535	-0.373818	0.0134248	10.4091	5.91161	0.0183731	0.487638
Acacb	0.662625	0.762343	0.2079	0.00411702	10.4985	5.91161	0.0180598	0.487638
Ankrd24	0.0726107	0.998233	-0.145897	0.00206982	10.2839	5.91161	0.0188243	0.487638
Cept1	-0.553378	1	0.171542	0.00279762	10.5185	5.91161	0.0179906	0.487638
Clgn	0.744282	0.788923	-0.15697	0.00237051	10.3942	5.91161	0.018426	0.487638
Efcc1	-0.601264	1	-0.177675	0.00307183	10.2768	5.91161	0.0188506	0.487638
Etv4	0.317175	0.994282	0.143957	0.00201872	10.2657	5.91161	0.0188913	0.487638
Ftsj2	-0.829248	1	-0.181252	0.00317917	10.3336	5.91161	0.0186433	0.487638
Glo1	-0.246592	1	0.467746	0.0209912	10.4228	5.91161	0.0183246	0.487638
Ints9	0.443993	0.860072	0.231811	0.00523556	10.2637	5.91161	0.0188985	0.487638
Kin	0.987831	0.510513	-0.189836	0.00346017	10.415	5.91161	0.0183521	0.487638
Lrrc73	-0.180377	1	-0.144647	0.00203035	10.305	5.91161	0.0187474	0.487638
March4	-0.252106	1	0.171173	0.00279594	10.4795	5.91161	0.0181256	0.487638
Mdga1	-0.230502	1	0.166368	0.00264205	10.4761	5.91161	0.0181376	0.487638
Mks1	-0.0708393	1	-0.158218	0.00243884	10.2643	5.91161	0.0188963	0.487638
Papss2	0.150261	0.997271	0.143716	0.00200773	10.2874	5.91161	0.0188115	0.487638
Pdcl3	-0.782013	1	0.18463	0.00328364	10.3812	5.91161	0.0184723	0.487638
Pdrg1	-1.13271	0.0205589	-0.224287	0.00484286	10.3874	5.91161	0.0184503	0.487638
Pms2	-0.661307	1	-0.201522	0.00394866	10.2848	5.91161	0.0188211	0.487638
Prune	0.100581	0.942406	0.152034	0.00222598	10.3839	5.91161	0.0184628	0.487638
Rac3	0.194084	0.990267	-0.153797	0.00230554	10.2594	5.91161	0.0189144	0.487638
Rnaseh1	0.0146322	0.999584	-0.153641	0.00228601	10.3261	5.91161	0.0186706	0.487638
Sgol2	-0.505525	1	-0.153273	0.00225092	10.4369	5.91161	0.0182748	0.487638
Sod3	0.402507	0.803562	0.23233	0.00525324	10.275	5.91161	0.018857	0.487638
Thnsl2	-0.700688	1	-0.472325	0.021479	10.3865	5.91161	0.0184535	0.487638
Traf1	0.446741	0.960024	0.195444	0.00370229	10.3175	5.91161	0.0187018	0.487638
Uspl1	-1.24156	0.0606531	-0.369008	0.0131923	10.3217	5.91161	0.0186867	0.487638
Zbtb34	-0.0967799	1	-0.192821	0.00358985	10.357	5.91161	0.0185592	0.487638
Rad1	0.445119	0.804944	-0.277335	0.00753104	10.213	5.91161	0.0190864	0.490157
Slc25a53	0.140293	0.982225	-0.177835	0.00309457	10.2195	5.91161	0.0190622	0.490157
Crip1	0.176008	0.974066	-0.348612	0.0119227	10.1932	5.91161	0.0191606	0.491108
1110065P20Rik	-0.0801298	1	-0.230375	0.00522596	10.1556	5.91161	0.0193025	0.492554
Adcy4	1.12005	0.398785	0.214088	0.00451627	10.1486	5.91161	0.019329	0.492554
Bmp7	0.525363	0.922166	-0.279264	0.00768191	10.1522	5.91161	0.0193153	0.492554
A330050F15Rik	0.16378	0.992077	0.198121	0.00394179	9.95788	5.91161	0.0200719	0.493474
Ada	0.0515604	0.957992	-0.265055	0.00702455	10.0012	5.91161	0.0198997	0.493474
AI464131	0.369413	0.996062	0.13493	0.00182822	9.95832	5.91161	0.0200701	0.493474
Apol8	-0.184109	1	0.158144	0.00248528	10.063	5.91161	0.0196578	0.493474
Apold1	-0.234775	1	0.135596	0.00182095	10.0971	5.91161	0.0195261	0.493474
Bdkrb2	0.508702	0.931915	0.188139	0.00351337	10.0747	5.91161	0.0196122	0.493474
Cd180	-0.746083	1	0.245206	0.00603623	9.96089	5.91161	0.0200599	0.493474
Crispld1	-0.380943	1	-0.180618	0.00327331	9.96628	5.91161	0.0200384	0.493474
D630023F18Rik	1.53095	0.302848	-0.396	0.0156768	10.0031	5.91161	0.0198925	0.493474
Grem2	-0.0333117	1	-0.221413	0.00492817	9.94765	5.91161	0.0201128	0.493474
Haus8	0.524198	0.804394	-0.296329	0.0088025	9.97568	5.91161	0.0200009	0.493474
Mak16	2.06717	0.15719	0.18845	0.0035625	9.96869	5.91161	0.0200288	0.493474
Map6d1	0.158705	0.9559	0.182274	0.00331024	10.0367	5.91161	0.0197604	0.493474
Snx24	-0.522726	1	-0.222791	0.00494174	10.0442	5.91161	0.0197312	0.493474
Susd5	0.423889	0.936843	0.193354	0.00373155	10.0188	5.91161	0.0198305	0.493474
Tceanc2	-0.415176	1	0.203306	0.00414419	9.97382	5.91161	0.0200083	0.493474
Tmem176a	0.352389	0.90832	0.238882	0.00571359	9.98752	5.91161	0.0199539	0.493474
Trim65	-1.13842	0.0474462	-0.269806	0.00719415	10.1187	5.91161	0.0194431	0.493474
Tsku	0.835567	0.875111	-0.149641	0.00222741	10.0531	5.91161	0.0196963	0.493474
Urb1	0.612893	0.958251	-0.135722	0.00185162	9.94824	5.91161	0.0201105	0.493474
H2-Ob	-0.862789	1	0.14829	0.00221322	9.93569	5.91161	0.0201608	0.493734
Trim26	0.150296	0.976345	0.152325	0.0023429	9.90355	5.91161	0.0202905	0.49599
Dnajc2	-0.939352	1	-0.155713	0.0024528	9.88532	5.91161	0.0203646	0.496608
Heg1	0.638264	0.779212	0.213122	0.00460621	9.86079	5.91161	0.0204648	0.496608
Tmem251	0.575619	0.909654	-0.169664	0.00291932	9.86044	5.91161	0.0204663	0.496608
Vmp1	-1.73608	0.0206142	0.180164	0.00329029	9.86514	5.91161	0.020447	0.496608
3110052M02Rik	0.350535	0.876232	0.419471	0.0179894	9.78111	5.91161	0.0207951	0.496836
Dclk3	0.417479	0.973873	0.175597	0.00315169	9.78346	5.91161	0.0207853	0.496836
Gfra2	0.710087	0.891344	-0.14507	0.00216333	9.72822	5.91161	0.0210183	0.496836
Kcnk12	-0.211889	1	-0.188793	0.00363394	9.80828	5.91161	0.0206817	0.496836
Nfkbiz	-0.246684	1	0.201522	0.00413543	9.82026	5.91161	0.0206319	0.496836
Nr2f2	0.551265	0.995557	0.137446	0.00194141	9.73081	5.91161	0.0210073	0.496836
Nrg1	-0.0646543	1	-0.164467	0.00278339	9.71819	5.91161	0.021061	0.496836
Prkcg	5.47554	0.0929888	0.178873	0.00327062	9.78275	5.91161	0.0207883	0.496836
Slc22a6	0.729965	0.766151	-0.266414	0.00730159	9.72069	5.91161	0.0210504	0.496836
Slc44a2	0.304125	0.993182	0.146879	0.00221951	9.71987	5.91161	0.0210538	0.496836
Tmem104	0.158453	0.999945	0.129984	0.00172803	9.77761	5.91161	0.0208098	0.496836
Upk1b	0.74717	0.809025	-0.346688	0.0123728	9.71424	5.91161	0.0210779	0.496836
Vasp	-1.01631	0.0166187	0.155929	0.00249852	9.73136	5.91161	0.021005	0.496836
Wars2	0.751188	0.894234	0.146638	0.00219156	9.81159	5.91161	0.0206679	0.496836
Whsc1	-0.833483	1	-0.203558	0.00425283	9.74312	5.91161	0.0209551	0.496836
Zfp944	-0.638705	1	-0.19509	0.00389693	9.76668	5.91161	0.0208557	0.496836
Tmc7	0.264478	0.909659	0.183399	0.00346775	9.69947	5.91161	0.021141	0.497435
Armc10	0.980594	0.528842	-0.149153	0.00229895	9.6769	5.91161	0.021238	0.497684
Astn2	-0.933902	1	0.164789	0.00281621	9.6426	5.91161	0.0213865	0.497684
Cited1	-0.124807	1	0.311326	0.0100953	9.60089	5.91161	0.0215691	0.497684
Dcaf12l1	1.75652	0.215245	-0.17672	0.00323697	9.64786	5.91161	0.0213636	0.497684
Diap2	-0.0389436	1	0.151047	0.0023749	9.60678	5.91161	0.0215432	0.497684
Diras2	-4.45904	0.0456903	-0.26077	0.00707645	9.60946	5.91161	0.0215314	0.497684
Gstm5	1.48812	0.113965	-0.141807	0.00209065	9.61862	5.91161	0.0214912	0.497684
Kptn	0.884988	0.546552	-0.201796	0.00424496	9.59296	5.91161	0.021604	0.497684
Nmnat3	0.35789	0.835716	-0.347656	0.01253	9.64603	5.91161	0.0213716	0.497684
Nt5c1a	1.19113	0.36577	0.313859	0.0102606	9.60057	5.91161	0.0215705	0.497684
Rdh14	-0.472691	1	-0.141446	0.00208473	9.59689	5.91161	0.0215867	0.497684
Spryd4	0.229833	0.959438	-0.249167	0.00643907	9.64177	5.91161	0.0213901	0.497684
Gprin3	-0.471935	1	-0.171474	0.00306995	9.57781	5.91161	0.021671	0.498357
Slc25a37	0.143703	0.996531	-0.139955	0.00205589	9.5275	5.91161	0.0218954	0.502642
Fam198b	0.355775	0.982649	0.198074	0.00413226	9.49438	5.91161	0.0220448	0.504274
Mrpl22	0.489768	0.702046	-0.330333	0.0115028	9.48638	5.91161	0.0220811	0.504274
Mrps34	-0.319369	1	-0.209362	0.00461287	9.50217	5.91161	0.0220095	0.504274
Batf	0.303353	0.930966	0.521806	0.0288395	9.44124	5.91161	0.0222874	0.507231
Gm17296	0.286956	0.845637	-0.189044	0.00378477	9.44253	5.91161	0.0222815	0.507231
Anxa4	-0.578734	1	-0.161349	0.00277419	9.38412	5.91161	0.0225523	0.50788
Cacna2d4	1.71113	0.202823	-0.351114	0.0131268	9.39156	5.91161	0.0225175	0.50788
Dusp9	0.909393	0.589162	-0.202446	0.00437046	9.37755	5.91161	0.022583	0.50788
Pgam2	0.430013	0.922285	0.204652	0.00446647	9.37707	5.91161	0.0225853	0.50788
Ppp1r3c	0.174035	0.991758	0.14851	0.00235033	9.38382	5.91161	0.0225537	0.50788
Rragb	2.27845	0.0827186	-0.150346	0.00240061	9.41594	5.91161	0.0224042	0.50788
Siah1b	1.4065	0.3034	-0.431866	0.0198794	9.38198	5.91161	0.0225623	0.50788
Ap5z1	-0.0274558	1	-0.134383	0.00193559	9.32978	5.91161	0.0228081	0.509033
Bckdha	-1.5539	0.0211917	-0.136579	0.00199796	9.3364	5.91161	0.0227768	0.509033
Ccndbp1	0.754012	0.803306	-0.143185	0.00220373	9.30326	5.91161	0.0229345	0.509033
Irf1	0.34762	0.979949	-0.174595	0.00326941	9.32387	5.91161	0.0228362	0.509033
L3hypdh	0.470432	0.7367	-0.343535	0.0126885	9.30105	5.91161	0.022945	0.509033
Ptrh2	-1.39976	0.0739067	-0.530404	0.0302106	9.31226	5.91161	0.0228915	0.509033
Zfp72	0.483142	0.914236	0.265217	0.00754406	9.32389	5.91161	0.0228362	0.509033
Zmym1	-0.805107	1	-0.183424	0.00359583	9.35647	5.91161	0.022682	0.509033
Cox16	-1.11795	0.0578567	0.179819	0.0034932	9.25657	5.91161	0.0231592	0.509235
Dnajc3	1.54293	0.112303	-0.149896	0.00242971	9.24754	5.91161	0.023203	0.509235
Fgf11	-1.11236	0.0318898	-0.268417	0.00778035	9.26018	5.91161	0.0231417	0.509235
Icam1	-0.914695	1	0.231857	0.00578687	9.2896	5.91161	0.0229999	0.509235
Rem2	1.3872	0.309055	0.174184	0.00328244	9.24317	5.91161	0.0232242	0.509235
Skil	-1.65767	0.00376849	-0.136903	0.00202691	9.24673	5.91161	0.0232069	0.509235
Zgrf1	2.35139	0.0134126	0.140071	0.00211524	9.27552	5.91161	0.0230676	0.509235
Epas1	0.831048	0.711435	0.144386	0.00226381	9.20901	5.91161	0.0233911	0.512044
Alg1	-0.350263	1	-0.13774	0.00208301	9.10809	5.91161	0.0238937	0.513377
Cdh4	-0.227515	1	0.136525	0.00203369	9.16511	5.91161	0.0236079	0.513377
Ckap2l	-0.499303	1	0.152434	0.00255137	9.10737	5.91161	0.0238973	0.513377
Cyr61	0.477135	0.948062	0.156254	0.00267085	9.14141	5.91161	0.0237262	0.513377
Gmpr2	0.447949	0.756301	0.177147	0.00344408	9.11159	5.91161	0.023876	0.513377
Hemk1	-0.132441	1	0.188726	0.00390201	9.12799	5.91161	0.0237935	0.513377
Kcne4	-1.25428	0.123262	-0.725312	0.0573941	9.16604	5.91161	0.0236033	0.513377
Pcdhga2	1.10554	0.442122	0.163523	0.00294239	9.0878	5.91161	0.0239965	0.513377
Pomk	0.174831	0.999532	0.134235	0.00198057	9.09789	5.91161	0.0239453	0.513377
Slc22a5	-0.338736	1	0.134318	0.0019747	9.13625	5.91161	0.023752	0.513377
Tlr6	-0.413756	1	0.224171	0.00552761	9.09125	5.91161	0.023979	0.513377
Tmem29	0.309419	0.984383	-0.154929	0.00262378	9.14828	5.91161	0.0236918	0.513377
Tpcn2	-0.479177	1	-0.210118	0.00480838	9.18183	5.91161	0.023525	0.513377
Zswim3	-0.338668	1	-0.198047	0.00429886	9.12398	5.91161	0.0238136	0.513377
Btk	0.87518	0.565658	0.298381	0.00982256	9.06393	5.91161	0.0241182	0.514314
Nf2	0.652408	0.904989	0.136851	0.00206474	9.07045	5.91161	0.0240849	0.514314
Bola3	-0.515967	1	0.141958	0.00222593	9.05328	5.91161	0.0241728	0.514646
Haus5	0.776027	0.712809	-0.318459	0.0112174	9.04098	5.91161	0.024236	0.515161
Pgap2	-0.527196	1	0.134425	0.00200344	9.01956	5.91161	0.0243466	0.515852
Pm20d1	-0.348238	1	0.286487	0.00909232	9.02682	5.91161	0.0243091	0.515852
L3mbtl3	0.032644	0.995689	0.135824	0.0020492	9.00258	5.91161	0.0244349	0.516891
Zfp384	-0.424478	1	0.189524	0.00399851	8.98313	5.91161	0.0245364	0.518209
Arhgdia	1.14974	0.329184	0.135191	0.00204482	8.93804	5.91161	0.0247741	0.519257
Cpne9	0.230554	0.991691	-0.196914	0.00433398	8.94678	5.91161	0.0247278	0.519257
Gm973	0.724475	0.782723	-0.194337	0.00421504	8.96003	5.91161	0.0246577	0.519257
[truncated: 12,572 more rows]

## Sheet: translation_tsc
symbol	apvSlope	apvSlopeP	apvEff	apvRvmMSerror	apvRvmF	residRvmDf	apvRvmP	apvRvmPAdj
[truncated: 13,200 more rows]
