# Supplementary material for: Ribosome profiling in mouse hippocampus: plasticity-induced regulation and bidirectional control by TSC2 and FMRP
Source: Mol Autism. 2020 Oct 14;11:78. doi: 10.1186/s13229-020-00384-9 (PMC7556950; doi:10.1186/s13229-020-00384-9)
Supplement: Supplementary file 6 — Additional file 6: Table S5. Table of anota2seq output for RNA, RPF, and TE expression changes for WT DHPG/Basal. The delta tab has calculated expression changes (log2FC) for RNA, RPF, and TE. The total mRNA tab has analysis for RNA expression changes (log2FC). The translated mRNA tab has analysis for RPF expression changes (log2FC). The buffering tab has analysis for TE expression changes (log2FC) that likely leads to translational buffering. The translation tab has analysis for TE expression changes (log2FC) that likely leads to altered protein levels. [file 13229_2020_384_MOESM6_ESM.xlsx]

## Sheet: delta_dhpg
symbol	rna_log2fc	rpf_log2fc	te_log2fc
0610007P14Rik	0.0834625	0.0766086	-0.00685386
0610009B22Rik	-0.0798284	-0.0100916	0.0697368
0610009O20Rik	0.039378	0.0313456	-0.00803242
0610010F05Rik	-0.0754185	-0.0407383	0.0346802
0610010K14Rik	-0.0723568	-0.0201475	0.0522093
0610011F06Rik	-0.0382318	0.0336789	0.0719106
0610030E20Rik	0.0337527	0.0529169	0.0191642
0610037L13Rik	-0.0802774	0.0632726	0.14355
0610040J01Rik	0.082263	0.0279078	-0.0543552
1110001J03Rik	-0.060947	0.0637677	0.124715
1110004E09Rik	-0.0959358	-0.0225801	0.0733557
1110004F10Rik	-0.0559563	0.00221657	0.0581729
1110007C09Rik	0.202215	0.0480967	-0.154118
1110008F13Rik	-0.0433202	0.136967	0.180287
1110008L16Rik	-0.0902059	0.063287	0.153493
1110008P14Rik	0.0108493	0.14855	0.137701
1110012L19Rik	-0.00078739	-0.0548555	-0.0540681
1110017D15Rik	0.0544748	-0.0625241	-0.116999
1110032A03Rik	0.0765136	-0.0798462	-0.15636
1110032F04Rik	-0.0470874	0.0159643	0.0630517
1110034G24Rik	-0.0677889	-0.00115218	0.0666367
1110037F02Rik	-0.038763	-0.0478498	-0.00908681
1110038F14Rik	0.0695282	0.0295637	-0.0399646
1110051M20Rik	-0.00402094	-0.0409236	-0.0369026
1110057K04Rik	-0.102007	-0.00211919	0.0998876
1110058L19Rik	-0.0372784	-0.0323376	0.00494079
1110059E24Rik	-0.122671	0.031613	0.154284
1110059G10Rik	-0.08742	-0.0727073	0.0147127
1110065P20Rik	0.0643009	0.084842	0.0205411
1190002N15Rik	-0.00266083	0.0870299	0.0896907
1190005I06Rik	0.0636277	0.00263697	-0.0609908
1190007I07Rik	-0.0687929	0.142613	0.211406
1200014J11Rik	0.0187629	-0.0784502	-0.0972131
1500009L16Rik	0.0251672	0.0388954	0.0137282
1500015O10Rik	-0.0540834	-0.061562	-0.00747858
1600002H07Rik	-0.03658	-0.000688017	0.035892
1600002K03Rik	-0.115329	0.100884	0.216213
1600012H06Rik	0.0426448	-0.0456668	-0.0883116
1600014C10Rik	-0.0179195	0.0742527	0.0921722
1700001L19Rik	-0.0403543	-0.0657618	-0.0254075
1700001O22Rik	-0.0505032	0.0433187	0.0938218
1700003E16Rik	0.091234	0.0200199	-0.0712141
1700003M02Rik	-0.0994617	-0.00276596	0.0966957
1700007K13Rik	0.0063239	0.105076	0.0987523
1700008O03Rik	-0.0356547	-0.0144465	0.0212082
1700010I14Rik	0.0138921	-0.0410396	-0.0549317
1700013F07Rik	0.019042	0.16739	0.148348
1700016K19Rik	-0.0483104	-0.0184659	0.0298445
1700017B05Rik	0.134574	-0.0930752	-0.227649
1700019D03Rik	0.120751	0.0496343	-0.0711165
1700019G17Rik	0.00101195	0.058238	0.057226
1700021F05Rik	-0.0517851	-0.000632801	0.0511523
1700021K19Rik	0.0172115	-0.0401593	-0.0573708
1700023E05Rik	0.0574179	0.0367146	-0.0207033
1700023F06Rik	-0.00532801	0.00758509	0.0129131
1700024P16Rik	-0.0510106	-0.00506826	0.0459424
1700025G04Rik	-0.0592481	-0.00557209	0.053676
1700026D08Rik	-0.166582	0.0606561	0.227238
1700028P14Rik	-0.0297687	-0.000705272	0.0290634
1700029J07Rik	-0.0600074	0.0772596	0.137267
1700030J22Rik	-0.0500288	-0.0189028	0.031126
1700030K09Rik	-0.0461119	-0.0676346	-0.0215227
1700037C18Rik	-0.0505974	0.0495095	0.100107
1700037H04Rik	-0.0343014	0.00784282	0.0421442
1700040L02Rik	-0.0392119	0.00448302	0.0436949
1700049G17Rik	-0.193881	0.0714271	0.265308
1700052N19Rik	0.00671757	-0.00823555	-0.0149531
1700061G19Rik	0.0331215	-0.0291544	-0.062276
1700066M21Rik	-0.109581	-0.0132504	0.0963306
1700084C01Rik	0.0128027	0.0366532	0.0238505
1700088E04Rik	-0.0899671	-0.0848704	0.00509669
1700094D03Rik	-0.0956866	0.0484156	0.144102
1700123O20Rik	-0.0596085	-0.0178767	0.0417318
1810009A15Rik	0.0811834	0.0881021	0.00691875
1810010H24Rik	0.093306	-0.0869032	-0.180209
1810011O10Rik	-0.153352	-0.130642	0.0227096
1810013L24Rik	-0.0193111	0.00428687	0.0235979
1810022K09Rik	-0.122343	-0.0246047	0.0977385
1810026J23Rik	-0.0257828	0.0036603	0.0294431
1810030O07Rik	-0.121375	-0.0198919	0.101483
1810037I17Rik	0.0164686	0.0151077	-0.00136089
1810041L15Rik	0.0937906	0.0335094	-0.0602812
1810043G02Rik	-0.0171528	-0.0669178	-0.049765
1810043H04Rik	-0.0986498	-0.0563314	0.0423184
1810055G02Rik	0.149066	-0.00950907	-0.158575
2010002M12Rik	-0.0263908	-0.046582	-0.0201912
2010012O05Rik	-0.0772566	0.0239364	0.101193
2010107E04Rik	-0.0727292	-0.0295029	0.0432262
2010107G23Rik	-0.0226743	0.0529505	0.0756248
2010111I01Rik	0.0319835	6.72197e-05	-0.0319163
2010300C02Rik	0.0422197	-0.0303899	-0.0726095
2010315B03Rik	-0.0580694	0.0397855	0.0978549
2210013O21Rik	-0.0196311	-0.198402	-0.178771
2210016F16Rik	-0.158584	0.0472253	0.205809
2210016L21Rik	-0.044205	-0.0620114	-0.0178064
2210018M11Rik	0.0599995	-0.0564231	-0.116423
2210404O09Rik	0.028232	0.0027766	-0.0254554
2210408I21Rik	-0.0541652	0.0763663	0.130531
2300009A05Rik	0.0999716	0.0472297	-0.052742
2310003H01Rik	0.0351465	-0.0378947	-0.0730412
2310009B15Rik	-0.00991652	0.055028	0.0649445
2310011J03Rik	0.00474698	0.0335511	0.0288041
2310022A10Rik	0.0505632	-0.0680529	-0.118616
2310022B05Rik	0.0579393	-0.0369434	-0.0948827
2310030G06Rik	0.0111594	0.00498707	-0.00617235
2310033P09Rik	0.0606259	-0.104153	-0.164779
2310035C23Rik	-0.0452285	-0.0160911	0.0291374
2310036O22Rik	-0.0513849	0.0496155	0.101
2310039H08Rik	-0.103881	0.0651556	0.169037
2310045N01Rik	-0.0547923	0.128475	0.183268
2310047M10Rik	-0.0283418	-0.00508763	0.0232542
2310057M21Rik	0.0159686	0.0338767	0.0179081
2310061I04Rik	0.130461	-0.057304	-0.187765
2310067B10Rik	0.120839	-0.0492987	-0.170138
2410002F23Rik	-0.0189183	-0.00029857	0.0186197
2410004B18Rik	-0.0193361	-0.0373849	-0.0180488
2410004P03Rik	-0.0272737	-0.17734	-0.150066
2410015M20Rik	0.0569349	0.0247485	-0.0321864
2410016O06Rik	-0.0724156	-0.068692	0.00372364
2410089E03Rik	0.000884346	-0.0030154	-0.00389975
2410127L17Rik	-0.00852341	-0.000772926	0.00775048
2410131K14Rik	-0.0130758	-0.00333703	0.00973879
2510002D24Rik	0.00758838	-0.02859	-0.0361784
2510003E04Rik	-0.0195536	-0.0135537	0.00599989
2510009E07Rik	0.0647745	0.0389196	-0.0258549
2510039O18Rik	0.0883712	0.0262962	-0.062075
2610002J02Rik	-0.0169089	0.0289591	0.045868
2610002M06Rik	0.0110978	0.0244654	0.0133675
2610008E11Rik	-0.0914152	-0.0610606	0.0303547
2610015P09Rik	-0.0829049	-0.066997	0.0159079
2610020H08Rik	-0.00982236	-0.0151	-0.00527766
2610034B18Rik	0.0404056	-0.00912433	-0.04953
2610034M16Rik	0.0255549	0.0210263	-0.00452862
2610044O15Rik8	-0.0564289	0.0974973	0.153926
2610301B20Rik	-0.00446454	0.0853943	0.0898588
2610507B11Rik	0.0431385	-0.0104353	-0.0535738
2610524H06Rik	-0.007285	0.113826	0.121111
2700029M09Rik	-0.15648	-0.00615772	0.150322
2700049A03Rik	0.0633591	0.0464748	-0.0168843
2700060E02Rik	-0.0795007	0.012875	0.0923757
2700062C07Rik	0.0337398	0.0339116	0.000171778
2700081O15Rik	0.064595	0.0097072	-0.0548878
2700089E24Rik	0.00808193	0.121592	0.11351
2700094K13Rik	-0.000175194	-0.0797572	-0.079582
2700097O09Rik	0.0764867	0.0350284	-0.0414583
2810004N23Rik	0.0401681	0.0254818	-0.0146863
2810006K23Rik	-0.0624991	0.107825	0.170324
2810021J22Rik	-0.0217301	0.0281776	0.0499078
2810403A07Rik	0.0352957	-0.0528069	-0.0881025
2810408M09Rik	-0.0499069	-0.114032	-0.0641246
2810417H13Rik	-0.0525079	0.0236644	0.0761723
2810428I15Rik	-0.0165936	0.0310386	0.0476323
2810459M11Rik	-0.0237973	0.0198183	0.0436157
2810474O19Rik	0.0614239	-0.0685397	-0.129964
2900011O08Rik	-0.00780264	-0.0247898	-0.0169872
2900026A02Rik	0.078296	-0.0324223	-0.110718
3010026O09Rik	-0.034795	-0.0422598	-0.00746476
3110001I22Rik	0.0647752	0.0458117	-0.0189635
3110002H16Rik	-0.030599	-0.0308082	-0.000209148
3110007F17Rik	0.159999	0.099587	-0.0604119
3110009E18Rik	0.0600833	0.169566	0.109482
3110021N24Rik	0.0862258	-0.135506	-0.221732
3110035E14Rik	-0.0113442	-0.0376476	-0.0263035
3110040N11Rik	0.0151169	-0.171397	-0.186514
3110043O21Rik	-0.0216878	0.000843325	0.0225311
3110052M02Rik	-0.117587	-0.0977563	0.019831
3110057O12Rik	0.0284947	-0.116409	-0.144903
3110062M04Rik	0.0020913	-0.0179529	-0.0200442
3110082I17Rik	-0.085799	-0.0215259	0.0642731
3110082J24Rik	0.034727	0.0550123	0.0202853
3300002I08Rik	-0.0623098	-0.0854698	-0.02316
3632451O06Rik	0.00147004	0.0144189	0.0129489
3830406C13Rik	-0.023082	0.0523065	0.0753884
4430402I18Rik	0.0625641	-0.0401945	-0.102759
4632428N05Rik	-0.0200624	0.00910586	0.0291682
4833420G17Rik	-0.01611	-0.0952754	-0.0791653
4833439L19Rik	0.0680634	-0.0388857	-0.106949
4921524J17Rik	0.127969	-0.0145411	-0.14251
4921536K21Rik	0.143743	-0.00246214	-0.146205
4930402H24Rik	0.0291765	-0.00210682	-0.0312833
4930427A07Rik	-0.00779765	-0.013366	-0.00556834
4930430F08Rik	-0.101146	-0.0256763	0.0754698
4930432K21Rik	0.0186111	0.0068212	-0.0117899
4930447C04Rik	0.0973685	0.0122022	-0.0851663
4930452B06Rik	0.0638531	0.102909	0.0390559
4930453N24Rik	-0.061293	0.0487425	0.110035
4930503L19Rik	-0.0608174	0.000814339	0.0616318
4930506M07Rik	0.0437719	-0.0905491	-0.134321
4930523C07Rik	-0.0245686	0.0975956	0.122164
4930539E08Rik	-0.0246913	-0.101914	-0.0772228
4930563E22Rik	-0.0896253	0.113438	0.203063
4930579G24Rik	-0.109549	0.0090922	0.118641
4931406C07Rik	0.033387	0.030666	-0.00272098
4931406P16Rik	0.0689051	0.0567801	-0.012125
4931414P19Rik	-0.0392435	-0.0360795	0.00316406
4931428F04Rik	0.0158538	0.050154	0.0343002
4932438A13Rik	-0.00231338	0.0146118	0.0169252
4932438H23Rik	0.205084	0.0756398	-0.129445
4932443I19Rik	-0.0965857	0.0678443	0.16443
4933413G19Rik	-0.0244179	-0.00166653	0.0227514
4933427D14Rik	0.0349951	-0.0917422	-0.126737
4933427G17Rik	0.0341441	0.0253735	-0.00877055
4933430I17Rik	0.0462432	0.0570843	0.0108411
4933434E20Rik	-0.0473161	-0.0206164	0.0266997
5031414D18Rik	-0.130905	0.000965331	0.13187
5031439G07Rik	0.0328352	0.0559086	0.0230734
5330417C22Rik	0.0338215	-0.0268391	-0.0606606
5430435G22Rik	0.0546935	-0.112414	-0.167107
5730409E04Rik	-0.0340511	-0.0266941	0.00735701
5730455P16Rik	-0.10017	-0.00595146	0.0942182
5730507C01Rik	0.0559523	0.0607896	0.0048373
5730508B09Rik	-0.049371	-0.00798254	0.0413885
5730559C18Rik	0.0590726	0.00703825	-0.0520343
5830415F09Rik	-0.152381	-0.0404264	0.111955
6030419C18Rik	0.0539697	-0.0897865	-0.143756
6030458C11Rik	-0.0385449	0.00149064	0.0400355
6330403A02Rik	0.0127246	0.0361353	0.0234107
6330403K07Rik	-0.0189293	-0.006117	0.0128123
6330408A02Rik	-0.0945762	-0.0620275	0.0325487
6330409D20Rik	0.131089	-0.016746	-0.147835
6330416G13Rik	0.00845481	0.0189568	0.0105019
6430531B16Rik	-0.0527858	-0.000613029	0.0521727
6430548M08Rik	0.0455872	-0.0442583	-0.0898455
6430571L13Rik	-0.0197762	-0.093936	-0.0741597
6430573F11Rik	-0.0342222	-0.0614188	-0.0271966
6720489N17Rik	0.0495087	-0.0183361	-0.0678449
6820408C15Rik	-0.0879979	-0.0405979	0.0474
8030462N17Rik	-0.118219	-0.015	0.103219
8430408G22Rik	-0.00976643	-0.0323922	-0.0226258
8430419L09Rik	-0.000340759	0.0340247	0.0343654
9030025P20Rik	-0.0759608	0.0337108	0.109672
9030617O03Rik	-0.0938639	-0.0361027	0.0577612
9030624G23Rik	0.0307776	0.171702	0.140924
9030624J02Rik	0.00737395	0.00655319	-0.00082076
9130011E15Rik	0.000974885	-0.0393333	-0.0403082
9130019O22Rik	-0.102009	-0.0735804	0.0284281
9130023H24Rik	-0.0509584	-0.0282983	0.02266
9130401M01Rik	-0.0164342	0.0481112	0.0645454
9230110C19Rik	-0.172034	-0.00348935	0.168545
9330159F19Rik	-0.011184	0.0133994	0.0245834
9330182L06Rik	-0.0307725	0.00296045	0.033733
9430015G10Rik	0.0110718	0.0410507	0.0299789
9430016H08Rik	0.0163451	0.0523069	0.0359618
9430020K01Rik	0.0346401	-0.0268814	-0.0615216
9430038I01Rik	-0.205429	0.22029	0.425719
9530068E07Rik	0.0046693	0.035499	0.0308297
9530077C05Rik	-0.120275	0.110577	0.230852
9630033F20Rik	-0.13437	-0.0145813	0.119788
9830147E19Rik	0.0185554	-0.0623465	-0.0809019
9930012K11Rik	0.0326618	0.121315	0.088653
9930021J03Rik	0.0547514	0.0242162	-0.0305352
9930104L06Rik	-0.0338124	0.0525999	0.0864123
A130010J15Rik	0.0472354	-0.104795	-0.15203
A230046K03Rik	-0.075357	-0.0931206	-0.0177636
A230050P20Rik	0.00972362	0.0126314	0.00290782
A2m	-0.0293649	0.0383762	0.0677411
A330050F15Rik	0.140742	0.0297216	-0.111021
A330070K13Rik	0.0217243	0.0402391	0.0185149
A430005L14Rik	-0.0246699	-0.0372	-0.0125301
A430033K04Rik	-9.5727e-05	-0.0843956	-0.0842999
A430105I19Rik	0.0924	-0.0347922	-0.127192
A4galt	0.114439	0.0187706	-0.0956689
A530054K11Rik	-0.0480398	0.0695074	0.117547
A630001G21Rik	-0.0385818	-2.18562e-05	0.03856
A730008H23Rik	0.103427	-0.216067	-0.319495
A730017C20Rik	-0.0224629	0.00281774	0.0252807
A830010M20Rik	-0.0670974	-0.0409613	0.0261361
A830018L16Rik	-0.0377489	0.0211719	0.0589209
A830080D01Rik	0.00837095	-0.0650387	-0.0734096
AA414768	-0.10248	0.0019235	0.104403
AA415398	0.0788327	-0.116062	-0.194895
AA986860	0.114589	-0.0246862	-0.139275
AA987161	-0.0860559	0.0615765	0.147632
Aaas	-0.0581281	-0.0225929	0.0355352
Aacs	-0.019136	-0.0233112	-0.00417519
Aaed1	0.0502787	-0.0124182	-0.0626969
Aagab	-0.0247136	-0.0229282	0.00178542
Aak1	0.0107964	-0.0328017	-0.0435981
Aamdc	-0.153148	0.0207383	0.173886
Aamp	-0.0225607	-0.011566	0.0109947
Aar2	-0.0406009	-0.0121017	0.0284991
Aard	-0.0603927	-0.0463199	0.0140728
Aars	-0.022181	-0.0376991	-0.0155181
Aars2	0.0230419	-0.0405122	-0.0635541
Aarsd1	-0.0248725	-0.0338428	-0.00897032
Aasdh	0.0703407	0.0170291	-0.0533116
Aasdhppt	-0.0753481	-0.0116407	0.0637074
Aass	-0.0198353	-0.00719819	0.0126371
Aatf	-0.00729987	0.0137808	0.0210807
Aatk	0.0933681	-0.00716881	-0.100537
Abat	-0.00132614	0.006185	0.00751114
Abca1	0.0253947	-0.016503	-0.0418978
Abca12	-0.0237407	-0.0163347	0.00740595
Abca2	0.0910051	0.0192491	-0.071756
Abca3	0.0569652	0.0121888	-0.0447764
Abca4	0.0713298	-0.000967001	-0.0722968
Abca5	-0.0906881	0.015182	0.10587
Abca6	-0.0794619	0.0377946	0.117257
Abca7	0.0360971	-0.00173861	-0.0378357
Abca8a	0.00466286	0.00302037	-0.00164248
Abca8b	0.0345667	0.0100791	-0.0244876
Abca9	0.0819955	1.31175e-05	-0.0819824
Abcb10	0.0174748	-0.0213234	-0.0387983
Abcb1a	-0.141943	0.0150363	0.156979
Abcb1b	0.0654726	0.0115034	-0.0539692
Abcb4	0.0868516	-0.0433964	-0.130248
Abcb6	-0.0187667	0.0238327	0.0425994
Abcb7	-0.0158642	0.00228196	0.0181462
Abcb8	0.0585548	0.00183587	-0.056719
Abcb9	0.051064	0.00210205	-0.0489619
Abcc1	0.105509	-0.0151075	-0.120617
Abcc10	-0.0155419	-0.0302384	-0.0146966
Abcc12	-0.0396593	0.0170154	0.0566747
Abcc3	0.0381729	0.0162881	-0.0218848
Abcc4	0.0262236	0.0458783	0.0196548
Abcc5	-0.0289879	0.0194154	0.0484032
Abcc8	0.0600468	0.0250235	-0.0350233
Abcc9	-0.0431979	-0.0483236	-0.00512575
Abcd1	0.0388596	-0.0136692	-0.0525288
Abcd2	0.024724	-0.00296173	-0.0276857
Abcd3	-0.0137609	0.0044156	0.0181765
Abcd4	0.0541373	-0.0230755	-0.0772128
Abce1	-0.0633263	-0.0253764	0.0379499
Abcf1	0.0433316	-0.0526122	-0.0959438
Abcf2	-0.0298476	-0.0227637	0.0070839
Abcf3	-0.0449763	-0.0360881	0.00888816
Abcg1	0.0195888	-0.0142333	-0.0338222
Abcg2	-0.0193354	-0.0200154	-0.00067995
Abcg4	0.0659042	0.00214569	-0.0637585
Abhd1	0.0748998	-0.134293	-0.209193
Abhd10	-0.0112933	0.00163533	0.0129286
Abhd11	-0.103903	-0.0176322	0.0862704
Abhd12	-0.0109201	0.052008	0.0629281
Abhd13	0.0393853	-0.00441967	-0.043805
Abhd14a	-0.0152358	0.0514553	0.0666911
Abhd14b	-0.0447141	0.0839776	0.128692
Abhd15	-0.0980032	-0.00642828	0.0915749
Abhd16a	0.0253091	0.0536747	0.0283655
Abhd17a	0.0287237	-0.0184969	-0.0472205
Abhd17b	-0.0176521	0.0258226	0.0434747
Abhd17c	0.0806834	-0.0133679	-0.0940514
Abhd2	0.0763312	0.032301	-0.0440302
Abhd3	-0.00905715	-0.00512514	0.00393201
Abhd4	0.0449263	-0.0307972	-0.0757235
Abhd5	0.0206178	-0.00420376	-0.0248216
Abhd6	-0.00177741	0.0380135	0.0397909
Abhd8	0.0139673	-0.0047386	-0.0187059
Abi1	-0.0340806	0.0113214	0.045402
Abi2	0.0192436	0.026798	0.00755438
Abi3	-0.0798411	-0.0558458	0.0239953
Abi3bp	0.0478562	0.00248274	-0.0453735
Abl1	0.0746493	-0.00506773	-0.079717
Abl2	-0.0240371	-0.00984623	0.0141909
Ablim1	-0.0561457	-0.040798	0.0153477
Ablim2	0.0820388	-0.00509107	-0.0871298
Ablim3	-0.0130707	-0.112746	-0.0996754
Abr	0.0371629	-0.0109677	-0.0481306
Abracl	-0.0648384	0.0467732	0.111612
Abt1	-0.0322637	0.100954	0.133218
Abtb1	0.0238665	-0.0471721	-0.0710386
Abtb2	0.0450248	-0.00726006	-0.0522849
Acaa1a	-0.0670563	0.0109382	0.0779945
Acaa2	-0.0890069	-0.0333797	0.0556272
Acaca	-0.0161997	0.0107676	0.0269672
Acacb	0.13462	-0.00842586	-0.143046
Acad10	-0.0136151	0.0166528	0.0302679
Acad11	0.0179048	0.0198925	0.00198764
Acad12	-0.0675401	-0.0588762	0.0086639
Acad8	-0.0774146	-0.0497919	0.0276227
Acad9	-0.0260863	0.0187791	0.0448653
Acadl	-0.0358536	0.0279684	0.063822
Acadm	-0.0532156	-0.0262247	0.0269909
Acads	-0.02944	0.0253567	0.0547966
Acadsb	-0.0835411	-0.0149444	0.0685967
Acadvl	-0.0682875	-0.0294182	0.0388694
Acan	0.00178325	-0.0185237	-0.020307
Acap2	-0.0521748	-0.000579635	0.0515952
Acap3	0.0327584	0.00857725	-0.0241812
Acat1	-0.0917823	-0.0295254	0.0622569
Acat2	-0.104581	0.0394513	0.144032
Acat3	-0.0380441	-0.0170914	0.0209527
Acbd3	-0.00239054	-0.0271918	-0.0248013
Acbd4	-0.0149927	0.0628316	0.0778243
Acbd5	0.00347082	-0.0126687	-0.0161395
Acbd6	-0.00253854	-0.0336401	-0.0311015
Accs	0.0222615	0.0116257	-0.0106358
Acd	0.120934	-0.00453953	-0.125473
Ace	-0.0539824	0.00236231	0.0563447
Ace2	0.024342	0.0102426	-0.0140994
Acer2	-0.0733408	0.0220235	0.0953643
Acer3	-0.0108079	0.0380309	0.0488388
Ache	0.0456624	0.0703592	0.0246968
Acin1	0.0315234	-0.0190283	-0.0505517
Ackr1	0.0579605	-0.0923723	-0.150333
Ackr2	0.0625337	0.00925547	-0.0532782
Ackr3	-0.0220263	0.0395324	0.0615587
Acly	0.0109683	-0.0522445	-0.0632128
Acn9	-0.142857	0.00215799	0.145015
Aco1	-0.00446768	-0.037857	-0.0333893
Aco2	-0.000498069	-0.0250642	-0.0245662
Acot1	-0.00859043	0.00256226	0.0111527
Acot11	0.0474729	-0.00110569	-0.0485786
Acot12	-0.0315421	-0.006817	0.0247251
Acot13	-0.100051	0.0357837	0.135835
Acot2	0.026833	0.0574949	0.0306619
Acot3	0.105069	-0.0510773	-0.156146
Acot4	-0.0357605	0.0101983	0.0459589
Acot5	-0.0628911	-0.0188794	0.0440117
Acot6	0.0871363	0.0120742	-0.0750621
Acot7	-0.00328635	0.0312852	0.0345716
Acot8	0.0185492	-0.0163594	-0.0349086
Acot9	-0.142812	0.021483	0.164295
Acox1	-0.0104794	-0.00862586	0.00185355
Acox3	-0.00111959	-0.0405557	-0.0394361
Acp1	-0.0235599	0.0174008	0.0409606
Acp2	0.00371144	0.0812486	0.0775371
Acp5	-0.14094	0.0292634	0.170203
Acp6	0.0599779	-0.0424118	-0.10239
Acrbp	0.0779551	-0.0391259	-0.117081
Acsbg1	0.0513262	-0.0101882	-0.0615144
Acsf2	0.0455307	0.0563187	0.010788
Acsf3	-0.0333365	-0.057336	-0.0239995
Acsl1	-0.0160165	-0.00259414	0.0134224
Acsl3	0.000591421	0.0241807	0.0235893
Acsl4	-0.0856123	-0.0109126	0.0746997
Acsl5	-0.00897298	0.0204472	0.0294202
Acsl6	0.0562939	0.035079	-0.0212148
Acss1	-0.0280799	-0.0238286	0.00425136
Acss2	-0.0230399	-0.00316724	0.0198727
Acss3	-0.0798698	0.0471785	0.127048
Acta1	-0.0172516	0.00480284	0.0220545
Acta2	-0.0831356	-0.0415229	0.0416127
Actb	-0.00438767	-0.00609247	-0.00170479
Actg1	-0.001568	-0.00528725	-0.00371925
Actl6a	-0.0392009	0.0402617	0.0794626
Actl6b	0.0280745	0.00284933	-0.0252251
Actn1	0.0590772	-0.00520784	-0.0642851
Actn2	0.0370935	-0.0292225	-0.066316
Actn3	-0.0387239	-0.0258292	0.0128947
Actn4	0.0259788	-0.0109806	-0.0369594
Actr10	-0.0728824	-0.00633778	0.0665446
Actr1a	-0.0224005	0.00771675	0.0301173
Actr1b	-0.0195295	-0.0044519	0.0150776
Actr2	-0.0533846	0.0209689	0.0743535
Actr3	-0.0530818	-0.00740789	0.0456739
Actr3b	-0.0259678	0.0217648	0.0477326
Actr5	0.103437	-0.0903488	-0.193786
Actr6	-0.0139823	-0.000631078	0.0133513
Actr8	-0.0346851	-0.0048946	0.0297905
Actrt3	-0.0746688	0.132419	0.207088
Acvr1	0.016561	0.0252365	0.00867543
Acvr1b	-0.00450519	0.0124938	0.016999
Acvr1c	-0.0450227	0.0619276	0.10695
Acvr2a	-0.0576845	0.0467101	0.104395
Acvr2b	-0.0425687	-0.0426477	-7.90312e-05
Acvrl1	-0.133251	0.0420073	0.175259
Acy1	-0.113568	0.0176767	0.131245
Acy3	-0.145164	-0.0770979	0.0680656
Acyp1	-0.0380303	0.156949	0.19498
Acyp2	-0.0540514	-0.0554896	-0.00143815
Ada	-0.0884257	-0.0425326	0.0458932
Adal	0.0491815	-0.0282821	-0.0774636
Adam10	-0.0102157	0.0127263	0.022942
Adam11	0.0598359	-0.0130884	-0.0729243
Adam12	0.0570772	0.0472815	-0.00979565
Adam15	0.063949	0.00890065	-0.0550484
Adam17	0.0202545	0.0534	0.0331455
Adam18	0.129354	0.0456884	-0.0836661
Adam19	-0.0066531	-0.0157586	-0.00910545
Adam21	-0.0373783	-0.028834	0.00854423
Adam22	-0.0277326	-0.0198358	0.00789679
Adam23	0.00884371	0.0451763	0.0363326
Adam5	0.0139944	0.0261941	0.0121997
Adam9	0.0449034	0.0120144	-0.032889
Adamts1	0.101507	0.0301587	-0.0713478
Adamts10	0.07362	0.0359837	-0.0376363
Adamts12	0.0212395	0.00659138	-0.0146481
Adamts13	-0.0144822	-0.0134403	0.00104194
Adamts14	-0.00465611	-0.0100113	-0.00535521
Adamts15	0.130799	0.0629345	-0.0678649
Adamts16	0.0750054	0.00418266	-0.0708227
Adamts17	0.0738514	-0.0121019	-0.0859533
Adamts18	-0.0049782	-0.000664178	0.00431402
Adamts2	0.0862148	0.0336638	-0.052551
Adamts20	0.0590777	-0.0559407	-0.115018
Adamts3	-0.00341918	0.00471978	0.00813896
Adamts4	0.148778	0.0297743	-0.119004
Adamts5	0.009613	-0.0630268	-0.0726398
Adamts6	-0.0373602	0.0213952	0.0587554
Adamts8	-0.0392116	0.0376947	0.0769064
Adamts9	0.0694685	0.00899477	-0.0604737
Adamtsl1	0.0528801	-0.0510195	-0.1039
Adamtsl2	-0.0659011	0.0530649	0.118966
Adamtsl3	0.0263028	-0.0197168	-0.0460196
Adamtsl4	0.108176	-0.0465	-0.154676
Adamtsl5	0.046868	0.00152325	-0.0453448
Adap1	-0.0170346	-0.0581437	-0.0411091
Adap2	0.0758355	0.033802	-0.0420335
Adar	-0.0358874	-0.0413112	-0.00542384
Adarb1	0.054605	0.019088	-0.035517
Adarb2	0.0654135	0.0164706	-0.0489429
Adat1	-0.032419	-0.0733075	-0.0408884
Adat2	-0.005728	0.0651113	0.0708393
Adat3	0.0183586	-0.0818147	-0.100173
Adck1	-0.0219627	-0.0506309	-0.0286682
Adck2	-0.0156922	-0.0334816	-0.0177894
Adck3	-0.04288	0.00823095	0.0511109
Adck4	0.0624679	-0.00989791	-0.0723658
Adck5	0.0209529	-0.0660954	-0.0870483
Adcy1	0.0706948	-0.000364843	-0.0710596
Adcy2	0.0282363	0.0355326	0.00729639
Adcy3	0.0165785	-0.00977423	-0.0263527
Adcy4	0.0109207	-0.0849626	-0.0958833
Adcy5	0.097885	-0.0170782	-0.114963
Adcy6	0.0293833	-0.0118883	-0.0412716
Adcy7	-0.0378478	-0.00146496	0.0363828
Adcy8	0.00174007	0.0199076	0.0181675
Adcy9	0.0293676	0.0094363	-0.0199313
Adcyap1	0.00609306	0.153492	0.147399
Adcyap1r1	0.0242385	0.00967157	-0.0145669
Add1	-0.0158796	-0.0248036	-0.00892396
Add2	0.0143041	-0.0226695	-0.0369736
Add3	0.0156681	-0.00734847	-0.0230166
Adgb	0.00376157	-0.0194865	-0.0232481
Adh5	-0.0572262	-0.029831	0.0273952
Adhfe1	-0.0153638	-0.04261	-0.0272462
Adi1	0.0272462	-0.0414252	-0.0686714
Adipor1	0.0935354	-0.0235779	-0.117113
Adipor2	-0.0945916	-0.0383349	0.0562567
Adk	-0.0945686	-0.000809862	0.0937587
Adm	0.0582925	0.00765713	-0.0506354
Adnp	-0.00532782	-0.0456175	-0.0402897
Adnp2	0.00149155	-0.0204735	-0.0219651
Ado	0.000816165	0.0408646	0.0400485
Adora1	0.0764386	0.0446399	-0.0317987
Adora2a	0.144262	-0.00286207	-0.147124
Adora2b	0.0993965	0.0417428	-0.0576536
Adora3	0.0122414	-0.0178893	-0.0301307
Adpgk	0.0814423	0.0562902	-0.0251521
Adprh	-0.00654122	0.0363913	0.0429325
Adprhl2	-0.0267121	0.0384981	0.0652102
Adprm	-0.0519053	-0.0038893	0.048016
Adra1a	0.0588879	0.000542731	-0.0583451
Adra1b	0.193054	0.104913	-0.0881406
Adra1d	0.0277932	0.057666	0.0298728
Adra2a	0.0263233	0.0879817	0.0616584
Adra2c	0.0504266	-0.0903024	-0.140729
Adrb1	0.0792802	-0.0057934	-0.0850736
Adrb2	-0.0210945	-0.0367313	-0.0156368
Adrb3	0.0215296	0.0198575	-0.00167208
Adrbk1	0.0535189	-0.00807216	-0.0615911
Adrbk2	0.0169991	-0.0393724	-0.0563715
Adrm1	0.0284167	-0.0198998	-0.0483165
Adsl	0.0175905	-0.0132793	-0.0308698
Adss	-0.0876748	-0.000118009	0.0875568
Adssl1	-0.0241752	0.00842914	0.0326044
Aebp1	0.0370452	-0.058379	-0.0954242
Aebp2	0.075842	-0.0365126	-0.112355
Aen	0.0410326	-0.0249044	-0.065937
Aes	0.0652341	0.0405573	-0.0246768
AF251705	-0.0871865	-0.0353572	0.0518293
AF529169	0.0271847	-0.0210735	-0.0482582
Afap1	0.0149849	-0.0701688	-0.0851537
Afap1l1	0.103377	-0.0094628	-0.11284
Afap1l2	0.0774009	0.0262135	-0.0511874
Aff1	0.115737	0.00385749	-0.11188
Aff2	0.024345	-0.00916525	-0.0335102
Aff3	0.0969567	-0.00902489	-0.105982
Aff4	-0.0213829	-0.0733313	-0.0519483
Afg3l1	0.033447	-0.00081245	-0.0342595
Afg3l2	-0.0424391	-0.0276499	0.0147892
Afmid	-0.127169	-0.106499	0.0206692
Aftph	-0.0266374	-0.0577698	-0.0311323
Aga	0.0290941	0.0716883	0.0425942
Agap1	0.100379	-0.0161696	-0.116548
Agap2	0.117336	0.000872316	-0.116463
Agap3	0.042389	-0.0251391	-0.067528
Agbl1	0.0088435	0.0523653	0.0435218
Agbl2	-0.00979866	-0.00298361	0.00681505
Agbl3	-0.0622342	0.0242198	0.086454
Agbl4	0.0226567	0.0578754	0.0352187
Agbl5	0.0468737	0.0287911	-0.0180826
Agfg1	-0.0264338	-0.0175718	0.00886194
Agfg2	0.00754089	-0.0715645	-0.0791054
Aggf1	0.0120583	-0.08253	-0.0945883
Agk	-0.0864514	-0.0191321	0.0673193
Agl	0.0518013	-0.0337833	-0.0855845
Agmo	-0.000469536	0.0881591	0.0886286
Ago1	0.0574441	-0.0574869	-0.114931
Ago2	0.0977913	-0.0309371	-0.128728
Ago3	0.0402261	0.0131575	-0.0270686
Ago4	0.0640833	0.024916	-0.0391673
Agpat1	0.0881089	0.0258477	-0.0622612
Agpat2	0.0140704	0.0669566	0.0528862
Agpat3	0.0885226	0.014268	-0.0742546
Agpat4	0.0305589	0.0622231	0.0316642
Agpat5	-0.010434	0.00959189	0.0200259
Agpat6	-0.025547	-0.0556342	-0.0300872
Agpat9	-0.00235389	0.0113541	0.013708
Agps	-0.0341382	7.53399e-05	0.0342135
Agrn	0.029672	0.0121882	-0.0174839
Agt	0.0637886	0.0421686	-0.02162
Agtpbp1	0.00863309	-0.0173553	-0.0259884
Agtr1a	0.0970228	0.00317621	-0.0938466
Agtrap	-0.0322152	-0.0607412	-0.028526
Ahctf1	-0.088369	-0.0347188	0.0536502
Ahcy	0.00606861	-0.0292422	-0.0353108
Ahcyl1	0.0265106	0.0119761	-0.0145344
Ahcyl2	0.00554445	0.00575459	0.000210141
Ahdc1	0.108647	-0.0749817	-0.183628
Ahi1	-0.025427	-0.0491519	-0.0237249
Ahnak	-0.0445215	-0.0572554	-0.0127339
Ahr	0.022334	0.102521	0.0801874
Ahrr	-0.0354982	-0.0389818	-0.00348351
Ahsa1	-0.0311075	-0.0181481	0.0129594
Ahsa2	-0.0108501	-0.0857513	-0.0749012
AI118078	-0.030782	-0.0671974	-0.0364154
AI314180	-0.0429409	-0.0262518	0.0166892
AI413582	-0.00583148	0.0686532	0.0744846
AI429214	0.033454	-0.113838	-0.147292
AI464131	0.113824	0.051707	-0.0621175
AI593442	0.0397821	0.0447401	0.00495794
AI597479	-0.0300766	-0.0551643	-0.0250877
AI607873	0.0191415	0.0183312	-0.00081034
AI837181	0.00254074	-0.0220475	-0.0245882
AI846148	0.0771415	-0.0203706	-0.0975121
AI987944	-0.133585	0.0374457	0.17103
Aida	-0.030281	0.013361	0.043642
Aif1	-0.101504	-0.0159471	0.0855571
Aif1l	0.0227276	-0.0583946	-0.0811222
Aifm1	-0.0907505	0.0177143	0.108465
Aifm2	-0.00473881	0.036649	0.0413878
Aifm3	0.0482251	-0.0533541	-0.101579
Aig1	0.00302723	0.12138	0.118353
Aim1	-0.0174416	0.00754876	0.0249903
Aim1l	-0.0375958	-0.0163702	0.0212256
Aim2	-0.0332404	-0.00298316	0.0302573
Aimp1	-0.0937727	-0.0240823	0.0696904
Aimp2	0.024521	0.00703961	-0.0174814
Aip	-0.00603238	0.0355563	0.0415886
Ajap1	0.0361334	-0.0319775	-0.0681108
Ajuba	0.0712114	0.0328594	-0.038352
AK010878	0.0969629	-0.0129608	-0.109924
Ak1	-0.0105083	-0.0141097	-0.00360139
AK129341	-0.0499849	-0.016052	0.0339329
Ak2	-0.0143498	-0.013135	0.00121479
Ak3	0.058019	0.0551217	-0.00289733
Ak4	-0.0801227	-0.0192285	0.0608941
Ak5	-0.0145454	-0.0283916	-0.0138462
Ak6	-0.0732511	0.0185459	0.091797
Ak7	0.0318557	-0.113264	-0.14512
Ak8	0.0741229	0.0629717	-0.0111512
Akap1	0.00908017	0.0137236	0.00464338
Akap10	-0.00752389	0.00628294	0.0138068
Akap11	-0.0206067	-0.0197036	0.000903036
Akap12	0.0161974	-0.0519907	-0.0681881
Akap13	0.0555901	-0.00172309	-0.0573132
Akap17b	-0.109461	-0.0447192	0.0647416
Akap2	0.110712	0.00632186	-0.10439
Akap5	-0.0447237	-0.119787	-0.0750638
Akap6	0.0263119	-0.0505352	-0.0768471
Akap7	-0.0170157	-0.00534115	0.0116745
Akap8	-0.0485256	-0.0698057	-0.0212801
Akap8l	-0.0555683	-0.0329744	0.0225939
Akap9	-0.0262204	-0.0116426	0.0145778
Akip1	0.0636106	-0.0920636	-0.155674
Akirin1	-0.00474183	0.084278	0.0890199
Akirin2	-0.0182997	0.00317882	0.0214785
Akna	0.178223	-0.000487385	-0.17871
Akr1a1	-0.0117387	-0.00479978	0.00693889
Akr1b10	0.0658689	-0.00834461	-0.0742135
Akr1b3	-0.00652245	-0.0290899	-0.0225674
Akr1b8	0.0610775	-0.0905365	-0.151614
Akr1c18	0.0752018	-0.026677	-0.101879
Akr1e1	-0.13496	-0.0470732	0.0878868
Akr7a5	0.0123859	-0.0263277	-0.0387136
Akt1	0.0401471	-0.0324146	-0.0725617
Akt1s1	0.0860928	0.097061	0.0109682
Akt2	0.0312387	-0.0196237	-0.0508624
Akt3	0.00625183	-0.0423762	-0.0486281
Aktip	0.0250828	-0.00974488	-0.0348277
Alad	0.0290726	-0.0219734	-0.051046
Alas1	-0.0275105	0.0109489	0.0384594
Alcam	-0.0263047	0.000993329	0.027298
Aldh16a1	0.136013	0.029128	-0.106885
Aldh18a1	0.0384738	-0.0284207	-0.0668945
Aldh1a1	0.0434338	0.0225331	-0.0209007
Aldh1a2	0.0633398	0.0027222	-0.0606176
Aldh1a3	-0.100908	0.0723446	0.173252
Aldh1a7	-0.000719947	0.022539	0.0232589
Aldh1b1	-0.0592367	-0.0551831	0.00405355
Aldh1l1	0.0111274	0.00204093	-0.00908645
Aldh1l2	0.0311155	0.00345053	-0.027665
Aldh2	-0.00328844	0.00899028	0.0122787
Aldh3a1	-0.0682311	0.0154789	0.0837099
Aldh3a2	-0.0262134	0.000431101	0.0266445
Aldh3b1	0.0502039	-0.0163456	-0.0665495
Aldh3b2	-0.0559139	-0.0675949	-0.011681
Aldh4a1	0.0652118	-0.0375818	-0.102794
Aldh5a1	-0.000449585	-0.0146947	-0.0142451
Aldh6a1	-0.00838841	0.0362999	0.0446883
Aldh7a1	0.00672021	-0.0133887	-0.0201089
Aldh9a1	0.00140466	-0.00802017	-0.00942484
Aldoa	-0.0316764	-0.00989469	0.0217817
Aldoart1	0.00680391	0.0335647	0.0267608
Aldoc	0.00271141	0.00204146	-0.000669942
Alg1	0.0250394	0.0160406	-0.0089988
Alg10b	0.00332596	0.010479	0.00715301
Alg11	-0.0404064	-0.00469991	0.0357065
Alg12	0.140748	-0.00536912	-0.146117
Alg13	-0.0246518	0.139091	0.163743
Alg14	-0.0441314	0.0101242	0.0542556
Alg2	-1.61947e-05	0.0228227	0.0228389
Alg3	0.111785	0.104703	-0.00708201
Alg5	-0.0602023	0.00426845	0.0644708
Alg6	0.000964218	0.0761179	0.0751537
Alg8	0.114732	0.0753284	-0.0394031
Alg9	0.0510734	-0.0301412	-0.0812146
Alk	0.0232923	-0.0114342	-0.0347265
Alkbh1	0.0705715	-0.209219	-0.27979
Alkbh2	0.0304452	-0.104788	-0.135233
Alkbh3	-0.046397	-0.073677	-0.0272799
Alkbh4	0.0101247	-0.155755	-0.16588
Alkbh5	0.0412005	-0.0170432	-0.0582437
Alkbh6	0.0672994	0.0226135	-0.044686
Alkbh7	-0.0307361	0.0319629	0.062699
Alkbh8	-0.110975	-0.046768	0.0642066
Alms1	-0.0649346	-0.0216889	0.0432458
Alox12b	-0.0367211	-0.00169337	0.0350277
Alox5	0.113364	0.0464214	-0.066943
Alox5ap	0.0547099	0.201138	0.146428
Alox8	0.0318545	-0.0786835	-0.110538
Aloxe3	-0.0168742	0.0143051	0.0311792
Alpk1	-0.0461852	0.0143317	0.060517
Alpl	-0.030965	-0.0313098	-0.000344755
Als2	-0.0537906	-0.0225512	0.0312395
Als2cl	0.110189	0.0300943	-0.0800942
Alyref	-0.0216487	0.0143245	0.0359732
Alyref2	0.0149155	0.0138507	-0.00106485
Amacr	-0.0439669	-0.0400626	0.00390429
Ambra1	0.0392811	0.0219467	-0.0173343
Amd1	-0.0712658	-0.0124307	0.0588351
Amdhd2	-0.0882802	0.0777974	0.166078
Amer1	0.0765876	0.0252403	-0.0513473
Amer2	0.075973	-0.0283414	-0.104314
Amer3	-0.029639	-0.0333026	-0.00366356
Amfr	-0.0141875	0.00460204	0.0187896
Amh	-0.0260621	0.0778673	0.103929
Amhr2	-0.103037	-0.00185535	0.101182
Amigo1	0.016109	-0.00701039	-0.0231194
Amigo2	-0.104344	-0.101468	0.00287668
Amigo3	0.116442	0.0157766	-0.100666
Ammecr1	-0.0595544	0.109429	0.168983
Ammecr1l	0.0149173	-0.0139971	-0.0289144
Amn	0.02646	0.0142441	-0.0122158
Amn1	-0.0394985	0.0279349	0.0674334
Amot	0.125895	0.0101255	-0.115769
Amotl1	0.172939	0.0162735	-0.156665
Amotl2	0.021063	0.00350793	-0.017555
Ampd2	0.00452213	-0.00975758	-0.0142797
Ampd3	0.101069	0.00419271	-0.0968759
Amph	-0.02199	-0.0372589	-0.0152689
Amt	-0.0465742	0.00293984	0.049514
Amy1	-0.0278561	0.0248324	0.0526886
Amz1	0.0324105	-0.0166959	-0.0491064
Amz2	-0.049084	-0.117802	-0.0687182
Anapc1	0.00290587	-0.00503675	-0.00794262
Anapc10	-0.106836	0.0185215	0.125358
Anapc11	0.0217643	0.0774269	0.0556627
Anapc13	-0.133105	0.0407915	0.173896
Anapc15	-0.0408955	-0.0605622	-0.0196667
Anapc16	0.0248365	0.0157206	-0.00911595
Anapc2	-0.0029567	-0.0179191	-0.0149624
Anapc4	-0.0563867	-4.41697e-05	0.0563426
Anapc5	-0.0177253	0.00865864	0.0263839
Anapc7	-0.0226067	0.0542013	0.076808
Ang	0.136548	0.0519727	-0.0845754
Angel1	0.0757736	-0.0509817	-0.126755
Angel2	0.00513787	0.0224397	0.0173018
Angpt1	-0.0827476	0.0369324	0.11968
Angpt2	-0.0809754	0.0199815	0.100957
Angptl1	0.0350656	-0.0327608	-0.0678264
Angptl2	-0.00503105	-0.0827225	-0.0776915
Angptl4	0.0906585	0.0250738	-0.0655848
Angptl6	-0.0426486	0.0450016	0.0876502
Ank	0.0368854	-0.00494198	-0.0418274
Ank1	0.0856668	-0.0622802	-0.147947
Ank2	0.0136311	-0.0732448	-0.0868759
Ank3	0.0357485	-0.0582154	-0.0939639
Ankef1	-0.00916042	-0.00306135	0.00609907
Ankfn1	-0.0139229	-0.0835041	-0.0695812
Ankfy1	0.000392043	-0.0491039	-0.0494959
Ankhd1	0.00709167	-0.0628292	-0.0699208
Ankib1	0.000208698	-0.0263899	-0.0265986
Ankle2	-0.0485078	-0.0275913	0.0209166
Ankmy2	-0.088248	-0.0107568	0.0774911
Ankra2	-0.0759008	0.00133773	0.0772385
Ankrd10	-0.0404824	-0.0109773	0.0295051
Ankrd11	0.0201391	-0.0554153	-0.0755545
Ankrd12	-0.0537795	-0.05753	-0.00375049
Ankrd13a	0.0881514	-0.0213873	-0.109539
Ankrd13b	0.0968485	-0.0593878	-0.156236
Ankrd13c	0.00990265	-0.0687905	-0.0786932
Ankrd13d	0.0447939	-0.0496745	-0.0944684
Ankrd16	-0.0109707	0.0443775	0.0553482
Ankrd17	0.0175857	-0.0645708	-0.0821564
Ankrd24	-0.0390451	0.0627515	0.101797
Ankrd26	-0.0315948	0.0324685	0.0640633
Ankrd27	-0.0204883	-0.0703983	-0.04991
Ankrd28	-0.0159146	0.0327735	0.0486882
Ankrd29	0.106014	-0.00937024	-0.115384
Ankrd32	-0.0946646	-0.005503	0.0891616
Ankrd33b	0.0357664	0.0158286	-0.0199378
Ankrd34a	0.0784166	-0.0334162	-0.111833
Ankrd34b	-0.00052167	-0.119003	-0.118481
Ankrd34c	0.0564663	0.0134982	-0.0429681
Ankrd35	0.00428419	-0.00987744	-0.0141616
Ankrd37	-0.125946	0.0817452	0.207691
Ankrd39	0.055082	0.032156	-0.022926
Ankrd40	0.0705955	-0.0720068	-0.142602
Ankrd42	-0.00100972	0.0174284	0.0184381
Ankrd44	-0.00413324	-0.0413332	-0.0372
Ankrd45	-0.0323791	-0.0314411	0.000938033
Ankrd46	-0.0206744	0.0104029	0.0310773
Ankrd49	-0.0553621	0.0022655	0.0576276
Ankrd50	0.0276535	-0.0760366	-0.10369
Ankrd52	0.0561321	-0.024561	-0.0806931
Ankrd54	0.0719706	0.0180001	-0.0539705
Ankrd55	0.0609885	-0.0767639	-0.137752
Ankrd6	-0.00147985	0.00739416	0.00887401
Ankrd63	0.0344483	-0.061503	-0.0959513
Ankrd9	0.0497139	0.0288341	-0.0208799
Anks1	0.0435919	-0.0479395	-0.0915315
Anks1b	0.0336594	-0.0113774	-0.0450368
Anks3	-0.0448392	0.00929143	0.0541306
Anks4b	-0.0556355	0.0127564	0.0683919
Anks6	0.082547	-0.0168267	-0.0993738
Ankub1	0.132327	0.0929033	-0.0394239
Ankzf1	0.0269936	-0.0362746	-0.0632682
Anln	-0.03295	0.039168	0.072118
Ano1	-0.0586979	-0.0461259	0.0125721
Ano10	0.00613315	-0.0154902	-0.0216233
Ano2	-0.0319278	0.0104851	0.0424129
Ano3	-0.0151049	0.00627791	0.0213828
Ano4	-0.0210757	-0.0490015	-0.0279258
Ano5	-0.0172707	0.0151024	0.0323732
Ano6	0.0720655	0.0656868	-0.00637874
Ano8	0.0724531	0.0475338	-0.0249192
Anp32a	-0.0324074	-0.00934548	0.0230619
Anp32b	0.0712431	0.0386169	-0.0326261
Anp32e	-0.0679608	0.014855	0.0828158
Anpep	-0.0946316	-0.0750588	0.0195729
Antxr1	-0.0316615	0.0486527	0.0803142
Antxr2	0.134078	0.0358013	-0.0982766
Anxa1	-0.125	-0.161132	-0.0361315
Anxa11	0.00761595	-0.0309424	-0.0385584
Anxa2	-0.0430314	-0.0600503	-0.0170189
Anxa3	-0.145259	-0.10696	0.0382995
Anxa4	-0.0404576	0.064498	0.104956
Anxa5	0.0144761	0.0212772	0.00680111
Anxa6	-0.01789	-0.0211319	-0.00324187
Anxa7	-0.0712538	0.0043516	0.0756054
Anxa8	-0.0742796	-0.0482373	0.0260423
Aox1	0.0100814	-0.0320306	-0.042112
Aox3	-0.0307744	0.0530288	0.0838032
Aox4	-0.0232477	0.0161648	0.0394125
Ap1ar	-0.0829391	-0.102947	-0.0200082
Ap1b1	0.0034684	-0.0270489	-0.0305173
Ap1g1	-0.0110349	-0.0164143	-0.00537937
Ap1g2	-0.0182544	0.0120889	0.0303434
Ap1m1	-0.0246991	-0.00939527	0.0153038
Ap1m2	-0.0221558	-0.00240123	0.0197546
Ap1s1	0.0074717	0.0473019	0.0398302
Ap1s2	-0.0653007	-0.0110924	0.0542083
Ap1s3	-0.00624795	-0.0343719	-0.028124
Ap2a1	0.053962	-0.00756283	-0.0615248
Ap2a2	-0.0033689	-0.00279439	0.000574509
Ap2b1	-0.0177919	-0.0261059	-0.00831401
Ap2m1	-0.0226594	-0.0354901	-0.0128308
Ap2s1	-0.0581563	0.0119184	0.0700747
Ap3b1	-0.00682158	-0.0680658	-0.0612443
Ap3b2	-0.036684	-0.0310237	0.00566035
Ap3d1	0.019744	0.00066564	-0.0190784
Ap3m1	0.0060998	0.00493166	-0.00116814
Ap3m2	0.00289911	-0.0257939	-0.028693
Ap3s1	-0.0447496	-0.0036347	0.0411149
Ap3s2	-0.0175863	0.0147713	0.0323576
Ap4b1	0.00499306	0.00133505	-0.00365802
Ap4e1	-0.0362239	-0.00712893	0.029095
Ap4m1	-0.0930737	0.0115977	0.104671
Ap4s1	-0.0494302	-0.0185256	0.0309046
Ap5b1	0.0175359	-0.0956433	-0.113179
Ap5m1	-0.0256006	-0.0369824	-0.0113818
Ap5s1	0.117231	-0.131276	-0.248507
Ap5z1	0.0762537	-0.062839	-0.139093
Apaf1	-0.0271714	0.0121276	0.039299
Apba1	0.0901169	-0.0441216	-0.134238
Apba2	0.00976306	-0.0352172	-0.0449803
Apba3	0.0216332	-0.0361995	-0.0578327
Apbb1	-0.00799209	-0.010245	-0.00225294
Apbb1ip	0.0970513	-0.08377	-0.180821
Apbb2	0.0156512	-0.0515231	-0.0671742
Apbb3	-0.0724612	0.0073611	0.0798223
Apc	0.0348114	-0.0435719	-0.0783834
Apc2	0.0439686	-0.0408375	-0.0848061
Apcdd1	0.0134541	0.0374719	0.0240178
Apeh	-0.0495804	-0.0729984	-0.023418
Apex1	-0.0894519	-0.0231714	0.0662805
Apex2	0.00484876	0.0389175	0.0340687
Aph1a	0.0587782	0.0743934	0.0156152
Aph1b	-0.0408157	0.0242871	0.0651028
Aph1c	-0.0278418	0.0219782	0.0498201
Api5	-0.0397272	-0.0136206	0.0261066
Apip	-0.00246745	0.0515104	0.0539778
Apitd1	-0.0855159	-0.241313	-0.155797
Aplf	0.0541807	-0.0109807	-0.0651614
Apln	0.098577	0.10067	0.00209251
Aplp1	0.0790985	0.00985809	-0.0692404
Aplp2	0.0183053	0.0152237	-0.00308159
Apmap	-0.0622686	0.00916697	0.0714356
Apoa1bp	0.0374469	0.070614	0.0331671
Apoa2	0.0205186	-0.0077949	-0.0283135
Apobec1	-0.030995	-0.161669	-0.130674
Apobec3	0.00797176	-0.102033	-0.110004
Apobr	-0.0596404	-0.0262955	0.0333449
Apoc1	0.0647327	0.124624	0.0598911
Apod	-0.010211	0.0150621	0.0252731
Apoe	0.026324	0.0176028	-0.00872121
Apol8	0.0831276	-0.0358721	-0.119
Apold1	0.0738745	0.0101339	-0.0637406
Apoo	-0.0506535	0.00760297	0.0582565
Apool	-0.0718341	0.0748144	0.146648
Apopt1	-0.0504825	0.00833246	0.0588149
App	0.0369168	0.00961972	-0.0272971
Appbp2	-0.0520469	-0.0169662	0.0350807
Appl1	-0.0375707	-0.0110299	0.0265408
Appl2	0.00204296	0.0111206	0.00907768
Aprt	-0.0780757	0.0183825	0.0964582
Aptx	-0.0934316	0.0315095	0.124941
Aqp11	0.0906113	0.0535286	-0.0370827
Aqp4	0.0189647	0.0545105	0.0355458
Aqp9	-0.00384398	0.0853954	0.0892393
Aqr	-0.0107598	0.00296568	0.0137255
Ar	0.0390057	-0.014121	-0.0531267
Araf	0.00498254	0.0347189	0.0297363
Arap1	0.0327941	-0.00142113	-0.0342152
Arap2	0.0386122	-0.0299824	-0.0685946
Arap3	0.0203645	0.0020057	-0.0183588
Arc	0.0499617	-0.0399604	-0.0899221
Arcn1	-0.056904	-0.0300353	0.0268688
Arel1	0.00604286	-0.0568552	-0.0628981
Arf1	-0.0238619	0.0267826	0.0506445
Arf2	-0.04739	0.0245013	0.0718913
Arf3	0.0237692	0.0418732	0.018104
Arf4	-0.0152725	0.0190704	0.0343429
Arf5	0.00496454	0.0404443	0.0354798
Arf6	-0.0302254	-0.0210526	0.0091728
Arfgap1	-0.0317777	-0.0277702	0.00400749
Arfgap2	-0.0342132	-0.0442178	-0.0100045
Arfgap3	-0.02158	-0.0303432	-0.00876321
Arfgef1	-0.072711	-0.0288901	0.0438209
Arfgef2	0.0323931	-0.0564779	-0.088871
Arfip1	0.0265706	0.0148905	-0.0116802
Arfip2	-0.0215125	0.022132	0.0436445
Arfrp1	-0.082552	-0.0719502	0.0106018
Arg2	0.121883	0.0849965	-0.0368863
Arglu1	-0.0833236	-0.0398996	0.0434241
Arhgap1	0.0612375	0.0246603	-0.0365772
Arhgap10	-0.00376968	-0.0354573	-0.0316876
Arhgap11a	0.0761124	-0.00693054	-0.083043
Arhgap12	-0.0168304	8.77762e-05	0.0169182
Arhgap15	-0.18176	0.00830598	0.190066
Arhgap17	0.0552522	-0.0713487	-0.126601
Arhgap18	-0.109355	-0.0308233	0.0785319
Arhgap19	0.0387473	0.0294848	-0.00926251
Arhgap20	0.0446578	-0.00399519	-0.048653
Arhgap21	0.0370693	-0.00743395	-0.0445032
Arhgap22	-0.00106037	0.0117626	0.012823
Arhgap23	0.110191	0.0116182	-0.0985731
Arhgap24	0.0676138	-0.00340369	-0.0710175
Arhgap25	0.0417621	0.0611296	0.0193675
Arhgap26	-0.0202083	-0.0515627	-0.0313544
Arhgap27	0.0618818	-0.0588333	-0.120715
Arhgap28	-0.0617799	-0.00143197	0.060348
Arhgap29	-0.0673037	0.00177953	0.0690832
Arhgap30	0.0462901	0.0271923	-0.0190978
Arhgap31	0.113774	0.00119216	-0.112582
Arhgap32	0.0428336	0.00330045	-0.0395331
Arhgap33	0.108429	0.0118674	-0.0965613
Arhgap35	-0.00740161	-0.0572691	-0.0498675
Arhgap36	-0.0428077	0.00105123	0.0438589
Arhgap39	0.0903366	-0.0435138	-0.13385
Arhgap4	-0.110961	-0.0634565	0.0475042
Arhgap42	0.0538831	-0.0640367	-0.11792
Arhgap44	0.0228476	-0.0454118	-0.0682594
Arhgap5	0.0238249	-0.00961175	-0.0334367
Arhgap6	0.0050564	-0.00473649	-0.00979288
Arhgdia	0.054519	0.00332093	-0.0511981
Arhgdib	-0.00545767	0.00922999	0.0146877
Arhgdig	-0.0156284	0.0490584	0.0646869
Arhgef1	0.0460027	0.00268143	-0.0433212
Arhgef10	0.0798247	0.03362	-0.0462047
Arhgef10l	0.0558539	0.00796869	-0.0478852
Arhgef11	0.0257576	-0.0171791	-0.0429367
Arhgef12	0.0236638	-0.0197336	-0.0433975
Arhgef15	0.00717252	0.00494951	-0.00222301
Arhgef17	0.0538715	-0.0368896	-0.0907611
Arhgef18	0.017117	-0.0711305	-0.0882475
Arhgef19	0.129985	-0.0626803	-0.192666
Arhgef2	0.0314069	-0.0442689	-0.0756759
Arhgef25	-0.0132789	-0.0254371	-0.0121582
Arhgef26	0.0129761	-0.0393623	-0.0523384
Arhgef28	-0.000877182	-0.0374057	-0.0365285
Arhgef3	-0.0590103	-0.047666	0.0113443
Arhgef33	-0.0565897	0.0714929	0.128083
Arhgef37	0.140985	0.0154327	-0.125553
Arhgef4	-0.0121449	-0.117525	-0.10538
Arhgef40	0.0222027	0.0198954	-0.00230723
Arhgef5	-0.0635879	0.0253104	0.0888983
Arhgef6	-0.0163707	-0.0349031	-0.0185324
Arhgef7	0.0114768	-0.0427357	-0.0542125
Arhgef9	-0.0438547	-0.0644224	-0.0205677
Arid1a	0.0993196	-0.0416034	-0.140923
Arid1b	0.0475938	-0.0488245	-0.0964183
Arid2	0.0415074	0.012639	-0.0288684
Arid3a	0.0368215	-0.11939	-0.156211
Arid3b	0.0306621	0.0153061	-0.015356
Arid4a	-0.0979014	-0.0584772	0.0394242
Arid4b	-0.0389679	-0.042807	-0.00383916
Arid5a	0.0656112	0.0383933	-0.0272179
Arid5b	0.0856513	-0.0177994	-0.103451
Arih1	-0.0313095	-0.046184	-0.0148745
Arih2	-0.0407712	-0.0252663	0.0155049
Arl1	-0.0642645	0.0336262	0.0978907
Arl10	-0.0614022	-0.0536253	0.00777695
Arl13b	0.0134391	0.073177	0.0597379
Arl14ep	-0.0519162	0.0132269	0.0651431
Arl15	0.0572924	0.0559261	-0.00136629
Arl16	0.0221371	0.0573763	0.0352392
Arl2	0.0130885	0.0213817	0.00829319
Arl2bp	0.0144441	0.019247	0.0048029
Arl3	0.00695033	0.0602908	0.0533405
Arl4a	-0.00834177	0.019548	0.0278898
Arl4c	0.0120169	-0.0306571	-0.0426739
Arl4d	0.0198473	0.0162795	-0.00356783
Arl5a	-0.0643953	0.00162396	0.0660193
Arl5b	0.0383317	0.119157	0.0808254
Arl5c	0.0216701	0.0177275	-0.00394252
Arl6	-0.0131651	-0.0138422	-0.000677102
Arl6ip1	-0.0693471	0.0281835	0.0975306
Arl6ip4	-0.0362929	-0.121497	-0.0852037
Arl6ip5	-0.0121984	0.0753147	0.0875131
Arl6ip6	0.0144422	-0.0408845	-0.0553268
Arl8a	0.04624	0.0723085	0.0260685
Arl8b	-0.0315548	0.0401175	0.0716723
Armc1	-0.106948	-0.0102619	0.0966865
Armc10	-0.0837636	-0.023779	0.0599846
Armc2	0.0510935	-0.0265221	-0.0776156
Armc3	0.0381425	-0.0135961	-0.0517386
Armc5	-0.00379788	0.0240593	0.0278572
Armc6	-0.0266936	-0.000107021	0.0265866
Armc7	-0.148301	0.0516556	0.199957
Armc8	-0.0303272	0.0166039	0.0469311
Armc9	-0.0160784	-0.0421178	-0.0260394
Armcx1	-0.0572813	-0.000903254	0.056378
Armcx2	0.0246722	-0.0533326	-0.0780048
Armcx3	-0.105429	-0.0215659	0.0838635
Armcx4	-0.0483627	-0.0671905	-0.0188278
Armcx5	-0.0509743	-0.0668807	-0.0159064
Armcx6	-0.00489468	-0.0751942	-0.0702995
Arnt	0.00816502	-0.0625731	-0.0707381
Arnt2	0.0315191	-0.0518152	-0.0833343
Arntl	-0.0166571	-0.00378859	0.0128686
Arntl2	-0.0837013	-0.10864	-0.0249389
Arpc1a	-0.0203765	-0.0140073	0.00636922
Arpc1b	0.0367821	-0.0929371	-0.129719
Arpc2	0.0365731	-0.0126076	-0.0491807
Arpc3	-0.0451696	-0.0210105	0.0241591
Arpc4	-0.0594556	0.0157793	0.075235
Arpc5	-0.0577697	0.0668954	0.124665
Arpc5l	-0.079945	0.0662347	0.14618
Arpp19	0.00262103	0.0512233	0.0486023
Arpp21	0.00825652	-0.0396379	-0.0478944
Arrb1	0.0291916	-0.0194469	-0.0486385
Arrb2	0.0983472	3.11212e-05	-0.0983161
Arrdc1	-0.014607	0.100064	0.114671
Arrdc2	0.089923	-0.0548263	-0.144749
Arrdc3	-0.0273518	-0.0677646	-0.0404129
Arrdc4	-0.00509437	0.0576877	0.0627821
Arsa	-0.0267759	0.0252002	0.0519762
Arsb	0.0401324	0.0347439	-0.00538854
Arsg	0.0105626	0.0721353	0.0615727
Arsi	-0.0406881	0.0516507	0.0923388
Arsj	0.0680186	-0.0753008	-0.143319
Arsk	-0.0265604	0.0394096	0.06597
Art3	-0.119291	0.00754219	0.126833
Arv1	-0.0172804	-0.0470008	-0.0297204
Arvcf	-0.0015583	0.0300161	0.0315744
Arx	-0.0665691	0.0099419	0.076511
As3mt	-0.0527114	0.0301792	0.0828906
Asah1	-0.0427305	0.0145117	0.0572423
Asah2	-0.0091054	-0.000968926	0.00813647
Asap1	0.0390762	0.00484341	-0.0342328
Asap2	0.0359748	0.0364845	0.000509663
Asap3	0.0636134	-0.0507	-0.114313
Asb1	-0.0363946	-0.079671	-0.0432764
Asb11	-0.0340794	-0.0426697	-0.00859021
Asb13	-0.00696448	0.087387	0.0943515
Asb16	0.0218446	0.0237583	0.00191365
Asb18	-0.0133991	0.0462258	0.059625
Asb2	-0.0333242	-0.070141	-0.0368167
Asb3	-0.0755989	-0.00723436	0.0683646
Asb4	-0.0284968	-0.0117134	0.0167834
Asb5	-0.00591038	0.0423741	0.0482845
Asb6	0.0543465	-0.0251243	-0.0794708
Asb7	-0.0138468	-0.0512757	-0.037429
Asb8	0.0809359	-0.00194841	-0.0828843
Ascc1	-0.0173029	-0.00839574	0.00890719
Ascc2	0.0103135	0.00016518	-0.0101483
Ascc3	-0.0730319	0.00911381	0.0821457
Ascl1	0.186089	0.0804033	-0.105685
Asf1a	-0.0580386	0.0725024	0.130541
Asf1b	-0.0743404	0.0468886	0.121229
Asgr1	-0.0863717	-0.0610497	0.025322
Ash1l	0.027892	-0.0682665	-0.0961585
Ash2l	-0.0761613	-0.0445821	0.0315791
Asic1	0.0733154	-0.0208035	-0.0941189
Asic2	0.0834639	0.0690352	-0.0144287
Asic4	-0.0111443	0.0178188	0.0289631
Asl	-0.0612327	0.0132486	0.0744813
Asna1	-0.00542834	0.0188534	0.0242818
Asns	-0.0957864	-0.023115	0.0726713
Asnsd1	-0.0379468	-0.0507651	-0.0128183
Aspa	0.0364677	-0.0104223	-0.04689
Aspg	0.085346	-0.0401426	-0.125489
Asph	-0.0802283	0.016879	0.0971073
Asphd1	0.0302471	-0.025601	-0.0558481
Asphd2	0.12013	-0.0933675	-0.213497
Aspm	0.0322384	-0.0206991	-0.0529375
Aspn	-0.027169	0.0889567	0.116126
Aspscr1	0.00169558	-0.0550645	-0.0567601
Asrgl1	0.0136932	-0.0288811	-0.0425743
Ass1	0.0269841	0.0118702	-0.0151139
Aste1	0.0365214	0.0193225	-0.017199
Astn1	0.0416545	0.00696678	-0.0346877
Astn2	0.0887889	0.0461825	-0.0426064
Asun	-0.0377889	-0.0383101	-0.000521139
Asxl1	0.0693685	-0.0546208	-0.123989
Asxl2	-0.00680627	-0.0529502	-0.046144
Asxl3	0.0717895	-0.0333441	-0.105134
Atad1	-0.0232209	0.0134238	0.0366448
Atad2	0.00269214	0.0506202	0.0479281
Atad2b	-0.0614417	0.00558622	0.0670279
Atad3a	-0.0105828	-0.0584393	-0.0478565
Atad5	-0.0390302	0.00247144	0.0415016
Atat1	0.0228673	-0.0152515	-0.0381188
Atcay	0.0332786	-0.0434591	-0.0767376
Ate1	-0.076415	-0.00225236	0.0741627
Atf1	0.107792	0.00950862	-0.0982829
Atf2	-0.00210575	-0.024908	-0.0228022
Atf3	0.0391756	-0.0364404	-0.0756159
Atf4	-0.0169907	-0.0441369	-0.0271461
Atf5	0.0222486	-0.0831815	-0.10543
Atf6	0.0373442	3.0968e-05	-0.0373132
Atf6b	0.0940007	0.0569567	-0.037044
Atf7	0.0339546	0.0605328	0.0265782
Atf7ip	0.0644101	-0.0360817	-0.100492
Atg10	0.0574578	0.101084	0.0436261
Atg101	-0.0884485	-0.00428027	0.0841682
Atg12	-0.0399425	0.020501	0.0604435
Atg13	0.0191261	-0.0628824	-0.0820086
Atg14	0.0861606	-0.0103419	-0.0965026
Atg16l1	-0.0479709	0.00240285	0.0503737
Atg16l2	0.0309929	-0.0247625	-0.0557554
Atg2a	0.116523	-0.0213924	-0.137916
Atg2b	0.00161386	0.0191645	0.0175506
Atg3	0.0342201	0.0233196	-0.0109005
Atg4a	-0.0468748	-0.109701	-0.0628266
Atg4b	-0.0152255	0.0467341	0.0619596
Atg4c	-0.0721127	-0.0690821	0.00303067
Atg4d	-0.0101733	-0.0226396	-0.0124664
Atg5	-0.0811593	-0.010789	0.0703703
Atg7	0.108239	0.0110501	-0.0971891
Atg9a	0.0741483	0.014038	-0.0601103
Atg9b	0.00506262	-0.0333918	-0.0384544
Athl1	0.043149	-0.00399649	-0.0471455
Atic	-0.0996365	-0.0133268	0.0863097
Atl1	-0.0723345	0.0314059	0.10374
Atl2	-0.0429198	0.0193757	0.0622955
Atl3	-0.0742406	0.033301	0.107542
Atm	-0.102717	-0.0616405	0.0410769
Atmin	0.0327181	-0.00535	-0.0380681
Atn1	0.142007	-0.0238242	-0.165831
Atoh8	-0.024179	0.0832962	0.107475
Atox1	-0.00195249	0.078964	0.0809165
Atp10a	-0.161959	0.00683159	0.168791
Atp10b	0.0597476	0.000195475	-0.0595521
Atp11a	0.039223	0.00442405	-0.0347989
Atp11b	-0.00528858	-0.0676315	-0.0623429
Atp11c	0.00913545	-0.0447824	-0.0539178
Atp13a1	0.0259738	0.00915439	-0.0168194
Atp13a2	0.0766976	0.0257966	-0.050901
Atp13a3	-0.0177171	-0.0211508	-0.00343375
Atp13a4	0.0787339	-0.0206145	-0.0993484
Atp13a5	-0.0341332	-0.0221211	0.0120121
Atp1a1	0.00835306	-0.0102857	-0.0186388
Atp1a2	0.0482341	0.0220489	-0.0261852
Atp1a3	0.0919316	0.0106595	-0.0812721
Atp1b1	0.0139976	0.0416695	0.027672
Atp1b2	0.102586	0.0103955	-0.0921909
Atp1b3	-0.0252838	0.0294321	0.0547159
Atp2a1	0.111183	0.0708287	-0.0403544
Atp2a2	-0.00541666	0.0111124	0.0165291
Atp2a3	-0.0239659	-0.0196695	0.00429641
Atp2b1	-0.0352131	-0.0150623	0.0201508
Atp2b2	0.0474075	-0.0117499	-0.0591574
Atp2b3	0.00967292	-0.00787685	-0.0175498
Atp2b4	0.00823103	-0.0195721	-0.0278031
Atp2c1	-0.0380332	0.00417776	0.0422109
Atp2c2	-0.0030138	0.0081077	0.0111215
Atp4a	-0.0361994	-0.0191873	0.0170121
Atp5a1	-0.0611504	-0.0227881	0.0383623
Atp5b	-0.0368795	-0.0059234	0.0309561
Atp5c1	-0.0659575	-0.000424901	0.0655326
Atp5d	0.0335476	-0.00982858	-0.0433761
Atp5e	-0.0952703	-0.0345169	0.0607533
Atp5f1	-0.0949491	0.000955387	0.0959045
Atp5g1	-0.0575737	0.0128691	0.0704428
Atp5g2	-0.00843002	-0.000461708	0.00796832
Atp5g3	-0.0513623	0.00340784	0.0547701
Atp5h	-0.111714	-0.0212175	0.0904962
Atp5j	-0.0684086	0.0147046	0.0831132
Atp5j2	-0.089635	0.0521947	0.14183
Atp5k	0.0204171	0.0013099	-0.0191072
Atp5l	-0.0455416	0.0144374	0.0599791
Atp5o	-0.0681417	-0.0033731	0.0647686
Atp5s	-0.088268	0.0632812	0.151549
Atp5sl	-0.0202773	-0.027296	-0.00701868
Atp6ap1	0.00753982	0.0350612	0.0275214
Atp6ap1l	-0.0926403	-0.0188287	0.0738116
Atp6ap2	-0.0212336	0.0427481	0.0639817
Atp6v0a1	0.0153838	-0.0233748	-0.0387586
Atp6v0a2	0.0358449	-0.0162471	-0.0520921
Atp6v0a4	-0.0601126	0.0413899	0.101503
Atp6v0b	-0.0316079	0.0766405	0.108248
Atp6v0c	0.0438989	0.0861109	0.042212
Atp6v0d1	-0.03084	0.0169557	0.0477957
Atp6v0e	-0.0170305	0.0682674	0.0852979
Atp6v0e2	0.0374532	0.0903026	0.0528494
Atp6v1a	-0.0438233	0.000682672	0.044506
Atp6v1b1	-0.0466427	-0.10848	-0.0618378
Atp6v1b2	-0.0475843	-0.0191958	0.0283885
Atp6v1c1	-0.045133	-0.00236626	0.0427667
Atp6v1c2	-0.0420135	0.0726805	0.114694
Atp6v1d	-0.0489465	-0.0187678	0.0301787
Atp6v1e1	-0.0797854	-0.0393837	0.0404017
Atp6v1f	0.00981626	0.112646	0.10283
Atp6v1g1	-0.0294054	-0.0732959	-0.0438906
Atp6v1g2	0.0738733	-0.00420648	-0.0780798
Atp6v1h	-0.0739942	0.00266475	0.076659
Atp7a	-0.0956478	0.0324619	0.12811
Atp7b	0.0314642	0.0289079	-0.00255635
Atp8a1	0.011024	-0.000942814	-0.0119668
Atp8a2	0.0279666	-0.0148834	-0.04285
Atp8b1	-0.00835821	-0.0124316	-0.00407339
Atp8b2	0.0244239	0.00660343	-0.0178204
Atp9a	0.0265624	0.0122986	-0.0142638
Atp9b	-0.0209761	0.0145189	0.035495
Atpaf1	-0.0634096	0.0406319	0.104042
Atpaf2	-0.0956654	0.0150674	0.110733
Atpif1	-0.0430604	-0.028013	0.0150474
Atr	-0.0465287	0.0823622	0.128891
Atraid	-0.0847802	0.0944278	0.179208
Atrip	-0.0139026	0.0102002	0.0241028
Atrn	0.00237728	0.0135959	0.0112186
Atrnl1	0.0283977	0.0208941	-0.0075036
Atrx	-0.0999985	-0.0743919	0.0256066
Atxn1	0.0556834	-0.0530009	-0.108684
Atxn10	-0.0555439	-0.00744171	0.0481022
Atxn1l	0.0164345	-0.0951246	-0.111559
Atxn2	0.0550124	-0.0299012	-0.0849135
Atxn2l	0.0593119	-0.0262204	-0.0855323
Atxn3	0.00916957	-0.0190144	-0.028184
Atxn7	0.0256328	-0.0618387	-0.0874716
Atxn7l1	0.124179	0.0411178	-0.0830608
Atxn7l2	0.1134	-0.0141237	-0.127524
Atxn7l3	0.015155	-0.108254	-0.123409
Atxn7l3b	-0.0604529	0.0564105	0.116863
AU019823	0.0245869	-0.0582987	-0.0828856
AU021092	0.0533293	0.0409784	-0.0123509
AU022252	-0.0275166	-0.097379	-0.0698624
AU040320	0.053742	0.0147448	-0.0389972
AU041133	-0.0257387	-0.0865224	-0.0607837
Auh	-0.042737	-0.0141288	0.0286082
Aup1	0.101586	0.0813028	-0.020283
Aurka	-0.14368	0.0298872	0.173567
Aurkaip1	-0.0766047	-0.0418713	0.0347333
Aurkb	0.0733163	-0.0204534	-0.0937697
Auts2	0.0682969	0.00664135	-0.0616556
Aven	-0.0735083	0.0220732	0.0955815
Avl9	-0.0402783	-0.00222657	0.0380517
Avpi1	-0.000400761	0.0326916	0.0330924
AW146154	-0.10375	0.0795124	0.183262
AW209491	-0.113635	-0.0490394	0.0645954
AW549877	-0.0574749	-0.00682447	0.0506504
AW551984	-0.0235787	-0.0249716	-0.00139298
AW554918	-0.0538854	-0.0720607	-0.0181753
Axin1	0.0365341	-0.0655979	-0.102132
Axin2	0.0538469	-0.00281106	-0.056658
Axl	0.10375	-0.0168461	-0.120596
Azi2	-0.0270275	-0.0577378	-0.0307103
Azin1	-0.0583271	0.00867291	0.067
Azin2	-0.0697302	0.0323163	0.102046
B230118H07Rik	-0.0769853	0.0214434	0.0984287
B230217C12Rik	0.107778	0.208436	0.100657
B230219D22Rik	0.0306545	-0.0410743	-0.0717288
B2m	0.0149823	0.0310328	0.0160505
B3galnt1	0.00266841	0.0732139	0.0705455
B3galnt2	-0.0359223	-0.0810956	-0.0451733
B3galt1	0.0347972	-0.0328061	-0.0676033
B3galt2	-0.0349434	0.027637	0.0625804
B3galt4	-0.058363	0.0820834	0.140446
B3galt5	0.031148	0.00407391	-0.0270741
B3galt6	-0.0721667	0.0726273	0.144794
B3gat1	0.0663779	-0.015261	-0.0816388
B3gat2	0.0215835	0.0342226	0.0126392
B3gat3	0.0129746	-0.0422467	-0.0552213
B3glct	-0.0202678	-0.00285939	0.0174084
B3gnt1	0.0627847	0.0240988	-0.038686
B3gnt2	0.0131474	0.0396949	0.0265475
B3gnt3	-0.0136255	-0.108408	-0.0947821
B3gnt4	-0.0996872	-0.00929457	0.0903926
B3gnt5	0.0408875	0.0478359	0.0069484
B3gnt7	0.0506274	0.199678	0.149051
B3gnt8	0.0703415	-0.0183638	-0.0887053
B3gnt9	0.0883032	-0.0098386	-0.0981418
B3gntl1	-0.103074	0.0430161	0.14609
B4galnt1	0.0733538	0.0079459	-0.0654079
B4galnt3	0.0439112	-0.0275626	-0.0714738
B4galnt4	0.0445863	-0.0182297	-0.062816
B4galt1	0.0751112	0.102891	0.0277793
B4galt2	0.0746344	-0.0302032	-0.104838
B4galt3	0.0579945	-0.0626006	-0.120595
B4galt4	0.0569573	0.0183285	-0.0386288
B4galt5	0.0361832	0.0284422	-0.00774095
B4galt6	0.0130834	0.00633417	-0.00674922
B4galt7	-0.0446037	-0.0469484	-0.0023447
B630005N14Rik	-0.0274224	-0.100236	-0.0728135
B930041F14Rik	0.0301979	-6.90706e-06	-0.0302048
B9d1	-0.0363528	0.0459461	0.0822988
B9d2	-0.0862022	0.0154652	0.101667
Baalc	0.00259783	0.043713	0.0411151
Babam1	0.0486822	0.0471572	-0.00152494
Bace1	0.0810716	-0.0106216	-0.0916932
Bace2	0.0408708	-0.0285451	-0.0694159
Bach1	0.0492998	-0.0234484	-0.0727482
Bach2	0.097441	-0.0223099	-0.119751
Bad	0.0318326	0.0352158	0.00338329
Bag1	-0.0576923	-0.0876547	-0.0299624
Bag2	0.0200778	-0.0311193	-0.0511971
Bag3	-0.0301079	0.0179626	0.0480705
Bag4	-0.0228694	0.0134644	0.0363338
Bag5	-0.0758068	-0.0685657	0.00724107
Bag6	0.0835664	-0.00402333	-0.0875898
Bahcc1	0.126724	-0.0329418	-0.159666
Bahd1	0.0535254	-0.0280746	-0.0816
Bai1	0.0974959	0.00830525	-0.0891907
Bai2	0.0818549	-0.00117178	-0.0830266
Bai3	-0.0144044	0.0130919	0.0274962
Baiap2	-0.00426886	-0.0310335	-0.0267646
Baiap2l1	-0.0542177	0.0133537	0.0675713
Baiap2l2	-0.00425624	0.0554717	0.0597279
Baiap3	0.0815263	-0.0343173	-0.115844
Bak1	0.0499044	-0.0212206	-0.071125
Bambi	-0.101667	0.00348315	0.105151
Banf1	-0.12605	-0.022672	0.103378
Bank1	0.00271797	0.0197332	0.0170152
Banp	0.0105671	-0.0319947	-0.0425618
Bap1	0.0159361	-0.0150526	-0.0309887
Bard1	-0.0551237	-0.0297498	0.025374
Barx2	-0.117223	0.162005	0.279228
Basp1	-0.0292687	0.00485116	0.0341199
Batf	-0.00914254	-0.177996	-0.168854
Batf3	-0.0359388	0.085621	0.12156
Bax	0.00711435	0.0544084	0.047294
Baz1a	0.0431111	-0.0389342	-0.0820453
Baz1b	-0.0606835	-0.0508003	0.0098832
Baz2a	0.0770831	-0.0623556	-0.139439
Baz2b	0.0169004	-0.027318	-0.0442184
Bbc3	0.0842698	0.0512782	-0.0329916
Bbip1	-0.026564	0.136146	0.16271
Bbox1	0.0248328	0.0370357	0.0122029
Bbs1	0.00647456	0.00856151	0.00208695
Bbs10	-0.0704831	0.00177674	0.0722598
Bbs12	-0.0609635	-0.0602398	0.000723739
Bbs2	0.0508507	-0.0411934	-0.092044
Bbs4	-0.0790441	0.017298	0.0963421
Bbs5	-0.0421199	0.0669016	0.109021
Bbs7	-0.181778	-0.0542849	0.127493
Bbs9	-0.0535445	0.0214936	0.0750381
Bbx	-0.0453278	-0.00251849	0.0428093
BC003331	-0.0802478	0.0768034	0.157051
BC003965	-0.0113964	-0.054926	-0.0435296
BC004004	0.0226127	0.0119756	-0.010637
BC005537	-0.00697383	-0.0745372	-0.0675634
BC005561	-0.0336074	0.00161284	0.0352202
BC005624	-0.039596	-0.0127504	0.0268456
BC017158	-0.0381926	0.0307519	0.0689445
BC017643	-0.0772574	0.07325	0.150507
BC021785	0.059909	0.0208919	-0.0390171
BC021891	0.0334587	-0.0251209	-0.0585796
BC022687	-0.036218	-0.0123377	0.0238803
BC023829	-0.0272269	0.0728987	0.100126
BC024139	-0.0733313	-0.00582468	0.0675066
BC024978	0.0165176	-0.0472477	-0.0637653
BC026585	0.0420584	0.064049	0.0219906
BC027231	0.0194015	-0.0358464	-0.0552479
BC028528	-0.0701008	-0.168329	-0.0982282
BC029214	0.0571511	0.0353204	-0.0218307
BC030307	0.0525848	0.0122939	-0.0402909
BC030336	-0.0262777	0.0152616	0.0415393
BC030499	-0.100414	-0.000809384	0.0996043
BC030500	-0.0118317	0.0558622	0.0676939
BC030867	-0.0283697	-0.0202617	0.00810806
BC031181	-0.00441176	0.0651914	0.0696032
BC035044	0.0156501	-0.0413943	-0.0570444
BC037034	0.0671151	-0.062416	-0.129531
BC048403	0.0323111	0.0385235	0.00621237
BC048546	0.0130289	0.0226562	0.00962725
BC049635	0.0240615	0.0503766	0.0263151
BC049715	0.119403	0.0193438	-0.100059
BC051142	0.042296	0.043361	0.00106501
BC052040	-0.0168365	-0.0894435	-0.072607
BC055324	0.133578	0.0551552	-0.0784223
BC061194	0.0454275	-0.031997	-0.0774245
BC068281	0.0436575	-0.00780328	-0.0514608
BC089491	-0.0500904	0.0360339	0.0861242
Bcam	-0.0362758	-0.0359374	0.000338431
Bcan	0.0825192	0.0279348	-0.0545844
Bcap29	-0.0401611	0.0356542	0.0758153
Bcap31	-0.0893491	0.0187384	0.108087
Bcar1	0.0845988	-0.00760833	-0.0922071
Bcar3	0.0774584	-0.0205406	-0.097999
Bcas1	0.0496107	0.00676795	-0.0428427
Bcas2	-0.0708345	-0.0467944	0.0240401
Bcas3	0.0346344	0.00919762	-0.0254368
Bcat1	-0.00123544	-0.0288167	-0.0275813
Bcat2	0.0326995	-0.081794	-0.114494
Bccip	0.0273429	0.0594375	0.0320946
Bcdin3d	-0.0371058	0.069484	0.10659
Bche	-0.064008	-0.0684625	-0.00445454
Bckdha	-0.0552258	-0.0115537	0.0436721
Bckdhb	-0.135448	-0.0119746	0.123474
Bckdk	0.0390858	-0.0496454	-0.0887312
Bcl10	-0.0896495	-0.0195392	0.0701103
Bcl11a	0.0394097	-0.0249576	-0.0643674
Bcl11b	0.0342966	-0.0256682	-0.0599648
Bcl2	-0.0884935	-0.0718927	0.0166008
Bcl2a1b	0.125504	0.0291752	-0.0963292
Bcl2l1	0.0393185	-0.0316149	-0.0709334
Bcl2l11	0.104882	-0.0410511	-0.145933
Bcl2l12	-0.0266849	-0.0439664	-0.0172815
Bcl2l13	0.00224438	0.0703445	0.0681001
Bcl2l2	0.00481276	-0.0182962	-0.023109
Bcl3	0.0530914	0.0235219	-0.0295695
Bcl6	0.0679873	-0.0208458	-0.0888331
Bcl6b	0.172302	-0.0863232	-0.258625
Bcl7a	0.0840265	-0.0741978	-0.158224
Bcl7b	0.0498571	-0.0431317	-0.0929888
Bcl7c	0.0881797	-0.0391804	-0.12736
Bcl9	0.0901515	-0.0906613	-0.180813
Bcl9l	0.157898	-0.00639514	-0.164293
Bclaf1	-0.0682931	-0.0576101	0.010683
Bco2	0.0279404	-0.0401637	-0.068104
Bcor	-0.00993975	-0.0352356	-0.0252958
Bcorl1	0.0246185	-0.0436954	-0.0683139
Bcr	0.0610448	-0.0146265	-0.0756714
Bcs1l	0.0116111	-0.0471517	-0.0587628
Bdh1	-0.0243202	-0.0222722	0.00204796
Bdh2	-0.247742	-0.0609615	0.18678
Bdkrb2	0.0188129	0.0607875	0.0419747
Bdnf	-0.0175027	0.0379773	0.05548
Bdp1	-0.0473981	-0.0666896	-0.0192914
Bean1	-0.0220605	0.0707945	0.092855
Becn1	-0.0158491	-0.0249211	-0.00907204
Begain	0.104281	-0.00427599	-0.108557
Bend3	0.0640779	0.000602274	-0.0634756
Bend4	0.0231837	0.00938619	-0.0137975
Bend5	0.00645954	0.0689948	0.0625353
Bend6	0.0293137	-0.0766483	-0.105962
Bend7	0.0643856	0.0056276	-0.058758
Best1	0.0121514	0.0339654	0.021814
Best3	-0.00811546	0.0231684	0.0312839
Bet1	-0.0571128	0.00465789	0.0617707
Bet1l	0.0251064	-0.0593852	-0.0844915
Bex1	-0.077422	0.020804	0.098226
Bex2	0.0045822	0.0180953	0.0135131
Bex4	-0.0632044	-0.00870064	0.0545038
Bfar	-0.026253	-0.0127043	0.0135487
Bfsp1	-0.0715554	-0.005774	0.0657814
Bfsp2	-0.0257608	-0.0978984	-0.0721376
Bgn	0.0788651	-0.0648821	-0.143747
Bhlha9	-0.0453133	0.0536463	0.0989596
Bhlhb9	-0.0878686	-0.0563333	0.0315353
Bhlhe22	0.000293173	-0.0210086	-0.0213018
Bhlhe40	0.0588727	-0.00386328	-0.062736
Bhlhe41	0.122176	0.0319004	-0.0902752
Bicc1	0.0387145	-0.0569856	-0.0957001
Bicd1	-0.0326032	-0.0552449	-0.0226417
Bicd2	0.0445893	-0.0248744	-0.0694637
Bid	0.0556342	-0.0967293	-0.152363
Bin1	0.015133	-0.0341014	-0.0492344
Bin2	-0.0291475	0.0129723	0.0421199
Bin3	0.0489385	-0.0401142	-0.0890527
Birc2	-0.0936451	-0.000385846	0.0932593
Birc3	0.0197758	-0.0564001	-0.0761759
Birc5	-0.00465574	0.102296	0.106952
Birc6	0.00947778	0.00588671	-0.00359108
Bivm	-0.0672583	0.019994	0.0872523
Blcap	-0.0746406	0.0323026	0.106943
Blm	-0.118996	0.0370472	0.156043
Blmh	-0.124503	-0.0507639	0.0737391
Blnk	0.0245965	0.0236278	-0.000968626
Bloc1s1	-0.0112298	0.0296649	0.0408947
Bloc1s2	-0.152878	0.0527137	0.205592
Bloc1s3	0.0882527	0.0476448	-0.0406079
Bloc1s4	0.0291563	0.0100012	-0.0191551
Bloc1s5	-0.0183746	-0.0609027	-0.0425282
Bloc1s6	0.0194365	-0.0545533	-0.0739898
Blvra	-0.104014	0.0171422	0.121156
Blvrb	0.0232991	0.00498204	-0.0183171
Blzf1	-0.0663104	0.0451927	0.111503
Bmf	-0.0801007	-0.0329909	0.0471098
Bmi1	-0.0149799	-0.0355674	-0.0205874
Bmp1	0.0536158	0.023207	-0.0304088
Bmp2	0.0304899	-0.00308932	-0.0335792
Bmp2k	0.0611413	0.0400574	-0.0210839
Bmp3	0.0249025	0.0484696	0.0235671
Bmp4	0.0360357	-0.115083	-0.151119
Bmp5	0.00356084	-0.0367778	-0.0403387
Bmp6	0.0888514	0.0387847	-0.0500667
Bmp7	0.117242	0.0332929	-0.0839492
Bmper	0.12978	-0.0480877	-0.177868
Bmpr1a	-0.00229409	0.0142584	0.0165525
Bmpr1b	0.0242423	0.0097233	-0.014519
Bmpr2	0.0129289	-0.00721327	-0.0201421
Bms1	-0.0620479	-0.0648087	-0.00276082
Bmx	0.0432415	0.0194909	-0.0237506
Bmyc	0.0937353	-0.038749	-0.132484
Bnip1	-0.0831334	-0.0504899	0.0326436
Bnip2	-0.057805	0.00291698	0.060722
Bnip3	-0.048718	0.00160371	0.0503217
Bnip3l	0.00973389	-0.010109	-0.0198429
Boc	-0.00317474	0.00882381	0.0119985
Bod1	-0.0593987	-0.0276722	0.0317266
Bod1l	-0.0936471	-0.0588001	0.034847
Bok	-0.0323754	-0.0370731	-0.00469768
Bola1	-0.0859913	-0.0615498	0.0244415
Bola2	-0.00660154	-0.0156464	-0.00904489
Bola3	-0.0162505	0.0394558	0.0557063
Bop1	-0.0311887	-0.0260893	0.00509945
Bora	0.0127338	0.00349043	-0.00924333
Bpgm	-0.000452847	-0.0420287	-0.0415759
Bphl	-0.00552283	-0.010892	-0.00536921
Bpnt1	-0.0355462	-0.00207156	0.0334747
Bptf	0.0584734	-0.073757	-0.13223
Braf	0.0220972	-0.0237895	-0.0458867
Brap	0.0342153	-0.0240243	-0.0582396
Brat1	0.0435318	0.0145982	-0.0289336
Brca1	-0.0477916	-0.0500115	-0.00221992
Brca2	-0.0462211	-0.0062681	0.039953
Brcc3	-0.061678	0.0476872	0.109365
Brd1	-0.0250063	-0.0291981	-0.00419178
Brd2	0.0637485	-0.0426552	-0.106404
Brd3	0.0209226	-0.0475674	-0.0684899
Brd4	0.0541772	-0.0266735	-0.0808507
Brd7	-0.0254484	-0.00988682	0.0155616
Brd8	0.0152025	-0.0281217	-0.0433242
Brd9	0.0178541	-0.050105	-0.0679591
Brdt	0.0386479	0.0166922	-0.0219557
Bre	0.0103239	-0.0327888	-0.0431126
Brf1	-0.00826058	-0.0773994	-0.0691389
Brf2	0.0130164	-0.0422719	-0.0552883
Bri3	-0.00351448	0.0518741	0.0553886
Bri3bp	0.0339572	0.0363414	0.00238417
Bricd5	-0.0787159	0.0515974	0.130313
Brinp1	0.0362329	-0.0247089	-0.0609418
Brinp2	0.00596021	-0.00977785	-0.0157381
Brinp3	0.0107893	-0.0203996	-0.0311889
Brip1	0.0183879	0.0222396	0.00385161
Brix1	-0.0917575	-0.0511233	0.0406342
Brk1	-0.0533241	0.0477175	0.101042
Brms1	0.0397639	0.024152	-0.0156119
Brms1l	-0.00342636	-0.014678	-0.0112516
Brox	-0.068752	0.012987	0.081739
Brpf1	0.0320742	-0.0407525	-0.0728268
Brpf3	0.0730674	-0.0613604	-0.134428
Brsk1	0.102248	-0.0255573	-0.127805
Brsk2	0.0564208	0.00420823	-0.0522126
Brwd1	-0.022903	-0.0817664	-0.0588634
Brwd3	0.0768361	-0.0394934	-0.116329
Bscl2	0.0149184	0.0474975	0.0325791
Bsdc1	0.0177672	0.0268764	0.00910922
Bsg	0.00627612	0.02102	0.0147439
Bsn	0.114816	-0.0382537	-0.153069
Bst2	0.0522884	-0.0180628	-0.0703512
Btaf1	-0.0419823	-0.0173853	0.024597
Btbd1	-0.0187814	-0.00550422	0.0132772
Btbd10	-0.0476474	0.0228446	0.070492
Btbd11	0.054604	0.0122094	-0.0423946
Btbd16	0.0810673	-0.0137567	-0.094824
Btbd17	0.115798	0.0294606	-0.0863374
Btbd2	0.0324726	-0.0746307	-0.107103
Btbd3	0.0128091	0.000657175	-0.0121519
Btbd6	0.0356581	-0.00980554	-0.0454636
Btbd7	-0.00358314	-0.087039	-0.0834559
Btbd8	-0.0862203	0.0243097	0.11053
Btbd9	-0.000972511	-0.00817383	-0.00720131
Btc	0.025018	0.060541	0.0355229
Btd	0.0520075	0.0267106	-0.0252968
Btf3	-0.0396938	-0.0234587	0.016235
Btf3l4	0.0270696	0.0108031	-0.0162665
Btg1	0.0737037	0.0163692	-0.0573345
Btg2	-0.0175901	-0.0153811	0.00220895
Btg3	0.0221445	0.0297835	0.00763898
Btk	0.0797293	-0.00639645	-0.0861257
Btn2a2	-0.0565012	-0.0166006	0.0399006
Btrc	-0.0588511	0.0228408	0.0816919
Bub1	0.00535776	0.0148464	0.00948863
Bub1b	0.082604	-0.0460658	-0.12867
Bub3	-0.0641017	0.00857938	0.0726811
Bud13	0.0136018	-0.126456	-0.140058
Bud31	-0.121117	-0.0154054	0.105712
Bves	0.0145611	-0.0265282	-0.0410892
Bysl	0.028813	-0.0619483	-0.0907613
Bzrap1	0.0732647	-0.0107726	-0.0840374
Bzw1	-0.0493056	-0.0089994	0.0403062
Bzw2	-0.0988842	-0.0167205	0.0821637
C030006K11Rik	0.134759	-0.024652	-0.159411
C030039L03Rik	-0.116674	0.0331552	0.149829
C130074G19Rik	-0.092878	-0.000405068	0.0924729
C1d	-0.133447	-0.0649757	0.0684717
C1galt1	-0.0704277	-0.0037134	0.0667143
C1galt1c1	-0.0121177	-0.0069788	0.00513891
C1qa	-0.0102496	0.0292268	0.0394764
C1qb	0.0244985	0.0279529	0.00345439
C1qbp	-0.0571326	-0.0326243	0.0245083
C1qc	-0.0014511	0.0654333	0.0668844
C1ql1	0.098903	0.0375852	-0.0613178
C1ql2	0.0263404	0.024036	-0.00230444
C1ql3	0.0110794	0.0108114	-0.000268047
C1qtnf1	-0.0512701	-0.0147905	0.0364796
C1qtnf2	-0.0236548	-0.0324985	-0.00884371
C1qtnf4	0.0441958	0.0513874	0.0071916
C1qtnf5	0.0717218	0.0217165	-0.0500053
C1qtnf6	0.0404813	-0.0648381	-0.105319
C1qtnf7	0.0135052	0.0178822	0.00437704
C1ra	-0.104649	0.0523685	0.157018
C1rl	0.055585	-0.0176144	-0.0731993
C1s1	-0.0760341	0.019841	0.0958751
C2	0.0243103	0.0450627	0.0207524
C230052I12Rik	0.00489045	-0.144316	-0.149206
C2cd2	-0.0592148	0.0348859	0.0941007
C2cd2l	0.0950129	-0.0473981	-0.142411
C2cd3	0.0647441	-0.0396246	-0.104369
C2cd4a	0.0957538	0.130381	0.0346275
C2cd4b	0.138643	0.0919705	-0.0466725
C2cd4c	-0.0439169	0.00894526	0.0528622
C2cd5	0.0142446	0.0319851	0.0177405
C3	-0.010622	0.0500063	0.0606283
C330006A16Rik	0.0853119	-0.0754393	-0.160751
C330007P06Rik	-0.0222466	0.0271479	0.0493945
C330018D20Rik	-0.0327838	0.020753	0.0535368
C330027C09Rik	-0.00718885	0.011131	0.0183198
C3ar1	0.125057	0.101375	-0.0236828
C4b	0.0530916	0.0822201	0.0291284
C4bp	-0.00119043	-0.00156255	-0.000372123
C530008M17Rik	0.0372425	-0.055258	-0.0925005
C5ar1	0.125799	0.0626888	-0.0631103
C5ar2	0.0449039	0.0472409	0.00233702
C77080	0.16016	-0.00529336	-0.165454
C77370	-0.0639901	-0.0316983	0.0322919
C78339	0.00474412	0.0775883	0.0728442
C87436	-0.0148976	-0.0374865	-0.0225889
C8g	-0.0188134	0.0817688	0.100582
Caap1	-0.0229462	-0.00712767	0.0158186
Cab39	-0.0825586	-0.00967734	0.0728812
Cab39l	-0.0650996	-0.0809899	-0.0158903
Cabin1	0.0584443	-0.00744124	-0.0658856
Cables1	0.0545956	-0.00927254	-0.0638682
Cables2	-0.0198369	0.0100567	0.0298935
Cabp1	-0.0152824	-0.121275	-0.105993
Cabp7	-0.0475524	-0.018023	0.0295293
Cabyr	0.0384773	0.0509804	0.0125031
Cacfd1	-0.00406336	0.0108123	0.0148757
Cachd1	0.0567579	0.0229344	-0.0338235
Cacna1a	0.0873612	-0.0151129	-0.102474
Cacna1b	0.0154816	-0.0163949	-0.0318765
Cacna1c	0.0371188	-0.0310509	-0.0681697
Cacna1d	0.0220874	-0.0607419	-0.0828293
Cacna1e	0.00889983	-0.0337933	-0.0426931
Cacna1g	0.0990474	0.0145011	-0.0845462
Cacna1h	0.105445	-0.0435941	-0.14904
Cacna1i	0.101089	-0.00255726	-0.103647
Cacna2d1	-0.00574043	0.0141292	0.0198697
Cacna2d2	0.0530766	-0.0493764	-0.102453
Cacna2d3	-0.0213377	-0.0163546	0.00498312
Cacna2d4	-0.0115158	-0.0164721	-0.00495621
Cacnb1	0.0413993	0.00756467	-0.0338346
Cacnb2	0.0373457	-0.0114351	-0.0487808
Cacnb3	0.035238	-0.0109203	-0.0461583
Cacnb4	-0.027299	0.00982351	0.0371225
Cacng2	0.0237404	-0.0185281	-0.0422685
Cacng3	0.0492241	-0.00494412	-0.0541682
Cacng4	0.101121	0.198444	0.097323
Cacng5	0.116553	0.0662604	-0.0502931
Cacng6	0.0354777	0.0826471	0.0471695
Cacng7	0.199285	0.0166719	-0.182613
Cacng8	0.0498354	0.028267	-0.0215684
Cactin	-0.00888076	-0.0111398	-0.00225904
Cacul1	0.000299317	0.0167466	0.0164472
Cacybp	-0.0510594	-0.00905386	0.0420055
Cad	0.0255614	-0.067903	-0.0934644
Cadm1	-0.00895272	0.0330066	0.0419594
Cadm2	-0.00983573	0.0171981	0.0270339
Cadm3	0.0335403	0.0408562	0.00731588
Cadm4	0.0453416	0.0214391	-0.0239024
Cadps	-0.0101903	-0.0236719	-0.0134817
Cadps2	-0.0226063	0.0225833	0.0451896
Cage1	0.10772	-0.0411199	-0.14884
Calb1	-0.0616154	-0.0203554	0.0412601
Calb2	-0.00294778	-0.0540531	-0.0511053
Calca	0.0111762	0.147085	0.135909
Calcoco1	0.0397667	-0.0404835	-0.0802502
Calcrl	0.0161545	0.087669	0.0715144
Cald1	-0.0240339	-0.0614348	-0.0374009
Calhm2	-0.0535995	-0.0345229	0.0190766
Calm1	-0.0496108	0.0104969	0.0601077
Calm2	-0.0706684	0.00480372	0.0754721
Calm3	-0.011193	0.0146084	0.0258013
Calml4	0.0323666	-0.0761345	-0.108501
Caln1	-0.00642745	-0.0480321	-0.0416046
Calr	-0.0380337	0.0167814	0.0548151
Calr3	-0.0476576	0.0517766	0.0994341
Calr4	-0.01746	-0.0171322	0.000327808
Calu	0.0296879	-0.0151415	-0.0448294
Caly	0.00430938	0.0249536	0.0206442
Camk1	-0.101569	-0.028969	0.0726002
Camk1d	-0.0112522	-0.00635584	0.00489641
Camk1g	0.0737608	0.0224461	-0.0513147
Camk2a	0.102992	-0.00527629	-0.108268
Camk2b	0.0364008	-0.0105876	-0.0469884
Camk2d	-0.0668581	-0.0242383	0.0426199
Camk2g	0.0192563	-0.0045364	-0.0237927
Camk2n1	0.0601613	0.0691287	0.00896741
Camk2n2	0.219639	-0.0111116	-0.23075
Camk4	-0.0528391	-0.0233463	0.0294928
Camkk1	-0.0399528	-0.0228057	0.0171471
Camkk2	0.0224034	-0.0321091	-0.0545124
Camkmt	0.0464591	0.0365671	-0.00989206
Camkv	-0.00582844	0.00677885	0.0126073
Caml	-0.0220928	0.0118168	0.0339096
Camsap1	0.0300847	-0.0499472	-0.0800319
Camsap2	-0.0300291	-0.0407503	-0.0107211
Camsap3	0.128323	-0.0227633	-0.151086
Camta1	0.0301893	-0.0224193	-0.0526086
Camta2	0.112103	-0.0697187	-0.181822
Cand1	-0.0683844	-0.0385885	0.0297959
Cand2	-0.0327463	-0.076574	-0.0438277
Cant1	0.0644347	-0.0124583	-0.076893
Canx	-0.0136113	0.0168948	0.0305061
Cap1	-0.0130815	-0.00586369	0.00721781
Cap2	-0.0232959	-0.0067253	0.0165706
Capg	-0.138225	0.0235202	0.161745
Capn1	0.013129	-0.00191186	-0.0150409
Capn10	0.0089453	-0.0788089	-0.0877541
Capn11	0.0213142	0.0256243	0.00431008
Capn12	0.0101011	-0.0131044	-0.0232055
Capn15	0.0749538	-0.0305226	-0.105476
Capn2	0.0130801	-0.0382697	-0.0513498
Capn3	0.0356843	-0.0838137	-0.119498
Capn5	0.00293531	-0.00731825	-0.0102536
Capn6	0.0940368	0.0387971	-0.0552396
Capn7	-0.0185096	-0.011788	0.00672157
Capns1	-0.0120771	0.00683733	0.0189144
Caprin1	-0.00200988	-0.0359923	-0.0339824
Caprin2	0.0094522	0.0291828	0.0197306
Capsl	0.0419898	-0.0433454	-0.0853352
Capza1	-0.00272641	-0.0399918	-0.0372654
Capza2	-0.0911617	-0.00479233	0.0863694
Capzb	-0.00209214	0.00878214	0.0108743
Car10	0.0317162	-0.0848044	-0.116521
Car11	0.0479777	0.087101	0.0391233
Car12	0.0300258	-0.00355473	-0.0335806
Car13	0.041041	0.0465619	0.00552086
Car14	0.0708544	0.100457	0.0296022
Car2	0.0341582	-0.0015585	-0.0357167
Car4	0.0385382	0.0333358	-0.00520238
Car5b	-0.0187048	0.0580724	0.0767772
Car7	0.0380349	0.0618695	0.0238346
Car8	0.0294547	-0.0121479	-0.0416027
Car9	0.0996595	0.0124048	-0.0872547
Card10	-0.0219654	0.0117826	0.033748
Card6	0.014622	-0.0469083	-0.0615303
Card9	0.0399021	-0.0150939	-0.054996
Carf	-0.0427135	-0.0746602	-0.0319467
Carhsp1	0.067638	0.0398284	-0.0278096
Carkd	-0.016769	0.0220438	0.0388129
Carm1	0.0690473	-0.00406843	-0.0731157
Carns1	-0.00264701	-0.0870422	-0.0843952
Cars	-0.0100663	-0.0306625	-0.0205961
Cars2	-0.0618951	-0.0685056	-0.00661051
Cartpt	0.0675262	-0.0622339	-0.12976
Casc1	-0.00128194	-0.00615704	-0.0048751
Casc3	0.0270474	-0.0549942	-0.0820416
Casc4	0.0393603	0.0452339	0.00587358
Casc5	0.0038589	-0.0305812	-0.0344401
Casd1	-0.0674623	0.0245424	0.0920047
Cask	-0.00634423	-0.0282742	-0.0219299
Caskin1	0.080677	-0.0273834	-0.10806
Caskin2	0.134477	-0.0536186	-0.188096
Casp1	-0.0643356	-0.0334622	0.0308734
Casp2	-0.0539079	-0.113124	-0.059216
Casp3	-0.011794	0.00443599	0.0162299
Casp4	0.0177973	0.0407065	0.0229092
Casp6	0.0759837	-0.0609755	-0.136959
Casp7	-0.0272558	-0.0849099	-0.0576541
Casp8	-0.0554513	-0.0337502	0.0217011
Casp8ap2	-0.0832716	-0.070285	0.0129866
Casp9	0.0332379	0.0636473	0.0304094
Casq1	0.0633805	0.00693096	-0.0564495
Casq2	-0.014768	-0.0875889	-0.0728208
Casr	0.108556	0.0795307	-0.0290252
Cass4	0.0434214	0.00547442	-0.037947
Cast	0.123937	-0.0914054	-0.215342
Casz1	-0.00212481	0.107659	0.109784
Cat	0.0177626	0.00696579	-0.0107968
Catip	-0.0922994	-0.0887188	0.00358059
Catsper2	0.0111271	-0.0556936	-0.0668206
Catsperd	-0.0214137	0.0715538	0.0929676
Cav1	0.000333887	0.0199674	0.0196336
Cav2	-0.0168136	0.0664249	0.0832385
Cav3	-0.0184047	0.09375	0.112155
Cbfa2t2	0.040102	0.00960954	-0.0304924
Cbfa2t3	0.0900592	-0.0112023	-0.101262
Cbfb	0.00377562	-0.0968998	-0.100675
Cbl	0.0296843	-0.0880405	-0.117725
Cblb	0.0120723	0.0141998	0.00212747
Cbll1	0.0566542	-0.0134367	-0.0700909
Cbln1	-0.22035	0.119816	0.340166
Cbln2	-0.0335509	0.0909818	0.124533
Cbln4	0.0454526	-0.186645	-0.232097
Cbr1	-0.0438243	-0.0532573	-0.00943292
Cbr2	-0.0431449	0.0703868	0.113532
Cbr3	0.0131428	-0.00553592	-0.0186787
Cbr4	-0.00670902	0.0894833	0.0961923
Cbs	0.0171824	0.00281965	-0.0143627
Cbwd1	-0.098611	-0.0184595	0.0801515
Cbx1	0.0267558	0.00111164	-0.0256442
Cbx2	-0.0538044	-0.0125561	0.0412483
Cbx3	0.00559586	-0.0475316	-0.0531274
Cbx4	-0.0174003	0.000567446	0.0179677
Cbx5	-0.0773262	-0.0613907	0.0159356
Cbx6	0.0524527	0.00111339	-0.0513393
Cbx7	0.0115547	-0.160089	-0.171644
Cbx8	-0.219346	-0.0444262	0.17492
Cby1	-0.00532214	0.00242984	0.00775199
Cc2d1a	0.0181898	-0.0247303	-0.0429201
Cc2d1b	-0.0747655	-0.0191159	0.0556496
Cc2d2a	-0.0274534	0.0728134	0.100267
Ccar1	0.00752451	-0.0268051	-0.0343296
Ccar2	-0.0140143	-0.0405051	-0.0264907
Ccbe1	-0.093086	-0.0803139	0.0127721
Ccbl1	-0.0816036	-0.0399391	0.0416645
Ccbl2	-0.0205832	-0.0304577	-0.00987451
Ccdc101	0.0406062	0.0186524	-0.0219538
Ccdc102a	-0.0519161	-0.0201566	0.0317595
Ccdc103	-0.0891113	-0.0112021	0.0779092
Ccdc105	0.118874	0.0731972	-0.0456767
Ccdc106	0.023835	-0.056043	-0.079878
Ccdc107	-0.0605048	0.0244979	0.0850027
Ccdc108	-0.0969631	0.0494925	0.146456
Ccdc109b	-0.102457	-0.0195635	0.0828934
Ccdc110	0.13159	-0.00212192	-0.133712
Ccdc112	0.117153	-0.0959087	-0.213062
Ccdc113	-0.0884998	0.0516364	0.140136
Ccdc114	0.0645721	-0.0135016	-0.0780736
Ccdc115	-0.0379486	-0.0722933	-0.0343447
Ccdc117	-0.164896	0.0744574	0.239353
Ccdc12	-0.0185751	-0.0517869	-0.0332118
Ccdc120	0.0380801	0.0137841	-0.024296
Ccdc122	-0.0951603	0.175369	0.27053
Ccdc124	-0.0305495	-0.00724992	0.0232995
Ccdc126	-0.0319824	0.0516847	0.0836671
Ccdc127	-0.0658099	0.00842621	0.0742361
Ccdc129	0.0807384	0.00564476	-0.0750936
Ccdc13	0.0283592	-0.0203711	-0.0487303
Ccdc130	-0.0258685	-0.0218536	0.0040149
Ccdc132	-0.0692454	-0.0221066	0.0471388
Ccdc134	0.0767417	0.078764	0.00202233
Ccdc136	-0.012314	0.0533281	0.0656421
Ccdc137	-0.146269	-0.033635	0.112634
Ccdc138	0.0218818	0.0416606	0.0197788
Ccdc14	0.0298679	0.00115369	-0.0287142
Ccdc141	0.0432003	0.0471185	0.00391816
Ccdc142	0.0430634	0.0114071	-0.0316562
Ccdc148	-0.0746321	0.010817	0.0854491
Ccdc149	-0.0274928	0.00159809	0.0290909
Ccdc15	-0.0110112	0.00362942	0.0146406
Ccdc151	0.0588208	-0.151085	-0.209905
Ccdc153	-0.145004	-0.0913337	0.0536701
Ccdc155	0.0176426	0.0759601	0.0583175
Ccdc157	-0.0517547	0.0580132	0.109768
Ccdc158	-0.0160997	0.0380478	0.0541475
Ccdc159	-0.041784	-0.0841407	-0.0423567
Ccdc160	-0.00502042	0.0937737	0.0987942
Ccdc162	-0.0214937	-0.025275	-0.00378129
Ccdc163	0.0699793	-0.0179173	-0.0878966
Ccdc166	0.0673646	-0.100089	-0.167454
Ccdc167	-0.10671	-0.000853777	0.105856
Ccdc17	-0.0478546	-0.00852446	0.0393302
Ccdc171	0.0234803	-0.00753195	-0.0310122
Ccdc173	-0.0718748	0.0630353	0.13491
Ccdc174	-0.0874589	0.0113452	0.0988041
Ccdc176	-0.0383181	-0.0396834	-0.00136528
Ccdc177	0.0393253	-0.0203772	-0.0597025
Ccdc18	0.011734	0.0948381	0.0831041
Ccdc181	0.0814095	-0.084322	-0.165732
Ccdc184	-0.038918	0.00824107	0.0471591
Ccdc186	-0.0752778	-0.029673	0.0456048
Ccdc22	-0.0988167	0.0371878	0.136004
Ccdc23	0.134108	0.116034	-0.0180742
Ccdc25	-0.0473218	-0.0364572	0.0108647
Ccdc28a	-0.0661537	-0.0335705	0.0325833
Ccdc28b	0.0258197	-0.0452506	-0.0710702
Ccdc3	-0.0958789	-0.0192206	0.0766582
Ccdc30	-0.0527146	-0.0528864	-0.000171734
Ccdc32	-0.0656272	0.0721088	0.137736
Ccdc33	-0.0228441	0.0193244	0.0421685
Ccdc34	-0.0194261	-0.0657933	-0.0463671
Ccdc37	0.0153802	-0.060945	-0.0763251
Ccdc39	-0.0596701	-0.0129675	0.0467026
Ccdc40	0.0496438	0.0425696	-0.00707416
Ccdc42	0.0143069	0.0805592	0.0662523
Ccdc43	-0.0117484	-0.0181098	-0.00636143
Ccdc47	-0.0173814	0.0382478	0.0556292
Ccdc50	0.0886811	0.0168946	-0.0717865
Ccdc51	-0.00890814	0.00589296	0.0148011
Ccdc53	-0.0404907	0.0845063	0.124997
Ccdc55	0.116294	-0.095148	-0.211442
Ccdc57	0.00538964	-0.00385988	-0.00924953
Ccdc58	-0.0943041	0.0920914	0.186395
Ccdc59	0.000237595	-0.0451386	-0.0453762
Ccdc6	0.0613136	0.00685268	-0.0544609
Ccdc60	-0.0616273	0.0335263	0.0951536
Ccdc61	-0.0812027	0.0206224	0.101825
Ccdc62	0.0441957	-0.022857	-0.0670526
Ccdc64	0.0376581	-0.0726882	-0.110346
Ccdc65	-0.000178687	-0.00740978	-0.00723109
Ccdc66	0.0385897	0.0206282	-0.0179614
Ccdc71	-0.0457709	-0.0698707	-0.0240998
Ccdc71l	0.00596181	-0.0539731	-0.0599349
Ccdc73	-0.0303166	0.0321552	0.0624718
Ccdc74a	-0.00768737	0.0841129	0.0918003
Ccdc77	-0.0936151	-0.0955085	-0.00189338
Ccdc8	0.0332928	-0.00107221	-0.034365
Ccdc80	0.136729	0.0660407	-0.0706883
Ccdc82	-0.0028973	-0.0537084	-0.0508111
Ccdc84	0.152922	0.159069	0.00614773
Ccdc85a	0.0345773	0.0269804	-0.00759684
Ccdc85b	-0.000432339	-0.0697068	-0.0692744
Ccdc85c	0.11842	0.0133389	-0.105082
Ccdc86	0.0768923	0.00930414	-0.0675882
Ccdc87	0.116085	-0.00831033	-0.124395
Ccdc88a	-0.0479514	-0.0319456	0.0160058
Ccdc88b	0.0208715	0.00862032	-0.0122512
Ccdc88c	0.0816633	-0.06083	-0.142493
Ccdc89	0.0146781	-0.00435866	-0.0190367
Ccdc9	-0.00215779	-0.0630808	-0.060923
Ccdc90b	0.0343853	-0.0356436	-0.070029
Ccdc91	-0.00837926	-0.0214671	-0.0130879
Ccdc92	0.113751	-0.0388077	-0.152558
Ccdc93	-0.0143622	-0.0395686	-0.0252064
Ccdc94	0.0511016	-0.00859065	-0.0596922
Ccdc96	0.027782	0.0656797	0.0378977
Ccdc97	0.0348218	-0.0165321	-0.0513539
Cchcr1	-0.0628461	0.0249747	0.0878207
Cck	-0.0202456	0.0500895	0.070335
Cckbr	0.0906802	0.126135	0.0354553
Ccl12	0.0138163	-0.0786381	-0.0924544
Ccl17	-0.0722877	0.0518724	0.12416
Ccl19	0.0236961	0.0660266	0.0423304
Ccl2	0.0901315	0.0243593	-0.0657722
Ccl22	0.105295	0.0359743	-0.069321
Ccl24	-0.0632438	0.15901	0.222254
Ccl25	-0.0626575	0.0738845	0.136542
Ccl27a	0.00911886	-0.0213155	-0.0304344
Ccl28	0.00246803	-0.0216782	-0.0241462
Ccl3	0.163566	0.0156579	-0.147908
[truncated: 12,014 more rows]

## Sheet: total_mrna_dhpg
symbol	apvSlope	apvSlopeP	apvEff	apvRvmMSerror	apvRvmF	residRvmDf	apvRvmP	apvRvmPAdj
1700049G17Rik	NA	NA	-0.193881	0.00103306	36.3868	17.3974	1.21983e-05	0.0166779
Ccdc117	NA	NA	-0.164896	0.000813638	33.4186	17.3974	2.02329e-05	0.0166779
Chml	NA	NA	-0.177491	0.000860254	36.6204	17.3974	1.17365e-05	0.0166779
Dnajc12	NA	NA	-0.162279	0.000761541	34.5806	17.3974	1.6538e-05	0.0166779
Fam57b	NA	NA	0.137316	0.000517433	36.4406	17.3974	1.20902e-05	0.0166779
Gjb2	NA	NA	0.174518	0.000887345	34.3232	17.3974	1.72865e-05	0.0166779
Grid2ip	NA	NA	0.229312	0.00156709	33.5553	17.3974	1.97537e-05	0.0166779
Hipk2	NA	NA	0.237166	0.00149269	37.6823	17.3974	9.86935e-06	0.0166779
Mettl3	NA	NA	-0.154116	0.000710319	33.4382	17.3974	2.01635e-05	0.0166779
Piezo1	NA	NA	0.181237	0.000883051	37.1972	17.3974	1.06778e-05	0.0166779
Pld1	NA	NA	0.197886	0.000990796	39.5226	17.3974	7.36803e-06	0.0166779
Rgma	NA	NA	0.181064	0.000948809	34.5531	17.3974	1.66161e-05	0.0166779
Rragb	NA	NA	-0.140003	0.000556096	35.2474	17.3974	1.47618e-05	0.0166779
Sag	NA	NA	-0.24175	0.00151981	38.4541	17.3974	8.72019e-06	0.0166779
Sco1	NA	NA	-0.221324	0.00111725	43.8435	17.3974	3.84753e-06	0.0166779
Tuba8	NA	NA	-0.242353	0.00146646	40.0521	17.3974	6.78591e-06	0.0166779
Zdhhc22	NA	NA	0.262863	0.00183513	37.6523	17.3974	9.9174e-06	0.0166779
2210016F16Rik	NA	NA	-0.158584	0.000807944	31.1269	17.3974	3.05512e-05	0.0171245
Cacng7	NA	NA	0.199285	0.00124996	31.7727	17.3974	2.71471e-05	0.0171245
Celf3	NA	NA	0.12327	0.000481942	31.5299	17.3974	2.83745e-05	0.0171245
Crtc2	NA	NA	0.209017	0.00136692	31.9609	17.3974	2.62361e-05	0.0171245
Cul5	NA	NA	-0.153442	0.000743266	31.6768	17.3974	2.76242e-05	0.0171245
Slain1	NA	NA	0.159596	0.00081488	31.2572	17.3974	2.98273e-05	0.0171245
Tnnt1	NA	NA	0.350101	0.00390428	31.3939	17.3974	2.90891e-05	0.0171245
Znrf3	NA	NA	0.139999	0.000620196	31.6026	17.3974	2.80003e-05	0.0171245
Dek	NA	NA	-0.176244	0.00104067	29.8481	17.3974	3.87933e-05	0.0179846
Eif2s1	NA	NA	-0.174092	0.000990999	30.5834	17.3974	3.37876e-05	0.0179846
Gprasp2	NA	NA	-0.128495	0.000573438	28.7929	17.3974	4.74867e-05	0.0179846
Hdac5	NA	NA	0.116232	0.000448045	30.1531	17.3974	3.66228e-05	0.0179846
Ncln	NA	NA	0.11909	0.000490446	28.9175	17.3974	4.63552e-05	0.0179846
Phc1	NA	NA	0.135117	0.000626156	29.1564	17.3974	4.42674e-05	0.0179846
Rtca	NA	NA	-0.14185	0.000684876	29.3795	17.3974	4.24132e-05	0.0179846
Sgcd	NA	NA	-0.263308	0.00240022	28.8853	17.3974	4.66447e-05	0.0179846
Slc9a3r1	NA	NA	0.133045	0.000604353	29.2892	17.3974	4.31528e-05	0.0179846
Sorbs3	NA	NA	0.207769	0.00143958	29.9864	17.3974	3.77916e-05	0.0179846
Ttyh2	NA	NA	0.164875	0.000928516	29.2767	17.3974	4.32564e-05	0.0179846
Unc5b	NA	NA	0.187908	0.0011812	29.8926	17.3974	3.84676e-05	0.0179846
Mblac1	NA	NA	-0.307747	0.00331944	28.5314	17.3974	4.99644e-05	0.018425
Lima1	NA	NA	0.175393	0.00109056	28.2083	17.3974	5.32273e-05	0.0189645
Zfp942	NA	NA	-0.176696	0.0011102	28.1224	17.3974	5.41342e-05	0.0189645
Trp63	NA	NA	-0.15756	0.000896842	27.6806	17.3974	5.90802e-05	0.0201925
Cep135	NA	NA	-0.158943	0.000940967	26.8479	17.3974	6.98364e-05	0.0203879
Ep400	NA	NA	0.122213	0.000548373	27.2369	17.3974	6.45613e-05	0.0203879
Gdpd2	NA	NA	0.17563	0.00114352	26.9744	17.3974	6.80696e-05	0.0203879
Phldb1	NA	NA	0.12089	0.000543347	26.897	17.3974	6.91445e-05	0.0203879
Plekhm2	NA	NA	0.120994	0.00054316	26.9524	17.3974	6.83734e-05	0.0203879
Prr5l	NA	NA	0.166774	0.00102701	27.082	17.3974	6.66059e-05	0.0203879
Rhog	NA	NA	0.116833	0.000501241	27.2322	17.3974	6.46228e-05	0.0203879
Chadl	NA	NA	0.166273	0.0010425	26.5196	17.3974	7.46638e-05	0.0205361
Fam189b	NA	NA	0.149009	0.000840955	26.4029	17.3974	7.64696e-05	0.0205361
Gata2	NA	NA	-0.177738	0.0011941	26.4555	17.3974	7.56493e-05	0.0205361
Hnmt	NA	NA	-0.170585	0.00109197	26.6485	17.3974	7.27254e-05	0.0205361
Mppe1	NA	NA	-0.151513	0.000874099	26.2628	17.3974	7.87008e-05	0.0205361
Vdac3	NA	NA	-0.116501	0.00051732	26.236	17.3974	7.91372e-05	0.0205361
Sema6a	NA	NA	0.173787	0.00115868	26.0657	17.3974	8.1966e-05	0.0208835
Nkain1	NA	NA	0.204165	0.001608	25.9225	17.3974	8.44313e-05	0.0211274
Grm4	NA	NA	0.198213	0.00153292	25.6298	17.3974	8.97358e-05	0.0220608
Ift43	NA	NA	-0.236464	0.00221682	25.2231	17.3974	9.77316e-05	0.0232121
Scd1	NA	NA	0.132291	0.000692807	25.261	17.3974	9.69537e-05	0.0232121
Myrf	NA	NA	0.216188	0.00187144	24.9739	17.3974	0.000103025	0.0233028
Ublcp1	NA	NA	-0.131161	0.000688943	24.9703	17.3974	0.000103102	0.0233028
Vdac2	NA	NA	-0.116999	0.000547247	25.0139	17.3974	0.000102153	0.0233028
Hepacam	NA	NA	0.113003	0.000516468	24.7251	17.3974	0.000108629	0.0237935
Snph	NA	NA	0.117982	0.000563023	24.7234	17.3974	0.000108669	0.0237935
Ascl1	NA	NA	0.186089	0.00140839	24.5877	17.3974	0.000111871	0.0241178
Cldn1	NA	NA	-0.213111	0.00185818	24.4413	17.3974	0.000115444	0.0245108
Mtx2	NA	NA	-0.120408	0.000596134	24.3201	17.3974	0.000118497	0.0247836
Mical3	NA	NA	0.107591	0.000479433	24.1446	17.3974	0.000123081	0.0249962
Tob1	NA	NA	0.17186	0.00122214	24.1674	17.3974	0.000122476	0.0249962
Camk2n2	NA	NA	0.219639	0.00203435	23.7133	17.3974	0.000135211	0.0250443
Cdh4	NA	NA	0.118376	0.00059145	23.6925	17.3974	0.000135828	0.0250443
Ddhd2	NA	NA	-0.111935	0.000526907	23.7792	17.3974	0.000133273	0.0250443
Larp1b	NA	NA	-0.159604	0.00107285	23.7437	17.3974	0.000134315	0.0250443
Nsun2	NA	NA	-0.112381	0.000525044	24.0541	17.3974	0.000125521	0.0250443
Sncg	NA	NA	0.189254	0.0015058	23.786	17.3974	0.000133076	0.0250443
Zdhhc18	NA	NA	0.138887	0.000805771	23.9393	17.3974	0.000128696	0.0250443
Exog	NA	NA	-0.117588	0.000587939	23.5175	17.3974	0.000141156	0.0251286
Iqsec3	NA	NA	0.135211	0.00077442	23.6075	17.3974	0.000138387	0.0251286
Nbeal2	NA	NA	0.160364	0.00109427	23.5011	17.3974	0.000141665	0.0251286
Pdlim3	NA	NA	-0.235316	0.0023625	23.4385	17.3974	0.000143633	0.0251592
Tbccd1	NA	NA	0.132309	0.000752588	23.2607	17.3974	0.000149398	0.0258458
Unk	NA	NA	0.146936	0.000930413	23.2051	17.3974	0.000151252	0.0258475
Adra1b	NA	NA	0.193054	0.00161475	23.0809	17.3974	0.000155488	0.0259073
Dars	NA	NA	-0.10803	0.000506009	23.064	17.3974	0.000156075	0.0259073
Map3k10	NA	NA	0.10712	0.000498184	23.0332	17.3974	0.000157148	0.0259073
Gltp	NA	NA	0.128702	0.000722676	22.9206	17.3974	0.000161151	0.0262583
Zc3h7b	NA	NA	0.120368	0.000634288	22.8423	17.3974	0.000164003	0.0264158
Fam20a	NA	NA	0.12807	0.000723856	22.659	17.3974	0.000170899	0.0272137
Cops5	NA	NA	-0.118224	0.000623682	22.4101	17.3974	0.000180786	0.0275364
Myh14	NA	NA	0.151091	0.00101412	22.5106	17.3974	0.00017672	0.0275364
Pcbp4	NA	NA	0.119087	0.000632518	22.421	17.3974	0.000180338	0.0275364
Steap3	NA	NA	0.222275	0.00219681	22.4899	17.3974	0.000177548	0.0275364
Zfp523	NA	NA	0.098711	0.000436455	22.325	17.3974	0.000184312	0.0277717
Ttll3	NA	NA	0.178631	0.00144475	22.0863	17.3974	0.000194621	0.0290131
Armc1	NA	NA	-0.106948	0.000526218	21.7361	17.3974	0.000210929	0.0307105
Commd2	NA	NA	-0.114294	0.000608	21.4855	17.3974	0.00022354	0.0307105
Fadd	NA	NA	0.236581	0.00258352	21.6645	17.3974	0.000214452	0.0307105
Notch1	NA	NA	0.155473	0.0011229	21.5264	17.3974	0.000221427	0.0307105
Pacs2	NA	NA	0.11186	0.000579818	21.5801	17.3974	0.000218682	0.0307105
Prorsd1	NA	NA	-0.275272	0.00349054	21.7086	17.3974	0.000212276	0.0307105
Ruvbl1	NA	NA	-0.111921	0.000580665	21.5723	17.3974	0.000219077	0.0307105
Zcchc12	NA	NA	-0.147187	0.0010066	21.5219	17.3974	0.000221657	0.0307105
Acot9	NA	NA	-0.142812	0.000956717	21.3179	17.3974	0.000232441	0.0316233
1110007C09Rik	NA	NA	0.202215	0.00195089	20.9601	17.3974	0.000252806	0.0334205
Prdx3	NA	NA	-0.121535	0.00070222	21.0343	17.3974	0.000248424	0.0334205
Stard7	NA	NA	-0.0974185	0.000451942	20.9991	17.3974	0.000250493	0.0334205
Chchd3	NA	NA	-0.106997	0.000550153	20.8093	17.3974	0.000261981	0.033641
Pole	NA	NA	-0.143679	0.000992908	20.7911	17.3974	0.000263111	0.033641
Trim23	NA	NA	-0.132738	0.000848017	20.7772	17.3974	0.000263981	0.033641
Zfp759	NA	NA	-0.196715	0.00186261	20.7756	17.3974	0.000264077	0.033641
Amot	NA	NA	0.125895	0.000765779	20.6971	17.3974	0.000269043	0.0338234
Fgd2	NA	NA	-0.122273	0.000728247	20.5297	17.3974	0.000279991	0.0338234
Gm2a	NA	NA	0.112204	0.000611151	20.6001	17.3974	0.00027533	0.0338234
Gtf2e2	NA	NA	-0.156588	0.00118826	20.6352	17.3974	0.000273035	0.0338234
Liph	NA	NA	-0.186032	0.0016767	20.6404	17.3974	0.000272695	0.0338234
Nsun6	NA	NA	-0.222314	0.00240559	20.5453	17.3974	0.00027895	0.0338234
Fezf2	NA	NA	0.118322	0.000683996	20.4681	17.3974	0.000284143	0.0340316
Sdpr	NA	NA	0.17982	0.00158564	20.3926	17.3974	0.000289325	0.0343585
Arhgap15	NA	NA	-0.18176	0.00162393	20.3435	17.3974	0.000292747	0.0344728
Nes	NA	NA	0.116867	0.000674612	20.2456	17.3974	0.000299718	0.0349151
Slc25a23	NA	NA	0.121492	0.000730977	20.1927	17.3974	0.00030356	0.0349151
Trim12c	NA	NA	-0.20749	0.00213267	20.187	17.3974	0.000303978	0.0349151
Bckdhb	NA	NA	-0.135448	0.000917961	19.9858	17.3974	0.000319129	0.0349425
Cdk16	NA	NA	0.0928801	0.000435345	19.8158	17.3974	0.000332593	0.0349425
Ciao1	NA	NA	-0.117899	0.000699835	19.8622	17.3974	0.000328856	0.0349425
Cic	NA	NA	0.165489	0.00136173	20.1116	17.3974	0.000309559	0.0349425
Git1	NA	NA	0.0925573	0.000431666	19.846	17.3974	0.000330152	0.0349425
Il17rc	NA	NA	0.162473	0.00131571	20.0634	17.3974	0.000313187	0.0349425
Lzic	NA	NA	-0.165826	0.00138121	19.9088	17.3974	0.000325148	0.0349425
Mllt6	NA	NA	0.159339	0.00127857	19.8573	17.3974	0.000329245	0.0349425
Pax6	NA	NA	0.13236	0.000881587	19.8723	17.3974	0.000328049	0.0349425
Psma4	NA	NA	-0.111694	0.000630361	19.7913	17.3974	0.000334585	0.0349425
Ptch1	NA	NA	0.136391	0.000932649	19.9459	17.3974	0.000322232	0.0349425
Rnf138rt1	NA	NA	-0.164669	0.00134707	20.1296	17.3974	0.00030822	0.0349425
Tfdp2	NA	NA	-0.0938041	0.000445163	19.7663	17.3974	0.000336633	0.0349425
Bbs7	NA	NA	-0.181778	0.00167575	19.7185	17.3974	0.000340582	0.0350925
Shank3	NA	NA	0.154702	0.00121814	19.6468	17.3974	0.000346607	0.0354526
Crot	NA	NA	-0.12567	0.000812136	19.4462	17.3974	0.000364107	0.0363721
Panx2	NA	NA	0.127485	0.00083448	19.4762	17.3974	0.000361426	0.0363721
Syde1	NA	NA	0.15984	0.00131283	19.4609	17.3974	0.00036279	0.0363721
Tapbpl	NA	NA	0.125135	0.000806103	19.4254	17.3974	0.000365979	0.0363721
Mrpl50	NA	NA	-0.215394	0.00240691	19.2756	17.3974	0.000379765	0.0368265
Ticam1	NA	NA	0.170905	0.00151524	19.2764	17.3974	0.00037969	0.0368265
Zfp560	NA	NA	-0.194273	0.00195941	19.2618	17.3974	0.000381064	0.0368265
Zkscan14	NA	NA	-0.176578	0.00161538	19.3019	17.3974	0.000377302	0.0368265
Ddah1	NA	NA	0.117461	0.000723131	19.0798	17.3974	0.000398678	0.0369467
Eng	NA	NA	0.174134	0.0015932	19.0325	17.3974	0.0004034	0.0369467
Fam102a	NA	NA	0.127723	0.000851088	19.1675	17.3974	0.000390077	0.0369467
Med15	NA	NA	0.117373	0.000718483	19.1744	17.3974	0.000389413	0.0369467
Ptger3	NA	NA	0.230248	0.00277389	19.1119	17.3974	0.000395511	0.0369467
Rnmt	NA	NA	-0.116329	0.000706441	19.1557	17.3974	0.000391221	0.0369467
Rnpepl1	NA	NA	0.164839	0.00142603	19.0543	17.3974	0.000401214	0.0369467
Wdtc1	NA	NA	0.10271	0.000552286	19.1012	17.3974	0.000396562	0.0369467
Armcx3	NA	NA	-0.105429	0.000588699	18.8813	17.3974	0.000418937	0.0370891
Crtc1	NA	NA	0.119443	0.000752063	18.9698	17.3974	0.000409758	0.0370891
Dram1	NA	NA	0.171086	0.00154873	18.8996	17.3974	0.000417018	0.0370891
Emx2	NA	NA	0.173293	0.00159201	18.8632	17.3974	0.000420836	0.0370891
Furin	NA	NA	0.157858	0.00131806	18.906	17.3974	0.000416351	0.0370891
Tcirg1	NA	NA	0.169524	0.00152093	18.8952	17.3974	0.000417476	0.0370891
Agpat3	NA	NA	0.0885226	0.000416319	18.8227	17.3974	0.000425129	0.0372333
Dusp16	NA	NA	0.127988	0.000871458	18.7972	17.3974	0.000427862	0.0372399
Ciz1	NA	NA	0.140696	0.00106424	18.6006	17.3974	0.000449571	0.0388879
Cops3	NA	NA	-0.116357	0.000732325	18.4875	17.3974	0.000462607	0.0390156
Prelp	NA	NA	0.197918	0.00212176	18.4618	17.3974	0.000465633	0.0390156
Rph3a	NA	NA	0.108697	0.000640467	18.4474	17.3974	0.000467336	0.0390156
Thumpd1	NA	NA	-0.154894	0.00129561	18.5182	17.3974	0.000459031	0.0390156
Txlnb	NA	NA	-0.151983	0.00125238	18.4439	17.3974	0.000467753	0.0390156
Ucp2	NA	NA	0.16158	0.0014106	18.5086	17.3974	0.00046015	0.0390156
Atg7	NA	NA	0.108239	0.00064522	18.1577	17.3974	0.000503129	0.0400753
Gli2	NA	NA	0.199245	0.00218122	18.2002	17.3974	0.000497698	0.0400753
Gpr56	NA	NA	0.151927	0.00126932	18.1843	17.3974	0.00049972	0.0400753
Lrrc20	NA	NA	0.17081	0.00160672	18.1588	17.3974	0.000502984	0.0400753
Pnma3	NA	NA	-0.206983	0.00234415	18.2762	17.3974	0.000488135	0.0400753
Pou3f2	NA	NA	0.179549	0.00177116	18.2016	17.3974	0.000497521	0.0400753
Sypl2	NA	NA	0.240544	0.00316512	18.281	17.3974	0.000487533	0.0400753
Zcchc24	NA	NA	0.143956	0.00114139	18.1561	17.3974	0.000503337	0.0400753
Pak1ip1	NA	NA	-0.120887	0.000807652	18.0939	17.3974	0.000511424	0.0403114
Rgs9	NA	NA	0.105342	0.000613466	18.0891	17.3974	0.000512055	0.0403114
Exosc7	NA	NA	-0.158294	0.00138776	18.0557	17.3974	0.000516463	0.0404313
Capza2	NA	NA	-0.0911617	0.000463528	17.9287	17.3974	0.000533604	0.0415411
Blmh	NA	NA	-0.124503	0.000865804	17.9036	17.3974	0.000537068	0.0415798
Kirrel3	NA	NA	0.117771	0.000778963	17.8058	17.3974	0.000550801	0.0424086
Hcfc1	NA	NA	0.138058	0.00107239	17.7735	17.3974	0.000555425	0.042531
Cxcl10	NA	NA	0.225595	0.00287761	17.6859	17.3974	0.000568184	0.0428063
Skp1a	NA	NA	-0.123724	0.000863852	17.7201	17.3974	0.00056316	0.0428063
Zfp532	NA	NA	0.11994	0.000812656	17.7021	17.3974	0.000565802	0.0428063
Cct4	NA	NA	-0.0977037	0.00054372	17.5568	17.3974	0.000587582	0.0432479
Qpctl	NA	NA	0.131603	0.000983244	17.6146	17.3974	0.000578812	0.0432479
Rnf115	NA	NA	-0.106577	0.000647419	17.5445	17.3974	0.000589478	0.0432479
Zcchc17	NA	NA	-0.124954	0.000889674	17.5497	17.3974	0.000588675	0.0432479
Zfpm1	NA	NA	0.189525	0.00204039	17.6044	17.3974	0.000580342	0.0432479
Erf	NA	NA	0.114822	0.000755234	17.4569	17.3974	0.000603119	0.043341
Larp7	NA	NA	-0.17318	0.00171676	17.4698	17.3974	0.000601087	0.043341
Strip2	NA	NA	-0.144051	0.0011883	17.4625	17.3974	0.000602231	0.043341
Tshz2	NA	NA	0.110874	0.000702513	17.4988	17.3974	0.000596547	0.043341
Sox8	NA	NA	0.147568	0.00124885	17.4369	17.3974	0.000606269	0.0433451
Agap2	NA	NA	0.117336	0.000794877	17.3205	17.3974	0.000625052	0.0433974
Arhgef37	NA	NA	0.140985	0.0011464	17.3385	17.3974	0.000622114	0.0433974
Bmper	NA	NA	0.12978	0.000977735	17.2263	17.3974	0.000640724	0.0433974
C3ar1	NA	NA	0.125057	0.000902223	17.3342	17.3974	0.00062281	0.0433974
Cln3	NA	NA	0.197749	0.00225899	17.3106	17.3974	0.000626678	0.0433974
Csgalnact2	NA	NA	-0.132729	0.00102094	17.2555	17.3974	0.000635832	0.0433974
Echs1	NA	NA	-0.104317	0.000626901	17.3585	17.3974	0.000618854	0.0433974
Fbxl18	NA	NA	0.141259	0.00116216	17.1697	17.3974	0.000650357	0.0433974
Gosr1	NA	NA	-0.107872	0.000670655	17.3508	17.3974	0.000620099	0.0433974
Rnf165	NA	NA	0.165664	0.00159792	17.1753	17.3974	0.000649407	0.0433974
Rundc3b	NA	NA	-0.140918	0.00115192	17.239	17.3974	0.000638591	0.0433974
Slc25a53	NA	NA	-0.123169	0.000880412	17.2312	17.3974	0.000639903	0.0433974
Sod3	NA	NA	0.196284	0.00223923	17.2057	17.3974	0.000644217	0.0433974
Trp53i13	NA	NA	0.157258	0.00143597	17.2218	17.3974	0.000641488	0.0433974
C1d	NA	NA	-0.133447	0.00103888	17.1417	17.3974	0.000655183	0.0435122
Dlg4	NA	NA	0.094533	0.000524483	17.0387	17.3974	0.000673284	0.0444601
Ldlrad3	NA	NA	0.141934	0.00118331	17.0246	17.3974	0.000675801	0.0444601
E2f1	NA	NA	0.173945	0.00178289	16.9707	17.3974	0.000685525	0.0446803
Zfp612	NA	NA	-0.129095	0.000981791	16.9746	17.3974	0.000684826	0.0446803
Ccnl1	NA	NA	0.124394	0.000913407	16.9408	17.3974	0.000690987	0.0448278
Mag	NA	NA	0.124756	0.000920851	16.9019	17.3974	0.000698172	0.0450852
Hnrnpab	NA	NA	-0.0869867	0.000450524	16.7953	17.3974	0.000718301	0.0451924
Hs6st1	NA	NA	0.126016	0.000942812	16.8434	17.3974	0.000709149	0.0451924
Smtn	NA	NA	0.183403	0.00200043	16.8147	17.3974	0.000714588	0.0451924
Suox	NA	NA	0.159285	0.00150432	16.8658	17.3974	0.000704926	0.0451924
Vezf1	NA	NA	0.110123	0.000722245	16.7907	17.3974	0.000719182	0.0451924
Vwa5a	NA	NA	-0.108988	0.000706327	16.8172	17.3974	0.00071411	0.0451924
Islr2	NA	NA	0.0908783	0.000492849	16.7574	17.3974	0.000725604	0.0453924
Mettl4	NA	NA	-0.196553	0.00231214	16.7087	17.3974	0.000735114	0.0455879
Stac2	NA	NA	0.153243	0.00140551	16.7081	17.3974	0.000735236	0.0455879
Ncoa4	NA	NA	-0.0901668	0.000487963	16.6612	17.3974	0.00074453	0.0457592
Sbk1	NA	NA	0.105293	0.000665037	16.6706	17.3974	0.000742665	0.0457592
Fam222b	NA	NA	0.125815	0.000952395	16.6207	17.3974	0.000752675	0.0458734
Foxm1	NA	NA	0.117081	0.000825623	16.6032	17.3974	0.000756209	0.0458734
Ndufs1	NA	NA	-0.0787995	0.000373825	16.6104	17.3974	0.000754757	0.0458734
Mon1a	NA	NA	0.12268	0.000909944	16.54	17.3974	0.000769172	0.0464587
2310067B10Rik	NA	NA	0.120839	0.000885021	16.4991	17.3974	0.000777689	0.046731
9630033F20Rik	NA	NA	-0.13437	0.00110939	16.2749	17.3974	0.000826311	0.046731
AI464131	NA	NA	0.113824	0.000794111	16.3151	17.3974	0.00081734	0.046731
Amotl1	NA	NA	0.172939	0.00181631	16.4662	17.3974	0.000784612	0.046731
Bcl9l	NA	NA	0.157898	0.00152094	16.3922	17.3974	0.000800452	0.046731
Camsap3	NA	NA	0.128323	0.00100807	16.3349	17.3974	0.00081297	0.046731
Cbx8	NA	NA	-0.219346	0.00294291	16.3486	17.3974	0.000809959	0.046731
Dab2ip	NA	NA	0.100225	0.000611372	16.4303	17.3974	0.000792256	0.046731
Dbf4	NA	NA	-0.131712	0.00105949	16.3739	17.3974	0.00080443	0.046731
Dhx40	NA	NA	-0.102954	0.000643649	16.4679	17.3974	0.000784257	0.046731
Epas1	NA	NA	0.164577	0.00166101	16.3067	17.3974	0.00081922	0.046731
Galk2	NA	NA	-0.123282	0.0009279	16.3793	17.3974	0.000803256	0.046731
Lingo3	NA	NA	0.151164	0.00140465	16.2679	17.3974	0.000827885	0.046731
Mast1	NA	NA	0.111943	0.000767871	16.3196	17.3974	0.000816353	0.046731
Satb2	NA	NA	0.111982	0.000771037	16.2638	17.3974	0.000828807	0.046731
Tmem259	NA	NA	0.10152	0.000633966	16.2568	17.3974	0.000830374	0.046731
Trp53inp2	NA	NA	0.185939	0.00210213	16.4468	17.3974	0.000788745	0.046731
2700029M09Rik	NA	NA	-0.15648	0.00151089	16.2062	17.3974	0.00084187	0.0470005
Psma6	NA	NA	-0.131962	0.00107391	16.2154	17.3974	0.000839771	0.0470005
Cfap43	NA	NA	-0.145381	0.00130691	16.1722	17.3974	0.000849714	0.0471861
Myc	NA	NA	0.117534	0.000855464	16.1481	17.3974	0.000855297	0.0471861
Wnk2	NA	NA	0.140095	0.00121466	16.1581	17.3974	0.000852977	0.0471861
Tmem140	NA	NA	-0.179134	0.0019901	16.1242	17.3974	0.000860891	0.0473085
Padi2	NA	NA	0.113673	0.000802292	16.1059	17.3974	0.0008652	0.0473596
Dlgap3	NA	NA	0.10624	0.000702867	16.0583	17.3974	0.000876525	0.0477928
Nrg2	NA	NA	0.145429	0.00131985	16.0243	17.3974	0.000884729	0.0480531
Gbx2	NA	NA	0.116166	0.000845946	15.9521	17.3974	0.000902396	0.0488234
Ky	NA	NA	0.12093	0.000918584	15.9202	17.3974	0.000910342	0.0488759
Rapgef1	NA	NA	0.114841	0.00082793	15.9295	17.3974	0.000908006	0.0488759
Ccdc85c	NA	NA	0.11842	0.000882554	15.8896	17.3974	0.000918026	0.0491004
Lrch1	NA	NA	0.165262	0.00172046	15.8745	17.3974	0.000921835	0.0491166
Ephb3	NA	NA	0.109658	0.000758948	15.8443	17.3974	0.000929543	0.0491535
Gpc1	NA	NA	0.0950999	0.000570356	15.8567	17.3974	0.000926351	0.0491535
Alg8	NA	NA	0.114732	0.000837925	15.7094	17.3974	0.000964773	0.0495215
Atp5f1	NA	NA	-0.0949491	0.00057345	15.7212	17.3974	0.00096163	0.0495215
Hnrnpc	NA	NA	-0.103022	0.000673394	15.7614	17.3974	0.000951017	0.0495215
Morn5	NA	NA	-0.231417	0.00340631	15.7219	17.3974	0.00096144	0.0495215
Msi2	NA	NA	0.12537	0.00100007	15.7166	17.3974	0.000962874	0.0495215
Rgs16	NA	NA	0.154582	0.00151904	15.7306	17.3974	0.00095913	0.0495215
Ube2z	NA	NA	-0.0804819	0.000411488	15.7413	17.3974	0.000956322	0.0495215
Zfp36l1	NA	NA	0.18613	0.00220025	15.7456	17.3974	0.000955189	0.0495215
Vps4a	NA	NA	-0.081032	0.000419525	15.6515	17.3974	0.000980378	0.0501388
Gpr61	NA	NA	-0.108305	0.00075081	15.6231	17.3974	0.000988126	0.0501689
Ilf2	NA	NA	-0.117785	0.000887677	15.6289	17.3974	0.000986527	0.0501689
Rnaseh1	NA	NA	-0.180342	0.00208421	15.6046	17.3974	0.000993193	0.0502133
Slc15a3	NA	NA	0.163786	0.00172028	15.5938	17.3974	0.000996169	0.0502133
1810055G02Rik	NA	NA	0.149066	0.0014277	15.564	17.3974	0.00100446	0.0504497
Dap	NA	NA	0.182853	0.00215084	15.5452	17.3974	0.00100972	0.050533
Txnl1	NA	NA	-0.0894875	0.000515621	15.5308	17.3974	0.00101378	0.0505554
Tcp1	NA	NA	-0.1004	0.00065298	15.437	17.3974	0.00104061	0.0517092
Mapk8ip1	NA	NA	0.086556	0.000486733	15.3923	17.3974	0.00105369	0.0518129
Nup188	NA	NA	0.124272	0.00100231	15.408	17.3974	0.00104909	0.0518129
Pnpla2	NA	NA	0.160948	0.00168297	15.392	17.3974	0.00105378	0.0518129
Pdhb	NA	NA	-0.0898591	0.000526639	15.3324	17.3974	0.00107149	0.0524993
Thy1	NA	NA	0.143489	0.00134521	15.3055	17.3974	0.0010796	0.0527123
Npc1	NA	NA	0.101083	0.000668472	15.2852	17.3974	0.00108577	0.0528296
Samd4b	NA	NA	0.108875	0.000777525	15.2456	17.3974	0.00109791	0.0532352
Atg2a	NA	NA	0.116523	0.000895905	15.1553	17.3974	0.00112616	0.0534943
Ftsj3	NA	NA	-0.136363	0.0012255	15.1733	17.3974	0.00112046	0.0534943
Pnoc	NA	NA	0.209617	0.00289044	15.2017	17.3974	0.00111154	0.0534943
Rrad	NA	NA	-0.121601	0.000974436	15.1747	17.3974	0.00111999	0.0534943
Tesk1	NA	NA	0.116455	0.000892596	15.1937	17.3974	0.00111403	0.0534943
Wasf2	NA	NA	0.109443	0.000790271	15.1564	17.3974	0.00112578	0.0534943
Bzw2	NA	NA	-0.0988842	0.000647965	15.0904	17.3974	0.00114693	0.0535712
Enpp2	NA	NA	0.094695	0.00059528	15.0637	17.3974	0.00115561	0.0535712
Psma1	NA	NA	-0.0996902	0.000657811	15.1079	17.3974	0.0011413	0.0535712
Radil	NA	NA	0.123467	0.00101209	15.0621	17.3974	0.00115614	0.0535712
Sez6l	NA	NA	0.111615	0.000826032	15.0816	17.3974	0.00114979	0.0535712
Tmem194	NA	NA	0.153038	0.00155291	15.0819	17.3974	0.00114972	0.0535712
Ube2d1	NA	NA	0.112121	0.0008348	15.0588	17.3974	0.00115722	0.0535712
Zfp619	NA	NA	0.124653	0.00103208	15.0553	17.3974	0.00115836	0.0535712
Rbm45	NA	NA	-0.12704	0.00107541	15.0075	17.3974	0.00117416	0.0541233
Sema6d	NA	NA	0.113214	0.000854854	14.9936	17.3974	0.00117878	0.054158
Camk2a	NA	NA	0.102992	0.000710346	14.9327	17.3974	0.00119931	0.0547426
Dvl3	NA	NA	0.136454	0.00124611	14.9422	17.3974	0.00119606	0.0547426
Bdh2	NA	NA	-0.247742	0.00417565	14.6985	17.3974	0.00128207	0.0548448
Cd44	NA	NA	0.126255	0.00108344	14.7127	17.3974	0.00127688	0.0548448
Cdc37l1	NA	NA	-0.0981132	0.000653675	14.7263	17.3974	0.00127195	0.0548448
Celf5	NA	NA	0.110061	0.000816405	14.8376	17.3974	0.00123217	0.0548448
Cnot8	NA	NA	-0.128946	0.00113581	14.6389	17.3974	0.00130418	0.0548448
Csnk1e	NA	NA	0.0981222	0.00065725	14.6488	17.3974	0.00130045	0.0548448
Dcstamp	NA	NA	0.119891	0.000978657	14.6872	17.3974	0.00128624	0.0548448
Eif4a1	NA	NA	-0.0955323	0.000617728	14.7742	17.3974	0.00125466	0.0548448
Evl	NA	NA	0.134213	0.00123006	14.6441	17.3974	0.0013022	0.0548448
Fcf1	NA	NA	-0.159504	0.00170958	14.8817	17.3974	0.0012168	0.0548448
Foxp4	NA	NA	0.100354	0.000676806	14.88	17.3974	0.0012174	0.0548448
Gnai2	NA	NA	0.0855154	0.00049727	14.7061	17.3974	0.00127932	0.0548448
Matr3	NA	NA	-0.0975318	0.00065017	14.6307	17.3974	0.00130723	0.0548448
Necap2	NA	NA	0.125766	0.00108107	14.6308	17.3974	0.00130718	0.0548448
Phactr4	NA	NA	0.178213	0.00215836	14.7149	17.3974	0.0012761	0.0548448
Prkcd	NA	NA	0.288249	0.00558729	14.8708	17.3974	0.0012206	0.0548448
Prss53	NA	NA	0.176707	0.00212548	14.6909	17.3974	0.00128488	0.0548448
Rab39b	NA	NA	-0.111529	0.000840093	14.8063	17.3974	0.00124322	0.0548448
Scrib	NA	NA	0.116625	0.000927257	14.6685	17.3974	0.00129315	0.0548448
Tmem65	NA	NA	-0.106021	0.000762801	14.7358	17.3974	0.00126849	0.0548448
Tnfrsf1a	NA	NA	0.12727	0.00109704	14.765	17.3974	0.00125794	0.0548448
Trrap	NA	NA	0.105248	0.000752144	14.7275	17.3974	0.00127149	0.0548448
Vwa5b2	NA	NA	0.158121	0.00168632	14.8264	17.3974	0.00123612	0.0548448
Ywhaq	NA	NA	-0.0894119	0.000541654	14.7594	17.3974	0.00125997	0.0548448
Zfp329	NA	NA	-0.113871	0.000883716	14.6728	17.3974	0.00129155	0.0548448
Zfp593	NA	NA	-0.134474	0.00122209	14.7969	17.3974	0.00124654	0.0548448
Zyx	NA	NA	0.119061	0.000966601	14.6654	17.3974	0.0012943	0.0548448
Cldn11	NA	NA	0.118887	0.000968664	14.5915	17.3974	0.00132204	0.0553008
Rasl10b	NA	NA	0.111046	0.000847932	14.5428	17.3974	0.00134066	0.0559129
Btbd17	NA	NA	0.115798	0.000925762	14.4845	17.3974	0.00136336	0.0562161
Phax	NA	NA	-0.153403	0.00162181	14.51	17.3974	0.00135339	0.0562161
Tcof1	NA	NA	0.112168	0.000868731	14.4829	17.3974	0.00136398	0.0562161
Vbp1	NA	NA	-0.133474	0.00122872	14.4991	17.3974	0.00135762	0.0562161
Mgat5b	NA	NA	0.107498	0.000798929	14.4643	17.3974	0.00137134	0.0563534
Mrps34	NA	NA	-0.118089	0.000964798	14.4539	17.3974	0.00137545	0.0563574
Spryd7	NA	NA	-0.121301	0.00101958	14.4312	17.3974	0.00138449	0.0565621
Cenpo	NA	NA	0.169816	0.00200188	14.4051	17.3974	0.00139496	0.0568242
Hmgb1	NA	NA	-0.0853548	0.000506178	14.393	17.3974	0.00139984	0.056858
Dennd4b	NA	NA	0.113273	0.000893066	14.3671	17.3974	0.0014104	0.0571211
Daam2	NA	NA	0.109446	0.000835225	14.3417	17.3974	0.00142082	0.0572124
Nol4	NA	NA	-0.0917122	0.000586187	14.3489	17.3974	0.00141785	0.0572124
Fa2h	NA	NA	0.124465	0.0010816	14.3228	17.3974	0.00142859	0.0573607
Ddx18	NA	NA	-0.111066	0.000862642	14.2999	17.3974	0.00143812	0.0575782
Olig1	NA	NA	0.161722	0.00183101	14.2839	17.3974	0.00144482	0.0576817
Sgsh	NA	NA	0.112773	0.000891741	14.2616	17.3974	0.00145419	0.0578907
Usp54	NA	NA	0.0972204	0.000664355	14.227	17.3974	0.00146889	0.0583104
Myo7a	NA	NA	0.0971435	0.000664518	14.2011	17.3974	0.00148003	0.0585867
Stard4	NA	NA	-0.157098	0.00173943	14.1885	17.3974	0.00148547	0.0586363
Ldb3	NA	NA	0.150328	0.00159903	14.1327	17.3974	0.00150983	0.0594305
Npas2	NA	NA	0.101999	0.000738906	14.0799	17.3974	0.00153329	0.0596832
Rgl2	NA	NA	0.138266	0.00135604	14.0982	17.3974	0.00152513	0.0596832
Rps6kl1	NA	NA	-0.0960153	0.000654614	14.083	17.3974	0.0015319	0.0596832
Zfp941	NA	NA	-0.134428	0.00128191	14.0969	17.3974	0.00152569	0.0596832
Irak3	NA	NA	-0.11929	0.0010122	14.0585	17.3974	0.00154291	0.0597261
Zfp322a	NA	NA	-0.142479	0.00144328	14.0653	17.3974	0.00153984	0.0597261
A330050F15Rik	NA	NA	0.140742	0.00141493	13.9995	17.3974	0.00156981	0.0600742
Atp10a	NA	NA	-0.161959	0.00187967	13.9549	17.3974	0.00159049	0.0600742
Ctdsp2	NA	NA	0.10916	0.000853233	13.9655	17.3974	0.00158554	0.0600742
Dagla	NA	NA	0.108816	0.000847899	13.965	17.3974	0.0015858	0.0600742
Gm21949	NA	NA	-0.906388	0.0587249	13.9896	17.3974	0.00157438	0.0600742
Laptm5	NA	NA	0.116344	0.000969475	13.9621	17.3974	0.00158712	0.0600742
Map2k3	NA	NA	0.132339	0.00125125	13.997	17.3974	0.00157098	0.0600742
Rxra	NA	NA	0.127807	0.00116558	14.0143	17.3974	0.00156304	0.0600742
Sap130	NA	NA	0.110445	0.000873148	13.9702	17.3974	0.00158338	0.0600742
Dsn1	NA	NA	0.168087	0.00202778	13.933	17.3974	0.00160074	0.0601372
Tfeb	NA	NA	0.103921	0.000774897	13.9368	17.3974	0.00159896	0.0601372
Acadsb	NA	NA	-0.0835411	0.000503851	13.8515	17.3974	0.0016396	0.0603039
Cacna1h	NA	NA	0.105445	0.00080004	13.8977	17.3974	0.00161746	0.0603039
Crat	NA	NA	0.0837898	0.00050644	13.8629	17.3974	0.00163412	0.0603039
Prr14	NA	NA	0.116179	0.00097285	13.8742	17.3974	0.0016287	0.0603039
Rbm47	NA	NA	0.147282	0.0015634	13.8748	17.3974	0.0016284	0.0603039
Rnf144a	NA	NA	0.144189	0.00149502	13.9065	17.3974	0.00161329	0.0603039
Rnmtl1	NA	NA	-0.119762	0.00103408	13.8703	17.3974	0.00163055	0.0603039
Tmem88b	NA	NA	0.1236	0.00110287	13.852	17.3974	0.0016394	0.0603039
Npffr1	NA	NA	0.143648	0.00149234	13.827	17.3974	0.00165151	0.0605741
Sh3bgrl2	NA	NA	-0.138317	0.00138523	13.8111	17.3974	0.00165928	0.0605741
Siglech	NA	NA	-0.133705	0.00129451	13.8098	17.3974	0.00165992	0.0605741
Chchd1	NA	NA	-0.163602	0.00194347	13.772	17.3974	0.00167857	0.0606231
Col9a3	NA	NA	0.136292	0.00134786	13.7815	17.3974	0.00167385	0.0606231
Mcts2	NA	NA	-0.260088	0.00491168	13.7725	17.3974	0.00167833	0.0606231
Pts	NA	NA	-0.105083	0.000801318	13.7804	17.3974	0.00167442	0.0606231
Prkrip1	NA	NA	-0.153966	0.00172379	13.752	17.3974	0.0016885	0.0608251
Ddx1	NA	NA	-0.0849915	0.000526269	13.726	17.3974	0.00170157	0.0609102
Dnaja1	NA	NA	-0.0854954	0.000533471	13.7017	17.3974	0.00171384	0.0609102
Mta2	NA	NA	-0.0890579	0.000577461	13.7348	17.3974	0.00169713	0.0609102
Pmpcb	NA	NA	-0.126248	0.0011619	13.7176	17.3974	0.00170581	0.0609102
Sec61b	NA	NA	-0.113551	0.000941452	13.6956	17.3974	0.00171694	0.0609102
Tlr4	NA	NA	-0.151983	0.00168466	13.7114	17.3974	0.00170896	0.0609102
Shprh	NA	NA	-0.0855547	0.000534789	13.6869	17.3974	0.00172138	0.0609135
Slc6a9	NA	NA	0.126404	0.0011712	13.6423	17.3974	0.0017443	0.0615689
Neurl1a	NA	NA	0.116611	0.000997624	13.6306	17.3974	0.0017504	0.0616289
Ist1	NA	NA	-0.0958555	0.000674931	13.6137	17.3974	0.00175924	0.0617849
Fam129b	NA	NA	0.107712	0.000854109	13.5836	17.3974	0.00177502	0.0618741
Sufu	NA	NA	0.123343	0.00111897	13.5959	17.3974	0.00176852	0.0618741
Yap1	NA	NA	0.095158	0.000666221	13.5917	17.3974	0.00177078	0.0618741
Agap1	NA	NA	0.100379	0.000742538	13.5695	17.3974	0.0017825	0.0619805
Gltscr1	NA	NA	0.143682	0.00152264	13.5583	17.3974	0.00178845	0.0620335
Tmcc2	NA	NA	0.0921577	0.000627613	13.5323	17.3974	0.00180236	0.0622082
Zfp935	NA	NA	-0.212572	0.00333904	13.5329	17.3974	0.00180205	0.0622082
Chrna4	NA	NA	0.100065	0.000742672	13.4825	17.3974	0.00182937	0.0626773
Clns1a	NA	NA	-0.0935135	0.000648094	13.4931	17.3974	0.00182359	0.0626773
Pitpnm2	NA	NA	0.117905	0.00103098	13.4837	17.3974	0.00182867	0.0626773
Ddx3y	NA	NA	-0.169076	0.0021233	13.4634	17.3974	0.00183985	0.0628017
Mapk3	NA	NA	0.1148	0.000979758	13.4514	17.3974	0.00184645	0.0628017
Thsd1	NA	NA	0.108448	0.000873974	13.4568	17.3974	0.00184347	0.0628017
R3hdm2	NA	NA	0.120942	0.00108945	13.4261	17.3974	0.00186047	0.063123
Tnk2	NA	NA	0.10465	0.000816177	13.4181	17.3974	0.00186491	0.063123
Ggt1	NA	NA	0.266626	0.00531806	13.3675	17.3974	0.00189341	0.0639335
Acd	NA	NA	0.120934	0.00109583	13.3459	17.3974	0.00190571	0.0640867
Gfm2	NA	NA	-0.127022	0.00120916	13.3435	17.3974	0.0019071	0.0640867
Caskin2	NA	NA	0.134477	0.0013599	13.2981	17.3974	0.00193329	0.0641338
Dlg5	NA	NA	0.119297	0.00106822	13.3227	17.3974	0.00191904	0.0641338
Gal3st3	NA	NA	0.107707	0.000875369	13.2524	17.3974	0.0019601	0.0641338
Hsd17b12	NA	NA	-0.099472	0.000746674	13.2517	17.3974	0.00196052	0.0641338
Med25	NA	NA	0.137956	0.00143687	13.2454	17.3974	0.00196421	0.0641338
Mkl1	NA	NA	0.125788	0.00119146	13.2799	17.3974	0.00194391	0.0641338
P3h1	NA	NA	0.209284	0.00331004	13.2324	17.3974	0.00197195	0.0641338
Pold4	NA	NA	0.12081	0.00110307	13.2313	17.3974	0.00197257	0.0641338
Ppa1	NA	NA	-0.114019	0.000979702	13.2696	17.3974	0.00194996	0.0641338
Ppa2	NA	NA	-0.0870892	0.00057229	13.2529	17.3974	0.00195976	0.0641338
Prlr	NA	NA	-0.0903857	0.000617123	13.2382	17.3974	0.00196851	0.0641338
Psmb1	NA	NA	-0.122514	0.00113359	13.2408	17.3974	0.00196692	0.0641338
Rangrf	NA	NA	-0.148971	0.00167449	13.2533	17.3974	0.00195957	0.0641338
Ttyh1	NA	NA	0.115901	0.00100832	13.3222	17.3974	0.00191936	0.0641338
Midn	NA	NA	0.153703	0.00178756	13.216	17.3974	0.00198168	0.0642807
Tmbim1	NA	NA	0.122134	0.00112978	13.2032	17.3974	0.00198939	0.0643817
Cttnbp2nl	NA	NA	0.105733	0.000850234	13.1487	17.3974	0.00202238	0.0647023
Gpr123	NA	NA	0.123918	0.00116729	13.1549	17.3974	0.00201858	0.0647023
Primpol	NA	NA	-0.109187	0.000905254	13.1695	17.3974	0.00200975	0.0647023
Txndc11	NA	NA	0.0921617	0.000644981	13.1691	17.3974	0.00200999	0.0647023
Zfp449	NA	NA	-0.155286	0.00183225	13.1608	17.3974	0.00201504	0.0647023
Uqcrh	NA	NA	-0.132525	0.00133736	13.1325	17.3974	0.00203233	0.0648725
Ablim2	NA	NA	0.0820388	0.000514497	13.0814	17.3974	0.002064	0.0655622
Ppp3r1	NA	NA	-0.0941252	0.000677626	13.0744	17.3974	0.0020684	0.0655622
Prrt3	NA	NA	0.127442	0.0012418	13.079	17.3974	0.00206552	0.0655622
Sgca	NA	NA	0.130493	0.00130309	13.0676	17.3974	0.00207265	0.0655622
Acat1	NA	NA	-0.0917823	0.000645946	13.0413	17.3974	0.00208926	0.0659387
Cdc16	NA	NA	-0.0826001	0.00052365	13.0293	17.3974	0.00209693	0.0660321
Msantd2	NA	NA	0.127785	0.00125617	12.999	17.3974	0.00211631	0.066196
Tox	NA	NA	0.153708	0.00181691	13.0035	17.3974	0.00211343	0.066196
Usp53	NA	NA	0.125698	0.00121533	13.0006	17.3974	0.0021153	0.066196
Elk1	NA	NA	0.0998271	0.000769281	12.9542	17.3974	0.00214533	0.0662169
Gdf9	NA	NA	-0.147735	0.00168371	12.9629	17.3974	0.00213969	0.0662169
Gpcpd1	NA	NA	-0.134534	0.00139619	12.9634	17.3974	0.00213937	0.0662169
Hivep3	NA	NA	0.154421	0.00183788	12.9747	17.3974	0.00213203	0.0662169
Mrpl3	NA	NA	-0.100914	0.000784422	12.9823	17.3974	0.00212708	0.0662169
Slco5a1	NA	NA	-0.104948	0.000849924	12.9588	17.3974	0.00214234	0.0662169
Zfp932	NA	NA	-0.136034	0.00142969	12.9436	17.3974	0.00215232	0.0662869
BC055324	NA	NA	0.133578	0.00138111	12.9193	17.3974	0.00216832	0.0663474
Ccdc92	NA	NA	0.113751	0.00100267	12.9047	17.3974	0.00217796	0.0663474
Mamld1	NA	NA	0.125312	0.00121654	12.908	17.3974	0.00217577	0.0663474
Palm3	NA	NA	-0.16118	0.00201095	12.9188	17.3974	0.00216865	0.0663474
Rhbdl3	NA	NA	0.107023	0.000887154	12.9109	17.3974	0.00217385	0.0663474
Dnajb3	NA	NA	-0.156277	0.00190229	12.8385	17.3974	0.00222244	0.0665858
Fn3krp	NA	NA	-0.0916202	0.000655034	12.815	17.3974	0.00223851	0.0665858
Gga3	NA	NA	0.106057	0.000877706	12.8153	17.3974	0.00223831	0.0665858
Gm5148	NA	NA	-0.194239	0.00294555	12.8087	17.3974	0.00224281	0.0665858
Klhl7	NA	NA	-0.0986017	0.000757494	12.8348	17.3974	0.00222498	0.0665858
Lasp1	NA	NA	0.13172	0.00134784	12.8726	17.3974	0.00219943	0.0665858
Lsm1	NA	NA	-0.148099	0.00171176	12.8134	17.3974	0.00223961	0.0665858
Rasa4	NA	NA	0.155764	0.00189255	12.82	17.3974	0.00223506	0.0665858
Rbbp7	NA	NA	-0.0966441	0.000728041	12.8291	17.3974	0.00222889	0.0665858
Sdr42e1	NA	NA	0.116045	0.00104998	12.8254	17.3974	0.00223141	0.0665858
Zdhhc17	NA	NA	-0.0829164	0.000535386	12.8415	17.3974	0.00222046	0.0665858
Zfp687	NA	NA	0.110341	0.000946913	12.8577	17.3974	0.00220947	0.0665858
Asphd2	NA	NA	0.12013	0.00112811	12.7923	17.3974	0.0022541	0.0667794
Tmem168	NA	NA	-0.103487	0.000838658	12.7699	17.3974	0.00226967	0.0669578
Tns3	NA	NA	0.108516	0.000922007	12.7718	17.3974	0.00226833	0.0669578
Cdh20	NA	NA	0.0917857	0.000663412	12.6989	17.3974	0.00231966	0.0671441
Chodl	NA	NA	0.0987983	0.000770637	12.6663	17.3974	0.00234307	0.0671441
Commd7	NA	NA	-0.0912647	0.000656843	12.6807	17.3974	0.00233269	0.0671441
Gal3st1	NA	NA	0.100227	0.000792779	12.6712	17.3974	0.00233954	0.0671441
Gigyf1	NA	NA	0.116795	0.0010743	12.6976	17.3974	0.00232063	0.0671441
Glod4	NA	NA	-0.123774	0.00120554	12.708	17.3974	0.00231321	0.0671441
Klf12	NA	NA	0.0961688	0.000729932	12.6703	17.3974	0.00234021	0.0671441
Nhsl1	NA	NA	0.117034	0.00107949	12.6883	17.3974	0.00232725	0.0671441
Ppp1cc	NA	NA	-0.0751079	0.000444638	12.6872	17.3974	0.00232807	0.0671441
Rassf4	NA	NA	0.100947	0.000801389	12.7158	17.3974	0.00230765	0.0671441
Slc2a9	NA	NA	0.214216	0.00360738	12.7207	17.3974	0.00230417	0.0671441
Ubxn2b	NA	NA	-0.106857	0.000897562	12.7216	17.3974	0.00230352	0.0671441
Zfp558	NA	NA	-0.100678	0.000795802	12.7368	17.3974	0.00229284	0.0671441
Zfp709	NA	NA	-0.112041	0.000986317	12.7273	17.3974	0.00229955	0.0671441
Chsy3	NA	NA	0.104303	0.000860287	12.6458	17.3974	0.00235791	0.0673836
Zswim1	NA	NA	0.13347	0.00140919	12.6415	17.3974	0.00236105	0.0673836
Elfn1	NA	NA	0.162825	0.00209912	12.63	17.3974	0.00236941	0.0674848
9230110C19Rik	NA	NA	-0.172034	0.00235652	12.5591	17.3974	0.00242186	0.0681272
Coro6	NA	NA	0.186431	0.00276763	12.5583	17.3974	0.00242245	0.0681272
Iglon5	NA	NA	0.15122	0.00182159	12.5536	17.3974	0.002426	0.0681272
Mrpl1	NA	NA	-0.113204	0.00101969	12.5677	17.3974	0.00241538	0.0681272
Sec61g	NA	NA	-0.18194	0.00263626	12.5564	17.3974	0.00242385	0.0681272
Thbs4	NA	NA	0.0902516	0.000647372	12.5822	17.3974	0.00240463	0.0681272
Zfp568	NA	NA	0.108503	0.000936268	12.5744	17.3974	0.00241043	0.0681272
Atxn7l2	NA	NA	0.1134	0.00102637	12.5292	17.3974	0.00244434	0.0683682
Kifap3	NA	NA	-0.0760671	0.000461599	12.5351	17.3974	0.00243985	0.0683682
Slc4a2	NA	NA	0.092875	0.000689523	12.5098	17.3974	0.00245909	0.068644
Cox4i2	NA	NA	-0.167218	0.00223875	12.49	17.3974	0.00247418	0.0689277
Ptrhd1	NA	NA	0.103488	0.00085805	12.4815	17.3974	0.00248072	0.0689729
Stk38	NA	NA	-0.11008	0.000972628	12.4586	17.3974	0.00249839	0.0693266
Dnajb11	NA	NA	-0.0863794	0.000599874	12.4383	17.3974	0.00251421	0.0696277
Gm5617	NA	NA	0.231671	0.00432793	12.4012	17.3974	0.00254333	0.0697529
Lrtm2	NA	NA	0.117958	0.00112146	12.4071	17.3974	0.00253869	0.0697529
Msi1	NA	NA	0.120639	0.00117452	12.3913	17.3974	0.00255119	0.0697529
Mt2	NA	NA	0.126109	0.00128441	12.382	17.3974	0.00255855	0.0697529
Plekho2	NA	NA	0.110493	0.000982979	12.4201	17.3974	0.00252847	0.0697529
Prr12	NA	NA	0.144625	0.00168916	12.3827	17.3974	0.00255802	0.0697529
Syngr2	NA	NA	0.140049	0.00158233	12.3954	17.3974	0.00254791	0.0697529
Zfyve26	NA	NA	0.124512	0.0012519	12.3837	17.3974	0.0025572	0.0697529
Ankmy2	NA	NA	-0.088248	0.00062989	12.3636	17.3974	0.00257328	0.0700182
Plxnb3	NA	NA	0.136915	0.0015183	12.3464	17.3974	0.00258707	0.0702569
Sirt2	NA	NA	0.085156	0.000588886	12.314	17.3974	0.00261337	0.0706613
Smarca5	NA	NA	-0.119537	0.00116083	12.3094	17.3974	0.00261708	0.0706613
Twist1	NA	NA	-0.162315	0.00213868	12.319	17.3974	0.00260932	0.0706613
Abhd2	NA	NA	0.0763312	0.00047564	12.2497	17.3974	0.00266639	0.0708029
C2cd2l	NA	NA	0.0950129	0.000738145	12.2299	17.3974	0.00268296	0.0708029
Ccdc110	NA	NA	0.13159	0.00140997	12.2811	17.3974	0.00264032	0.0708029
Lef1	NA	NA	0.187339	0.00286677	12.2423	17.3974	0.00267256	0.0708029
Malt1	NA	NA	0.203023	0.00335944	12.2694	17.3974	0.00264998	0.0708029
Pcsk6	NA	NA	0.110803	0.000999126	12.288	17.3974	0.00263463	0.0708029
Pigo	NA	NA	0.0894787	0.000651406	12.291	17.3974	0.00263219	0.0708029
Rbm34	NA	NA	-0.120942	0.00119464	12.2439	17.3974	0.00267121	0.0708029
Slc25a29	NA	NA	-0.0891922	0.000649744	12.2437	17.3974	0.00267142	0.0708029
Snx24	NA	NA	-0.138088	0.00155356	12.274	17.3974	0.00264621	0.0708029
Spr	NA	NA	-0.113155	0.0010462	12.2386	17.3974	0.00267565	0.0708029
Ubqln4	NA	NA	0.0701685	0.000402571	12.2304	17.3974	0.00268252	0.0708029
Hcn2	NA	NA	0.0913743	0.00068382	12.2097	17.3974	0.00269995	0.0708509
Hspa4l	NA	NA	-0.0809464	0.000536418	12.215	17.3974	0.00269554	0.0708509
Polr2h	NA	NA	-0.163263	0.0021829	12.2107	17.3974	0.00269911	0.0708509
Abcc1	NA	NA	0.105509	0.000913075	12.192	17.3974	0.00271503	0.0711136
Mapk8ip2	NA	NA	0.0801317	0.000527444	12.174	17.3974	0.00273039	0.0713823
Camk1	NA	NA	-0.101569	0.000849368	12.1458	17.3974	0.0027546	0.0717324
Dusp8	NA	NA	0.116565	0.00111972	12.1347	17.3974	0.00276425	0.0717324
Pus10	NA	NA	-0.130104	0.00139467	12.137	17.3974	0.00276222	0.0717324
Sra1	NA	NA	-0.112029	0.00103321	12.1471	17.3974	0.00275347	0.0717324
Vegfb	NA	NA	0.116024	0.00111006	12.127	17.3974	0.00277098	0.071774
Tlr2	NA	NA	0.129854	0.0013919	12.1145	17.3974	0.00278188	0.0719234
Fosb	NA	NA	0.147352	0.00179748	12.0794	17.3974	0.00281272	0.0724535
Vcp	NA	NA	-0.0667947	0.000369238	12.0831	17.3974	0.00280948	0.0724535
Nacad	NA	NA	0.129053	0.00138124	12.0577	17.3974	0.00283204	0.0728171
Snx14	NA	NA	-0.0920478	0.000703529	12.0433	17.3974	0.00284494	0.0730149
Grpel2	NA	NA	-0.106198	0.000937191	12.0338	17.3974	0.00285344	0.0730992
Prpf4	NA	NA	-0.0961054	0.000768781	12.0141	17.3974	0.00287121	0.0732864
Sox9	NA	NA	0.1835	0.00280157	12.0191	17.3974	0.00286674	0.0732864
Phf19	NA	NA	0.160841	0.00215801	11.9877	17.3974	0.00289524	0.0737654
1810030O07Rik	NA	NA	-0.121375	0.00123115	11.9659	17.3974	0.00291535	0.0738748
Mospd3	NA	NA	0.197716	0.00326639	11.9679	17.3974	0.00291346	0.0738748
Shank1	NA	NA	0.155973	0.00203164	11.9743	17.3974	0.00290758	0.0738748
Ski	NA	NA	0.101653	0.000864106	11.9584	17.3974	0.00292219	0.0739144
Kifc3	NA	NA	0.0844516	0.000596882	11.9489	17.3974	0.00293105	0.0740051
Tsen15	NA	NA	-0.16022	0.00215537	11.91	17.3974	0.00296732	0.0747861
Tlr9	NA	NA	0.168819	0.00240035	11.8732	17.3974	0.00300219	0.075529
Cmpk1	NA	NA	-0.0899047	0.000681968	11.8522	17.3974	0.00302221	0.0756958
Exoc3	NA	NA	-0.0722224	0.000440175	11.85	17.3974	0.00302438	0.0756958
Stra13	NA	NA	0.244366	0.0050395	11.8493	17.3974	0.00302502	0.0756958
Nfkb2	NA	NA	0.132947	0.00149383	11.832	17.3974	0.00304175	0.0759786
Abhd11	NA	NA	-0.103903	0.000924405	11.6786	17.3974	0.00319416	0.0761898
Acaa2	NA	NA	-0.0890069	0.000678269	11.6801	17.3974	0.00319269	0.0761898
Adamts1	NA	NA	0.101507	0.00087974	11.7121	17.3974	0.0031602	0.0761898
Ankrd13b	NA	NA	0.0968485	0.000802558	11.6872	17.3974	0.00318543	0.0761898
Cecr6	NA	NA	0.0875606	0.000654525	11.7136	17.3974	0.00315861	0.0761898
Chmp2a	NA	NA	-0.119588	0.00122143	11.7086	17.3974	0.00316367	0.0761898
Dgkz	NA	NA	0.0713519	0.000433829	11.7352	17.3974	0.00313692	0.0761898
Fam210a	NA	NA	-0.0916262	0.000718736	11.6807	17.3974	0.00319199	0.0761898
Fmr1	NA	NA	-0.146027	0.00180534	11.8115	17.3974	0.00306159	0.0761898
Gas2l1	NA	NA	0.112651	0.00108314	11.7162	17.3974	0.00315599	0.0761898
Gm14446	NA	NA	-0.202529	0.0034992	11.7221	17.3974	0.00315008	0.0761898
Grik5	NA	NA	0.1023	0.00089252	11.7256	17.3974	0.00314659	0.0761898
Kcna6	NA	NA	0.1047	0.000931807	11.7644	17.3974	0.00310787	0.0761898
Kcnh3	NA	NA	0.0844832	0.000610184	11.6972	17.3974	0.00317528	0.0761898
Lppr3	NA	NA	0.0922104	0.00072586	11.714	17.3974	0.0031582	0.0761898
Maml2	NA	NA	0.127592	0.00139271	11.6893	17.3974	0.0031833	0.0761898
Mbp	NA	NA	0.0970116	0.000803958	11.7062	17.3974	0.00316617	0.0761898
Mcts1	NA	NA	-0.113748	0.00110742	11.6835	17.3974	0.00318918	0.0761898
Mknk2	NA	NA	0.154625	0.00202331	11.8168	17.3974	0.00305646	0.0761898
Mvb12b	NA	NA	0.0935277	0.000748146	11.6921	17.3974	0.00318037	0.0761898
Ndufaf1	NA	NA	-0.132636	0.00150361	11.7001	17.3974	0.00317226	0.0761898
Pcnxl3	NA	NA	0.122139	0.00126733	11.7711	17.3974	0.00310128	0.0761898
Rcbtb2	NA	NA	-0.0834636	0.000595682	11.6944	17.3974	0.00317804	0.0761898
Sidt2	NA	NA	0.0873641	0.000648986	11.7606	17.3974	0.00311161	0.0761898
Smc3	NA	NA	-0.114295	0.00111189	11.7486	17.3974	0.00312352	0.0761898
Taf4a	NA	NA	0.151583	0.00195408	11.7586	17.3974	0.00311362	0.0761898
Trak1	NA	NA	0.0920892	0.000726322	11.6758	17.3974	0.003197	0.0761898
Mex3b	NA	NA	0.148211	0.00188479	11.6546	17.3974	0.00321883	0.07645
Trex1	NA	NA	0.143331	0.00176232	11.6573	17.3974	0.003216	0.07645
Cdh24	NA	NA	0.123637	0.00131281	11.6439	17.3974	0.00322982	0.0764954
Egr1	NA	NA	0.157048	0.00211851	11.6421	17.3974	0.00323166	0.0764954
Nacc1	NA	NA	0.0746947	0.000479594	11.6334	17.3974	0.00324073	0.0765808
Kcnj12	NA	NA	0.119145	0.00122128	11.6234	17.3974	0.00325108	0.0766456
Mrpl18	NA	NA	-0.156446	0.00210628	11.6202	17.3974	0.00325442	0.0766456
Cdip1	NA	NA	0.0867651	0.000648882	11.6018	17.3974	0.00327375	0.0767141
Mnt	NA	NA	0.122891	0.0013007	11.6108	17.3974	0.0032643	0.0767141
Rela	NA	NA	0.169873	0.00248684	11.6038	17.3974	0.00327164	0.0767141
Kif21b	NA	NA	0.111637	0.00107586	11.584	17.3974	0.00329246	0.0770238
Aqp11	NA	NA	0.0906113	0.000710816	11.5507	17.3974	0.00332787	0.0774725
Fam163b	NA	NA	0.18846	0.00308243	11.5225	17.3974	0.00335822	0.0774725
Hprt	NA	NA	-0.0956337	0.00079306	11.5323	17.3974	0.00334761	0.0774725
Mdm1	NA	NA	-0.182597	0.00289256	11.5268	17.3974	0.00335358	0.0774725
Nr1d2	NA	NA	-0.0948487	0.000779357	11.5432	17.3974	0.0033359	0.0774725
Ppp1r9b	NA	NA	0.089515	0.00069474	11.5337	17.3974	0.00334607	0.0774725
Rffl	NA	NA	0.133876	0.00155279	11.5424	17.3974	0.0033368	0.0774725
Slc6a11	NA	NA	0.113791	0.00112403	11.5195	17.3974	0.0033614	0.0774725
Zmiz2	NA	NA	0.144132	0.00179997	11.5413	17.3974	0.0033379	0.0774725
Cryab	NA	NA	0.138567	0.00166915	11.5034	17.3974	0.00337887	0.0776949
Enkd1	NA	NA	-0.145868	0.00185015	11.5004	17.3974	0.00338214	0.0776949
Alg12	NA	NA	0.140748	0.00172466	11.4864	17.3974	0.00339749	0.0779198
Adipor1	NA	NA	0.0935354	0.000763022	11.4661	17.3974	0.00341978	0.0781752
Srrm1	NA	NA	0.0934442	0.000761522	11.4663	17.3974	0.00341955	0.0781752
Zfp943	NA	NA	-0.132863	0.00154049	11.459	17.3974	0.00342754	0.078225
Adamts15	NA	NA	0.130799	0.00149453	11.4474	17.3974	0.00344049	0.0783352
Bloc1s2	NA	NA	-0.152878	0.00204216	11.4446	17.3974	0.00344355	0.0783352
Crls1	NA	NA	-0.0916322	0.000734756	11.4275	17.3974	0.00346258	0.0785289
Ctif	NA	NA	0.106156	0.000987164	11.4157	17.3974	0.00347587	0.0785289
Lama5	NA	NA	0.0982668	0.000846903	11.402	17.3974	0.00349129	0.0785289
Lppr2	NA	NA	0.127229	0.00141842	11.4122	17.3974	0.00347981	0.0785289
Nr4a1	NA	NA	0.129171	0.00146246	11.409	17.3974	0.00348342	0.0785289
Vegfa	NA	NA	0.0929708	0.000757916	11.4044	17.3974	0.00348857	0.0785289
Vps35	NA	NA	-0.104257	0.00095239	11.4129	17.3974	0.00347897	0.0785289
Grin2d	NA	NA	0.123212	0.00133269	11.3914	17.3974	0.00350329	0.0786725
Ddx19b	NA	NA	-0.0997893	0.000874736	11.3839	17.3974	0.00351178	0.0787368
Cep76	NA	NA	-0.129425	0.00147473	11.3587	17.3974	0.00354054	0.0792549
Pigq	NA	NA	0.103053	0.000937136	11.3322	17.3974	0.00357104	0.0798103
Map3k11	NA	NA	0.100734	0.000896802	11.315	17.3974	0.003591	0.0800798
Nav2	NA	NA	0.129337	0.00147942	11.3071	17.3974	0.00360025	0.0800798
Smc1a	NA	NA	-0.130725	0.00151076	11.3116	17.3974	0.00359503	0.0800798
Cdh22	NA	NA	0.100639	0.000898368	11.274	17.3974	0.00363916	0.080817
Smek2	NA	NA	-0.126497	0.00142121	11.2591	17.3974	0.00365689	0.0809541
Ttc5	NA	NA	-0.104444	0.000968791	11.26	17.3974	0.00365571	0.0809541
Aff3	NA	NA	0.0969567	0.000836548	11.2374	17.3974	0.00368277	0.0810475
Akr1e1	NA	NA	-0.13496	0.00162267	11.2248	17.3974	0.00369783	0.0810475
Enpp4	NA	NA	-0.122333	0.00133365	11.2214	17.3974	0.00370198	0.0810475
Mast3	NA	NA	0.0928304	0.000767916	11.2219	17.3974	0.00370134	0.0810475
Mobp	NA	NA	0.101281	0.00091483	11.2129	17.3974	0.00371222	0.0810475
Nphp4	NA	NA	0.129712	0.00149782	11.2332	17.3974	0.0036878	0.0810475
Poc1b	NA	NA	0.130078	0.00150631	11.233	17.3974	0.00368801	0.0810475
Sik3	NA	NA	0.0811256	0.000586935	11.2131	17.3974	0.00371199	0.0810475
Tbc1d9b	NA	NA	0.0869059	0.000673899	11.2074	17.3974	0.00371894	0.0810475
Wee1	NA	NA	0.0731213	0.000476992	11.2093	17.3974	0.00371664	0.0810475
Clmn	NA	NA	0.108298	0.00105021	11.1678	17.3974	0.00376724	0.0816318
Morf4l2	NA	NA	-0.100664	0.000907389	11.1675	17.3974	0.00376757	0.0816318
Patz1	NA	NA	0.1078	0.00104158	11.1569	17.3974	0.00378071	0.0816318
Tgfbr3	NA	NA	0.122595	0.00134514	11.1733	17.3974	0.00376052	0.0816318
Uqcrb	NA	NA	-0.143602	0.00184776	11.1602	17.3974	0.00377658	0.0816318
Zfp946	NA	NA	-0.188783	0.00319348	11.1599	17.3974	0.00377697	0.0816318
Sccpdh	NA	NA	-0.0922616	0.00076421	11.1386	17.3974	0.00380336	0.0819946
Gltscr1l	NA	NA	0.0900569	0.000729181	11.1224	17.3974	0.0038235	0.082176
Thumpd3	NA	NA	-0.114872	0.00118589	11.1271	17.3974	0.00381765	0.082176
Aff1	NA	NA	0.115737	0.00120703	11.0976	17.3974	0.00385462	0.0824983
Cetn4	NA	NA	-0.151171	0.00206962	11.0419	17.3974	0.00392567	0.0824983
Desi1	NA	NA	0.103843	0.00097702	11.0371	17.3974	0.00393185	0.0824983
Hspd1	NA	NA	-0.0674129	0.000409391	11.1006	17.3974	0.00385082	0.0824983
Irak1	NA	NA	0.0940895	0.000799728	11.0698	17.3974	0.0038899	0.0824983
March3	NA	NA	0.140188	0.0017807	11.0364	17.3974	0.0039327	0.0824983
Medag	NA	NA	-0.177145	0.0028342	11.072	17.3974	0.00388707	0.0824983
Ndufaf7	NA	NA	-0.126637	0.00144733	11.0802	17.3974	0.00387664	0.0824983
Omg	NA	NA	0.0701915	0.000445444	11.0605	17.3974	0.00390175	0.0824983
Plxnb1	NA	NA	0.122331	0.00135325	11.0585	17.3974	0.00390439	0.0824983
Ralgds	NA	NA	0.0912002	0.000753488	11.0386	17.3974	0.00392985	0.0824983
Rwdd2a	NA	NA	-0.104234	0.000980932	11.0759	17.3974	0.00388211	0.0824983
Scube2	NA	NA	0.147633	0.00197349	11.0441	17.3974	0.00392281	0.0824983
Tdo2	NA	NA	-0.163324	0.00241252	11.0568	17.3974	0.00390653	0.0824983
Unc13d	NA	NA	-0.114332	0.00118262	11.0532	17.3974	0.00391118	0.0824983
Zfp865	NA	NA	0.109956	0.00109517	11.0396	17.3974	0.00392858	0.0824983
Lrp4	NA	NA	0.121123	0.00133061	11.0257	17.3974	0.00394662	0.0826667
Numb	NA	NA	0.147766	0.00198278	11.0122	17.3974	0.00396413	0.0828197
S100a6	NA	NA	-0.107102	0.00104179	11.0107	17.3974	0.00396606	0.0828197
Tcf7l2	NA	NA	0.163981	0.0024431	11.0064	17.3974	0.00397166	0.0828197
Pgap3	NA	NA	0.168209	0.00257523	10.9871	17.3974	0.00399695	0.0830999
Whrn	NA	NA	0.105216	0.00100717	10.9916	17.3974	0.00399104	0.0830999
Hnrnph1	NA	NA	-0.0848936	0.000656462	10.9784	17.3974	0.00400834	0.0832131
1110057K04Rik	NA	NA	-0.102007	0.0009571	10.8718	17.3974	0.00415176	0.0837132
Adamtsl4	NA	NA	0.108176	0.00107396	10.8961	17.3974	0.00411852	0.0837132
Dact3	NA	NA	0.101701	0.000946943	10.9226	17.3974	0.00408276	0.0837132
Dad1	NA	NA	0.140796	0.00181178	10.9414	17.3974	0.0040575	0.0837132
Ddc	NA	NA	0.115657	0.00122555	10.9147	17.3974	0.00409333	0.0837132
Dlgap4	NA	NA	0.108415	0.00107691	10.9144	17.3974	0.0040938	0.0837132
Fam174a	NA	NA	-0.118663	0.00128828	10.93	17.3974	0.00407281	0.0837132
Fndc3b	NA	NA	0.118255	0.00127661	10.9543	17.3974	0.00404034	0.0837132
Gatad2a	NA	NA	0.0862044	0.000684245	10.8604	17.3974	0.00416734	0.0837132
Gpr180	NA	NA	0.090423	0.00074762	10.9365	17.3974	0.00406412	0.0837132
Gpx3	NA	NA	0.146462	0.00197499	10.8614	17.3974	0.00416601	0.0837132
Lrrc48	NA	NA	-0.14074	0.00182416	10.8586	17.3974	0.00416983	0.0837132
Mthfs	NA	NA	0.213052	0.0041682	10.8899	17.3974	0.00412698	0.0837132
Nr1d1	NA	NA	0.0953483	0.000831689	10.9311	17.3974	0.00407127	0.0837132
Pfkp	NA	NA	-0.0759531	0.000529194	10.9013	17.3974	0.00411155	0.0837132
Prdm15	NA	NA	-0.12474	0.00142773	10.8984	17.3974	0.00411543	0.0837132
Rsl1	NA	NA	-0.142911	0.00187184	10.911	17.3974	0.00409835	0.0837132
Setd1a	NA	NA	0.122401	0.00137972	10.8588	17.3974	0.00416967	0.0837132
Tfpi	NA	NA	-0.167069	0.00256651	10.8755	17.3974	0.00414664	0.0837132
Ttbk1	NA	NA	0.0979928	0.000882193	10.8849	17.3974	0.0041338	0.0837132
Wwtr1	NA	NA	0.112411	0.00116148	10.8794	17.3974	0.00414127	0.0837132
Yeats2	NA	NA	0.0754627	0.000521945	10.9104	17.3974	0.00409919	0.0837132
Zfp386	NA	NA	-0.156935	0.00225363	10.9283	17.3974	0.00407499	0.0837132
Adk	NA	NA	-0.0945686	0.000825456	10.8343	17.3974	0.00420355	0.0840554
Nudt18	NA	NA	0.0870471	0.000699311	10.8352	17.3974	0.00420224	0.0840554
Pigt	NA	NA	0.0763682	0.000538349	10.8333	17.3974	0.00420487	0.0840554
Clasrp	NA	NA	0.0902817	0.000753329	10.8197	17.3974	0.0042239	0.0842139
Phlpp1	NA	NA	0.0795299	0.000584619	10.819	17.3974	0.00422482	0.0842139
Zfp808	NA	NA	-0.148107	0.00202837	10.8145	17.3974	0.00423122	0.0842217
Fyttd1	NA	NA	-0.0901824	0.000752584	10.8066	17.3974	0.00424225	0.0843215
Fuom	NA	NA	-0.119384	0.00132085	10.7906	17.3974	0.00426486	0.0844402
Mtor	NA	NA	0.0938576	0.000816462	10.7895	17.3974	0.0042663	0.0844402
Nudt17	NA	NA	-0.0828799	0.000636441	10.793	17.3974	0.00426146	0.0844402
Dnajb6	NA	NA	-0.092485	0.000794019	10.7724	17.3974	0.00429064	0.0848022
3110007F17Rik	NA	NA	0.159999	0.00238266	10.7441	17.3974	0.00433104	0.0848785
Ntsr2	NA	NA	0.109261	0.00111153	10.7401	17.3974	0.0043369	0.0848785
Ramp3	NA	NA	0.21918	0.00446397	10.7617	17.3974	0.00430586	0.0848785
Tmem203	NA	NA	-0.123142	0.0014111	10.7462	17.3974	0.00432811	0.0848785
Tmem63a	NA	NA	0.0964995	0.000865797	10.7556	17.3974	0.00431461	0.0848785
Zcchc18	NA	NA	-0.0746872	0.000519332	10.7411	17.3974	0.00433547	0.0848785
Zfp944	NA	NA	-0.152394	0.00215981	10.7528	17.3974	0.0043186	0.0848785
Ier2	NA	NA	0.181725	0.00307643	10.7346	17.3974	0.00434485	0.0849155
Fbxl16	NA	NA	0.0866039	0.000699581	10.721	17.3974	0.00436442	0.0851052
Sspn	NA	NA	-0.128236	0.00153407	10.7195	17.3974	0.0043667	0.0851052
Pm20d1	NA	NA	0.130089	0.00158008	10.7103	17.3974	0.00437994	0.0852447
Atp1b2	NA	NA	0.102586	0.000984392	10.6908	17.3974	0.00440846	0.0856806
Gprasp1	NA	NA	-0.0869963	0.000709689	10.6643	17.3974	0.00444754	0.0857268
Hpdl	NA	NA	0.157287	0.00231939	10.6663	17.3974	0.00444459	0.0857268
Il17d	NA	NA	0.122034	0.00139452	10.6792	17.3974	0.00442553	0.0857268
Lphn1	NA	NA	0.0947346	0.000840338	10.6798	17.3974	0.00442466	0.0857268
Lrp10	NA	NA	0.092586	0.000803793	10.6647	17.3974	0.00444705	0.0857268
Pmm2	NA	NA	0.126437	0.00149763	10.6745	17.3974	0.00443249	0.0857268
Lemd3	NA	NA	-0.0853517	0.000683612	10.6565	17.3974	0.00445915	0.0858326
Lmcd1	NA	NA	-0.162018	0.00246607	10.6444	17.3974	0.00447716	0.086061
Fam83d	NA	NA	0.103247	0.0010024	10.6343	17.3974	0.00449223	0.0862324
Celsr1	NA	NA	0.119616	0.00134743	10.6188	17.3974	0.00451562	0.0864445
Cycs	NA	NA	-0.0958586	0.00086516	10.621	17.3974	0.00451227	0.0864445
Rbm43	NA	NA	-0.12951	0.00158085	10.61	17.3974	0.00452891	0.0865806
Cit	NA	NA	0.113116	0.0012068	10.6025	17.3974	0.00454019	0.0866781
Grik4	NA	NA	0.0880706	0.000731861	10.5982	17.3974	0.00454674	0.0866849
Zfp703	NA	NA	0.136577	0.00176071	10.5941	17.3974	0.004553	0.0866863
Cab39	NA	NA	-0.0825586	0.000643907	10.5853	17.3974	0.00456648	0.086825
Ctxn1	NA	NA	0.112739	0.00120166	10.5772	17.3974	0.00457884	0.0868794
Dyx1c1	NA	NA	-0.225227	0.00479677	10.5753	17.3974	0.00458174	0.0868794
Bhlhe41	NA	NA	0.122176	0.00141447	10.553	17.3974	0.00461596	0.0874101
Uba2	NA	NA	-0.0873068	0.000723025	10.5425	17.3974	0.00463229	0.0876009
Zfp36l2	NA	NA	0.179996	0.00307531	10.5351	17.3974	0.00464381	0.0877004
Acat2	NA	NA	-0.104581	0.00104009	10.5156	17.3974	0.00467419	0.0877943
Cpm	NA	NA	0.17244	0.00282861	10.5125	17.3974	0.00467912	0.0877943
Gabpa	NA	NA	-0.124773	0.00148102	10.5118	17.3974	0.00468011	0.0877943
P2ry6	NA	NA	0.119206	0.00135083	10.5195	17.3974	0.00466806	0.0877943
Tmem87b	NA	NA	-0.103373	0.00101621	10.5155	17.3974	0.00467439	0.0877943
Mrps22	NA	NA	-0.118522	0.00133754	10.5024	17.3974	0.00469486	0.0879533
Fam192a	NA	NA	-0.110415	0.00116207	10.4912	17.3974	0.00471267	0.0880084
Frzb	NA	NA	-0.106847	0.00108967	10.4768	17.3974	0.00473548	0.0880084
Mapk1ip1l	NA	NA	0.134415	0.00172417	10.479	17.3974	0.00473201	0.0880084
March9	NA	NA	0.104792	0.00104803	10.478	17.3974	0.00473347	0.0880084
Nr1h2	NA	NA	0.0918705	0.000805403	10.4795	17.3974	0.00473122	0.0880084
Tapbp	NA	NA	0.113644	0.00123185	10.4842	17.3974	0.00472374	0.0880084
Grin2c	NA	NA	0.0952373	0.000867769	10.4523	17.3974	0.00477463	0.0883064
Kank2	NA	NA	0.122907	0.00144761	10.4353	17.3974	0.00480193	0.0883064
Med26	NA	NA	0.13415	0.00172091	10.4574	17.3974	0.00476633	0.0883064
Mtch2	NA	NA	-0.0917248	0.000805194	10.449	17.3974	0.00477995	0.0883064
Ppid	NA	NA	-0.106145	0.00107966	10.4355	17.3974	0.00480161	0.0883064
Rpusd2	NA	NA	-0.111513	0.00119144	10.4371	17.3974	0.00479901	0.0883064
Sepn1	NA	NA	0.11635	0.00129597	10.4458	17.3974	0.0047851	0.0883064
Serpind1	NA	NA	-0.125965	0.00151816	10.4515	17.3974	0.00477585	0.0883064
Ephb1	NA	NA	0.124829	0.00149385	10.431	17.3974	0.00480897	0.08832
Prim1	NA	NA	0.122214	0.00143269	10.4253	17.3974	0.00481808	0.0883714
Sorbs1	NA	NA	0.0831247	0.000664026	10.4058	17.3974	0.00484987	0.0888382
Micall1	NA	NA	0.109255	0.00114883	10.3902	17.3974	0.00487539	0.0890728
Sms	NA	NA	-0.0996338	0.000955407	10.3902	17.3974	0.00487536	0.0890728
Polg2	NA	NA	-0.177515	0.00303631	10.3782	17.3974	0.00489517	0.0892186
Trappc4	NA	NA	-0.0950857	0.000871228	10.3776	17.3974	0.0048961	0.0892186
Chordc1	NA	NA	-0.0782517	0.000590861	10.3634	17.3974	0.00491966	0.0894153
Snapc4	NA	NA	0.118517	0.00135536	10.3635	17.3974	0.00491957	0.0894153
Irf4	NA	NA	-0.161162	0.00251251	10.3375	17.3974	0.00496281	0.0900828
Eif1ax	NA	NA	-0.0992338	0.000952997	10.333	17.3974	0.00497038	0.0901035
Ahctf1	NA	NA	-0.088369	0.000758248	10.2988	17.3974	0.00502816	0.0905722
Cacna1i	NA	NA	0.101089	0.000992217	10.2992	17.3974	0.00502756	0.0905722
Cript	NA	NA	-0.12855	0.00160312	10.3081	17.3974	0.00501252	0.0905722
Gpr4	NA	NA	0.178593	0.00309708	10.2986	17.3974	0.00502856	0.0905722
Rab6a	NA	NA	-0.0675893	0.000443552	10.2994	17.3974	0.00502723	0.0905722
Xylt1	NA	NA	0.10816	0.00113649	10.2936	17.3974	0.00503709	0.0906093
Bola1	NA	NA	-0.0859913	0.000719511	10.2771	17.3974	0.00506526	0.0908828
Ccdc137	NA	NA	-0.146269	0.00208114	10.2802	17.3974	0.00505995	0.0908828
Maz	NA	NA	0.0939921	0.000859988	10.2728	17.3974	0.00507262	0.0908985
Jup	NA	NA	0.106769	0.0011105	10.2653	17.3974	0.00508554	0.0910137
Usp2	NA	NA	0.0988	0.000951347	10.2607	17.3974	0.00509358	0.0910413
Slco1a4	NA	NA	-0.166749	0.00271198	10.2527	17.3974	0.00510735	0.0910551
St3gal2	NA	NA	0.085488	0.000712795	10.2529	17.3974	0.00510702	0.0910551
Fgfr1	NA	NA	0.0752187	0.000552589	10.2388	17.3974	0.00513144	0.0911368
Polr3f	NA	NA	0.0989552	0.000956136	10.2414	17.3974	0.00512703	0.0911368
Psen2	NA	NA	0.0945313	0.000872241	10.2451	17.3974	0.00512057	0.0911368
Atic	NA	NA	-0.0996365	0.000971981	10.2136	17.3974	0.00517553	0.0914051
Cog1	NA	NA	0.0750043	0.000550377	10.2214	17.3974	0.0051618	0.0914051
Jph4	NA	NA	0.117417	0.00135062	10.2078	17.3974	0.00518574	0.0914051
Lypla1	NA	NA	-0.106633	0.00111411	10.2059	17.3974	0.00518906	0.0914051
Pycr2	NA	NA	-0.0900706	0.000794083	10.2164	17.3974	0.00517055	0.0914051
Spata2	NA	NA	0.0854223	0.000714725	10.2095	17.3974	0.00518279	0.0914051
Ttc19	NA	NA	-0.0748709	0.000549351	10.2041	17.3974	0.00519221	0.0914051
Rnf123	NA	NA	0.0800918	0.000629201	10.195	17.3974	0.00520836	0.0915744
Itga9	NA	NA	0.0760958	0.000568681	10.1825	17.3974	0.00523059	0.0918499
1810011O10Rik	NA	NA	-0.153352	0.00231538	10.1567	17.3974	0.0052766	0.0919666
Dos	NA	NA	0.11072	0.00120638	10.1616	17.3974	0.00526777	0.0919666
Eya1	NA	NA	0.0934063	0.000857471	10.175	17.3974	0.00524396	0.0919666
Gucy2f	NA	NA	-0.12071	0.00143508	10.1533	17.3974	0.00528269	0.0919666
Kpna4	NA	NA	-0.0739991	0.000539426	10.1513	17.3974	0.00528637	0.0919666
Med16	NA	NA	0.0779454	0.000598605	10.1494	17.3974	0.00528974	0.0919666
Rab9b	NA	NA	-0.112565	0.00124745	10.1574	17.3974	0.00527534	0.0919666
Thnsl1	NA	NA	-0.108223	0.00115259	10.1617	17.3974	0.00526759	0.0919666
Map3k1	NA	NA	0.112172	0.00124165	10.1338	17.3974	0.0053179	0.0919997
Otx1	NA	NA	0.170003	0.00285007	10.1404	17.3974	0.00530599	0.0919997
Uqcr10	NA	NA	-0.117865	0.00137081	10.1343	17.3974	0.00531696	0.0919997
Zfp609	NA	NA	0.117898	0.00137122	10.1369	17.3974	0.00531232	0.0919997
Zwint	NA	NA	-0.0726308	0.000520901	10.1271	17.3974	0.00533004	0.0920961
9430038I01Rik	NA	NA	-0.205429	0.0041746	10.109	17.3974	0.00536304	0.0921128
Anxa3	NA	NA	-0.145259	0.00208719	10.1094	17.3974	0.00536237	0.0921128
Notum	NA	NA	-0.104401	0.00107825	10.1086	17.3974	0.00536388	0.0921128
Tgfb1	NA	NA	0.106047	0.00111108	10.1217	17.3974	0.00533999	0.0921128
Trp53rk	NA	NA	-0.169184	0.00282993	10.1144	17.3974	0.00535316	0.0921128
Arid4a	NA	NA	-0.0979014	0.000949224	10.0974	17.3974	0.00538436	0.0923513
Dpp9	NA	NA	0.115126	0.0013149	10.08	17.3974	0.0054165	0.0924528
Fam118b	NA	NA	-0.129655	0.00166751	10.0811	17.3974	0.00541434	0.0924528
Mrpl22	NA	NA	-0.0991128	0.000974561	10.0798	17.3974	0.00541688	0.0924528
Ninj2	NA	NA	0.15877	0.00249937	10.0857	17.3974	0.0054059	0.0924528
Rab11a	NA	NA	-0.0772149	0.000591698	10.0763	17.3974	0.00542327	0.0924528
Twist2	NA	NA	-0.119824	0.00142544	10.0725	17.3974	0.00543028	0.0924598
Ciart	NA	NA	0.137247	0.00187292	10.0574	17.3974	0.00545838	0.0927131
Mcm8	NA	NA	-0.141707	0.00199634	10.0589	17.3974	0.00545567	0.0927131
Upf3a	NA	NA	0.0881422	0.000773822	10.0399	17.3974	0.00549126	0.0931587
8030462N17Rik	NA	NA	-0.118219	0.0013968	10.0055	17.3974	0.00555613	0.0932432
Actr10	NA	NA	-0.0728824	0.000529805	10.026	17.3974	0.00551729	0.0932432
Letmd1	NA	NA	0.0725932	0.000526073	10.0172	17.3974	0.00553405	0.0932432
Magi3	NA	NA	-0.0789339	0.000621242	10.0292	17.3974	0.00551131	0.0932432
Ncor2	NA	NA	0.126919	0.00160873	10.0131	17.3974	0.00554182	0.0932432
Ndufc1	NA	NA	-0.155637	0.00242002	10.0094	17.3974	0.00554877	0.0932432
Nucks1	NA	NA	-0.104506	0.00109096	10.0109	17.3974	0.00554589	0.0932432
Tmem63b	NA	NA	0.0881334	0.000775658	10.0141	17.3974	0.00553991	0.0932432
Ttc28	NA	NA	0.12093	0.00146136	10.0072	17.3974	0.00555294	0.0932432
Ddr1	NA	NA	0.0905065	0.000819559	9.99493	17.3974	0.00557639	0.0933595
Vdac1	NA	NA	-0.0653069	0.000426676	9.99585	17.3974	0.00557462	0.0933595
Adcy5	NA	NA	0.097885	0.000960115	9.9795	17.3974	0.00560596	0.0934029
Agk	NA	NA	-0.0864514	0.000748942	9.97921	17.3974	0.00560652	0.0934029
Igsf21	NA	NA	0.121728	0.00148487	9.97909	17.3974	0.00560674	0.0934029
Phactr3	NA	NA	0.107321	0.00115452	9.9762	17.3974	0.0056123	0.0934029
Usp36	NA	NA	0.135651	0.00184446	9.97642	17.3974	0.00561189	0.0934029
Lrrc4b	NA	NA	0.0823766	0.000680852	9.96679	17.3974	0.00563045	0.0935937
Rnf208	NA	NA	0.140009	0.00196771	9.96214	17.3974	0.00563944	0.0936321
Asic1	NA	NA	0.0733154	0.000540011	9.95378	17.3974	0.00565565	0.09379
Phf21b	NA	NA	0.196412	0.00387986	9.94306	17.3974	0.00567652	0.0938251
Sema4a	NA	NA	0.103097	0.00106907	9.94238	17.3974	0.00567785	0.0938251
Zik1	NA	NA	-0.137828	0.00190989	9.94647	17.3974	0.00566987	0.0938251
Tcf7l1	NA	NA	0.179017	0.00322732	9.92993	17.3974	0.00570219	0.0940056
Zfp423	NA	NA	0.126504	0.00161137	9.93143	17.3974	0.00569925	0.0940056
Camta2	NA	NA	0.112103	0.00126686	9.91981	17.3974	0.00572205	0.0941116
Inpp1	NA	NA	-0.102049	0.00104958	9.922	17.3974	0.00571775	0.0941116
Emc2	NA	NA	-0.0903975	0.000825602	9.89788	17.3974	0.00576538	0.0944915
Usp14	NA	NA	-0.0875846	0.000774805	9.90064	17.3974	0.00575991	0.0944915
Zfp369	NA	NA	-0.109757	0.00121706	9.89812	17.3974	0.00576492	0.0944915
Etf1	NA	NA	-0.0909293	0.000837054	9.87766	17.3974	0.00580566	0.0948191
Kif1c	NA	NA	0.0751089	0.00057096	9.88046	17.3974	0.00580007	0.0948191
Rab28	NA	NA	-0.0925444	0.000866494	9.88404	17.3974	0.00579292	0.0948191
Ppap2b	NA	NA	0.0802224	0.000651986	9.87082	17.3974	0.00581936	0.0949321
Crabp1	NA	NA	-0.12627	0.00162105	9.83564	17.3974	0.0058904	0.0949484
Enah	NA	NA	0.0849822	0.000734271	9.83558	17.3974	0.00589052	0.0949484
Fbxl7	NA	NA	0.115988	0.00136772	9.83615	17.3974	0.00588935	0.0949484
Hspb6	NA	NA	0.245446	0.00612604	9.83403	17.3974	0.00589367	0.0949484
Iqsec2	NA	NA	0.0821608	0.000686475	9.83343	17.3974	0.00589489	0.0949484
Mios	NA	NA	-0.119973	0.00146144	9.84893	17.3974	0.00586345	0.0949484
Mus81	NA	NA	0.0858221	0.000747042	9.85947	17.3974	0.00584217	0.0949484
Pdpn	NA	NA	0.123776	0.00155413	9.85794	17.3974	0.00584525	0.0949484
Rrp1b	NA	NA	-0.138486	0.00194712	9.8496	17.3974	0.00586209	0.0949484
Shank2	NA	NA	0.0999066	0.00101273	9.85586	17.3974	0.00584946	0.0949484
Zfp35	NA	NA	-0.0988654	0.000991137	9.86178	17.3974	0.00583753	0.0949484
Dmtn	NA	NA	0.0894972	0.000815057	9.82722	17.3974	0.00590754	0.0949727
Grk4	NA	NA	-0.173384	0.00305944	9.82604	17.3974	0.00590995	0.0949727
Rragc	NA	NA	-0.0897684	0.000820446	9.82193	17.3974	0.00591833	0.0949984
Csf1	NA	NA	0.153281	0.00239572	9.80717	17.3974	0.0059486	0.0951151
Ltbr	NA	NA	0.170675	0.00296943	9.80997	17.3974	0.00594283	0.0951151
Pcdhga11	NA	NA	0.08888	0.000805042	9.81271	17.3974	0.00593721	0.0951151
Tmem165	NA	NA	-0.108401	0.00119842	9.80514	17.3974	0.00595275	0.0951151
1700017B05Rik	NA	NA	0.134574	0.00186355	9.71814	17.3974	0.00613479	0.0952293
Ap5s1	NA	NA	0.117231	0.00140995	9.74729	17.3974	0.00607311	0.0952293
Aup1	NA	NA	0.101586	0.00105871	9.7474	17.3974	0.00607287	0.0952293
Cct6a	NA	NA	-0.0812778	0.00068099	9.7007	17.3974	0.00617203	0.0952293
Chaf1a	NA	NA	0.120924	0.00150635	9.70739	17.3974	0.00615771	0.0952293
Cnbp	NA	NA	-0.0724957	0.000540473	9.72412	17.3974	0.00612209	0.0952293
Cntfr	NA	NA	0.115496	0.00136875	9.74565	17.3974	0.00607657	0.0952293
Dnajc3	NA	NA	-0.096575	0.00095614	9.75456	17.3974	0.00605784	0.0952293
Drd1	NA	NA	0.13756	0.00195102	9.69889	17.3974	0.0061759	0.0952293
Erbb3	NA	NA	0.124156	0.00157646	9.77809	17.3974	0.0060087	0.0952293
Far1	NA	NA	-0.0738478	0.000556965	9.79145	17.3974	0.00598099	0.0952293
G3bp2	NA	NA	-0.0932526	0.000895043	9.71578	17.3974	0.00613983	0.0952293
Gna11	NA	NA	0.0720796	0.00053267	9.75364	17.3974	0.00605977	0.0952293
Gse1	NA	NA	0.13924	0.00199333	9.72629	17.3974	0.00611749	0.0952293
Hdac4	NA	NA	0.0785691	0.000633839	9.73923	17.3974	0.0060901	0.0952293
Hspa1b	NA	NA	-0.218325	0.00491416	9.6997	17.3974	0.00617417	0.0952293
Kndc1	NA	NA	0.10505	0.00113418	9.72992	17.3974	0.00610978	0.0952293
L2hgdh	NA	NA	-0.0995431	0.00102172	9.69821	17.3974	0.00617737	0.0952293
Lhfpl3	NA	NA	0.0982071	0.000985101	9.79049	17.3974	0.00598298	0.0952293
Lysmd4	NA	NA	-0.0848179	0.000739584	9.7272	17.3974	0.00611554	0.0952293
Map7d1	NA	NA	0.0819168	0.000688963	9.73979	17.3974	0.00608891	0.0952293
Mtpap	NA	NA	-0.088938	0.000813006	9.72929	17.3974	0.00611112	0.0952293
Ppil3	NA	NA	-0.15821	0.00257663	9.71436	17.3974	0.00614285	0.0952293
Scara3	NA	NA	0.0925096	0.000877038	9.75787	17.3974	0.00605089	0.0952293
Serpine1	NA	NA	0.118893	0.00145597	9.70859	17.3974	0.00615515	0.0952293
Sorcs1	NA	NA	0.0804011	0.000660345	9.78933	17.3974	0.00598538	0.0952293
Sri	NA	NA	-0.0777312	0.000622248	9.71016	17.3974	0.00615179	0.0952293
Suclg1	NA	NA	-0.0721424	0.000532543	9.77297	17.3974	0.00601935	0.0952293
Thbs2	NA	NA	-0.145433	0.00217613	9.71938	17.3974	0.00613215	0.0952293
Tomm22	NA	NA	-0.110119	0.0012413	9.7689	17.3974	0.00602785	0.0952293
Zfp189	NA	NA	-0.121774	0.00152555	9.7203	17.3974	0.00613019	0.0952293
Zfp40	NA	NA	-0.173915	0.00311804	9.70041	17.3974	0.00617266	0.0952293
Akna	NA	NA	0.178223	0.00327862	9.68802	17.3974	0.00619927	0.095462
Slx4ip	NA	NA	-0.0947931	0.000928842	9.67413	17.3974	0.00622927	0.0958186
Cry1	NA	NA	0.0867961	0.000780686	9.64992	17.3974	0.00628193	0.0961999
Dcp1b	NA	NA	0.0857198	0.000760787	9.65828	17.3974	0.00626368	0.0961999
Omp	NA	NA	-0.140072	0.00203327	9.64961	17.3974	0.0062826	0.0961999
Sema4c	NA	NA	0.123486	0.00158082	9.64607	17.3974	0.00629034	0.0961999
Shisa8	NA	NA	0.222181	0.00511876	9.64383	17.3974	0.00629525	0.0961999
Wnk1	NA	NA	0.111801	0.00129481	9.65343	17.3974	0.00627426	0.0961999
Aptx	NA	NA	-0.0934316	0.000905997	9.6352	17.3974	0.00631419	0.0963843
Csf2ra	NA	NA	0.12111	0.00152344	9.62795	17.3974	0.00633014	0.0964517
Pcdh10	NA	NA	0.093837	0.000914661	9.62694	17.3974	0.00633238	0.0964517
Ago2	NA	NA	0.0977913	0.000996955	9.59235	17.3974	0.00640919	0.096572
Cep170b	NA	NA	0.0870756	0.000788983	9.61005	17.3974	0.00636975	0.096572
Csnk1g2	NA	NA	0.0723115	0.000544744	9.59893	17.3974	0.00639449	0.096572
Elp3	NA	NA	-0.0885952	0.000817019	9.607	17.3974	0.00637653	0.096572
Gm12250	NA	NA	-0.116353	0.00140893	9.60872	17.3974	0.0063727	0.096572
Mettl2	NA	NA	-0.094287	0.000926613	9.59412	17.3974	0.00640523	0.096572
Nr2f1	NA	NA	0.10118	0.00106717	9.59311	17.3974	0.00640747	0.096572
Stard5	NA	NA	-0.130348	0.00177093	9.59421	17.3974	0.00640502	0.096572
Ubap2	NA	NA	0.0916443	0.000874245	9.60679	17.3974	0.00637699	0.096572
Zfp939	NA	NA	0.191823	0.00382979	9.60784	17.3974	0.00637466	0.096572
Zfp772	NA	NA	-0.114115	0.00135998	9.57531	17.3974	0.0064474	0.0970435
Cdc42ep2	NA	NA	0.125872	0.00165586	9.56826	17.3974	0.0064633	0.0971784
Capn6	NA	NA	0.0940368	0.000924883	9.56112	17.3974	0.00647943	0.0972715
Sumo1	NA	NA	-0.123141	0.00158626	9.55938	17.3974	0.00648338	0.0972715
Csdc2	NA	NA	0.141711	0.00210324	9.54815	17.3974	0.00650885	0.0974605
Fcgrt	NA	NA	0.102732	0.00110539	9.5477	17.3974	0.00650989	0.0974605
Ptplad1	NA	NA	-0.0825831	0.000714803	9.54104	17.3974	0.00652504	0.0975832
Hyal3	NA	NA	0.213821	0.00479731	9.53025	17.3974	0.00654971	0.0978046
Sdha	NA	NA	-0.0647778	0.000440383	9.52846	17.3974	0.00655381	0.0978046
Ddx6	NA	NA	-0.0690488	0.00050053	9.52538	17.3974	0.00656088	0.097806
Zfp574	NA	NA	0.0957547	0.000963303	9.51824	17.3974	0.00657729	0.0979464
Hspa9	NA	NA	-0.0629539	0.000417252	9.49832	17.3974	0.00662334	0.0982236
Kcnt1	NA	NA	0.108568	0.00124075	9.49985	17.3974	0.00661978	0.0982236
Lgi3	NA	NA	0.077229	0.000627952	9.49806	17.3974	0.00662394	0.0982236
Sugt1	NA	NA	-0.0884219	0.000822799	9.50223	17.3974	0.00661427	0.0982236
Rpf2	NA	NA	-0.127436	0.00171502	9.46926	17.3974	0.00669113	0.099115
Prrc2a	NA	NA	0.135117	0.00192942	9.46222	17.3974	0.00670768	0.0992552
Jazf1	NA	NA	0.0894502	0.000846654	9.45054	17.3974	0.00673523	0.0995577
Adamts4	NA	NA	0.148778	0.00234345	9.44542	17.3974	0.00674734	0.0996317
Utp18	NA	NA	-0.107191	0.00121715	9.44003	17.3974	0.00676012	0.0997153
Arhgap23	NA	NA	0.110191	0.00128871	9.4219	17.3974	0.00680333	0.0999907
Mcur1	NA	NA	0.0953285	0.000964941	9.41769	17.3974	0.00681339	0.0999907
Mdm4	NA	NA	-0.102591	0.00111763	9.41724	17.3974	0.00681447	0.0999907
Sae1	NA	NA	-0.0814205	0.000703157	9.42792	17.3974	0.00678894	0.0999907
Sulf2	NA	NA	0.0822665	0.000718641	9.41747	17.3974	0.00681391	0.0999907
Brsk1	NA	NA	0.102248	0.00111156	9.4054	17.3974	0.00684289	0.100236
Tmem115	NA	NA	0.0820916	0.000716587	9.40434	17.3974	0.00684546	0.100236
Ccz1	NA	NA	-0.0944117	0.000948481	9.39774	17.3974	0.00686135	0.100363
Sdcbp	NA	NA	-0.077589	0.000640862	9.39367	17.3974	0.00687119	0.100403
Cers2	NA	NA	0.105939	0.00119633	9.3813	17.3974	0.00690118	0.100526
Elovl5	NA	NA	0.0779416	0.000647374	9.38391	17.3974	0.00689485	0.100526
Klhdc2	NA	NA	-0.0641185	0.000438162	9.38278	17.3974	0.00689758	0.100526
Ctr9	NA	NA	-0.0874598	0.000816625	9.36687	17.3974	0.00693635	0.100708
Fnta	NA	NA	-0.0835655	0.0007458	9.36337	17.3974	0.0069449	0.100708
Gramd1c	NA	NA	0.139795	0.00208628	9.3672	17.3974	0.00693552	0.100708
Mro	NA	NA	0.120965	0.0015635	9.35878	17.3974	0.00695615	0.100708
Pcca	NA	NA	-0.0820347	0.000718191	9.37033	17.3974	0.00692788	0.100708
Ppp2r5a	NA	NA	-0.0748649	0.000599253	9.3529	17.3974	0.00697058	0.100708
Tex10	NA	NA	-0.136493	0.00199199	9.35266	17.3974	0.00697116	0.100708
Wiz	NA	NA	0.124381	0.00165329	9.3574	17.3974	0.00695954	0.100708
Acy1	NA	NA	-0.113568	0.00138125	9.33768	17.3974	0.00700809	0.101033
Ctdnep1	NA	NA	0.104235	0.00116328	9.33992	17.3974	0.00700256	0.101033
Cnih2	NA	NA	0.103699	0.00115245	9.33099	17.3974	0.00702466	0.101168
Zfp551	NA	NA	-0.133804	0.00191999	9.32477	17.3974	0.0070401	0.101286
Chchd5	NA	NA	0.169474	0.0030868	9.30459	17.3974	0.00709044	0.101577
Eif3m	NA	NA	-0.101092	0.00109766	9.31034	17.3974	0.00707606	0.101577
Eif4a2	NA	NA	-0.0845302	0.000768855	9.29351	17.3974	0.00711827	0.101577
Fam189a1	NA	NA	0.137455	0.00203267	9.29516	17.3974	0.00711412	0.101577
Myh8	NA	NA	0.105119	0.00118789	9.30218	17.3974	0.00709647	0.101577
Myo9b	NA	NA	0.0898892	0.000868811	9.30014	17.3974	0.0071016	0.101577
Palm	NA	NA	0.0763828	0.000627639	9.29567	17.3974	0.00711282	0.101577
Spns2	NA	NA	0.093833	0.000947221	9.29522	17.3974	0.00711396	0.101577
Fam189a2	NA	NA	0.173969	0.00326046	9.28252	17.3974	0.00714597	0.101868
Prps1	NA	NA	-0.0889185	0.000853286	9.26595	17.3974	0.00718799	0.102363
Dbn1	NA	NA	0.0674414	0.000491182	9.26	17.3974	0.00720313	0.102371
Pars2	NA	NA	0.090521	0.000884683	9.26213	17.3974	0.00719771	0.102371
Agpat1	NA	NA	0.0881089	0.000839574	9.24657	17.3974	0.00723748	0.102443
Glmn	NA	NA	-0.146572	0.00232331	9.2468	17.3974	0.0072369	0.102443
Mrpl53	NA	NA	-0.102136	0.0011279	9.24894	17.3974	0.00723141	0.102443
Pcdhga5	NA	NA	0.109447	0.00129443	9.25407	17.3974	0.00721828	0.102443
Ptbp2	NA	NA	-0.0801307	0.000694893	9.24016	17.3974	0.00725393	0.102572
2310061I04Rik	NA	NA	0.130461	0.00184338	9.23306	17.3974	0.0072722	0.102727
Ppard	NA	NA	0.130454	0.00184423	9.22788	17.3974	0.00728558	0.102813
Cacna1g	NA	NA	0.0990474	0.00106523	9.20966	17.3974	0.0073328	0.10303
Ccne1	NA	NA	-0.0822284	0.000733872	9.21346	17.3974	0.00732291	0.10303
Plxdc1	NA	NA	0.157146	0.00268037	9.21325	17.3974	0.00732346	0.10303
Sbno2	NA	NA	0.118244	0.0015178	9.21182	17.3974	0.00732718	0.10303
Usp20	NA	NA	0.0630714	0.000432028	9.20775	17.3974	0.00733779	0.10303
Alox5	NA	NA	0.113364	0.00139822	9.19134	17.3974	0.00738064	0.103058
Ggct	NA	NA	-0.163063	0.0028915	9.19571	17.3974	0.00736921	0.103058
Nt5c3	NA	NA	-0.108215	0.00127449	9.18829	17.3974	0.00738864	0.103058
Sox13	NA	NA	0.124932	0.00169857	9.18886	17.3974	0.00738714	0.103058
Spata18	NA	NA	0.152933	0.00254575	9.1873	17.3974	0.00739124	0.103058
Taf1d	NA	NA	-0.186893	0.00379928	9.19359	17.3974	0.00737475	0.103058
Txnrd1	NA	NA	-0.0733169	0.000584943	9.18957	17.3974	0.00738527	0.103058
Pgm2l1	NA	NA	-0.0772249	0.000650255	9.17129	17.3974	0.0074334	0.103543
Slc35d3	NA	NA	-0.123401	0.00166165	9.16431	17.3974	0.00745188	0.103697
Ssfa2	NA	NA	0.104907	0.00120216	9.15483	17.3974	0.00747705	0.103944
Kcnip1	NA	NA	-0.0957027	0.00100096	9.15026	17.3974	0.00748921	0.10401
Slc41a1	NA	NA	0.0904996	0.000896694	9.13375	17.3974	0.00753333	0.104416
Slfn2	NA	NA	-0.143137	0.00224295	9.13454	17.3974	0.00753121	0.104416
Aamdc	NA	NA	-0.153148	0.00257501	9.10843	17.3974	0.00760159	0.10505
Dync1li1	NA	NA	-0.0670762	0.000493847	9.11056	17.3974	0.00759583	0.10505
Klhl20	NA	NA	-0.121613	0.00162366	9.10896	17.3974	0.00760017	0.10505
Ampd3	NA	NA	0.101069	0.00112447	9.08414	17.3974	0.00766775	0.105135
Cct7	NA	NA	-0.09038	0.000898183	9.09453	17.3974	0.00763938	0.105135
Clip3	NA	NA	0.101982	0.00114336	9.09626	17.3974	0.00763465	0.105135
Ctdsp1	NA	NA	0.155011	0.00264367	9.08899	17.3974	0.00765448	0.105135
Mink1	NA	NA	0.0717626	0.000566397	9.09232	17.3974	0.00764538	0.105135
Prkag1	NA	NA	-0.119741	0.00157835	9.08414	17.3974	0.00766773	0.105135
Zfp335	NA	NA	0.081378	0.000728004	9.09661	17.3974	0.0076337	0.105135
Zfp92	NA	NA	-0.124282	0.0016976	9.09873	17.3974	0.00762792	0.105135
Aatk	NA	NA	0.0933681	0.000960426	9.07682	17.3974	0.00768781	0.105307
Mrpl20	NA	NA	-0.0881634	0.000857154	9.06814	17.3974	0.00771167	0.105434
Oprl1	NA	NA	-0.0797058	0.000700599	9.06797	17.3974	0.00771213	0.105434
Fnbp1	NA	NA	0.0815268	0.000735049	9.04241	17.3974	0.00778288	0.106179
Smpd4	NA	NA	0.113638	0.00142931	9.03481	17.3974	0.00780407	0.106179
Tmem17	NA	NA	-0.158151	0.00276843	9.03464	17.3974	0.00780453	0.106179
Ttyh3	NA	NA	0.110909	0.00136107	9.03759	17.3974	0.0077963	0.106179
Wdr74	NA	NA	-0.082856	0.000759791	9.03554	17.3974	0.00780202	0.106179
Faf1	NA	NA	-0.0818114	0.000741109	9.03119	17.3974	0.00781417	0.106193
Vipr2	NA	NA	0.167219	0.00309699	9.02886	17.3974	0.00782069	0.106193
Pgk1	NA	NA	-0.0771394	0.000659276	9.02579	17.3974	0.00782929	0.106207
Pcdha9	NA	NA	-0.131534	0.00191747	9.02295	17.3974	0.00783723	0.106212
Tia1	NA	NA	-0.0992987	0.00109361	9.01621	17.3974	0.00785618	0.106366
Tmem8	NA	NA	0.131083	0.00190733	9.00883	17.3974	0.00787695	0.106544
Ntng1	NA	NA	0.120467	0.00161294	8.99741	17.3974	0.00790924	0.106781
Tst	NA	NA	-0.110932	0.00136773	8.99724	17.3974	0.00790974	0.106781
Afap1l1	NA	NA	0.103377	0.0011884	8.99259	17.3974	0.00792291	0.106856
Bace1	NA	NA	0.0810716	0.000731456	8.98564	17.3974	0.00794266	0.10702
Elmod2	NA	NA	-0.136793	0.00208347	8.98137	17.3974	0.00795484	0.107021
Med13l	NA	NA	0.0909745	0.000921619	8.98025	17.3974	0.00795803	0.107021
Crbn	NA	NA	-0.090533	0.000913218	8.9751	17.3974	0.00797276	0.107031
Pcdha3	NA	NA	0.128805	0.00184862	8.97464	17.3974	0.00797407	0.107031
Clpx	NA	NA	-0.0784093	0.000685525	8.96832	17.3974	0.00799216	0.107171
Ankrd13a	NA	NA	0.0881514	0.000866797	8.96481	17.3974	0.00800224	0.107204
4930579G24Rik	NA	NA	-0.109549	0.00134054	8.95235	17.3974	0.0080381	0.107464
Asic2	NA	NA	0.0834639	0.000780117	8.92972	17.3974	0.0081037	0.107464
Ate1	NA	NA	-0.076415	0.000655126	8.91318	17.3974	0.00815204	0.107464
Ccdc22	NA	NA	-0.0988167	0.00109126	8.94815	17.3974	0.00805022	0.107464
Commd9	NA	NA	-0.120078	0.00161624	8.92112	17.3974	0.00812879	0.107464
Lrrn1	NA	NA	0.0980833	0.00107743	8.929	17.3974	0.0081058	0.107464
Pitpnm1	NA	NA	0.0786791	0.000694323	8.91575	17.3974	0.0081445	0.107464
Plekhb1	NA	NA	0.0664346	0.000495133	8.91386	17.3974	0.00815003	0.107464
Pm20d2	NA	NA	-0.113767	0.00145118	8.91885	17.3974	0.00813542	0.107464
Polr3a	NA	NA	-0.0864918	0.000838208	8.92479	17.3974	0.00811808	0.107464
Rgl3	NA	NA	0.180176	0.00363323	8.93516	17.3974	0.00808786	0.107464
Smim12	NA	NA	-0.141832	0.00225259	8.93033	17.3974	0.00810193	0.107464
Spry2	NA	NA	0.123865	0.00171773	8.93183	17.3974	0.00809755	0.107464
Tmem175	NA	NA	0.0813502	0.000739455	8.94964	17.3974	0.00804593	0.107464
Tmem39a	NA	NA	-0.0943853	0.000996088	8.94357	17.3974	0.00806348	0.107464
Ugcg	NA	NA	-0.0730824	0.000598743	8.92043	17.3974	0.00813081	0.107464
Zfyve27	NA	NA	0.0803986	0.00072262	8.94514	17.3974	0.00805893	0.107464
AW209491	NA	NA	-0.113635	0.00144956	8.90813	17.3974	0.00816686	0.107489
Gsn	NA	NA	0.0809816	0.000736252	8.9073	17.3974	0.00816928	0.107489
Nol8	NA	NA	-0.115849	0.00150883	8.89493	17.3974	0.00820574	0.107868
Slc45a1	NA	NA	0.100306	0.00113249	8.88425	17.3974	0.00823735	0.108093
Snapc3	NA	NA	-0.114471	0.00147498	8.88394	17.3974	0.00823828	0.108093
Ankub1	NA	NA	0.132327	0.0019731	8.8746	17.3974	0.00826602	0.108266
Ets1	NA	NA	-0.096416	0.0010481	8.86943	17.3974	0.00828144	0.108266
Ezr	NA	NA	0.0669462	0.000505157	8.87208	17.3974	0.00827353	0.108266
Phf1	NA	NA	0.0967901	0.00105629	8.86911	17.3974	0.0082824	0.108266
Rusc2	NA	NA	0.0909004	0.000932034	8.86544	17.3974	0.00829337	0.108309
Ints5	NA	NA	0.0993344	0.00111486	8.8507	17.3974	0.00833755	0.108464
Lcat	NA	NA	0.0907408	0.000930296	8.85083	17.3974	0.00833716	0.108464
Mrpl28	NA	NA	-0.068053	0.000523371	8.8488	17.3974	0.00834328	0.108464
Sympk	NA	NA	0.0643182	0.000467424	8.85029	17.3974	0.00833879	0.108464
Tbc1d16	NA	NA	0.0850338	0.000817167	8.84856	17.3974	0.008344	0.108464
Irak2	NA	NA	0.0738306	0.000616309	8.84453	17.3974	0.00835613	0.108521
Klhl12	NA	NA	-0.0965251	0.00105525	8.82926	17.3974	0.00840232	0.10902
Clec7a	NA	NA	-0.121682	0.00167837	8.82194	17.3974	0.00842456	0.109208
Ncbp2	NA	NA	-0.127593	0.00184701	8.81431	17.3974	0.00844782	0.109408
Col5a3	NA	NA	-0.0804062	0.000733987	8.80827	17.3974	0.00846628	0.109501
Zbtb6	NA	NA	-0.102759	0.001199	8.80683	17.3974	0.00847068	0.109501
1700019D03Rik	NA	NA	0.120751	0.00166029	8.78209	17.3974	0.0085468	0.109604
4921524J17Rik	NA	NA	0.127969	0.00187266	8.7448	17.3974	0.00866302	0.109604
Adam18	NA	NA	0.129354	0.00192249	8.7036	17.3974	0.00879348	0.109604
Atl1	NA	NA	-0.0723345	0.000595151	8.79151	17.3974	0.00851772	0.109604
Bmyc	NA	NA	0.0937353	0.00100996	8.69969	17.3974	0.00880597	0.109604
Chst12	NA	NA	0.102533	0.00120528	8.72255	17.3974	0.0087332	0.109604
Commd1	NA	NA	-0.118545	0.00160886	8.73474	17.3974	0.00869464	0.109604
Dcaf11	NA	NA	-0.0713927	0.000585151	8.71044	17.3974	0.00877167	0.109604
Ephx1	NA	NA	0.0813824	0.000758546	8.73131	17.3974	0.00870548	0.109604
Fads2	NA	NA	0.0864568	0.00085852	8.7066	17.3974	0.0087839	0.109604
Gpx4	NA	NA	-0.0959092	0.00105243	8.74028	17.3974	0.00867722	0.109604
Hira	NA	NA	0.0844455	0.000815531	8.74405	17.3974	0.00866537	0.109604
Hnrnpf	NA	NA	-0.080897	0.000745246	8.78143	17.3974	0.00854884	0.109604
Htr1b	NA	NA	0.121711	0.00168621	8.78515	17.3974	0.00853735	0.109604
Kifc2	NA	NA	0.0709378	0.000578063	8.70523	17.3974	0.00878825	0.109604
Lamc1	NA	NA	0.0875126	0.00087585	8.74402	17.3974	0.00866547	0.109604
Lims2	NA	NA	0.0862578	0.000851378	8.73925	17.3974	0.00868044	0.109604
Mark3	NA	NA	-0.0750528	0.000643994	8.74685	17.3974	0.00865656	0.109604
Mllt1	NA	NA	0.0695073	0.000554375	8.71479	17.3974	0.00875781	0.109604
Myadm	NA	NA	0.0834026	0.00079804	8.71634	17.3974	0.00875288	0.109604
Nap1l3	NA	NA	-0.0717958	0.000590135	8.73468	17.3974	0.00869486	0.109604
Nrbp2	NA	NA	0.105582	0.00127488	8.74405	17.3974	0.00866536	0.109604
Nudcd2	NA	NA	-0.137642	0.0021596	8.77259	17.3974	0.00857623	0.109604
Nufip1	NA	NA	-0.11104	0.00140866	8.75294	17.3974	0.00863749	0.109604
Pfn4	NA	NA	-0.197367	0.00446697	8.7204	17.3974	0.00873999	0.109604
Rbx1	NA	NA	-0.0973141	0.00108378	8.73797	17.3974	0.00868448	0.109604
Rgmb	NA	NA	0.0737061	0.000619793	8.76517	17.3974	0.00859929	0.109604
Rheb	NA	NA	-0.102005	0.00118558	8.77625	17.3974	0.00856488	0.109604
Rnf126	NA	NA	0.123104	0.00173134	8.75319	17.3974	0.0086367	0.109604
S1pr1	NA	NA	0.0666636	0.000507979	8.74847	17.3974	0.00865147	0.109604
Sec22b	NA	NA	-0.0787441	0.000712771	8.69932	17.3974	0.00880714	0.109604
Sez6l2	NA	NA	0.101981	0.00119277	8.7192	17.3974	0.0087438	0.109604
Siae	NA	NA	-0.0909985	0.000951653	8.70141	17.3974	0.00880047	0.109604
Slc25a38	NA	NA	-0.0819668	0.000766832	8.76145	17.3974	0.0086109	0.109604
St6gal2	NA	NA	0.176118	0.00355076	8.73547	17.3974	0.00869237	0.109604
Tex261	NA	NA	0.0829399	0.000781929	8.79752	17.3974	0.00849924	0.109604
Tstd3	NA	NA	-0.118334	0.00160519	8.72351	17.3974	0.00873014	0.109604
Uck1	NA	NA	-0.0976153	0.00109412	8.70906	17.3974	0.00877604	0.109604
Wdr53	NA	NA	-0.0953322	0.00103889	8.74803	17.3974	0.00865286	0.109604
Zfp280c	NA	NA	0.0803507	0.00073548	8.77826	17.3974	0.00855864	0.109604
Zfp68	NA	NA	-0.0920545	0.000965941	8.77283	17.3974	0.0085755	0.109604
Zic2	NA	NA	0.126025	0.00182225	8.71575	17.3974	0.00875477	0.109604
Pprc1	NA	NA	0.121856	0.00170737	8.69687	17.3974	0.00881499	0.109605
Ypel1	NA	NA	-0.115707	0.0015409	8.68855	17.3974	0.00884169	0.109839
Acacb	NA	NA	0.13462	0.00208747	8.68161	17.3974	0.00886401	0.10999
Lrrn2	NA	NA	0.119108	0.00163444	8.67989	17.3974	0.00886954	0.10999
Ak4	NA	NA	-0.0801227	0.0007416	8.65648	17.3974	0.00894541	0.110011
Akap2	NA	NA	0.110712	0.00141878	8.63927	17.3974	0.00900165	0.110011
Camk1g	NA	NA	0.0737608	0.000628414	8.65775	17.3974	0.00894126	0.110011
Copg2	NA	NA	-0.0789132	0.000719417	8.65603	17.3974	0.00894689	0.110011
Dnajc9	NA	NA	-0.104177	0.00125441	8.65179	17.3974	0.0089607	0.110011
Enox1	NA	NA	-0.0796301	0.000734321	8.63514	17.3974	0.00901521	0.110011
Fbxo31	NA	NA	0.0572544	0.000379206	8.64457	17.3974	0.00898428	0.110011
Kcnc3	NA	NA	0.0906907	0.000950446	8.65362	17.3974	0.00895472	0.110011
Lpcat4	NA	NA	0.107819	0.00134156	8.6653	17.3974	0.00891675	0.110011
Mtap	NA	NA	-0.112193	0.0014543	8.65527	17.3974	0.00894936	0.110011
Mycbp	NA	NA	-0.120947	0.00169435	8.63356	17.3974	0.00902037	0.110011
Nup62-il4i1	NA	NA	0.222591	0.00572339	8.65689	17.3974	0.00894407	0.110011
Sema6b	NA	NA	0.0766194	0.000679549	8.63886	17.3974	0.00900297	0.110011
Sipa1l3	NA	NA	0.112842	0.00147261	8.64673	17.3974	0.00897721	0.110011
Slc1a4	NA	NA	0.0766612	0.000680452	8.63681	17.3974	0.00900971	0.110011
Sorbs2	NA	NA	0.0842114	0.000820892	8.63885	17.3974	0.00900302	0.110011
Sp2	NA	NA	0.149989	0.00260466	8.63713	17.3974	0.00900864	0.110011
Tcf12	NA	NA	0.0916976	0.000971775	8.65266	17.3974	0.00895785	0.110011
Th	NA	NA	-0.122325	0.00172612	8.66879	17.3974	0.00890544	0.110011
Rell2	NA	NA	0.0820716	0.000780628	8.62863	17.3974	0.00903659	0.110113
Surf6	NA	NA	-0.123381	0.00176599	8.61999	17.3974	0.00906512	0.110365
Gadd45b	NA	NA	0.0748349	0.000649937	8.61663	17.3974	0.00907621	0.110404
Mbd4	NA	NA	-0.146139	0.00248206	8.60441	17.3974	0.00911678	0.110801
Slc25a30	NA	NA	-0.098926	0.00113812	8.59867	17.3974	0.00913588	0.110937
Bcar1	NA	NA	0.0845988	0.000832588	8.59603	17.3974	0.00914469	0.110948
Gpank1	NA	NA	-0.130759	0.00199026	8.59073	17.3974	0.0091624	0.111066
Ccnc	NA	NA	-0.116701	0.00158646	8.58453	17.3974	0.00918316	0.111156
Fam188a	NA	NA	-0.100385	0.00117463	8.57907	17.3974	0.00920151	0.111156
Sar1b	NA	NA	-0.106526	0.00132241	8.58111	17.3974	0.00919465	0.111156
Trp53	NA	NA	0.130952	0.00199795	8.58304	17.3974	0.00918815	0.111156
Pak4	NA	NA	0.10613	0.00131347	8.57541	17.3974	0.00921382	0.111209
Apex1	NA	NA	-0.0894519	0.000933885	8.56812	17.3974	0.00923837	0.111307
Asns	NA	NA	-0.0957864	0.00107111	8.56592	17.3974	0.00924583	0.111307
Fbrs	NA	NA	0.167165	0.0032616	8.56763	17.3974	0.00924005	0.111307
Cyp2j6	NA	NA	-0.0982486	0.0011272	8.56349	17.3974	0.00925403	0.111311
Axl	NA	NA	0.10375	0.00125874	8.55145	17.3974	0.00929486	0.111509
Banf1	NA	NA	-0.12605	0.00185732	8.55461	17.3974	0.00928412	0.111509
Brox	NA	NA	-0.068752	0.000553227	8.54412	17.3974	0.00931984	0.111509
Cd82	NA	NA	0.111115	0.00144516	8.54343	17.3974	0.00932218	0.111509
Mrpl44	NA	NA	-0.113323	0.00150356	8.5411	17.3974	0.00933012	0.111509
Rwdd2b	NA	NA	-0.133736	0.00209236	8.54792	17.3974	0.00930689	0.111509
Ulk1	NA	NA	0.106063	0.00131664	8.54403	17.3974	0.00932015	0.111509
Zfp420	NA	NA	-0.150028	0.00263569	8.53991	17.3974	0.00933421	0.111509
Ldb2	NA	NA	0.12265	0.00176259	8.53464	17.3974	0.00935221	0.111629
Coq10b	NA	NA	-0.086737	0.000881972	8.53009	17.3974	0.00936779	0.111631
Pkd1	NA	NA	0.0945858	0.00104883	8.52994	17.3974	0.00936831	0.111631
2510039O18Rik	NA	NA	0.0883712	0.00091646	8.52134	17.3974	0.00939787	0.111755
Entpd7	NA	NA	0.0829504	0.000807608	8.51995	17.3974	0.00940267	0.111755
Gab1	NA	NA	0.0900825	0.000952429	8.52017	17.3974	0.0094019	0.111755
Clec3b	NA	NA	0.208865	0.00513379	8.49758	17.3974	0.00948007	0.112294
Dysf	NA	NA	-0.0993495	0.00116064	8.5042	17.3974	0.00945707	0.112294
Gaa	NA	NA	0.0882204	0.0009158	8.49841	17.3974	0.00947719	0.112294
Ythdc2	NA	NA	-0.0983897	0.00113882	8.50051	17.3974	0.00946988	0.112294
Tnc	NA	NA	0.0814311	0.000780793	8.49267	17.3974	0.00949713	0.112401
Zfp362	NA	NA	0.138297	0.00225634	8.47657	17.3974	0.00955342	0.112972
1700026D08Rik	NA	NA	-0.166582	0.00327805	8.46526	17.3974	0.00959317	0.11326
Atpaf2	NA	NA	-0.0956654	0.00108117	8.46479	17.3974	0.00959483	0.11326
Lhfpl2	NA	NA	0.11312	0.00151207	8.46275	17.3974	0.00960201	0.11326
Mctp1	NA	NA	-0.0917991	0.000996653	8.45538	17.3974	0.00962806	0.113376
Pde5a	NA	NA	-0.0959871	0.00108956	8.45615	17.3974	0.00962532	0.113376
Cdc34	NA	NA	0.0822216	0.000800227	8.44808	17.3974	0.00965392	0.113585
Zfp36	NA	NA	0.167781	0.0033336	8.44443	17.3974	0.00966688	0.113643
Ncam1	NA	NA	0.0745112	0.000657659	8.44193	17.3974	0.00967577	0.113652
Tmem42	NA	NA	-0.07905	0.000740636	8.4372	17.3974	0.00969261	0.113754
Cyp4f15	NA	NA	0.0859367	0.000876859	8.42224	17.3974	0.0097461	0.113902
Katna1	NA	NA	-0.144898	0.00249204	8.42496	17.3974	0.00973634	0.113902
Nqo2	NA	NA	-0.159152	0.00300751	8.42204	17.3974	0.00974681	0.113902
Oxa1l	NA	NA	0.0947171	0.00106427	8.4296	17.3974	0.00971973	0.113902
Rtel1	NA	NA	0.132622	0.00208718	8.42692	17.3974	0.00972932	0.113902
Taf5	NA	NA	-0.0970281	0.0011181	8.42005	17.3974	0.00975396	0.113902
Bud31	NA	NA	-0.121117	0.0017427	8.41757	17.3974	0.00976286	0.113911
Gpr165	NA	NA	0.105738	0.00132866	8.41488	17.3974	0.00977254	0.113929
Bai1	NA	NA	0.0974959	0.0011306	8.40745	17.3974	0.00979932	0.114057
Otud1	NA	NA	0.103095	0.0012642	8.40732	17.3974	0.00979979	0.114057
Zfp651	NA	NA	0.061863	0.000455418	8.40335	17.3974	0.00981413	0.114076
Zfp777	NA	NA	0.085617	0.000872406	8.40236	17.3974	0.0098177	0.114076
Akt1s1	NA	NA	0.0860928	0.000883042	8.39367	17.3974	0.00984919	0.114347
Exph5	NA	NA	-0.0963443	0.0011066	8.38804	17.3974	0.00986965	0.114367
Thumpd2	NA	NA	0.157546	0.00295962	8.38646	17.3974	0.00987539	0.114367
Ucma	NA	NA	-0.188007	0.00421446	8.38699	17.3974	0.00987348	0.114367
Acsl4	NA	NA	-0.0856123	0.000874879	8.37768	17.3974	0.00990743	0.114454
Cdkn1c	NA	NA	-0.137437	0.0022543	8.37909	17.3974	0.00990228	0.114454
Npl	NA	NA	-0.131843	0.00207409	8.38086	17.3974	0.0098958	0.114454
Rnf166	NA	NA	0.0826218	0.000815135	8.37451	17.3974	0.00991903	0.114494
Sema4b	NA	NA	0.0874495	0.000913683	8.36988	17.3974	0.00993596	0.114595
Bcap31	NA	NA	-0.0893491	0.000954333	8.36527	17.3974	0.00995289	0.114696
Lif	NA	NA	0.158391	0.00300295	8.35434	17.3974	0.00999312	0.114818
Nfic	NA	NA	0.110137	0.00145164	8.35616	17.3974	0.00998642	0.114818
Slc13a3	NA	NA	0.124093	0.00184344	8.35347	17.3974	0.00999631	0.114818
Trmt44	NA	NA	-0.110723	0.00146719	8.35588	17.3974	0.00998743	0.114818
Aplp1	NA	NA	0.0790985	0.000749912	8.34308	17.3974	0.0100348	0.115165
Atn1	NA	NA	0.142007	0.00241967	8.33419	17.3974	0.0100678	0.115191
Robo1	NA	NA	0.0696183	0.000581664	8.3325	17.3974	0.0100741	0.115191
St13	NA	NA	-0.0789198	0.000747019	8.33759	17.3974	0.0100551	0.115191
Sucla2	NA	NA	-0.0866148	0.000900461	8.33142	17.3974	0.0100781	0.115191
Sun1	NA	NA	0.0607551	0.000442721	8.33749	17.3974	0.0100555	0.115191
Ccdc153	NA	NA	-0.145004	0.00252486	8.32763	17.3974	0.0100922	0.115259
Rps6ka4	NA	NA	0.0837739	0.000843755	8.31765	17.3974	0.0101295	0.11559
Herc4	NA	NA	-0.0948568	0.00108215	8.31473	17.3974	0.0101405	0.115621
Arhgef3	NA	NA	-0.0590103	0.000419341	8.30403	17.3974	0.0101807	0.115862
Haus3	NA	NA	-0.184679	0.00410768	8.30306	17.3974	0.0101844	0.115862
Reck	NA	NA	0.0862663	0.000896339	8.30252	17.3974	0.0101864	0.115862
C77080	NA	NA	0.16016	0.0030945	8.28931	17.3974	0.0102363	0.116049
Idi1	NA	NA	-0.0641761	0.000497098	8.28524	17.3974	0.0102518	0.116049
Nfasc	NA	NA	0.0945664	0.00107939	8.28505	17.3974	0.0102525	0.116049
Otulin	NA	NA	-0.0910654	0.00100064	8.28759	17.3974	0.0102429	0.116049
Pcnxl2	NA	NA	0.0791048	0.00075485	8.28982	17.3974	0.0102344	0.116049
Syngap1	NA	NA	0.0855398	0.00088295	8.28706	17.3974	0.0102449	0.116049
1110059E24Rik	NA	NA	-0.122671	0.00181847	8.27515	17.3974	0.0102902	0.11622
Cyfip1	NA	NA	-0.0586035	0.000414994	8.2757	17.3974	0.0102881	0.11622
Snip1	NA	NA	-0.110697	0.00148112	8.27331	17.3974	0.0102972	0.11622
Tnpo1	NA	NA	-0.0733693	0.000650726	8.27237	17.3974	0.0103008	0.11622
Armc7	NA	NA	-0.148301	0.00266137	8.26391	17.3974	0.0103331	0.116237
Birc2	NA	NA	-0.0936451	0.00106125	8.2633	17.3974	0.0103355	0.116237
Nfkbie	NA	NA	0.12304	0.00183147	8.26594	17.3974	0.0103254	0.116237
Tmprss7	NA	NA	0.159841	0.00309071	8.26642	17.3974	0.0103235	0.116237
Itgb3bp	NA	NA	-0.100922	0.00123435	8.25145	17.3974	0.010381	0.116255
Mroh7	NA	NA	0.120604	0.00176309	8.24992	17.3974	0.0103869	0.116255
Nfatc3	NA	NA	0.111816	0.0015152	8.25161	17.3974	0.0103804	0.116255
Nop16	NA	NA	-0.125106	0.00189625	8.2539	17.3974	0.0103716	0.116255
Nrm	NA	NA	0.138579	0.0023275	8.25103	17.3974	0.0103826	0.116255
Rft1	NA	NA	-0.0902072	0.000986291	8.25044	17.3974	0.0103849	0.116255
Nisch	NA	NA	0.0801137	0.000778174	8.24777	17.3974	0.0103952	0.116255
Echdc3	NA	NA	-0.112323	0.00153073	8.24217	17.3974	0.0104168	0.116311
Ino80c	NA	NA	0.0862021	0.000901546	8.24229	17.3974	0.0104163	0.116311
Rufy1	NA	NA	-0.0890831	0.000963126	8.23962	17.3974	0.0104267	0.116329
Psmd14	NA	NA	-0.129068	0.00202245	8.23679	17.3974	0.0104376	0.116358
Agtr1a	NA	NA	0.0970228	0.0011435	8.23209	17.3974	0.0104559	0.116469
Adss	NA	NA	-0.0876748	0.000934471	8.22591	17.3974	0.0104799	0.116552
Kmt2b	NA	NA	0.101293	0.0012473	8.22599	17.3974	0.0104796	0.116552
Lgals8	NA	NA	-0.0898791	0.000982367	8.22325	17.3974	0.0104903	0.116574
Emc4	NA	NA	-0.0764545	0.000711622	8.21405	17.3974	0.0105262	0.11685
Rabl2	NA	NA	0.0711911	0.000617118	8.21264	17.3974	0.0105317	0.11685
Ksr2	NA	NA	0.0887948	0.000960693	8.2071	17.3974	0.0105534	0.116857
Sgsm2	NA	NA	0.0764021	0.000711336	8.20608	17.3974	0.0105574	0.116857
Srsf3	NA	NA	-0.0923775	0.00103973	8.20748	17.3974	0.0105519	0.116857
Coprs	NA	NA	-0.115979	0.00163967	8.20362	17.3974	0.0105671	0.116872
Mysm1	NA	NA	-0.0877828	0.000939831	8.19915	17.3974	0.0105847	0.116974
Cox5a	NA	NA	-0.0935701	0.00106826	8.19593	17.3974	0.0105974	0.117022
C1ra	NA	NA	-0.104649	0.00133788	8.18572	17.3974	0.0106377	0.117236
Kcnv1	NA	NA	-0.0793177	0.00076838	8.18774	17.3974	0.0106297	0.117236
Svil	NA	NA	0.0946588	0.00109476	8.18469	17.3974	0.0106418	0.117236
Ctla2a	NA	NA	-0.171821	0.00361204	8.17332	17.3974	0.0106869	0.117456
Pip5k1c	NA	NA	0.0614817	0.000462265	8.17712	17.3974	0.0106718	0.117456
Ttc26	NA	NA	-0.112812	0.00155679	8.1749	17.3974	0.0106806	0.117456
Fjx1	NA	NA	0.0897188	0.000985264	8.16986	17.3974	0.0107007	0.117458
Uqcrc2	NA	NA	-0.0634052	0.000492128	8.16906	17.3974	0.0107039	0.117458
Gm996	NA	NA	0.131341	0.0021124	8.16623	17.3974	0.0107152	0.11749
Mpp1	NA	NA	-0.0709322	0.000616393	8.16262	17.3974	0.0107296	0.117513
Shcbp1l	NA	NA	0.131793	0.00212822	8.1615	17.3974	0.0107341	0.117513
Arrb2	NA	NA	0.0983472	0.0011883	8.13949	17.3974	0.0108225	0.117746
C5ar1	NA	NA	0.125799	0.00194347	8.14289	17.3974	0.0108088	0.117746
Car9	NA	NA	0.0996595	0.00122	8.141	17.3974	0.0108164	0.117746
Cpxm2	NA	NA	0.145462	0.00259874	8.14205	17.3974	0.0108122	0.117746
Inpp5j	NA	NA	0.121646	0.00181746	8.14195	17.3974	0.0108126	0.117746
Map6	NA	NA	0.0694304	0.0005912	8.15388	17.3974	0.0107646	0.117746
Smug1	NA	NA	-0.118488	0.0017245	8.1412	17.3974	0.0108157	0.117746
Uqcrfs1	NA	NA	-0.064405	0.000509611	8.13956	17.3974	0.0108223	0.117746
Ofd1	NA	NA	-0.118581	0.00172808	8.13704	17.3974	0.0108324	0.117762
4930447C04Rik	NA	NA	0.0973685	0.00116548	8.1345	17.3974	0.0108427	0.117782
B3gntl1	NA	NA	-0.103074	0.00130667	8.13077	17.3974	0.0108578	0.117855
Atp5h	NA	NA	-0.111714	0.00153548	8.12772	17.3974	0.0108702	0.117898
Abca2	NA	NA	0.0910051	0.00102296	8.09602	17.3974	0.0109997	0.118162
Aldh1a3	NA	NA	-0.100908	0.00125752	8.09719	17.3974	0.0109949	0.118162
Arhgef19	NA	NA	0.129985	0.00208709	8.09558	17.3974	0.0110015	0.118162
Cd14	NA	NA	0.0970909	0.00116481	8.09287	17.3974	0.0110126	0.118162
Crip2	NA	NA	0.0863163	0.000920602	8.09307	17.3974	0.0110118	0.118162
Epm2a	NA	NA	-0.152094	0.00285061	8.11499	17.3974	0.010922	0.118162
Gna12	NA	NA	0.0638215	0.000503006	8.09768	17.3974	0.0109929	0.118162
Grsf1	NA	NA	-0.0654368	0.000528778	8.09789	17.3974	0.010992	0.118162
Hars2	NA	NA	-0.170981	0.00360439	8.11083	17.3974	0.010939	0.118162
Impa1	NA	NA	-0.0643758	0.000510872	8.1121	17.3974	0.0109338	0.118162
Klhdc4	NA	NA	-0.081753	0.00082539	8.09744	17.3974	0.0109938	0.118162
Oxct1	NA	NA	-0.0671283	0.000555345	8.11425	17.3974	0.010925	0.118162
Slc7a8	NA	NA	0.0629803	0.000489153	8.10894	17.3974	0.0109467	0.118162
Usp35	NA	NA	0.111073	0.00152371	8.09685	17.3974	0.0109963	0.118162
Gjb1	NA	NA	0.11287	0.001575	8.08863	17.3974	0.0110301	0.118259
Prkd2	NA	NA	0.161968	0.00324431	8.08608	17.3974	0.0110407	0.118282
BC003331	NA	NA	-0.0802478	0.000797841	8.07142	17.3974	0.0111014	0.118299
Cdk5r2	NA	NA	0.129936	0.00209076	8.07526	17.3974	0.0110854	0.118299
Pafah1b2	NA	NA	-0.0678131	0.000569677	8.07231	17.3974	0.0110977	0.118299
Pdk2	NA	NA	0.129516	0.00207771	8.07347	17.3974	0.0110928	0.118299
Rfng	NA	NA	0.0597187	0.00044122	8.08286	17.3974	0.0110539	0.118299
Ube2o	NA	NA	0.0765434	0.000725077	8.08038	17.3974	0.0110642	0.118299
Usp42	NA	NA	0.102635	0.00130423	8.07681	17.3974	0.011079	0.118299
Tns1	NA	NA	0.131608	0.00214755	8.06531	17.3974	0.0111268	0.11848
Brd2	NA	NA	0.0637485	0.000504633	8.05311	17.3974	0.0111777	0.118485
D19Bwg1357e	NA	NA	-0.076955	0.000735116	8.05598	17.3974	0.0111658	0.118485
Pcsk1n	NA	NA	0.10624	0.00140158	8.05305	17.3974	0.011178	0.118485
Ror1	NA	NA	0.143693	0.00256148	8.06081	17.3974	0.0111456	0.118485
Sdhaf2	NA	NA	-0.0952705	0.001127	8.05363	17.3974	0.0111756	0.118485
Slco3a1	NA	NA	0.106081	0.00139604	8.0608	17.3974	0.0111456	0.118485
Ptpre	NA	NA	0.0630508	0.000494455	8.03998	17.3974	0.0112329	0.118977
Epc1	NA	NA	0.0726802	0.000658522	8.02162	17.3974	0.0113105	0.119079
Iqcd	NA	NA	0.17564	0.00384466	8.02397	17.3974	0.0113005	0.119079
Lilrb4	NA	NA	0.178182	0.00395716	8.02317	17.3974	0.0113039	0.119079
Myo10	NA	NA	0.0842626	0.000883964	8.03221	17.3974	0.0112656	0.119079
Pcp4	NA	NA	0.139037	0.00240957	8.02273	17.3974	0.0113058	0.119079
Sash1	NA	NA	0.0693306	0.000599089	8.0234	17.3974	0.0113029	0.119079
Trhr	NA	NA	-0.110043	0.00150826	8.0288	17.3974	0.0112801	0.119079
Zfp384	NA	NA	0.133616	0.00222409	8.02722	17.3974	0.0112868	0.119079
Prok2	NA	NA	0.17257	0.00371488	8.01655	17.3974	0.011332	0.119098
Sec16a	NA	NA	0.0740251	0.000683667	8.01518	17.3974	0.0113378	0.119098
St3gal1	NA	NA	0.130744	0.00213263	8.01542	17.3974	0.0113368	0.119098
B230217C12Rik	NA	NA	0.107778	0.00145001	8.01107	17.3974	0.0113554	0.119104
C77370	NA	NA	-0.0639901	0.000511053	8.01235	17.3974	0.0113499	0.119104
Echdc2	NA	NA	0.110468	0.0015243	8.00572	17.3974	0.0113782	0.119254
Ano8	NA	NA	0.0724531	0.000656222	7.99949	17.3974	0.0114049	0.119413
Gatsl2	NA	NA	0.0942264	0.00111035	7.99621	17.3974	0.0114189	0.119413
Shc3	NA	NA	0.124598	0.00194107	7.99802	17.3974	0.0114112	0.119413
Dnaaf5	NA	NA	0.15025	0.00282571	7.98912	17.3974	0.0114494	0.119642
Kdm6b	NA	NA	0.153729	0.00296014	7.98358	17.3974	0.0114732	0.119802
Itfg3	NA	NA	0.120369	0.00181659	7.97572	17.3974	0.0115072	0.119864
Ndst4	NA	NA	0.0827266	0.00085822	7.97428	17.3974	0.0115134	0.119864
Parg	NA	NA	-0.0823536	0.000849931	7.97961	17.3974	0.0114904	0.119864
Zfp940	NA	NA	-0.107199	0.00144106	7.97441	17.3974	0.0115129	0.119864
Mef2d	NA	NA	0.105257	0.00138998	7.97073	17.3974	0.0115288	0.119936
Crym	NA	NA	-0.0819148	0.000842667	7.96285	17.3974	0.011563	0.120202
Arhgap33	NA	NA	0.108429	0.00147691	7.9604	17.3974	0.0115737	0.120224
Apba1	NA	NA	0.0901169	0.00102195	7.94661	17.3974	0.0116339	0.120315
Cmas	NA	NA	-0.0843688	0.000895632	7.94757	17.3974	0.0116298	0.120315
Dapk3	NA	NA	-0.100229	0.00126324	7.9525	17.3974	0.0116082	0.120315
Dazap2	NA	NA	0.0774922	0.000755373	7.94977	17.3974	0.0116201	0.120315
Kcnd1	NA	NA	0.159199	0.0031883	7.94919	17.3974	0.0116226	0.120315
Zdhhc21	NA	NA	-0.0957795	0.00115348	7.95304	17.3974	0.0116058	0.120315
R3hdm4	NA	NA	0.0634148	0.000506257	7.94348	17.3974	0.0116477	0.120368
Cpsf4	NA	NA	-0.102648	0.0013273	7.93839	17.3974	0.01167	0.12051
Mat2b	NA	NA	-0.0602033	0.000456804	7.93434	17.3974	0.0116879	0.120605
Ran	NA	NA	-0.0768748	0.000745505	7.92715	17.3974	0.0117196	0.120827
Ssb	NA	NA	-0.0878916	0.000974687	7.92556	17.3974	0.0117266	0.120827
Dlec1	NA	NA	0.0948449	0.00113541	7.92277	17.3974	0.0117389	0.120865
Gmds	NA	NA	-0.154892	0.00303017	7.91749	17.3974	0.0117623	0.120987
Gpr108	NA	NA	0.0797771	0.00080397	7.9162	17.3974	0.0117681	0.120987
Slc9a1	NA	NA	0.113293	0.00162257	7.91042	17.3974	0.0117937	0.121162
Ddn	NA	NA	0.0681997	0.000588272	7.90654	17.3974	0.011811	0.121217
Zmiz1	NA	NA	0.118228	0.00176816	7.90535	17.3974	0.0118163	0.121217
Srebf1	NA	NA	0.0814918	0.000841124	7.89529	17.3974	0.0118612	0.121589
Abl1	NA	NA	0.0746493	0.000706146	7.89146	17.3974	0.0118784	0.121676
Ppp1r35	NA	NA	-0.125058	0.00198236	7.88929	17.3974	0.0118882	0.121686
Bach2	NA	NA	0.097441	0.00120656	7.86929	17.3974	0.0119784	0.121932
Bai2	NA	NA	0.0818549	0.000850344	7.87942	17.3974	0.0119326	0.121932
Bhlhb9	NA	NA	-0.0878686	0.00098104	7.8701	17.3974	0.0119747	0.121932
Egr4	NA	NA	0.151259	0.00290575	7.87384	17.3974	0.0119578	0.121932
Fbxl19	NA	NA	0.0727723	0.000672532	7.87442	17.3974	0.0119551	0.121932
Gemin6	NA	NA	-0.213405	0.00578295	7.87515	17.3974	0.0119519	0.121932
Pcmtd2	NA	NA	-0.0619862	0.000488017	7.87327	17.3974	0.0119603	0.121932
Wdr12	NA	NA	-0.0993484	0.00125438	7.86853	17.3974	0.0119818	0.121932
Rreb1	NA	NA	0.136798	0.00237978	7.86363	17.3974	0.012004	0.12207
Sh3bgrl3	NA	NA	0.0883561	0.000993136	7.86076	17.3974	0.012017	0.122114
Des	NA	NA	0.135472	0.00233566	7.85759	17.3974	0.0120315	0.122172
Fgd1	NA	NA	0.0733739	0.00068547	7.85407	17.3974	0.0120475	0.122246
Pctp	NA	NA	-0.105122	0.00140811	7.8479	17.3974	0.0120757	0.122443
Sox4	NA	NA	0.102303	0.00133422	7.84417	17.3974	0.0120927	0.122527
Rpp40	NA	NA	-0.123309	0.00194061	7.83525	17.3974	0.0121336	0.122853
Zbtb21	NA	NA	0.081273	0.000843595	7.82994	17.3974	0.012158	0.123011
Elfn2	NA	NA	0.10636	0.00144756	7.81484	17.3974	0.0122278	0.123628
Ccdc108	NA	NA	-0.0969631	0.00120422	7.80739	17.3974	0.0122624	0.123655
Ppdpf	NA	NA	0.0861429	0.000950548	7.80665	17.3974	0.0122658	0.123655
Rbbp5	NA	NA	-0.084726	0.00091928	7.80883	17.3974	0.0122557	0.123655
Zfp341	NA	NA	0.0925506	0.00109715	7.80716	17.3974	0.0122635	0.123655
Sirt4	NA	NA	-0.164287	0.00346246	7.79513	17.3974	0.0123195	0.124108
Nol4l	NA	NA	0.0827668	0.000879413	7.78967	17.3974	0.0123451	0.12424
Ptpla	NA	NA	-0.159895	0.00328258	7.78853	17.3974	0.0123504	0.12424
Abcb4	NA	NA	0.0868516	0.000970784	7.77022	17.3974	0.0124366	0.124396
Cdkl2	NA	NA	-0.0942759	0.00114263	7.77851	17.3974	0.0123975	0.124396
Cox7a2	NA	NA	-0.105204	0.00142409	7.7719	17.3974	0.0124287	0.124396
Dpm1	NA	NA	-0.106531	0.0014621	7.76197	17.3974	0.0124756	0.124396
Gtf3c6	NA	NA	-0.107339	0.00148287	7.76979	17.3974	0.0124386	0.124396
Jph1	NA	NA	-0.0860853	0.000954321	7.7654	17.3974	0.0124594	0.124396
Mlec	NA	NA	0.105175	0.00142336	7.77163	17.3974	0.0124299	0.124396
Pcdhgc3	NA	NA	0.0746063	0.000716115	7.77263	17.3974	0.0124252	0.124396
Pvrl3	NA	NA	-0.0902061	0.00104624	7.77753	17.3974	0.0124021	0.124396
Rnf214	NA	NA	0.0697496	0.000626871	7.76077	17.3974	0.0124814	0.124396
Sall2	NA	NA	0.0688127	0.000609404	7.77018	17.3974	0.0124368	0.124396
Smn1	NA	NA	-0.0893602	0.00102815	7.76663	17.3974	0.0124536	0.124396
Wapal	NA	NA	-0.067093	0.000579877	7.76281	17.3974	0.0124717	0.124396
Adipor2	NA	NA	-0.0945916	0.00115616	7.73902	17.3974	0.012585	0.124631
Alkbh8	NA	NA	-0.110975	0.00158963	7.74729	17.3974	0.0125455	0.124631
Als2cl	NA	NA	0.110189	0.00156847	7.74101	17.3974	0.0125755	0.124631
Ccdc129	NA	NA	0.0807384	0.00084199	7.742	17.3974	0.0125708	0.124631
Cdk5	NA	NA	-0.0746428	0.000719498	7.74365	17.3974	0.0125629	0.124631
Cenpb	NA	NA	0.0636573	0.000523084	7.74686	17.3974	0.0125475	0.124631
Cnot10	NA	NA	-0.0664077	0.000569731	7.74046	17.3974	0.0125781	0.124631
Klhl9	NA	NA	-0.090278	0.00105152	7.75083	17.3974	0.0125286	0.124631
Styx	NA	NA	-0.117575	0.00178389	7.7493	17.3974	0.0125359	0.124631
Clk2	NA	NA	0.0834689	0.000901413	7.72904	17.3974	0.0126329	0.124744
Il17ra	NA	NA	0.0867256	0.000973212	7.72837	17.3974	0.0126361	0.124744
Ism1	NA	NA	-0.0919262	0.00109342	7.7284	17.3974	0.012636	0.124744
Slc6a8	NA	NA	0.0827146	0.000884831	7.73221	17.3974	0.0126177	0.124744
Zcchc9	NA	NA	-0.147124	0.00280112	7.72739	17.3974	0.0126408	0.124744
D630045J12Rik	NA	NA	0.0950029	0.00116915	7.71975	17.3974	0.0126776	0.124843
Lrguk	NA	NA	0.101889	0.00134455	7.72098	17.3974	0.0126717	0.124843
Tprkb	NA	NA	-0.101344	0.00133021	7.72109	17.3974	0.0126712	0.124843
Ndufaf5	NA	NA	-0.113875	0.00168037	7.71709	17.3974	0.0126905	0.124882
Ttc27	NA	NA	-0.0928598	0.0011178	7.71423	17.3974	0.0127044	0.124931
Stk11ip	NA	NA	0.0708859	0.000651755	7.70966	17.3974	0.0127265	0.12506
Ccdc84	NA	NA	0.152922	0.00303588	7.7029	17.3974	0.0127593	0.125165
Galnt10	NA	NA	0.0863935	0.000969082	7.70197	17.3974	0.0127639	0.125165
Tmx4	NA	NA	-0.06142	0.000489605	7.70503	17.3974	0.012749	0.125165
Ranbp2	NA	NA	-0.0977355	0.00124089	7.69791	17.3974	0.0127836	0.12527
Fdps	NA	NA	-0.0782878	0.000796435	7.69552	17.3974	0.0127953	0.125297
Fanci	NA	NA	0.0892553	0.00103548	7.69354	17.3974	0.012805	0.125304
Gatad2b	NA	NA	0.0687057	0.000613806	7.69051	17.3974	0.0128198	0.125362
Csnk1a1	NA	NA	-0.0572272	0.000426269	7.68284	17.3974	0.0128573	0.125466
Slc31a1	NA	NA	0.101648	0.00134464	7.68401	17.3974	0.0128516	0.125466
Wash	NA	NA	0.0737607	0.000708028	7.68422	17.3974	0.0128506	0.125466
Fam171a2	NA	NA	0.0832911	0.000903853	7.67536	17.3974	0.0128941	0.125471
Fam78b	NA	NA	0.142466	0.00264499	7.67363	17.3974	0.0129026	0.125471
Idh2	NA	NA	-0.0779003	0.000790747	7.67434	17.3974	0.0128991	0.125471
Tmco5	NA	NA	-0.213634	0.00594426	7.67791	17.3974	0.0128815	0.125471
Tor1aip1	NA	NA	0.0701276	0.000640484	7.67838	17.3974	0.0128792	0.125471
Mypop	NA	NA	0.124855	0.00203921	7.64446	17.3974	0.0130472	0.126675
Nudt11	NA	NA	-0.138697	0.00251685	7.6432	17.3974	0.0130535	0.126675
Olig2	NA	NA	0.0887855	0.00103127	7.64383	17.3974	0.0130503	0.126675
Plekhg1	NA	NA	0.13323	0.00232299	7.64116	17.3974	0.0130637	0.126686
Xylb	NA	NA	-0.0836963	0.000917096	7.63832	17.3974	0.0130778	0.126736
Ppp2ca	NA	NA	-0.0610945	0.000488881	7.63485	17.3974	0.0130952	0.126816
Kcng1	NA	NA	0.0985799	0.00127337	7.63174	17.3974	0.0131108	0.12688
Begain	NA	NA	0.104281	0.00142826	7.61385	17.3974	0.0132009	0.1274
Dhx58	NA	NA	0.13077	0.00224559	7.61522	17.3974	0.0131939	0.1274
Lrfn4	NA	NA	0.0741807	0.000722252	7.6189	17.3974	0.0131754	0.1274
Taf13	NA	NA	-0.175487	0.00404425	7.61464	17.3974	0.0131969	0.1274
Casd1	NA	NA	-0.0674623	0.000599363	7.59334	17.3974	0.013305	0.127912
D6Wsu163e	NA	NA	-0.112518	0.00166592	7.59962	17.3974	0.013273	0.127912
Fos	NA	NA	0.0968757	0.00123613	7.59216	17.3974	0.013311	0.127912
Gareml	NA	NA	0.164534	0.00356156	7.601	17.3974	0.013266	0.127912
Mob4	NA	NA	-0.0601068	0.000476172	7.58724	17.3974	0.0133362	0.127912
Nxt2	NA	NA	-0.0738206	0.000717663	7.59338	17.3974	0.0133048	0.127912
Pex5	NA	NA	-0.0626441	0.000516545	7.59718	17.3974	0.0132854	0.127912
Slc13a5	NA	NA	0.0928718	0.00113653	7.58904	17.3974	0.013327	0.127912
Tollip	NA	NA	0.0624065	0.000513263	7.58786	17.3974	0.013333	0.127912
Dync2li1	NA	NA	-0.0916413	0.00110737	7.58388	17.3974	0.0133533	0.127989
Trim45	NA	NA	-0.0861835	0.00098018	7.57778	17.3974	0.0133846	0.128202
Ctnnbip1	NA	NA	0.183196	0.00443127	7.5736	17.3974	0.0134061	0.12832
Srebf2	NA	NA	0.106345	0.00149365	7.57163	17.3974	0.0134162	0.128329
Thtpa	NA	NA	-0.0883592	0.00103199	7.56535	17.3974	0.0134486	0.128551
Atg14	NA	NA	0.0861606	0.000981599	7.56282	17.3974	0.0134617	0.128588
Atp5a1	NA	NA	-0.0611504	0.00049541	7.54804	17.3974	0.0135383	0.129035
Fgfrl1	NA	NA	0.0772823	0.000791085	7.54981	17.3974	0.0135291	0.129035
Ncan	NA	NA	0.0820359	0.000891974	7.54493	17.3974	0.0135545	0.129035
Sncaip	NA	NA	0.0896612	0.00106531	7.5463	17.3974	0.0135474	0.129035
Tmcc3	NA	NA	0.0776633	0.000798973	7.54917	17.3974	0.0135324	0.129035
Rbm33	NA	NA	0.0798442	0.000845874	7.5367	17.3974	0.0135974	0.129268
Senp7	NA	NA	-0.0846057	0.000949562	7.53835	17.3974	0.0135888	0.129268
Lrrc8b	NA	NA	0.0896246	0.00106706	7.5278	17.3974	0.0136441	0.129535
Rhobtb2	NA	NA	0.067816	0.000610867	7.52866	17.3974	0.0136395	0.129535
Aifm1	NA	NA	-0.0907505	0.00109445	7.5249	17.3974	0.0136593	0.129592
Gda	NA	NA	-0.071171	0.000673358	7.52248	17.3974	0.013672	0.129625
Psmg2	NA	NA	-0.127136	0.0021492	7.52072	17.3974	0.0136813	0.129625
Zfp445	NA	NA	-0.107437	0.00153601	7.51471	17.3974	0.0137129	0.129837
Per1	NA	NA	0.110143	0.00161491	7.51222	17.3974	0.0137261	0.129874
Sntb1	NA	NA	0.147703	0.00290545	7.50872	17.3974	0.0137446	0.129961
Fam107a	NA	NA	0.0987483	0.00130092	7.49565	17.3974	0.0138139	0.130353
Plekhg5	NA	NA	0.0730813	0.000712481	7.49617	17.3974	0.0138112	0.130353
Ubiad1	NA	NA	0.134545	0.00241431	7.49798	17.3974	0.0138015	0.130353
Gtf2ird2	NA	NA	0.0721534	0.000695509	7.48533	17.3974	0.013869	0.1306
Slc35e1	NA	NA	0.0676422	0.000611386	7.48376	17.3974	0.0138774	0.1306
Socs3	NA	NA	0.119783	0.00191709	7.48425	17.3974	0.0138747	0.1306
Zfp715	NA	NA	-0.0798641	0.000852266	7.48389	17.3974	0.0138767	0.1306
Napg	NA	NA	-0.0647314	0.000560087	7.48125	17.3974	0.0138908	0.130639
Astn2	NA	NA	0.0887889	0.00105474	7.47435	17.3974	0.0139278	0.130697
Gimap6	NA	NA	-0.181619	0.00441636	7.46889	17.3974	0.0139572	0.130697
Pex13	NA	NA	-0.0766385	0.000786412	7.46868	17.3974	0.0139583	0.130697
Pld3	NA	NA	0.0679886	0.000619073	7.46673	17.3974	0.0139688	0.130697
Rpl31-ps12	NA	NA	-0.144941	0.00281373	7.46621	17.3974	0.0139716	0.130697
Shisa7	NA	NA	0.124174	0.00206235	7.47647	17.3974	0.0139164	0.130697
Smim11	NA	NA	-0.219445	0.00644922	7.46694	17.3974	0.0139677	0.130697
Thbs1	NA	NA	0.118938	0.00189274	7.47396	17.3974	0.0139299	0.130697
Bcl2	NA	NA	-0.0884935	0.00104953	7.46154	17.3974	0.0139968	0.130845
Atp6v1e1	NA	NA	-0.0797854	0.000853581	7.45764	17.3974	0.0140179	0.130955
Serbp1	NA	NA	-0.0755381	0.000765567	7.45331	17.3974	0.0140413	0.131087
Ankrd29	NA	NA	0.106014	0.00150953	7.44533	17.3974	0.0140847	0.131301
Ddx47	NA	NA	-0.0946681	0.0012045	7.44047	17.3974	0.0141111	0.131301
Dopey2	NA	NA	0.0888439	0.00106078	7.44099	17.3974	0.0141083	0.131301
Rpl22l1	NA	NA	-0.172015	0.00397619	7.44161	17.3974	0.0141049	0.131301
Shq1	NA	NA	-0.17292	0.00401549	7.44649	17.3974	0.0140784	0.131301
Praf2	NA	NA	0.0791123	0.000841373	7.43875	17.3974	0.0141205	0.131301
Msantd4	NA	NA	-0.0726206	0.000709861	7.42928	17.3974	0.0141723	0.131642
Sgta	NA	NA	0.0666159	0.000597515	7.42689	17.3974	0.0141853	0.131642
Ythdc1	NA	NA	-0.0901906	0.00109518	7.4274	17.3974	0.0141826	0.131642
Zfp142	NA	NA	0.0831848	0.000932229	7.42276	17.3974	0.0142081	0.131765
Map1a	NA	NA	0.0927592	0.0011596	7.42	17.3974	0.0142232	0.131819
Sp7	NA	NA	0.151978	0.00311717	7.40971	17.3974	0.01428	0.132257
Jund	NA	NA	0.0980813	0.00130013	7.39923	17.3974	0.0143379	0.132638
Pnpla1	NA	NA	-0.11541	0.00180022	7.39886	17.3974	0.01434	0.132638
Gm1673	NA	NA	0.0821424	0.000913154	7.38908	17.3974	0.0143944	0.13297
Sf1	NA	NA	0.0638983	0.000552577	7.38901	17.3974	0.0143948	0.13297
Itgb4	NA	NA	0.132117	0.00236325	7.38599	17.3974	0.0144117	0.133037
Ppapdc2	NA	NA	0.0728156	0.000718346	7.381	17.3974	0.0144395	0.133207
Cast	NA	NA	0.123937	0.00208249	7.37593	17.3974	0.0144679	0.133251
Galc	NA	NA	0.0679439	0.000625945	7.37505	17.3974	0.0144729	0.133251
Hrsp12	NA	NA	-0.118696	0.00190986	7.37686	17.3974	0.0144627	0.133251
Abcb1a	NA	NA	-0.141943	0.0027344	7.36825	17.3974	0.0145111	0.133423
Cacna1a	NA	NA	0.0873612	0.00103602	7.36664	17.3974	0.0145201	0.133423
Mgme1	NA	NA	-0.140831	0.00269159	7.3687	17.3974	0.0145085	0.133423
Etnk1	NA	NA	-0.0648398	0.000571808	7.35247	17.3974	0.0146002	0.133546
Fads1	NA	NA	0.0658614	0.000589428	7.35921	17.3974	0.0145621	0.133546
Fhod3	NA	NA	-0.0705593	0.000676774	7.35639	17.3974	0.014578	0.133546
Mast4	NA	NA	0.0922826	0.00115809	7.35357	17.3974	0.0145939	0.133546
Msrb3	NA	NA	0.125191	0.00213071	7.35564	17.3974	0.0145822	0.133546
Oser1	NA	NA	-0.15579	0.00329824	7.35866	17.3974	0.0145651	0.133546
Slc15a4	NA	NA	0.0815489	0.000903848	7.35767	17.3974	0.0145707	0.133546
Ctps2	NA	NA	-0.0779596	0.000827187	7.34744	17.3974	0.0146287	0.133632
Mfsd4	NA	NA	0.0674793	0.000619653	7.34838	17.3974	0.0146234	0.133632
Zkscan16	NA	NA	-0.107244	0.00156576	7.34545	17.3974	0.01464	0.133649
Bag6	NA	NA	0.0835664	0.000951864	7.3365	17.3974	0.014691	0.133765
Barx2	NA	NA	-0.117223	0.00187224	7.33944	17.3974	0.0146742	0.133765
Cox6c	NA	NA	-0.112112	0.00171303	7.33732	17.3974	0.0146863	0.133765
Zfp595	NA	NA	0.0965491	0.0012704	7.33764	17.3974	0.0146845	0.133765
Irf1	NA	NA	0.0980917	0.00131258	7.33062	17.3974	0.0147246	0.133897
Tmc6	NA	NA	0.0876448	0.00104786	7.33074	17.3974	0.0147239	0.133897
Arhgap39	NA	NA	0.0903366	0.00111717	7.30482	17.3974	0.014873	0.134743
Inppl1	NA	NA	0.0873267	0.00104379	7.30601	17.3974	0.0148661	0.134743
Kcnh2	NA	NA	0.0863259	0.0010197	7.30817	17.3974	0.0148536	0.134743
Mrps18a	NA	NA	-0.114656	0.00179979	7.30412	17.3974	0.014877	0.134743
Plekha5	NA	NA	0.118678	0.00192649	7.31091	17.3974	0.0148378	0.134743
Polb	NA	NA	-0.0734028	0.0007378	7.30277	17.3974	0.0148849	0.134743
Prdx5	NA	NA	-0.101908	0.00142109	7.30802	17.3974	0.0148545	0.134743
Zfp949	NA	NA	-0.0914002	0.00114474	7.29771	17.3974	0.0149142	0.134921
Fbf1	NA	NA	0.0634883	0.000552584	7.29439	17.3974	0.0149335	0.134937
Pdzrn3	NA	NA	0.090367	0.00112058	7.28747	17.3974	0.0149737	0.134937
Rgp1	NA	NA	0.102351	0.00143642	7.29297	17.3974	0.0149418	0.134937
Scoc	NA	NA	-0.0969915	0.00129028	7.29093	17.3974	0.0149536	0.134937
Taf11	NA	NA	-0.0882411	0.00106812	7.28992	17.3974	0.0149595	0.134937
Zfp667	NA	NA	-0.0922744	0.0011683	7.28802	17.3974	0.0149705	0.134937
Copb2	NA	NA	-0.0708647	0.000689428	7.28401	17.3974	0.014994	0.135032
Eps8l1	NA	NA	0.145552	0.00290976	7.28075	17.3974	0.015013	0.135117
Zic3	NA	NA	-0.077924	0.000834605	7.27547	17.3974	0.0150439	0.135308
Pdzrn4	NA	NA	-0.138412	0.00263432	7.27238	17.3974	0.015062	0.135384
Pde7a	NA	NA	-0.0665818	0.000610043	7.26691	17.3974	0.0150942	0.13552
Rbms2	NA	NA	0.118259	0.00192462	7.26651	17.3974	0.0150965	0.13552
Aimp1	NA	NA	-0.0937727	0.00121184	7.25618	17.3974	0.0151574	0.135662
Cryz	NA	NA	-0.121294	0.00202613	7.26131	17.3974	0.0151271	0.135662
Jph3	NA	NA	0.0749469	0.000773808	7.25897	17.3974	0.015141	0.135662
Synpo2	NA	NA	0.150297	0.00311267	7.25718	17.3974	0.0151516	0.135662
Zfp740	NA	NA	-0.109655	0.00165721	7.25564	17.3974	0.0151607	0.135662
Rab5a	NA	NA	-0.0717574	0.000709841	7.25391	17.3974	0.0151709	0.135666
C330006A16Rik	NA	NA	0.0853119	0.00100446	7.24584	17.3974	0.0152187	0.135778
D430019H16Rik	NA	NA	0.104973	0.00152088	7.24528	17.3974	0.015222	0.135778
Edem2	NA	NA	0.0747759	0.000771263	7.2497	17.3974	0.0151958	0.135778
Traf1	NA	NA	0.143575	0.00284435	7.24727	17.3974	0.0152102	0.135778
Oxld1	NA	NA	-0.0915713	0.00115822	7.23982	17.3974	0.0152545	0.135894
Plk3	NA	NA	0.0741909	0.000760154	7.24102	17.3974	0.0152473	0.135894
Mdh1	NA	NA	-0.0646392	0.000577349	7.23691	17.3974	0.0152718	0.135962
Unc5a	NA	NA	0.0946917	0.00124216	7.21851	17.3974	0.015382	0.136856
9530077C05Rik	NA	NA	-0.120275	0.00200603	7.21132	17.3974	0.0154253	0.137154
Impact	NA	NA	-0.0704556	0.000689096	7.20364	17.3974	0.0154717	0.137407
Rtfdc1	NA	NA	-0.0799561	0.000887499	7.20336	17.3974	0.0154734	0.137407
Dlk2	NA	NA	0.106133	0.00156449	7.19993	17.3974	0.0154941	0.137504
Micu1	NA	NA	-0.0753774	0.000789334	7.19816	17.3974	0.0155048	0.137512
Dusp7	NA	NA	0.0920092	0.00117643	7.19608	17.3974	0.0155175	0.13753
Znfx1	NA	NA	0.0791705	0.000871205	7.1946	17.3974	0.0155265	0.13753
Map2k7	NA	NA	0.0606974	0.000512401	7.19003	17.3974	0.0155543	0.137689
Atp6v1h	NA	NA	-0.0739942	0.000762742	7.17824	17.3974	0.0156262	0.137808
Cfap52	NA	NA	-0.135606	0.00256164	7.17859	17.3974	0.0156241	0.137808
Kbtbd7	NA	NA	-0.0748851	0.000780926	7.18093	17.3974	0.0156098	0.137808
Lrp3	NA	NA	0.0733567	0.000749004	7.18447	17.3974	0.0155881	0.137808
Syt7	NA	NA	0.0788346	0.000865038	7.18454	17.3974	0.0155877	0.137808
Zfp282	NA	NA	0.085468	0.00101764	7.17816	17.3974	0.0156267	0.137808
Zfp647	NA	NA	0.14652	0.00299148	7.17644	17.3974	0.0156372	0.137814
Aspg	NA	NA	0.085346	0.00101532	7.17405	17.3974	0.0156519	0.137856
Hdac2	NA	NA	-0.0812195	0.000919932	7.17075	17.3974	0.0156721	0.137948
Amer1	NA	NA	0.0765876	0.000818367	7.16752	17.3974	0.015692	0.138036
Tsnax	NA	NA	-0.0624462	0.000544327	7.16395	17.3974	0.0157139	0.138143
Filip1	NA	NA	-0.118262	0.00195397	7.15772	17.3974	0.0157524	0.138307
Tmem198	NA	NA	0.0936994	0.00122646	7.15845	17.3974	0.0157478	0.138307
Mas1	NA	NA	0.0844536	0.00099814	7.1457	17.3974	0.0158268	0.138873
B4galt2	NA	NA	0.0746344	0.000780373	7.13799	17.3974	0.0158747	0.139005
Crtc3	NA	NA	0.0737451	0.000761768	7.1391	17.3974	0.0158678	0.139005
Erich5	NA	NA	-0.17172	0.00413064	7.1388	17.3974	0.0158697	0.139005
Stk4	NA	NA	-0.0850174	0.00101276	7.1369	17.3974	0.0158815	0.139005
Gmps	NA	NA	-0.0856763	0.00102963	7.12918	17.3974	0.0159297	0.139164
Nsfl1c	NA	NA	-0.0721284	0.000729964	7.12707	17.3974	0.0159429	0.139164
Pank1	NA	NA	-0.0849537	0.00101278	7.12605	17.3974	0.0159493	0.139164
Rabepk	NA	NA	-0.0886511	0.00110218	7.13045	17.3974	0.0159218	0.139164
Synpo	NA	NA	0.0643211	0.000580071	7.13224	17.3974	0.0159106	0.139164
Mvp	NA	NA	0.0950961	0.00126943	7.1239	17.3974	0.0159627	0.139195
Cbln1	NA	NA	-0.22035	0.00681939	7.12002	17.3974	0.0159871	0.13932
Mfsd6	NA	NA	0.0607299	0.000518411	7.11428	17.3974	0.0160232	0.139548
Grrp1	NA	NA	-0.221586	0.00690321	7.11268	17.3974	0.0160333	0.139549
Dip2a	NA	NA	0.0656856	0.000607293	7.10464	17.3974	0.016084	0.139667
Extl1	NA	NA	0.0727721	0.000745965	7.09923	17.3974	0.0161183	0.139667
Nfatc1	NA	NA	0.167707	0.00396039	7.10171	17.3974	0.0161025	0.139667
Nol11	NA	NA	-0.075782	0.000808934	7.09935	17.3974	0.0161175	0.139667
Npdc1	NA	NA	0.0767054	0.000828858	7.09858	17.3974	0.0161224	0.139667
Nup155	NA	NA	-0.072443	0.000739144	7.10008	17.3974	0.0161129	0.139667
Qk	NA	NA	0.0879188	0.00108925	7.09635	17.3974	0.0161365	0.139667
Sv2c	NA	NA	0.0671915	0.000636106	7.09741	17.3974	0.0161298	0.139667
Zfp608	NA	NA	0.0910849	0.00116845	7.10039	17.3974	0.0161109	0.139667
Rps23	NA	NA	-0.144726	0.00295406	7.09048	17.3974	0.0161738	0.139904
Nop58	NA	NA	-0.102401	0.0014795	7.08754	17.3974	0.0161925	0.139979
Irgm1	NA	NA	-0.0849862	0.00102139	7.07141	17.3974	0.0162956	0.140784
0610037L13Rik	NA	NA	-0.0802774	0.000912146	7.06517	17.3974	0.0163358	0.140803
Cdc25a	NA	NA	-0.103347	0.00151115	7.06793	17.3974	0.016318	0.140803
Map1s	NA	NA	0.0804535	0.000916039	7.06604	17.3974	0.0163301	0.140803
St8sia4	NA	NA	-0.0904519	0.00115807	7.06482	17.3974	0.016338	0.140803
Dnm2	NA	NA	0.0747708	0.00079171	7.06151	17.3974	0.0163593	0.140899
Skap2	NA	NA	-0.117084	0.00194358	7.05327	17.3974	0.0164125	0.141271
Mkrn3	NA	NA	-0.0907767	0.00116973	7.04472	17.3974	0.016468	0.141574
Mrps6	NA	NA	-0.139237	0.00275166	7.04557	17.3974	0.0164625	0.141574
Nadk	NA	NA	0.0624785	0.000554585	7.0387	17.3974	0.0165071	0.141823
Gnpnat1	NA	NA	-0.132685	0.00250318	7.03318	17.3974	0.0165431	0.142046
Cdk18	NA	NA	0.11653	0.00193123	7.03139	17.3974	0.0165548	0.142059
Man2a2	NA	NA	0.0741508	0.000782301	7.02843	17.3974	0.0165742	0.142138
Fam179b	NA	NA	-0.076882	0.000841764	7.02197	17.3974	0.0166164	0.142298
Il34	NA	NA	-0.0935675	0.00124697	7.02094	17.3974	0.0166232	0.142298
Ssrp1	NA	NA	-0.0625962	0.000557993	7.0221	17.3974	0.0166156	0.142298
Hes6	NA	NA	-0.102892	0.00150854	7.01784	17.3974	0.0166436	0.142385
Flrt1	NA	NA	0.0966379	0.00133202	7.01109	17.3974	0.016688	0.142567
Smndc1	NA	NA	0.126722	0.00229082	7.00998	17.3974	0.0166953	0.142567
Zfp768	NA	NA	0.118601	0.00200645	7.01054	17.3974	0.0166916	0.142567
Mroh1	NA	NA	0.099869	0.00142327	7.00767	17.3974	0.0167106	0.14261
Sept10	NA	NA	-0.168487	0.00405426	7.00203	17.3974	0.0167479	0.142754
Ssbp4	NA	NA	0.0929256	0.0012331	7.00279	17.3974	0.0167428	0.142754
Ncf2	NA	NA	-0.0959992	0.00131654	7.00003	17.3974	0.0167611	0.14278
Tm9sf4	NA	NA	0.0740197	0.000782976	6.99754	17.3974	0.0167776	0.142834
Arhgap31	NA	NA	0.113774	0.00185135	6.99198	17.3974	0.0168145	0.142925
Cntn2	NA	NA	0.0999995	0.00143033	6.99133	17.3974	0.0168189	0.142925
Zfp488	NA	NA	0.111867	0.00178934	6.9938	17.3974	0.0168025	0.142925
Gdpd5	NA	NA	0.0938818	0.00126123	6.98828	17.3974	0.0168392	0.14301
Kctd13	NA	NA	0.056952	0.000464475	6.98321	17.3974	0.0168729	0.143108
Pom121	NA	NA	0.139653	0.00279333	6.98196	17.3974	0.0168813	0.143108
Prrg2	NA	NA	0.102566	0.00150648	6.98302	17.3974	0.0168743	0.143108
Elmsan1	NA	NA	0.104192	0.00155641	6.97498	17.3974	0.016928	0.143417
Ubald1	NA	NA	0.144508	0.00299633	6.96943	17.3974	0.0169652	0.143646
Gsg1l	NA	NA	0.0872429	0.00109384	6.95833	17.3974	0.01704	0.143939
Idh3a	NA	NA	-0.0532898	0.000408124	6.95818	17.3974	0.017041	0.143939
Mtfr1	NA	NA	-0.125721	0.00227116	6.95935	17.3974	0.0170331	0.143939
Ndufs5	NA	NA	-0.15257	0.00334459	6.95978	17.3974	0.0170302	0.143939
Dbndd1	NA	NA	0.0855953	0.00105346	6.95473	17.3974	0.0170643	0.143962
Tdg	NA	NA	-0.0545608	0.000428005	6.95526	17.3974	0.0170607	0.143962
Rpia	NA	NA	-0.190168	0.00520132	6.95287	17.3974	0.0170769	0.143982
Dhps	NA	NA	-0.0737536	0.000782642	6.95029	17.3974	0.0170944	0.144043
Sgpp2	NA	NA	0.127746	0.00234878	6.94792	17.3974	0.0171104	0.144091
Ldlr	NA	NA	0.0946881	0.00129155	6.94189	17.3974	0.0171514	0.144349
Lipg	NA	NA	0.122772	0.0021731	6.93612	17.3974	0.0171906	0.144506
Zbtb5	NA	NA	-0.114251	0.00188156	6.93745	17.3974	0.0171816	0.144506
Pkdcc	NA	NA	-0.105752	0.0016144	6.92731	17.3974	0.0172508	0.144839
Rptor	NA	NA	0.0729474	0.000768043	6.92843	17.3974	0.0172432	0.144839
Gria2	NA	NA	-0.0730858	0.000771736	6.92145	17.3974	0.017291	0.145089
Mycn	NA	NA	0.112478	0.00182849	6.91905	17.3974	0.0173075	0.145141
Esd	NA	NA	-0.0996363	0.0014358	6.91419	17.3974	0.0173409	0.145261
Sema6c	NA	NA	0.126579	0.00231736	6.91396	17.3974	0.0173425	0.145261
Tmem201	NA	NA	0.0750267	0.000814806	6.9084	17.3974	0.0173808	0.145472
Zswim8	NA	NA	0.0832601	0.00100361	6.90728	17.3974	0.0173886	0.145472
Dpf2	NA	NA	0.0588338	0.000501265	6.90535	17.3974	0.0174019	0.145497
Zdhhc8	NA	NA	0.0987411	0.00141245	6.90274	17.3974	0.01742	0.145561
Ints1	NA	NA	0.0750586	0.00081635	6.9012	17.3974	0.0174306	0.145563
Per3	NA	NA	0.0858024	0.0010675	6.89656	17.3974	0.0174628	0.145651
Serpini1	NA	NA	-0.0668169	0.000647448	6.89553	17.3974	0.0174699	0.145651
Ubr4	NA	NA	0.0863334	0.00108096	6.8952	17.3974	0.0174723	0.145651
Rtp4	NA	NA	0.127058	0.0023428	6.89079	17.3974	0.0175029	0.145819
Mmgt2	NA	NA	-0.11126	0.00179916	6.88027	17.3974	0.0175763	0.146344
AW146154	NA	NA	-0.10375	0.0015657	6.87485	17.3974	0.0176142	0.146572
Bms1	NA	NA	-0.0620479	0.000560306	6.87114	17.3974	0.0176403	0.146677
Chmp1a	NA	NA	-0.0551077	0.000442041	6.87008	17.3974	0.0176477	0.146677
Psmb5	NA	NA	-0.0835561	0.00101664	6.86738	17.3974	0.0176667	0.146747
Pigs	NA	NA	0.0641331	0.000599231	6.86388	17.3974	0.0176913	0.146865
Rnf31	NA	NA	0.0805739	0.000946692	6.85773	17.3974	0.0177347	0.147051
Timm22	NA	NA	-0.0946916	0.00130742	6.85817	17.3974	0.0177316	0.147051
Susd2	NA	NA	0.12431	0.00225507	6.85257	17.3974	0.0177712	0.14723
Timm17a	NA	NA	-0.082278	0.000988027	6.85171	17.3974	0.0177773	0.14723
Dyrk1b	NA	NA	0.0787598	0.000906352	6.84405	17.3974	0.0178316	0.147272
Fam133b	NA	NA	-0.12542	0.00229823	6.8445	17.3974	0.0178284	0.147272
Has3	NA	NA	0.105633	0.00163062	6.84302	17.3974	0.0178389	0.147272
Inha	NA	NA	0.148664	0.00323084	6.84064	17.3974	0.0178559	0.147272
Lamtor3	NA	NA	-0.118353	0.00204606	6.84605	17.3974	0.0178174	0.147272
Psmd5	NA	NA	-0.0719334	0.000755885	6.8455	17.3974	0.0178213	0.147272
Rad54l	NA	NA	0.103976	0.00158041	6.84069	17.3974	0.0178555	0.147272
Map3k14	NA	NA	0.105845	0.00163829	6.8383	17.3974	0.0178725	0.147322
Atp1a3	NA	NA	0.0919316	0.00123648	6.83508	17.3974	0.0178955	0.147425
H13	NA	NA	0.0570913	0.000477069	6.83217	17.3974	0.0179163	0.147509
Zranb3	NA	NA	-0.123817	0.00224454	6.83017	17.3974	0.0179306	0.14754
Ildr2	NA	NA	0.0867493	0.00110328	6.82098	17.3974	0.0179965	0.147563
Kctd6	NA	NA	-0.0826504	0.00100043	6.82812	17.3974	0.0179452	0.147563
Lsg1	NA	NA	0.0825769	0.000999646	6.82137	17.3974	0.0179937	0.147563
Szt2	NA	NA	0.125475	0.00230622	6.82668	17.3974	0.0179556	0.147563
Tmem229a	NA	NA	0.0850121	0.0010595	6.82118	17.3974	0.017995	0.147563
Unc79	NA	NA	0.0742992	0.000809032	6.82343	17.3974	0.0179789	0.147563
Gnao1	NA	NA	0.0642483	0.000605424	6.81811	17.3974	0.018017	0.147645
Arpc5l	NA	NA	-0.079945	0.000938523	6.80984	17.3974	0.0180767	0.14796
Lztfl1	NA	NA	-0.11405	0.00190976	6.81109	17.3974	0.0180677	0.14796
Itpripl2	NA	NA	0.0849014	0.00105894	6.80705	17.3974	0.0180968	0.148039
Ube2b	NA	NA	-0.0577371	0.000489828	6.80559	17.3974	0.0181073	0.148039
Zfp764	NA	NA	0.10234	0.00153981	6.80184	17.3974	0.0181345	0.148174
Bcl10	NA	NA	-0.0896495	0.00118346	6.79113	17.3974	0.0182123	0.148196
Cd37	NA	NA	0.176324	0.00457999	6.78823	17.3974	0.0182334	0.148196
Efhb	NA	NA	0.0787334	0.000912289	6.79494	17.3974	0.0181846	0.148196
Fam83h	NA	NA	0.0929054	0.00127091	6.7915	17.3974	0.0182096	0.148196
Klf11	NA	NA	0.0788699	0.000915601	6.79385	17.3974	0.0181925	0.148196
Nrip3	NA	NA	-0.0608452	0.000545418	6.7877	17.3974	0.0182373	0.148196
Rpf1	NA	NA	-0.103302	0.00157036	6.79549	17.3974	0.0181806	0.148196
Sparc	NA	NA	0.0745019	0.000816701	6.79628	17.3974	0.0181749	0.148196
Tll1	NA	NA	-0.108059	0.00172005	6.78857	17.3974	0.0182309	0.148196
Tubb6	NA	NA	0.115918	0.00197984	6.78692	17.3974	0.018243	0.148196
Notch2	NA	NA	0.0765703	0.000864521	6.7818	17.3974	0.0182804	0.148414
Frmd7	NA	NA	-0.119399	0.0021027	6.77991	17.3974	0.0182942	0.148441
Axin2	NA	NA	0.0538469	0.000427751	6.77845	17.3974	0.0183049	0.148441
Serinc5	NA	NA	0.0611143	0.000551405	6.77354	17.3974	0.0183409	0.148647
Med28	NA	NA	-0.101755	0.00152963	6.76901	17.3974	0.0183741	0.148831
Dot1l	NA	NA	0.0971123	0.00139429	6.76386	17.3974	0.0184121	0.149052
Kcnj10	NA	NA	0.0976952	0.00141243	6.75738	17.3974	0.0184599	0.149352
Nfatc2	NA	NA	0.0973489	0.00140453	6.74732	17.3974	0.0185345	0.149869
Fam45a	NA	NA	-0.0974465	0.00140901	6.73935	17.3974	0.0185937	0.149907
Heatr6	NA	NA	0.0724048	0.000777488	6.74281	17.3974	0.018568	0.149907
Ift88	NA	NA	-0.0890393	0.00117584	6.74239	17.3974	0.0185711	0.149907
Lsm8	NA	NA	-0.111007	0.00182764	6.74232	17.3974	0.0185716	0.149907
Srcin1	NA	NA	0.0936232	0.00130084	6.73817	17.3974	0.0186025	0.149907
Zfp617	NA	NA	-0.0985239	0.00144062	6.73806	17.3974	0.0186033	0.149907
Pde4a	NA	NA	0.0584612	0.000507483	6.73463	17.3974	0.018629	0.150028
Tbc1d8b	NA	NA	-0.141384	0.00297046	6.72936	17.3974	0.0186684	0.150258
Palld	NA	NA	0.111627	0.00185296	6.72462	17.3974	0.0187039	0.150425
Scnm1	NA	NA	-0.0985233	0.00144367	6.72373	17.3974	0.0187106	0.150425
Llgl1	NA	NA	0.0730728	0.000795277	6.71418	17.3974	0.0187824	0.150571
Maml3	NA	NA	0.112458	0.00188282	6.71689	17.3974	0.018762	0.150571
Mvk	NA	NA	0.0975829	0.00141809	6.71496	17.3974	0.0187765	0.150571
Pitpnm3	NA	NA	0.0861337	0.00110485	6.71496	17.3974	0.0187765	0.150571
Selt	NA	NA	-0.0746216	0.000828679	6.71959	17.3974	0.0187417	0.150571
Armc10	NA	NA	-0.0837636	0.00104747	6.69835	17.3974	0.0189022	0.151067
Col1a1	NA	NA	0.100219	0.00149886	6.70101	17.3974	0.018882	0.151067
Dmd	NA	NA	-0.0842701	0.00105952	6.70252	17.3974	0.0188706	0.151067
Kif17	NA	NA	0.0669676	0.000669613	6.6974	17.3974	0.0189094	0.151067
Tmx3	NA	NA	-0.0650431	0.000631795	6.69616	17.3974	0.0189188	0.151067
Ttc33	NA	NA	-0.086335	0.00111315	6.69604	17.3974	0.0189197	0.151067
Ube3b	NA	NA	0.0612518	0.000559673	6.70352	17.3974	0.018863	0.151067
Cacng4	NA	NA	0.101121	0.00152861	6.68938	17.3974	0.0189705	0.151368
Nuf2	NA	NA	-0.128685	0.00247664	6.68636	17.3974	0.0189935	0.151368
Ptrh2	NA	NA	-0.16448	0.00404665	6.68545	17.3974	0.0190005	0.151368
Zic1	NA	NA	0.164212	0.0040335	6.68542	17.3974	0.0190007	0.151368
Kctd1	NA	NA	0.0823522	0.00101492	6.68218	17.3974	0.0190254	0.151479
Fcgr2b	NA	NA	0.107485	0.00172974	6.67906	17.3974	0.0190493	0.151583
Zbtb11	NA	NA	-0.0648409	0.000630288	6.67052	17.3974	0.0191149	0.152019
Prrc1	NA	NA	0.094528	0.00133992	6.6687	17.3974	0.0191289	0.152044
Camk2d	NA	NA	-0.0668581	0.000670571	6.66598	17.3974	0.0191499	0.152124
4932438H23Rik	NA	NA	0.205084	0.00631988	6.65513	17.3974	0.0192337	0.152272
Adora2b	NA	NA	0.0993965	0.00148393	6.65778	17.3974	0.0192132	0.152272
Etfdh	NA	NA	-0.0902467	0.00122355	6.6564	17.3974	0.0192238	0.152272
Manbal	NA	NA	0.183558	0.00506078	6.6578	17.3974	0.019213	0.152272
Mcm6	NA	NA	-0.120975	0.00219866	6.65626	17.3974	0.0192249	0.152272
Slc48a1	NA	NA	0.114733	0.00197788	6.65544	17.3974	0.0192313	0.152272
Zswim4	NA	NA	0.0741563	0.000827385	6.64643	17.3974	0.0193012	0.152721
Eif5	NA	NA	-0.0677686	0.000691777	6.63883	17.3974	0.0193604	0.15288
Mpc1	NA	NA	-0.0839703	0.00106235	6.63719	17.3974	0.0193732	0.15288
Mycbpap	NA	NA	0.115385	0.0020054	6.63896	17.3974	0.0193594	0.15288
Phf6	NA	NA	-0.0945949	0.00134826	6.63683	17.3974	0.019376	0.15288
Pou6f1	NA	NA	0.100709	0.00152707	6.64162	17.3974	0.0193387	0.15288
Adora1	NA	NA	0.0764386	0.000881032	6.63184	17.3974	0.019415	0.153016
Garem	NA	NA	0.0689377	0.000716478	6.63301	17.3974	0.0194058	0.153016
Enpp1	NA	NA	0.100831	0.00153426	6.62652	17.3974	0.0194567	0.153184
Lonp2	NA	NA	-0.0689176	0.000716783	6.62633	17.3974	0.0194582	0.153184
A830010M20Rik	NA	NA	-0.0670974	0.000680028	6.62041	17.3974	0.0195047	0.153464
Gsto1	NA	NA	-0.118652	0.00212762	6.61688	17.3974	0.0195326	0.153577
Zdhhc12	NA	NA	0.116643	0.00205661	6.61548	17.3974	0.0195436	0.153577
Zfp367	NA	NA	-0.0916049	0.00126866	6.61443	17.3974	0.0195519	0.153577
Rnf8	NA	NA	-0.0807456	0.000985945	6.6128	17.3974	0.0195647	0.153581
Vstm2l	NA	NA	0.152215	0.00350435	6.61158	17.3974	0.0195744	0.153581
Usp46	NA	NA	-0.0563376	0.000480219	6.60932	17.3974	0.0195922	0.153635
Atf6b	NA	NA	0.0940007	0.00133813	6.60333	17.3974	0.0196397	0.153733
Hadh	NA	NA	0.0670312	0.000680137	6.60628	17.3974	0.0196163	0.153733
Rhbdl1	NA	NA	0.0761896	0.000879059	6.60348	17.3974	0.0196385	0.153733
Spock2	NA	NA	0.0655733	0.000651275	6.60222	17.3974	0.0196485	0.153733
Fastkd2	NA	NA	-0.0676808	0.000694171	6.59879	17.3974	0.0196758	0.15386
Bcan	NA	NA	0.0825192	0.00103256	6.5947	17.3974	0.0197083	0.153986
Npcd	NA	NA	-0.3344	0.0169589	6.5938	17.3974	0.0197155	0.153986
Oip5	NA	NA	-0.157562	0.00376569	6.59261	17.3974	0.0197249	0.153986
Fam84b	NA	NA	-0.102483	0.0015937	6.5902	17.3974	0.0197441	0.153987
Timp2	NA	NA	0.05997	0.000545749	6.58984	17.3974	0.019747	0.153987
Loh12cr1	NA	NA	-0.0725379	0.000799322	6.58276	17.3974	0.0198036	0.154343
Atg101	NA	NA	-0.0884485	0.00118979	6.57522	17.3974	0.0198641	0.154412
Gm14420	NA	NA	-0.123113	0.00230722	6.5693	17.3974	0.0199117	0.154412
Itpkb	NA	NA	0.06732	0.000689767	6.57031	17.3974	0.0199036	0.154412
Lrfn3	NA	NA	0.0801453	0.000977417	6.57168	17.3974	0.0198925	0.154412
Pdcd4	NA	NA	-0.0693915	0.000732583	6.57289	17.3974	0.0198828	0.154412
Sepp1	NA	NA	0.0618215	0.000581115	6.57683	17.3974	0.0198512	0.154412
Slc22a17	NA	NA	0.0821884	0.00102815	6.56999	17.3974	0.0199062	0.154412
Ttll5	NA	NA	0.0983438	0.00147069	6.57619	17.3974	0.0198563	0.154412
Zfpl1	NA	NA	0.103849	0.00164119	6.57119	17.3974	0.0198965	0.154412
Ash2l	NA	NA	-0.0761613	0.00088343	6.56593	17.3974	0.0199389	0.154434
Cand1	NA	NA	-0.0683844	0.00071249	6.56349	17.3974	0.0199586	0.154434
Dars2	NA	NA	-0.0857857	0.00112107	6.56442	17.3974	0.0199511	0.154434
Wdr20	NA	NA	-0.0918175	0.00128431	6.56416	17.3974	0.0199532	0.154434
1700066M21Rik	NA	NA	-0.109581	0.00183315	6.55046	17.3974	0.0200642	0.154539
Ano6	NA	NA	0.0720655	0.000793272	6.54686	17.3974	0.0200935	0.154539
B4galnt1	NA	NA	0.0733538	0.000821829	6.54733	17.3974	0.0200896	0.154539
Foxk1	NA	NA	0.125327	0.00239802	6.54995	17.3974	0.0200684	0.154539
Galnt11	NA	NA	-0.0696574	0.000740038	6.55663	17.3974	0.0200141	0.154539
Hcls1	NA	NA	0.0962736	0.00141418	6.55405	17.3974	0.020035	0.154539
Lars	NA	NA	-0.0799947	0.000977182	6.54857	17.3974	0.0200795	0.154539
Pgm3	NA	NA	-0.114724	0.0020087	6.55234	17.3974	0.0200489	0.154539
Prdx1	NA	NA	-0.089678	0.0012281	6.54842	17.3974	0.0200808	0.154539
Rarb	NA	NA	-0.106673	0.00173717	6.55032	17.3974	0.0200654	0.154539
Tiprl	NA	NA	-0.0842425	0.00108264	6.55506	17.3974	0.0200268	0.154539
Hist1h4k	NA	NA	-0.278199	0.0118291	6.54272	17.3974	0.0201272	0.154713
Bsn	NA	NA	0.114816	0.00201635	6.53787	17.3974	0.0201668	0.154932
Scp2	NA	NA	-0.0568397	0.00049435	6.53535	17.3974	0.0201874	0.154995
Sorcs2	NA	NA	0.0749085	0.000858943	6.53277	17.3974	0.0202085	0.154995
Vps29	NA	NA	-0.0616874	0.000582496	6.53282	17.3974	0.0202082	0.154995
Zfp84	NA	NA	-0.0621348	0.000591097	6.53148	17.3974	0.0202191	0.154995
Mtss1l	NA	NA	0.132015	0.00266972	6.52797	17.3974	0.0202479	0.155046
Paqr8	NA	NA	0.0916584	0.00128684	6.52859	17.3974	0.0202428	0.155046
Ppia	NA	NA	-0.0805494	0.000995066	6.52037	17.3974	0.0203104	0.155355
Rslcan18	NA	NA	-0.068959	0.000729284	6.52056	17.3974	0.0203089	0.155355
C030006K11Rik	NA	NA	0.134759	0.00278651	6.51706	17.3974	0.0203377	0.155379
Irs2	NA	NA	0.10687	0.0017528	6.51601	17.3974	0.0203464	0.155379
Top2b	NA	NA	-0.0808457	0.00100308	6.51596	17.3974	0.0203468	0.155379
Fkbp3	NA	NA	-0.0794406	0.000969619	6.50855	17.3974	0.0204081	0.155677
Pole4	NA	NA	-0.0961582	0.00142062	6.50868	17.3974	0.020407	0.155677
Ero1lb	NA	NA	-0.0770942	0.000913872	6.50366	17.3974	0.0204486	0.155901
Sez6	NA	NA	0.0974585	0.00146092	6.5015	17.3974	0.0204666	0.155953
Ptpn23	NA	NA	0.122253	0.00230096	6.49549	17.3974	0.0205166	0.15625
Ctnnd2	NA	NA	0.080484	0.000997666	6.49283	17.3974	0.0205388	0.156334
Adrbk1	NA	NA	0.0535189	0.000442356	6.47504	17.3974	0.0206879	0.1564
Cyb5r4	NA	NA	-0.0961772	0.00142651	6.48441	17.3974	0.0206092	0.1564
Eef2k	NA	NA	0.0601098	0.000558097	6.47412	17.3974	0.0206956	0.1564
Fastkd3	NA	NA	-0.0953495	0.00140194	6.48496	17.3974	0.0206046	0.1564
Ggt5	NA	NA	-0.075393	0.000879902	6.45993	17.3974	0.0208154	0.1564
Gls	NA	NA	-0.0667561	0.000689275	6.46531	17.3974	0.0207699	0.1564
Ireb2	NA	NA	-0.0783081	0.000945679	6.4844	17.3974	0.0206093	0.1564
Kdm4b	NA	NA	0.0666242	0.000685609	6.47421	17.3974	0.0206949	0.1564
Mccc1	NA	NA	0.104711	0.00169111	6.4836	17.3974	0.020616	0.1564
Ncf1	NA	NA	0.0941985	0.00137308	6.46238	17.3974	0.0207947	0.1564
Nsmce4a	NA	NA	-0.104316	0.00168015	6.47678	17.3974	0.0206733	0.1564
Nwd1	NA	NA	0.0933628	0.00134578	6.47697	17.3974	0.0206717	0.1564
Plbd2	NA	NA	0.0795349	0.000978464	6.46503	17.3974	0.0207723	0.1564
Plxna1	NA	NA	0.0883116	0.00120426	6.47613	17.3974	0.0206787	0.1564
Rtp1	NA	NA	0.0938493	0.00136175	6.46792	17.3974	0.0207479	0.1564
Sap18	NA	NA	-0.0674434	0.000703952	6.46154	17.3974	0.0208018	0.1564
Sephs2	NA	NA	-0.0602366	0.000560012	6.47923	17.3974	0.0206527	0.1564
Slc10a6	NA	NA	0.0728287	0.000817628	6.48709	17.3974	0.0205868	0.1564
Slc19a3	NA	NA	-0.110619	0.00189103	6.47088	17.3974	0.020723	0.1564
Slitrk6	NA	NA	0.147497	0.00336091	6.47307	17.3974	0.0207045	0.1564
Spsb2	NA	NA	0.0891816	0.00123112	6.46029	17.3974	0.0208124	0.1564
St6gal1	NA	NA	0.0891011	0.00122627	6.47409	17.3974	0.0206959	0.1564
Vav1	NA	NA	-0.1063	0.00174828	6.46329	17.3974	0.020787	0.1564
Vps45	NA	NA	-0.0645067	0.000643171	6.46969	17.3974	0.020733	0.1564
Abca9	NA	NA	0.0819955	0.00104101	6.45838	17.3974	0.0208286	0.156415
Fbrsl1	NA	NA	0.123473	0.00236143	6.45605	17.3974	0.0208484	0.15648
Galnt6	NA	NA	0.0950827	0.0014013	6.45169	17.3974	0.0208854	0.156674
B3gat1	NA	NA	0.0663779	0.000683321	6.44796	17.3974	0.0209172	0.156829
Zfp191	NA	NA	-0.0763959	0.000905971	6.44208	17.3974	0.0209674	0.157121
Zfp512	NA	NA	-0.0722354	0.000810359	6.43906	17.3974	0.0209931	0.15723
H2-DMb1	NA	NA	-0.114655	0.00204308	6.43431	17.3974	0.0210339	0.157417
Seh1l	NA	NA	-0.0686857	0.000733302	6.43353	17.3974	0.0210405	0.157417
Capg	NA	NA	-0.138225	0.00297504	6.42216	17.3974	0.0211384	0.157441
Cdc7	NA	NA	-0.10889	0.00184614	6.42268	17.3974	0.0211339	0.157441
Dmpk	NA	NA	0.16096	0.00403003	6.42875	17.3974	0.0210816	0.157441
Grp	NA	NA	-0.0974333	0.00147743	6.42553	17.3974	0.0211093	0.157441
Lman1	NA	NA	-0.10676	0.00177346	6.42683	17.3974	0.0210981	0.157441
Lmo3	NA	NA	-0.0629299	0.000616403	6.42465	17.3974	0.0211169	0.157441
Nat8	NA	NA	0.165617	0.00426889	6.42528	17.3974	0.0211114	0.157441
Tardbp	NA	NA	-0.0738806	0.000850023	6.4214	17.3974	0.0211449	0.157441
Vasn	NA	NA	0.130269	0.00264084	6.42602	17.3974	0.0211051	0.157441
Arglu1	NA	NA	-0.0833236	0.00108147	6.41982	17.3974	0.0211585	0.157459
Crnkl1	NA	NA	-0.108604	0.0018417	6.40426	17.3974	0.0212934	0.158055
Lrpprc	NA	NA	-0.0707414	0.000781433	6.40406	17.3974	0.0212951	0.158055
Mbd3	NA	NA	0.0807759	0.00101822	6.40799	17.3974	0.021261	0.158055
Plvap	NA	NA	0.199376	0.00620636	6.40483	17.3974	0.0212884	0.158055
Prickle3	NA	NA	0.0995261	0.00154652	6.40498	17.3974	0.0212871	0.158055
Rnf157	NA	NA	0.0579342	0.000524331	6.40125	17.3974	0.0213196	0.158153
AI987944	NA	NA	-0.133585	0.00278953	6.39709	17.3974	0.0213558	0.158171
Ccdc167	NA	NA	-0.10671	0.00177968	6.39829	17.3974	0.0213453	0.158171
Necab1	NA	NA	-0.0937799	0.00137441	6.39885	17.3974	0.0213404	0.158171
Tcea1	NA	NA	-0.0541893	0.000459276	6.39372	17.3974	0.0213852	0.158221
Tdrp	NA	NA	-0.121999	0.00232778	6.394	17.3974	0.0213828	0.158221
Immp1l	NA	NA	-0.130046	0.00264797	6.38678	17.3974	0.0214459	0.158253
Ptbp1	NA	NA	0.0691761	0.000748756	6.39105	17.3974	0.0214085	0.158253
Sh2b1	NA	NA	0.0635787	0.00063281	6.38779	17.3974	0.0214371	0.158253
Ybey	NA	NA	-0.102039	0.00162985	6.38825	17.3974	0.0214331	0.158253
Zfhx3	NA	NA	0.111555	0.00194842	6.38704	17.3974	0.0214437	0.158253
Rtn2	NA	NA	0.0629679	0.000621039	6.38441	17.3974	0.0214668	0.158323
Alg3	NA	NA	0.111785	0.00196037	6.37428	17.3974	0.0215559	0.158577
B3gnt9	NA	NA	0.0883032	0.00122573	6.3615	17.3974	0.0216689	0.158577
Cdca7	NA	NA	-0.145443	0.00332419	6.36359	17.3974	0.0216504	0.158577
Cep57l1	NA	NA	-0.144298	0.00326608	6.37523	17.3974	0.0215475	0.158577
Fam181b	NA	NA	0.0968997	0.00147234	6.37729	17.3974	0.0215294	0.158577
Fem1b	NA	NA	-0.0554469	0.000483489	6.35871	17.3974	0.0216936	0.158577
Gabbr1	NA	NA	0.0493539	0.000383024	6.3594	17.3974	0.0216875	0.158577
H2afz	NA	NA	-0.074869	0.0008815	6.3589	17.3974	0.0216919	0.158577
Lypd6	NA	NA	0.15008	0.00353822	6.36589	17.3974	0.02163	0.158577
Ppp1r2	NA	NA	-0.0859169	0.00115942	6.36673	17.3974	0.0216225	0.158577
Pygl	NA	NA	-0.109857	0.00189706	6.36174	17.3974	0.0216668	0.158577
Rab4b	NA	NA	0.0652292	0.000668045	6.36909	17.3974	0.0216016	0.158577
Shkbp1	NA	NA	0.0980304	0.00151078	6.36092	17.3974	0.021674	0.158577
Spag6	NA	NA	-0.0708709	0.000788168	6.3726	17.3974	0.0215707	0.158577
Srrm3	NA	NA	0.0766436	0.000921703	6.37325	17.3974	0.0215649	0.158577
Stat1	NA	NA	-0.0963371	0.0014558	6.37506	17.3974	0.021549	0.158577
Trib1	NA	NA	0.0791211	0.000984444	6.35908	17.3974	0.0216904	0.158577
C1ql1	NA	NA	0.098903	0.00153962	6.35339	17.3974	0.021741	0.158823
Dhx37	NA	NA	0.0865754	0.00118015	6.35112	17.3974	0.0217612	0.158823
Gen1	NA	NA	-0.128102	0.00258381	6.35111	17.3974	0.0217613	0.158823
Slc25a17	NA	NA	-0.0825245	0.00107282	6.34803	17.3974	0.0217888	0.158941
Kifc1	NA	NA	-0.0948001	0.00141666	6.34383	17.3974	0.0218263	0.159132
Dtx1	NA	NA	0.0918452	0.00133042	6.34051	17.3974	0.021856	0.159183
Nfu1	NA	NA	-0.0849445	0.00113789	6.34118	17.3974	0.02185	0.159183
Chpf	NA	NA	0.0690417	0.000752501	6.33455	17.3974	0.0219094	0.159225
Cplx1	NA	NA	0.0865624	0.0011823	6.33768	17.3974	0.0218813	0.159225
Dcakd	NA	NA	0.056998	0.000513065	6.33209	17.3974	0.0219315	0.159225
Dnal4	NA	NA	0.144684	0.00330655	6.33089	17.3974	0.0219424	0.159225
Fbp1	NA	NA	-0.121496	0.0023339	6.32477	17.3974	0.0219975	0.159225
Hmgb3	NA	NA	0.152984	0.00370133	6.32317	17.3974	0.0220119	0.159225
Lin7c	NA	NA	-0.0799654	0.00101144	6.32218	17.3974	0.0220209	0.159225
Mrpl19	NA	NA	-0.0723069	0.000826014	6.32955	17.3974	0.0219544	0.159225
Nacc2	NA	NA	0.0917979	0.00133251	6.32404	17.3974	0.0220041	0.159225
Rasl12	NA	NA	-0.203143	0.00651556	6.3336	17.3974	0.021918	0.159225
Slc8a3	NA	NA	0.0720238	0.00081991	6.32682	17.3974	0.021979	0.159225
Tbc1d22b	NA	NA	0.0752912	0.000896602	6.3225	17.3974	0.022018	0.159225
Tmem131	NA	NA	0.0663257	0.000695582	6.32433	17.3974	0.0220014	0.159225
Ttc25	NA	NA	-0.14549	0.00334442	6.32914	17.3974	0.0219581	0.159225
Epb4.1l1	NA	NA	0.0573041	0.000519534	6.3206	17.3974	0.0220352	0.159246
Sema4g	NA	NA	0.133431	0.0028174	6.31925	17.3974	0.0220474	0.159252
Ttc21a	NA	NA	-0.119643	0.00226665	6.31522	17.3974	0.0220838	0.159434
Ppef1	NA	NA	-0.154961	0.0038053	6.31038	17.3974	0.0221277	0.159668
Pcdhac1	NA	NA	-0.121288	0.0023333	6.30475	17.3974	0.022179	0.159956
Lgr6	NA	NA	0.112123	0.00199461	6.30272	17.3974	0.0221974	0.160007
Ndufaf4	NA	NA	-0.116772	0.0021653	6.29733	17.3974	0.0222466	0.160279
D11Wsu47e	NA	NA	0.0971817	0.0015009	6.29242	17.3974	0.0222916	0.160452
Tnfsf12	NA	NA	0.189525	0.00570862	6.2922	17.3974	0.0222936	0.160452
Serinc2	NA	NA	0.136427	0.00295869	6.29078	17.3974	0.0223066	0.160463
Frmd8	NA	NA	0.0950227	0.00143589	6.28832	17.3974	0.0223292	0.160543
Hr	NA	NA	0.133538	0.00283782	6.2838	17.3974	0.0223707	0.160677
Ppme1	NA	NA	-0.0541724	0.000466984	6.28426	17.3974	0.0223665	0.160677
Arl6ip1	NA	NA	-0.0693471	0.000765633	6.2811	17.3974	0.0223956	0.160771
Fam216a	NA	NA	-0.0890746	0.00126345	6.27988	17.3974	0.0224068	0.160771
Cdk17	NA	NA	-0.0657916	0.00068946	6.27816	17.3974	0.0224227	0.160803
Prtg	NA	NA	0.0622447	0.000617255	6.27683	17.3974	0.022435	0.160809
Dync1i1	NA	NA	-0.052075	0.000432233	6.27393	17.3974	0.0224617	0.160836
Tanc1	NA	NA	0.0522535	0.000435172	6.27436	17.3974	0.0224578	0.160836
Polr3e	NA	NA	-0.0823117	0.00108046	6.27065	17.3974	0.022492	0.160971
Pcdh17	NA	NA	0.0828318	0.00109447	6.26886	17.3974	0.0225086	0.161007
Scaf1	NA	NA	0.0961792	0.00147648	6.2652	17.3974	0.0225425	0.161168
Nova2	NA	NA	0.101188	0.00163533	6.26115	17.3974	0.0225802	0.161272
Trmu	NA	NA	-0.120466	0.00231777	6.26116	17.3974	0.02258	0.161272
Mettl10	NA	NA	-0.150959	0.00364107	6.25877	17.3974	0.0226023	0.161348
G6pc3	NA	NA	0.0953189	0.00145368	6.25013	17.3974	0.0226828	0.16184
Cnot3	NA	NA	0.0713005	0.000814286	6.24322	17.3974	0.0227476	0.16222
Emid1	NA	NA	0.0844836	0.00114382	6.24006	17.3974	0.0227772	0.162348
Stat2	NA	NA	0.0861798	0.00119051	6.23848	17.3974	0.022792	0.162372
Nrxn2	NA	NA	0.0947228	0.00143861	6.23684	17.3974	0.0228074	0.162399
Dennd2a	NA	NA	0.0764289	0.000937424	6.2313	17.3974	0.0228596	0.162522
Gjc2	NA	NA	0.0928397	0.00138318	6.23143	17.3974	0.0228584	0.162522
Tmem134	NA	NA	0.0959588	0.00147727	6.23318	17.3974	0.0228418	0.162522
Atxn7l1	NA	NA	0.124179	0.00247667	6.22624	17.3974	0.0229073	0.162654
Gdf5	NA	NA	0.147926	0.00351493	6.22549	17.3974	0.0229145	0.162654
Igsf9	NA	NA	0.110064	0.0019466	6.22319	17.3974	0.0229362	0.162654
Klhl23	NA	NA	-0.0674547	0.000730611	6.22785	17.3974	0.0228921	0.162654
Scap	NA	NA	0.0596495	0.000571734	6.22329	17.3974	0.0229352	0.162654
Caskin1	NA	NA	0.080677	0.00104672	6.21826	17.3974	0.0229829	0.162657
Nfe2l3	NA	NA	0.181903	0.00532052	6.21911	17.3974	0.0229749	0.162657
Pls3	NA	NA	-0.065898	0.000698305	6.2187	17.3974	0.0229788	0.162657
Rnf44	NA	NA	0.140984	0.00319648	6.21825	17.3974	0.022983	0.162657
Gxylt2	NA	NA	-0.107216	0.00185051	6.21191	17.3974	0.0230432	0.162876
Tmem107	NA	NA	0.110842	0.00197801	6.21132	17.3974	0.0230488	0.162876
Usb1	NA	NA	-0.160474	0.00414515	6.21258	17.3974	0.0230369	0.162876
Cdkn2aip	NA	NA	-0.0847635	0.00115746	6.20741	17.3974	0.0230861	0.163017
Fbxo42	NA	NA	0.0756704	0.000922541	6.20679	17.3974	0.023092	0.163017
Ltbp3	NA	NA	0.104201	0.00175014	6.20402	17.3974	0.0231184	0.163094
Myo1d	NA	NA	0.0898726	0.00130208	6.2032	17.3974	0.0231262	0.163094
Ppfia3	NA	NA	0.0575107	0.000533393	6.20084	17.3974	0.0231488	0.163171
Abca5	NA	NA	-0.0906881	0.00132706	6.19742	17.3974	0.0231815	0.163212
Dctn2	NA	NA	-0.0556254	0.00049918	6.19853	17.3974	0.0231709	0.163212
Ston2	NA	NA	0.0918268	0.00136078	6.19658	17.3974	0.0231896	0.163212
Ms4a6c	NA	NA	-0.0795886	0.00102252	6.19483	17.3974	0.0232063	0.163248
Morf4l1	NA	NA	-0.0639335	0.000660759	6.18605	17.3974	0.0232907	0.163759
Ehhadh	NA	NA	-0.112365	0.00204178	6.18373	17.3974	0.0233131	0.163826
Tdgf1	NA	NA	0.106087	0.00182031	6.18264	17.3974	0.0233236	0.163826
R3hcc1l	NA	NA	-0.0902581	0.00131814	6.18034	17.3974	0.0233457	0.1639
Ap5z1	NA	NA	0.0762537	0.00094142	6.17645	17.3974	0.0233834	0.164
Fam163a	NA	NA	0.0809148	0.00105982	6.17764	17.3974	0.0233718	0.164
Cyr61	NA	NA	0.109771	0.0019527	6.1708	17.3974	0.0234381	0.164219
[truncated: 12,014 more rows]

## Sheet: translated_mrna_dhpg
symbol	apvSlope	apvSlopeP	apvEff	apvRvmMSerror	apvRvmF	residRvmDf	apvRvmP	apvRvmPAdj
Npcd	NA	NA	-0.338424	0.00149728	76.4924	16.9542	1.08509e-07	0.000760268
Ppp2r2b	NA	NA	-0.157385	0.000302612	81.854	16.9542	6.72656e-08	0.000760268
Cbln4	NA	NA	-0.186645	0.000486401	71.6204	16.9542	1.71763e-07	0.000802303
Egln2	NA	NA	-0.2211	0.000728439	67.1097	16.9542	2.69022e-07	0.000942451
Cox17	NA	NA	0.16934	0.000502119	57.1099	16.9542	7.99149e-07	0.0022397
Cebpg	NA	NA	0.205567	0.000871812	48.4713	16.9542	2.32681e-06	0.00465794
Rprml	NA	NA	0.146628	0.000434323	49.5015	16.9542	2.0334e-06	0.00465794
B230217C12Rik	NA	NA	0.208436	0.000962109	45.1564	16.9542	3.6453e-06	0.0063852
Klf6	NA	NA	0.130281	0.000395102	42.9589	16.9542	4.97688e-06	0.00742184
Sqrdl	NA	NA	-0.168659	0.000668854	42.5294	16.9542	5.29639e-06	0.00742184
Arhgef4	NA	NA	-0.117525	0.00034622	39.8943	16.9542	7.83955e-06	0.0088081
Slc13a4	NA	NA	-0.137637	0.000478106	39.6229	16.9542	8.17137e-06	0.0088081
Timm8b	NA	NA	0.119383	0.000355532	40.0869	16.9542	7.61326e-06	0.0088081
Tmem50a	NA	NA	0.0998725	0.000259291	38.4685	16.9542	9.76933e-06	0.00977841
Aig1	NA	NA	0.12138	0.000420796	35.0124	16.9542	1.70793e-05	0.0125965
Cdh6	NA	NA	0.129661	0.000477387	35.2165	16.9542	1.65076e-05	0.0125965
Fbxo9	NA	NA	-0.127213	0.000450413	35.9296	16.9542	1.46723e-05	0.0125965
Laptm4b	NA	NA	0.117979	0.000383617	36.2839	16.9542	1.38462e-05	0.0125965
Shisa5	NA	NA	0.175472	0.000875019	35.1881	16.9542	1.65859e-05	0.0125965
Cacng4	NA	NA	0.198444	0.00116763	33.7266	16.9542	2.12331e-05	0.0135245
Ccnc	NA	NA	0.14	0.000574336	34.1265	16.9542	1.98309e-05	0.0135245
Ufm1	NA	NA	0.12851	0.000489559	33.7338	16.9542	2.12068e-05	0.0135245
Cep19	NA	NA	-0.108236	0.000361379	32.4176	16.9542	2.66591e-05	0.0156256
Ppip5k2	NA	NA	-0.159564	0.000791564	32.1648	16.9542	2.78769e-05	0.0156256
Slc18b1	NA	NA	-0.137812	0.000588953	32.2472	16.9542	2.74734e-05	0.0156256
Ankrd34b	NA	NA	-0.119003	0.00044708	31.6761	16.9542	3.0412e-05	0.0156631
Krt80	NA	NA	0.136315	0.000593268	31.3212	16.9542	3.24149e-05	0.0156631
Nxph1	NA	NA	-0.103298	0.000334779	31.873	16.9542	2.93609e-05	0.0156631
Thra	NA	NA	-0.0857686	0.000233989	31.4385	16.9542	3.17372e-05	0.0156631
Ost4	NA	NA	0.223557	0.00162168	30.8184	16.9542	3.55096e-05	0.0161025
Tmem261	NA	NA	0.133402	0.000577779	30.8011	16.9542	3.56224e-05	0.0161025
Gfm2	NA	NA	-0.110105	0.00040503	29.9315	16.9542	4.18101e-05	0.0168285
Hmgn5	NA	NA	-0.149633	0.000748751	29.903	16.9542	4.20323e-05	0.0168285
Rpap2	NA	NA	-0.141408	0.00066119	30.2428	16.9542	3.94659e-05	0.0168285
Thg1l	NA	NA	-0.123187	0.000503002	30.1689	16.9542	4.00087e-05	0.0168285
1110008P14Rik	NA	NA	0.14855	0.000750692	29.3956	16.9542	4.62185e-05	0.0175043
Rab4b	NA	NA	0.103411	0.000362485	29.5012	16.9542	4.53107e-05	0.0175043
Txnl4a	NA	NA	0.135975	0.000641654	28.8147	16.9542	5.1595e-05	0.0190263
Jakmip1	NA	NA	-0.117313	0.000480637	28.6336	16.9542	5.34121e-05	0.0191914
Akap5	NA	NA	-0.119787	0.000513221	27.9588	16.9542	6.0841e-05	0.0193765
Alkbh1	NA	NA	-0.209219	0.00155308	28.1843	16.9542	5.82368e-05	0.0193765
Ddit4l	NA	NA	-0.138689	0.000678242	28.3596	16.9542	5.62986e-05	0.0193765
Jdp2	NA	NA	-0.154958	0.000856088	28.0486	16.9542	5.97879e-05	0.0193765
Spink8	NA	NA	0.182818	0.00118707	28.1553	16.9542	5.85647e-05	0.0193765
Nus1	NA	NA	0.100339	0.000361707	27.8342	16.9542	6.23353e-05	0.0194112
Tmem243	NA	NA	0.184987	0.00123976	27.6023	16.9542	6.52273e-05	0.0198443
Usp30	NA	NA	-0.0915474	0.000304767	27.4994	16.9542	6.65585e-05	0.0198443
Ppp1r16a	NA	NA	-0.162009	0.000959581	27.3524	16.9542	6.85135e-05	0.0200017
Gjc3	NA	NA	0.115076	0.000486177	27.2378	16.9542	7.00825e-05	0.0200422
Rnd1	NA	NA	0.136592	0.000693554	26.9011	16.9542	7.49293e-05	0.0209997
Tspan31	NA	NA	0.128057	0.000612242	26.7845	16.9542	7.66935e-05	0.0210727
Dnmt3a	NA	NA	-0.0967909	0.000351995	26.6154	16.9542	7.93372e-05	0.0211971
Itm2b	NA	NA	0.0866471	0.000282634	26.5633	16.9542	8.01716e-05	0.0211971
Brwd1	NA	NA	-0.0817664	0.000254233	26.2977	16.9542	8.45831e-05	0.0219493
B3gnt3	NA	NA	-0.108408	0.000454332	25.867	16.9542	9.23265e-05	0.0224275
Deb1	NA	NA	0.160178	0.000989036	25.9414	16.9542	9.09337e-05	0.0224275
Gpnmb	NA	NA	0.171569	0.00112877	26.0777	16.9542	8.84439e-05	0.0224275
Necab2	NA	NA	-0.104398	0.000422645	25.7876	16.9542	9.38398e-05	0.0224275
Pank1	NA	NA	-0.158106	0.000970507	25.7571	16.9542	9.4428e-05	0.0224275
Dnajc27	NA	NA	-0.119206	0.000558287	25.4532	16.9542	0.000100522	0.0234769
Diap1	NA	NA	-0.0901337	0.00032265	25.1793	16.9542	0.000106392	0.0235755
Osm	NA	NA	-0.180265	0.00128659	25.257	16.9542	0.000104688	0.0235755
Rnf185	NA	NA	0.0996919	0.000395611	25.1218	16.9542	0.000107674	0.0235755
Tyms	NA	NA	0.189022	0.00141312	25.284	16.9542	0.000104104	0.0235755
Acyp1	NA	NA	0.156949	0.000985509	24.9953	16.9542	0.000110553	0.0237152
Dzip1l	NA	NA	-0.0801174	0.000257307	24.946	16.9542	0.000111697	0.0237152
Ino80b	NA	NA	-0.145329	0.000849378	24.8659	16.9542	0.000113586	0.0237564
B3gnt7	NA	NA	0.199678	0.001624	24.5514	16.9542	0.000121359	0.0250089
Gabrd	NA	NA	0.118358	0.000572348	24.4756	16.9542	0.000123319	0.0250445
Lrmp	NA	NA	0.130134	0.000697358	24.2843	16.9542	0.000128428	0.02538
Zc3h13	NA	NA	-0.11214	0.000517972	24.2782	16.9542	0.000128594	0.02538
Foxp4	NA	NA	-0.0838384	0.000293518	23.947	16.9542	0.000138024	0.0266574
Reep2	NA	NA	0.0813936	0.000276978	23.9185	16.9542	0.00013887	0.0266574
Gjb2	NA	NA	-0.142451	0.000851451	23.8327	16.9542	0.000141455	0.0267866
Hspbap1	NA	NA	-0.155608	0.0010218	23.6974	16.9542	0.000145643	0.0268816
Mcfd2	NA	NA	0.142657	0.000858996	23.6917	16.9542	0.000145823	0.0268816
Rnf114	NA	NA	-0.120289	0.00061228	23.6321	16.9542	0.000147712	0.0268816
Rer1	NA	NA	0.0872569	0.00032304	23.5691	16.9542	0.000149742	0.0269018
Cdk18	NA	NA	-0.0959529	0.000394955	23.3114	16.9542	0.000158371	0.0279566
Cdkn2aipnl	NA	NA	0.121511	0.000634342	23.2759	16.9542	0.000159604	0.0279566
Fam57b	NA	NA	0.130065	0.000729207	23.199	16.9542	0.000162309	0.0280794
Prkca	NA	NA	-0.0765381	0.000253611	23.0987	16.9542	0.000165912	0.0283528
Sumo3	NA	NA	0.111796	0.000546659	22.8631	16.9542	0.000174741	0.0295018
Klhdc3	NA	NA	-0.076809	0.000259598	22.726	16.9542	0.00018012	0.0296943
Lonrf2	NA	NA	-0.0785218	0.000270892	22.7606	16.9542	0.000178745	0.0296943
Snapc1	NA	NA	-0.0790176	0.000277337	22.5133	16.9542	0.000188837	0.0307694
Grid2ip	NA	NA	0.147579	0.000984059	22.1323	16.9542	0.00020566	0.0331254
Cyp2r1	NA	NA	0.127695	0.000746349	21.8478	16.9542	0.000219316	0.0331615
Gpr137	NA	NA	0.125002	0.000716875	21.7968	16.9542	0.000221872	0.0331615
Mif	NA	NA	0.0846397	0.000326203	21.9614	16.9542	0.000213745	0.0331615
Ociad2	NA	NA	0.0721583	0.000239006	21.7853	16.9542	0.000222449	0.0331615
Rbsn	NA	NA	-0.106373	0.000512712	22.0694	16.9542	0.000208593	0.0331615
Snrnp27	NA	NA	-0.107418	0.000526262	21.9258	16.9542	0.000215475	0.0331615
Tbc1d13	NA	NA	-0.0951338	0.000411526	21.9924	16.9542	0.000212253	0.0331615
Cntrob	NA	NA	-0.15645	0.00113072	21.647	16.9542	0.000229565	0.0335094
Tub	NA	NA	-0.0961911	0.000426615	21.6887	16.9542	0.000227395	0.0335094
Srrd	NA	NA	0.180997	0.00152165	21.5292	16.9542	0.00023583	0.0340689
Gpr132	NA	NA	-0.145778	0.000997013	21.3148	16.9542	0.000247727	0.0354224
Ccdc55	NA	NA	-0.095148	0.000426109	21.2461	16.9542	0.000251681	0.0356243
St3gal4	NA	NA	0.0954956	0.000433455	21.0389	16.9542	0.000264039	0.0369997
Cyp20a1	NA	NA	0.11061	0.000584411	20.9349	16.9542	0.000270497	0.037204
Tigd2	NA	NA	-0.110782	0.000587539	20.8881	16.9542	0.000273461	0.037204
Tmem189	NA	NA	0.143159	0.000980058	20.9115	16.9542	0.000271972	0.037204
Sgpp2	NA	NA	0.170084	0.00139491	20.7386	16.9542	0.000283175	0.0381552
Fank1	NA	NA	-0.155497	0.0011712	20.6451	16.9542	0.000289445	0.0382379
Gucy2g	NA	NA	-0.0989817	0.00047868	20.4675	16.9542	0.000301794	0.0382379
Mthfs	NA	NA	0.209462	0.00214661	20.4389	16.9542	0.000303833	0.0382379
Rnf6	NA	NA	-0.0905569	0.000398631	20.5718	16.9542	0.000294473	0.0382379
Rnmtl1	NA	NA	-0.109209	0.000583115	20.4533	16.9542	0.000302805	0.0382379
Slc25a30	NA	NA	-0.165875	0.00133882	20.5514	16.9542	0.000295887	0.0382379
Tbc1d14	NA	NA	-0.111803	0.000612317	20.4141	16.9542	0.000305619	0.0382379
Trp53i11	NA	NA	0.104737	0.000531259	20.6489	16.9542	0.000289185	0.0382379
Akirin1	NA	NA	0.084278	0.000350505	20.2644	16.9542	0.000316638	0.0384564
Gpm6a	NA	NA	0.0726428	0.000261051	20.2144	16.9542	0.000320423	0.0384564
Map9	NA	NA	-0.0785718	0.000306077	20.1698	16.9542	0.000323832	0.0384564
Sh3bgrl2	NA	NA	0.14057	0.000978676	20.1905	16.9542	0.000322244	0.0384564
Timm21	NA	NA	-0.120568	0.000717669	20.2552	16.9542	0.000317331	0.0384564
Tspan3	NA	NA	0.0846824	0.000352711	20.3314	16.9542	0.000311654	0.0384564
Traf5	NA	NA	-0.146022	0.00106115	20.0937	16.9542	0.000329756	0.0388309
Casz1	NA	NA	0.107659	0.000579998	19.9838	16.9542	0.000338524	0.0395311
Enpp6	NA	NA	0.111992	0.000630101	19.9049	16.9542	0.000344974	0.0398475
Pik3ca	NA	NA	-0.097787	0.000480966	19.8814	16.9542	0.00034692	0.0398475
Cntn4	NA	NA	0.10977	0.000608808	19.7918	16.9542	0.00035447	0.0401307
Whsc1	NA	NA	-0.0839985	0.000356635	19.7842	16.9542	0.000355114	0.0401307
Clip1	NA	NA	-0.0964987	0.000471836	19.7357	16.9542	0.000359287	0.0402775
Dgkg	NA	NA	-0.0835647	0.000355496	19.6432	16.9542	0.000367393	0.0403114
Edrf1	NA	NA	-0.0908173	0.000420785	19.6009	16.9542	0.000371161	0.0403114
Il21r	NA	NA	0.125825	0.00081161	19.5067	16.9542	0.000379726	0.0403114
Mc4r	NA	NA	0.182169	0.0016929	19.6028	16.9542	0.000370998	0.0403114
Mmd	NA	NA	-0.0766132	0.000300839	19.5107	16.9542	0.000379361	0.0403114
Phf20l1	NA	NA	-0.0716481	0.00026314	19.5084	16.9542	0.00037957	0.0403114
Ust	NA	NA	-0.101625	0.000528134	19.555	16.9542	0.000375306	0.0403114
Ppp1r8	NA	NA	-0.0971861	0.000486423	19.4175	16.9542	0.000388038	0.0408841
Atp6v0b	NA	NA	0.0766405	0.000307396	19.1081	16.9542	0.000418491	0.0410906
Atraid	NA	NA	0.0944278	0.000472226	18.8821	16.9542	0.000442439	0.0410906
Ccdc112	NA	NA	-0.0959087	0.000486963	18.8895	16.9542	0.000441625	0.0410906
Cdc37l1	NA	NA	-0.111846	0.000663986	18.8401	16.9542	0.000447052	0.0410906
Cmc1	NA	NA	-0.110298	0.00063761	19.08	16.9542	0.000421393	0.0410906
Cyp2j6	NA	NA	0.0947484	0.00047549	18.88	16.9542	0.000442662	0.0410906
Dcaf17	NA	NA	-0.139005	0.00101856	18.9702	16.9542	0.000432919	0.0410906
Emc3	NA	NA	0.0966027	0.000491129	19.0013	16.9542	0.000429623	0.0410906
Gm19345	NA	NA	-0.158024	0.00133068	18.766	16.9542	0.000455326	0.0410906
Hrh1	NA	NA	0.182441	0.00177048	18.7997	16.9542	0.00045154	0.0410906
Hsbp1	NA	NA	0.0899746	0.000427935	18.9174	16.9542	0.000438594	0.0410906
Kif21a	NA	NA	-0.0792537	0.000332641	18.8827	16.9542	0.000442369	0.0410906
Man2b2	NA	NA	0.0805323	0.000344964	18.8004	16.9542	0.000451467	0.0410906
Mpzl1	NA	NA	0.113128	0.00067511	18.957	16.9542	0.000434336	0.0410906
Ncl	NA	NA	-0.0745298	0.000289809	19.1668	16.9542	0.000412517	0.0410906
Prr16	NA	NA	-0.141394	0.00104303	19.1676	16.9542	0.000412435	0.0410906
Pskh1	NA	NA	-0.131423	0.000901897	19.1507	16.9542	0.000414142	0.0410906
Pus10	NA	NA	-0.15238	0.00124027	18.7215	16.9542	0.000460375	0.0410906
Rapgef2	NA	NA	-0.0622247	0.000206096	18.787	16.9542	0.000452969	0.0410906
Resp18	NA	NA	0.110505	0.000652085	18.7266	16.9542	0.000459796	0.0410906
Slc18a2	NA	NA	0.164686	0.00140973	19.2387	16.9542	0.000405321	0.0410906
Snapc5	NA	NA	0.134824	0.000958399	18.9666	16.9542	0.000433308	0.0410906
Tmem192	NA	NA	0.166225	0.00143083	19.3109	16.9542	0.000398245	0.0410906
Zfp462	NA	NA	-0.106887	0.000597056	19.1354	16.9542	0.0004157	0.0410906
Myocd	NA	NA	0.0788159	0.000332447	18.6856	16.9542	0.000464508	0.0411972
Coro6	NA	NA	-0.163344	0.00143186	18.634	16.9542	0.000470502	0.0412072
Lhfpl3	NA	NA	0.154587	0.00128147	18.6481	16.9542	0.00046885	0.0412072
Lmo4	NA	NA	0.0889474	0.000425452	18.5958	16.9542	0.000474995	0.0412869
Prkaa2	NA	NA	0.088987	0.000426278	18.5763	16.9542	0.000477305	0.0412869
Kcnmb4	NA	NA	0.125726	0.000852499	18.542	16.9542	0.000481409	0.0413864
Arl6ip5	NA	NA	0.0753147	0.000308151	18.4076	16.9542	0.000497869	0.0425405
Cbl	NA	NA	-0.0880405	0.000421786	18.3769	16.9542	0.000501707	0.0426086
Atp6v0e2	NA	NA	0.0903026	0.000444868	18.3303	16.9542	0.00050761	0.0428179
Zfp706	NA	NA	0.0994627	0.000540314	18.3094	16.9542	0.000510283	0.0428179
Umad1	NA	NA	0.173165	0.00164005	18.2837	16.9542	0.000513596	0.0428394
Tspan13	NA	NA	0.0871411	0.000416677	18.2241	16.9542	0.000521352	0.0432291
Chd9	NA	NA	-0.0856778	0.000403472	18.1938	16.9542	0.000525355	0.0433047
Lgr5	NA	NA	0.117904	0.000767485	18.113	16.9542	0.000536182	0.0439387
Alkbh4	NA	NA	-0.155755	0.00134511	18.0354	16.9542	0.000546817	0.0440376
Kctd18	NA	NA	-0.108073	0.00064713	18.0487	16.9542	0.000544979	0.0440376
Prpf40b	NA	NA	-0.104293	0.000602113	18.0647	16.9542	0.00054277	0.0440376
Ccdc32	NA	NA	0.0721088	0.00028919	17.9802	16.9542	0.00055453	0.0441513
Prima1	NA	NA	0.164694	0.00150751	17.9926	16.9542	0.000552783	0.0441513
Uqcrh	NA	NA	0.0876678	0.000428429	17.9391	16.9542	0.000560346	0.0443623
Aggf1	NA	NA	-0.08253	0.000381893	17.8354	16.9542	0.000575345	0.0447906
Cttnbp2	NA	NA	-0.0744425	0.000310588	17.8426	16.9542	0.00057429	0.0447906
Magee2	NA	NA	-0.0893292	0.000446615	17.8671	16.9542	0.000570713	0.0447906
Grem2	NA	NA	0.139201	0.00109127	17.7563	16.9542	0.000587077	0.0449547
Ptrf	NA	NA	-0.171888	0.0016605	17.7932	16.9542	0.000581573	0.0449547
Zcchc9	NA	NA	0.164205	0.00151736	17.7699	16.9542	0.000585034	0.0449547
Aff4	NA	NA	-0.0733313	0.000305375	17.6094	16.9542	0.000609594	0.0462226
Bud13	NA	NA	-0.126456	0.000908315	17.6053	16.9542	0.000610231	0.0462226
Cox7b	NA	NA	0.11002	0.000690289	17.5353	16.9542	0.000621319	0.0468094
Mybbp1a	NA	NA	-0.0694905	0.000276469	17.4664	16.9542	0.000632443	0.0473927
Hira	NA	NA	-0.10162	0.000592833	17.4193	16.9542	0.00064019	0.047718
9030624G23Rik	NA	NA	0.171702	0.0017069	17.272	16.9542	0.000665083	0.0485475
Gas2l3	NA	NA	-0.13644	0.00108287	17.1911	16.9542	0.000679206	0.0485475
Hnrnpul2	NA	NA	-0.0734242	0.000312714	17.2398	16.9542	0.000670666	0.0485475
Mcm5	NA	NA	-0.0948835	0.000520606	17.2931	16.9542	0.000661449	0.0485475
Mmrn2	NA	NA	-0.113212	0.000750178	17.0851	16.9542	0.000698229	0.0485475
Nedd4l	NA	NA	-0.0627223	0.000229821	17.118	16.9542	0.000692258	0.0485475
Nme6	NA	NA	-0.182252	0.00194605	17.0683	16.9542	0.00070131	0.0485475
Nrsn1	NA	NA	-0.1352	0.00106434	17.174	16.9542	0.000682241	0.0485475
Nts	NA	NA	0.113882	0.000757348	17.1244	16.9542	0.000691109	0.0485475
Rab42	NA	NA	0.256816	0.00383152	17.2137	16.9542	0.00067523	0.0485475
Rbm27	NA	NA	-0.090791	0.000482674	17.0778	16.9542	0.000699568	0.0485475
Rorb	NA	NA	0.0920448	0.000496586	17.061	16.9542	0.00070265	0.0485475
Rpl3	NA	NA	-0.0633887	0.000232727	17.2654	16.9542	0.000666223	0.0485475
Slc17a6	NA	NA	0.139258	0.00113816	17.0387	16.9542	0.00070675	0.0485475
Sst	NA	NA	0.104072	0.000631435	17.153	16.9542	0.000685976	0.0485475
Thnsl2	NA	NA	-0.14325	0.00120402	17.0433	16.9542	0.000705901	0.0485475
Apobec1	NA	NA	-0.161669	0.00154691	16.8962	16.9542	0.000733643	0.049406
Chd2	NA	NA	-0.0834578	0.000412084	16.9024	16.9542	0.00073245	0.049406
Podxl	NA	NA	-0.134151	0.0010623	16.9411	16.9542	0.000725057	0.049406
Rpusd4	NA	NA	-0.0879736	0.00045894	16.8635	16.9542	0.000739969	0.049406
Sept5	NA	NA	-0.0608539	0.000218783	16.9263	16.9542	0.000727861	0.049406
Zfp488	NA	NA	0.157476	0.00147074	16.8613	16.9542	0.000740402	0.049406
Riok1	NA	NA	-0.13888	0.00114608	16.8294	16.9542	0.00074665	0.0495868
Mta2	NA	NA	-0.0847617	0.000427795	16.7944	16.9542	0.000753568	0.0496543
Psmg4	NA	NA	0.114421	0.000779841	16.7884	16.9542	0.000754754	0.0496543
Necab3	NA	NA	0.148991	0.0013306	16.6829	16.9542	0.000776077	0.0508185
Itgad	NA	NA	0.104443	0.00065512	16.6509	16.9542	0.000782674	0.0509393
Polr2j	NA	NA	0.133218	0.0010666	16.6388	16.9542	0.000785192	0.0509393
Naaa	NA	NA	0.0983839	0.000584188	16.569	16.9542	0.00079986	0.0514148
Ythdc1	NA	NA	-0.0735915	0.000326597	16.5823	16.9542	0.000797045	0.0514148
Zscan12	NA	NA	0.1251	0.000945868	16.5457	16.9542	0.000804824	0.0514977
Bcl6b	NA	NA	-0.0863232	0.00045304	16.4482	16.9542	0.000825972	0.0525334
Rgcc	NA	NA	0.121891	0.000904843	16.4198	16.9542	0.000832257	0.0525334
Zfp709	NA	NA	-0.131843	0.00105802	16.4295	16.9542	0.000830094	0.0525334
Papd7	NA	NA	-0.102235	0.000638735	16.3636	16.9542	0.000844828	0.0530878
Hn1	NA	NA	0.0674415	0.000278309	16.3428	16.9542	0.000849546	0.0531459
Frat1	NA	NA	0.138484	0.00117714	16.292	16.9542	0.000861178	0.0535368
Mal2	NA	NA	0.0810083	0.000403037	16.2822	16.9542	0.000863435	0.0535368
Akt1s1	NA	NA	0.097061	0.000580996	16.215	16.9542	0.00087915	0.0536612
Ercc8	NA	NA	-0.132538	0.00108379	16.2082	16.9542	0.000880759	0.0536612
Gtpbp3	NA	NA	0.0953649	0.000559622	16.2511	16.9542	0.00087067	0.0536612
Mcm2	NA	NA	-0.113596	0.000795818	16.2148	16.9542	0.000879183	0.0536612
Cxx1c	NA	NA	0.060609	0.000226961	16.1854	16.9542	0.000886169	0.0537571
Hint2	NA	NA	0.0862136	0.000462287	16.0783	16.9542	0.000912095	0.0550913
Rfc1	NA	NA	-0.0740715	0.000342564	16.0162	16.9542	0.000927521	0.0557826
Osbpl8	NA	NA	-0.0731796	0.000335809	15.9473	16.9542	0.000944967	0.0563482
Zfp707	NA	NA	-0.119553	0.000896054	15.9511	16.9542	0.000944016	0.0563482
Nxf1	NA	NA	-0.0772058	0.000374366	15.9222	16.9542	0.000951423	0.0564872
Zbbx	NA	NA	0.100058	0.000629378	15.907	16.9542	0.000955361	0.0564872
Hexim2	NA	NA	-0.124937	0.000983336	15.8738	16.9542	0.000964014	0.0567594
Fam71e1	NA	NA	-0.154377	0.00150617	15.823	16.9542	0.000977414	0.0568617
Gem	NA	NA	0.105726	0.000706521	15.8211	16.9542	0.000977926	0.0568617
Lims2	NA	NA	-0.110406	0.000769722	15.8362	16.9542	0.000973923	0.0568617
Cd93	NA	NA	-0.142397	0.00129284	15.684	16.9542	0.00101519	0.0573625
Fkbpl	NA	NA	-0.109518	0.000763569	15.7082	16.9542	0.0010085	0.0573625
Ramp1	NA	NA	0.0689467	0.000302269	15.7266	16.9542	0.00100344	0.0573625
Rsbn1l	NA	NA	-0.097664	0.000607848	15.6918	16.9542	0.00101301	0.0573625
Syngr3	NA	NA	0.0896675	0.000512569	15.6862	16.9542	0.00101457	0.0573625
Syt9	NA	NA	0.147888	0.00139188	15.7132	16.9542	0.0010071	0.0573625
Zfp526	NA	NA	-0.168552	0.0018114	15.6839	16.9542	0.00101519	0.0573625
Bbip1	NA	NA	0.136146	0.00119451	15.5174	16.9542	0.00106261	0.0574833
Cggbp1	NA	NA	-0.088192	0.000498384	15.6061	16.9542	0.00103706	0.0574833
Chrm2	NA	NA	0.102631	0.000679385	15.5039	16.9542	0.00106656	0.0574833
Cox7a2	NA	NA	0.0696037	0.000309524	15.652	16.9542	0.0010241	0.0574833
Dcp1b	NA	NA	0.0913604	0.000536552	15.5562	16.9542	0.00105134	0.0574833
Dis3l2	NA	NA	-0.0841596	0.000455368	15.5541	16.9542	0.00105196	0.0574833
Erdr1	NA	NA	-0.200463	0.00258372	15.5533	16.9542	0.00105218	0.0574833
Lmnb1	NA	NA	-0.133229	0.00113609	15.6237	16.9542	0.00103207	0.0574833
Nkain4	NA	NA	0.103916	0.000690309	15.6431	16.9542	0.0010266	0.0574833
Nqo2	NA	NA	0.100048	0.000644954	15.52	16.9542	0.00106185	0.0574833
Prelid1	NA	NA	-0.0598911	0.00023132	15.5064	16.9542	0.00106582	0.0574833
Vmn2r87	NA	NA	-0.084885	0.000463093	15.5594	16.9542	0.00105042	0.0574833
C78339	NA	NA	0.0775883	0.000390027	15.4347	16.9542	0.00108708	0.0583651
St14	NA	NA	0.0747303	0.000364394	15.3258	16.9542	0.00112029	0.0599181
Anapc11	NA	NA	0.0774269	0.000391613	15.3083	16.9542	0.00112571	0.0599795
Ensa	NA	NA	0.0821117	0.000443175	15.2137	16.9542	0.00115564	0.0611108
Hspb2	NA	NA	-0.20298	0.00270815	15.2136	16.9542	0.00115567	0.0611108
Rbm19	NA	NA	-0.138429	0.00126309	15.1713	16.9542	0.00116934	0.0616015
Prmt2	NA	NA	-0.0847758	0.000474402	15.1494	16.9542	0.00117646	0.0617444
Ap3b1	NA	NA	-0.0680658	0.000306778	15.102	16.9542	0.00119212	0.0622187
Creb5	NA	NA	0.112376	0.000836578	15.0952	16.9542	0.00119438	0.0622187
Serp1	NA	NA	0.128828	0.00110081	15.0768	16.9542	0.00120052	0.0623072
2310045N01Rik	NA	NA	0.128475	0.00109733	15.0418	16.9542	0.00121231	0.0624561
Reep1	NA	NA	0.103272	0.000708528	15.0526	16.9542	0.00120867	0.0624561
Pgrmc1	NA	NA	0.0609822	0.000247973	14.9969	16.9542	0.00122762	0.0627833
Rce1	NA	NA	0.108019	0.00077792	14.9991	16.9542	0.00122688	0.0627833
Dcx	NA	NA	0.129713	0.00112565	14.9475	16.9542	0.00124474	0.0631976
Mcoln1	NA	NA	0.0851745	0.000485131	14.9541	16.9542	0.00124243	0.0631976
9430038I01Rik	NA	NA	0.22029	0.0032594	14.8885	16.9542	0.0012655	0.0640197
B630005N14Rik	NA	NA	-0.100236	0.000676947	14.842	16.9542	0.00128216	0.0646291
Trmt1l	NA	NA	-0.1044	0.000735039	14.8284	16.9542	0.00128708	0.0646447
Rpap3	NA	NA	-0.0924937	0.000578723	14.7827	16.9542	0.00130375	0.0647853
St5	NA	NA	-0.0910127	0.000559857	14.7954	16.9542	0.00129908	0.0647853
Tmem161b	NA	NA	0.101237	0.000693148	14.7861	16.9542	0.00130251	0.0647853
Cdhr3	NA	NA	0.0998509	0.000677045	14.7261	16.9542	0.00132475	0.065136
Trmt12	NA	NA	-0.150699	0.00154191	14.7287	16.9542	0.00132378	0.065136
Vma21	NA	NA	0.0816003	0.000452072	14.7291	16.9542	0.00132362	0.065136
Rprm	NA	NA	0.140775	0.00134985	14.6814	16.9542	0.00134157	0.0655695
Ybey	NA	NA	0.126017	0.00108192	14.6779	16.9542	0.00134293	0.0655695
Ankrd17	NA	NA	-0.0645708	0.000284499	14.6552	16.9542	0.00135157	0.0657623
Pcdhb13	NA	NA	0.0957272	0.000626181	14.6343	16.9542	0.00135961	0.0658988
Ssr2	NA	NA	0.0712204	0.000346864	14.6234	16.9542	0.00136378	0.0658988
Metap2	NA	NA	-0.0864981	0.000512642	14.5948	16.9542	0.0013749	0.0659809
Tmem138	NA	NA	0.138883	0.00132148	14.5962	16.9542	0.00137435	0.0659809
Vegfa	NA	NA	0.119772	0.000984589	14.5699	16.9542	0.00138467	0.0662232
Rp2h	NA	NA	0.153901	0.00162791	14.5495	16.9542	0.0013927	0.0663805
Vps4b	NA	NA	-0.0739428	0.000376535	14.5207	16.9542	0.00140417	0.0667005
Lrrc27	NA	NA	-0.125134	0.00108018	14.4962	16.9542	0.00141399	0.0667146
Sult5a1	NA	NA	0.167642	0.00193847	14.498	16.9542	0.00141328	0.0667146
Oxa1l	NA	NA	-0.0777306	0.000418129	14.4502	16.9542	0.00143266	0.0670125
Tm2d3	NA	NA	0.0688025	0.000327704	14.4453	16.9542	0.00143465	0.0670125
Tmem59	NA	NA	0.0601022	0.000249977	14.4504	16.9542	0.00143255	0.0670125
Agmo	NA	NA	0.0881591	0.000538875	14.4227	16.9542	0.00144393	0.0672072
Grip1	NA	NA	-0.0998364	0.000691605	14.4118	16.9542	0.00144841	0.0672072
Sdccag8	NA	NA	-0.0932587	0.000604005	14.3992	16.9542	0.00145366	0.067228
Txndc12	NA	NA	0.0734796	0.000377005	14.3214	16.9542	0.00148636	0.0682899
Uqcr10	NA	NA	0.0916754	0.000586625	14.3267	16.9542	0.00148412	0.0682899
2610524H06Rik	NA	NA	0.113826	0.000906677	14.29	16.9542	0.0014998	0.0684584
Mtfp1	NA	NA	0.077693	0.000422366	14.2914	16.9542	0.00149921	0.0684584
Mrpl47	NA	NA	-0.0859367	0.000518168	14.2524	16.9542	0.0015161	0.0686845
Sphk2	NA	NA	-0.0864772	0.00052499	14.2447	16.9542	0.00151946	0.0686845
Thy1	NA	NA	0.0567421	0.000225993	14.2468	16.9542	0.00151854	0.0686845
Prrc2c	NA	NA	-0.0919076	0.000593525	14.2319	16.9542	0.00152503	0.0687146
Fbxo36	NA	NA	0.128212	0.00115647	14.2144	16.9542	0.00153274	0.0688405
Klhl20	NA	NA	-0.136175	0.00130664	14.1918	16.9542	0.00154272	0.0688474
Tmem9	NA	NA	0.06724	0.000318349	14.2021	16.9542	0.00153817	0.0688474
Fam168b	NA	NA	0.0846232	0.000505234	14.1738	16.9542	0.00155075	0.0689862
Thoc7	NA	NA	-0.0818502	0.000473118	14.1602	16.9542	0.00155683	0.0690374
2210013O21Rik	NA	NA	-0.198402	0.00278901	14.1137	16.9542	0.00157784	0.0696046
Kif3c	NA	NA	-0.0646293	0.000296028	14.11	16.9542	0.00157955	0.0696046
Pbrm1	NA	NA	-0.0970711	0.000670362	14.0563	16.9542	0.00160423	0.0701618
Reep5	NA	NA	0.0666657	0.000316153	14.0575	16.9542	0.00160369	0.0701618
Zfp27	NA	NA	-0.100177	0.000714271	14.0499	16.9542	0.00160722	0.0701618
Clvs1	NA	NA	-0.078	0.000433553	14.0329	16.9542	0.00161515	0.0702891
Cbx7	NA	NA	-0.160089	0.00182834	14.0174	16.9542	0.0016224	0.0703858
Eif4g1	NA	NA	-0.0956406	0.000653238	14.0027	16.9542	0.00162931	0.0704483
Mxi1	NA	NA	0.0832874	0.000496673	13.9665	16.9542	0.00164651	0.0704483
Myef2	NA	NA	-0.0891116	0.000568775	13.9614	16.9542	0.00164897	0.0704483
Utp14a	NA	NA	-0.0735915	0.000387746	13.9671	16.9542	0.00164621	0.0704483
Zbtb41	NA	NA	-0.114932	0.000945644	13.9686	16.9542	0.00164551	0.0704483
Spred1	NA	NA	-0.0602973	0.000261294	13.9144	16.9542	0.0016716	0.0711979
Minos1	NA	NA	0.0734573	0.000388226	13.899	16.9542	0.0016791	0.0713006
Mccc2	NA	NA	-0.077424	0.000432313	13.866	16.9542	0.0016953	0.0717712
Insl6	NA	NA	-0.133503	0.00128817	13.8359	16.9542	0.00171026	0.0719633
Ssbp3	NA	NA	0.0874422	0.000552436	13.8408	16.9542	0.00170783	0.0719633
Upp2	NA	NA	0.155066	0.00173916	13.8259	16.9542	0.00171525	0.0719633
Krit1	NA	NA	-0.1001	0.000729308	13.7391	16.9542	0.00175932	0.0735921
Ptrh1	NA	NA	-0.11003	0.000882931	13.7117	16.9542	0.00177345	0.0737643
Ttll7	NA	NA	-0.0630232	0.000289694	13.7107	16.9542	0.00177396	0.0737643
Clec7a	NA	NA	0.110367	0.000889073	13.7006	16.9542	0.00177925	0.0737654
Smim3	NA	NA	0.1238	0.00112009	13.6833	16.9542	0.00178829	0.0739213
Kdm1a	NA	NA	-0.07301	0.000390158	13.6623	16.9542	0.00179932	0.0739409
Mgst3	NA	NA	0.0628589	0.000289053	13.6696	16.9542	0.00179548	0.0739409
Fam102b	NA	NA	0.0967715	0.000687334	13.6247	16.9542	0.00181929	0.0744131
Papss1	NA	NA	-0.0605405	0.000269217	13.6141	16.9542	0.00182495	0.0744131
Usp36	NA	NA	-0.112593	0.000931402	13.6108	16.9542	0.00182674	0.0744131
Sgce	NA	NA	0.07205	0.000381948	13.5914	16.9542	0.0018372	0.0746224
U2af1l4	NA	NA	-0.104369	0.000803986	13.5485	16.9542	0.00186052	0.075351
Glcci1	NA	NA	-0.105328	0.000824849	13.4498	16.9542	0.00191551	0.0773548
Taf1b	NA	NA	-0.0744609	0.000412552	13.4393	16.9542	0.00192147	0.0773725
Atp6v0c	NA	NA	0.0861109	0.000552404	13.4233	16.9542	0.00193059	0.077517
Usmg5	NA	NA	0.0918958	0.000630576	13.3923	16.9542	0.00194842	0.0780093
Lrrc20	NA	NA	0.0971979	0.000706646	13.3694	16.9542	0.00196169	0.0781443
Tmem173	NA	NA	-0.167902	0.00210898	13.3672	16.9542	0.00196295	0.0781443
Cabp1	NA	NA	-0.121275	0.0011079	13.2753	16.9542	0.00201727	0.0794201
Ddc	NA	NA	-0.13242	0.00132188	13.2652	16.9542	0.00202333	0.0794201
Myt1l	NA	NA	-0.0550243	0.000227875	13.2866	16.9542	0.00201054	0.0794201
Rabl6	NA	NA	-0.0605031	0.000275842	13.2707	16.9542	0.00202006	0.0794201
Rhod	NA	NA	-0.137648	0.00142692	13.2782	16.9542	0.00201553	0.0794201
Dynll2	NA	NA	0.115091	0.00100292	13.2073	16.9542	0.00205858	0.080578
Dazap2	NA	NA	0.0664203	0.00033478	13.1778	16.9542	0.0020768	0.0810646
G3bp1	NA	NA	-0.065373	0.00032488	13.1545	16.9542	0.0020913	0.0811782
Rps3a1	NA	NA	-0.0711465	0.000384548	13.163	16.9542	0.00208597	0.0811782
Pnmal2	NA	NA	-0.0850834	0.000551288	13.1314	16.9542	0.00210578	0.0815148
Laptm4a	NA	NA	0.0666839	0.000339067	13.1146	16.9542	0.00211637	0.081699
Gtpbp10	NA	NA	-0.115094	0.0010183	13.0087	16.9542	0.00218472	0.0822969
H2afy2	NA	NA	-0.0883803	0.000600393	13.0099	16.9542	0.0021839	0.0822969
Jakmip2	NA	NA	-0.0771399	0.000455262	13.0707	16.9542	0.00214445	0.0822969
Kif3b	NA	NA	-0.0827958	0.000526	13.0326	16.9542	0.00216908	0.0822969
Mmgt1	NA	NA	0.113071	0.00098204	13.0189	16.9542	0.00217801	0.0822969
Pacs1	NA	NA	-0.0599775	0.000275131	13.0749	16.9542	0.00214172	0.0822969
Tspan15	NA	NA	0.0880003	0.000593017	13.0587	16.9542	0.00215212	0.0822969
Tyw3	NA	NA	-0.0982363	0.000739704	13.0463	16.9542	0.0021602	0.0822969
Zfp420	NA	NA	-0.171584	0.00226175	13.017	16.9542	0.00217928	0.0822969
Golga4	NA	NA	-0.0742992	0.000425213	12.9826	16.9542	0.00220191	0.0827223
Fam173b	NA	NA	0.132917	0.00136523	12.9406	16.9542	0.00222994	0.0835512
Cpsf3l	NA	NA	0.074854	0.000433614	12.9219	16.9542	0.00224253	0.0837988
Serinc1	NA	NA	0.0647584	0.000324856	12.9093	16.9542	0.0022511	0.0838954
Lrrtm2	NA	NA	0.0780067	0.000472663	12.8739	16.9542	0.00227524	0.08457
Fam134b	NA	NA	0.072887	0.000412976	12.864	16.9542	0.0022821	0.0846008
Il7r	NA	NA	-0.152778	0.00181926	12.83	16.9542	0.00230564	0.085112
Zfp948	NA	NA	-0.132032	0.00135908	12.8266	16.9542	0.00230804	0.085112
Tcf25	NA	NA	-0.0551612	0.000237667	12.8026	16.9542	0.00232486	0.0855073
Arntl2	NA	NA	-0.10864	0.00092342	12.7815	16.9542	0.00233978	0.0856067
Itga10	NA	NA	-0.075166	0.000441845	12.7871	16.9542	0.00233581	0.0856067
Lipc	NA	NA	-0.0843994	0.000557687	12.7729	16.9542	0.00234591	0.0856075
4930506M07Rik	NA	NA	-0.0905491	0.000642362	12.764	16.9542	0.0023522	0.0856138
2700089E24Rik	NA	NA	0.121592	0.0011599	12.7463	16.9542	0.0023649	0.0858531
4933427D14Rik	NA	NA	-0.0917422	0.000661301	12.7274	16.9542	0.00237851	0.0861242
Tmem234	NA	NA	0.121988	0.00117012	12.7175	16.9542	0.0023857	0.0861618
9530077C05Rik	NA	NA	0.110577	0.000966857	12.6464	16.9542	0.00243786	0.0875943
Mrfap1	NA	NA	0.07822	0.000483592	12.6519	16.9542	0.00243376	0.0875943
Ahr	NA	NA	0.102521	0.000841708	12.4873	16.9542	0.00255932	0.0877767
Atxn1l	NA	NA	-0.0951246	0.000724826	12.4839	16.9542	0.00256195	0.0877767
Clca1	NA	NA	-0.060731	0.000294105	12.5406	16.9542	0.00251787	0.0877767
Diras2	NA	NA	0.0571108	0.0002602	12.5352	16.9542	0.00252208	0.0877767
Foxp2	NA	NA	0.144461	0.00167091	12.4895	16.9542	0.00255756	0.0877767
Hvcn1	NA	NA	0.10726	0.000911315	12.6242	16.9542	0.0024544	0.0877767
Mark4	NA	NA	-0.0759348	0.000457294	12.6092	16.9542	0.00246569	0.0877767
Mr1	NA	NA	-0.147846	0.00174249	12.5444	16.9542	0.00251497	0.0877767
Msl1	NA	NA	-0.109279	0.000948754	12.587	16.9542	0.00248243	0.0877767
Optn	NA	NA	-0.0959299	0.000730056	12.6053	16.9542	0.00246862	0.0877767
Parp1	NA	NA	-0.0781429	0.000488162	12.5088	16.9542	0.00254252	0.0877767
Ppfia2	NA	NA	-0.0663498	0.000351355	12.5295	16.9542	0.00252647	0.0877767
Rasgrp2	NA	NA	0.11577	0.00107096	12.5147	16.9542	0.00253789	0.0877767
Sil1	NA	NA	0.106134	0.000897766	12.5471	16.9542	0.00251286	0.0877767
Slc43a2	NA	NA	0.0864487	0.000597216	12.5137	16.9542	0.00253871	0.0877767
Sltm	NA	NA	-0.0967672	0.000743843	12.5885	16.9542	0.00248126	0.0877767
Sypl	NA	NA	0.101145	0.00081546	12.5453	16.9542	0.00251423	0.0877767
Ypel3	NA	NA	0.0974724	0.000754675	12.5894	16.9542	0.00248063	0.0877767
Zfp963	NA	NA	-0.134047	0.00143888	12.488	16.9542	0.0025588	0.0877767
Ddx10	NA	NA	-0.0991287	0.000789424	12.4477	16.9542	0.0025906	0.0885418
2610301B20Rik	NA	NA	0.0853943	0.000586717	12.4288	16.9542	0.00260567	0.0887134
Arhgef18	NA	NA	-0.0711305	0.000407706	12.4098	16.9542	0.00262095	0.0887134
Lman2l	NA	NA	0.0673412	0.000365209	12.4171	16.9542	0.00261505	0.0887134
Matk	NA	NA	-0.0791635	0.000504857	12.4131	16.9542	0.00261827	0.0887134
Camta2	NA	NA	-0.0697187	0.000393173	12.3627	16.9542	0.00265917	0.0891458
Lig1	NA	NA	-0.11713	0.00110966	12.3636	16.9542	0.00265846	0.0891458
Pdcd7	NA	NA	-0.131205	0.00139241	12.3634	16.9542	0.00265866	0.0891458
Ttc26	NA	NA	-0.124815	0.00125958	12.3682	16.9542	0.00265468	0.0891458
Atp6v1f	NA	NA	0.112646	0.00103146	12.3021	16.9542	0.0027094	0.0904696
Polr3a	NA	NA	-0.0681795	0.000378099	12.2942	16.9542	0.00271594	0.0904696
Rai14	NA	NA	-0.0922936	0.000692993	12.2918	16.9542	0.00271803	0.0904696
Gpt2	NA	NA	-0.075181	0.000460213	12.2816	16.9542	0.00272653	0.0905377
Acp2	NA	NA	0.0812486	0.000537981	12.2706	16.9542	0.0027359	0.0906338
Amz2	NA	NA	-0.117802	0.00113513	12.2254	16.9542	0.0027744	0.0907168
Dnajc24	NA	NA	-0.0804041	0.000528265	12.2378	16.9542	0.00276374	0.0907168
Hnrnpa3	NA	NA	-0.0559138	0.000255796	12.2221	16.9542	0.00277724	0.0907168
Myo9a	NA	NA	-0.0634481	0.000328388	12.2589	16.9542	0.00274581	0.0907168
Ripk4	NA	NA	0.0805975	0.000531053	12.2322	16.9542	0.00276854	0.0907168
Tmem35	NA	NA	0.0842227	0.000580274	12.2243	16.9542	0.00277531	0.0907168
Ddx55	NA	NA	-0.0956832	0.000750234	12.2032	16.9542	0.00279352	0.0908249
Sh3kbp1	NA	NA	-0.0953392	0.000744532	12.2084	16.9542	0.00278901	0.0908249
Alg3	NA	NA	0.104703	0.000904382	12.1218	16.9542	0.00286498	0.0909125
Chrna1	NA	NA	-0.123742	0.00126264	12.1271	16.9542	0.00286032	0.0909125
Gabra1	NA	NA	0.065233	0.00034977	12.1661	16.9542	0.00282584	0.0909125
Gpsm1	NA	NA	0.0960117	0.000761104	12.1117	16.9542	0.00287406	0.0909125
Lrrc24	NA	NA	0.0798934	0.000524715	12.1646	16.9542	0.00282718	0.0909125
Mfhas1	NA	NA	-0.0945758	0.000738172	12.1172	16.9542	0.00286912	0.0909125
Ninl	NA	NA	0.0800862	0.000528641	12.1326	16.9542	0.0028554	0.0909125
Ptgis	NA	NA	0.0981333	0.000794009	12.1285	16.9542	0.00285905	0.0909125
Qrfpr	NA	NA	-0.113578	0.00106418	12.1219	16.9542	0.00286496	0.0909125
Rspry1	NA	NA	-0.115034	0.00108791	12.1635	16.9542	0.00282812	0.0909125
Sdf2l1	NA	NA	0.138651	0.00158489	12.1296	16.9542	0.0028581	0.0909125
Upf2	NA	NA	-0.0903305	0.000670312	12.1728	16.9542	0.00281996	0.0909125
Rnf157	NA	NA	-0.0593131	0.000290965	12.0909	16.9542	0.00289266	0.0912947
Glipr2	NA	NA	-0.0833446	0.000575187	12.0766	16.9542	0.00290558	0.0914962
Vamp1	NA	NA	-0.0686689	0.000390749	12.0676	16.9542	0.00291373	0.0915474
Spcs1	NA	NA	0.0901081	0.000673668	12.0526	16.9542	0.00292739	0.0916154
Tmub2	NA	NA	0.0816661	0.000553432	12.0509	16.9542	0.00292897	0.0916154
Morf4l1	NA	NA	-0.0573181	0.000273011	12.0338	16.9542	0.00294464	0.0919002
Daxx	NA	NA	-0.102957	0.000882524	12.0112	16.9542	0.00296547	0.0919117
Eif5a2	NA	NA	0.110249	0.00101318	11.9968	16.9542	0.00297889	0.0919117
Klf8	NA	NA	0.144059	0.00172776	12.0116	16.9542	0.00296513	0.0919117
Ppp1r13b	NA	NA	-0.0619988	0.000320844	11.9804	16.9542	0.00299412	0.0919117
Rdh11	NA	NA	0.0725427	0.000439384	11.9769	16.9542	0.00299748	0.0919117
Rnpc3	NA	NA	0.100989	0.000850996	11.9844	16.9542	0.00299039	0.0919117
Tcp11l1	NA	NA	0.103843	0.000898929	11.9959	16.9542	0.00297968	0.0919117
Ube2l6	NA	NA	-0.152947	0.00195241	11.9816	16.9542	0.00299305	0.0919117
Gpr12	NA	NA	0.112933	0.00106884	11.9325	16.9542	0.00303939	0.0927908
Klhdc1	NA	NA	0.102457	0.000879431	11.9366	16.9542	0.00303544	0.0927908
Gng11	NA	NA	-0.11937	0.00119552	11.9187	16.9542	0.00305252	0.0929235
Mlh3	NA	NA	-0.100699	0.000851125	11.914	16.9542	0.003057	0.0929235
Pcdha6-g	NA	NA	-0.241983	0.00492008	11.9014	16.9542	0.00306915	0.093091
Ccdc84	NA	NA	0.159069	0.00213183	11.8692	16.9542	0.00310032	0.0937442
Tbc1d2	NA	NA	0.0970865	0.000794396	11.8654	16.9542	0.00310407	0.0937442
Syt5	NA	NA	0.0576767	0.000280852	11.8447	16.9542	0.0031243	0.0941523
Chd4	NA	NA	-0.0772237	0.000504957	11.8099	16.9542	0.00315865	0.0947797
Riiad1	NA	NA	0.22387	0.00424285	11.8123	16.9542	0.00315626	0.0947797
Ablim3	NA	NA	-0.112746	0.00107908	11.7801	16.9542	0.00318847	0.0952689
Erc1	NA	NA	-0.0731361	0.000454336	11.773	16.9542	0.00319561	0.0952689
Lmnb2	NA	NA	-0.134163	0.00152973	11.7665	16.9542	0.00320214	0.0952689
Myadm	NA	NA	0.0778602	0.000515016	11.7709	16.9542	0.00319768	0.0952689
Cbr4	NA	NA	0.0894833	0.000681704	11.7459	16.9542	0.00322297	0.0952816
Fkbp2	NA	NA	0.0780165	0.000518118	11.7475	16.9542	0.00322143	0.0952816
Prok2	NA	NA	-0.145289	0.00179598	11.7533	16.9542	0.00321546	0.0952816
Ccdc122	NA	NA	0.175369	0.00262292	11.7253	16.9542	0.00324409	0.0953028
Ccna1	NA	NA	0.11737	0.00117386	11.7353	16.9542	0.00323379	0.0953028
Drc1	NA	NA	-0.0902789	0.000694769	11.7309	16.9542	0.00323828	0.0953028
Nsd1	NA	NA	-0.0603173	0.000310928	11.701	16.9542	0.00326902	0.0958343
Arg2	NA	NA	0.0849965	0.000618575	11.6791	16.9542	0.00329175	0.096299
Ick	NA	NA	0.108627	0.00101145	11.6663	16.9542	0.00330515	0.0963125
Plekha3	NA	NA	-0.0947071	0.000768884	11.6655	16.9542	0.00330595	0.0963125
Clip2	NA	NA	-0.0580191	0.000288825	11.6548	16.9542	0.00331715	0.0963582
Zc3h11a	NA	NA	-0.066123	0.000375272	11.6509	16.9542	0.00332127	0.0963582
Susd5	NA	NA	0.118714	0.00121063	11.6411	16.9542	0.00333163	0.096459
Rnasek	NA	NA	0.0726634	0.000454326	11.6215	16.9542	0.00335233	0.0968583
Rnf141	NA	NA	0.0819836	0.000578938	11.6097	16.9542	0.00336492	0.097022
Stc1	NA	NA	-0.107792	0.00100262	11.5886	16.9542	0.00338753	0.0974731
March10	NA	NA	-0.124591	0.00134551	11.5368	16.9542	0.00344376	0.0988883
Bag5	NA	NA	-0.0685657	0.000408334	11.5133	16.9542	0.00346971	0.0990929
Socs1	NA	NA	0.14381	0.00179479	11.5229	16.9542	0.00345909	0.0990929
Tmem163	NA	NA	0.106458	0.000985063	11.5052	16.9542	0.00347859	0.0990929
Yipf1	NA	NA	0.0682662	0.000405075	11.5047	16.9542	0.00347918	0.0990929
Medag	NA	NA	0.15392	0.00206114	11.4943	16.9542	0.00349074	0.0992206
Arl5b	NA	NA	0.119157	0.00124032	11.4474	16.9542	0.00354337	0.0997035
Jmjd1c	NA	NA	-0.0838396	0.000613595	11.4555	16.9542	0.00353416	0.0997035
Otx1	NA	NA	-0.151305	0.00200096	11.4412	16.9542	0.00355042	0.0997035
Rpl37a	NA	NA	-0.0737884	0.000475282	11.4558	16.9542	0.0035339	0.0997035
Twf1	NA	NA	-0.061084	0.000326066	11.4433	16.9542	0.00354805	0.0997035
Vars	NA	NA	-0.0784237	0.000536136	11.4715	16.9542	0.00351624	0.0997035
Wnt9a	NA	NA	0.0992903	0.000864532	11.4034	16.9542	0.00359361	0.100714
Arhgef9	NA	NA	-0.0644224	0.000364927	11.3728	16.9542	0.00362891	0.101501
Cyth1	NA	NA	-0.0913163	0.000734679	11.3501	16.9542	0.00365545	0.10204
Gmfg	NA	NA	0.168466	0.00250475	11.3307	16.9542	0.00367819	0.102216
Gsk3a	NA	NA	-0.0656498	0.000380527	11.3261	16.9542	0.00368366	0.102216
Mpp3	NA	NA	-0.0772403	0.00052635	11.3348	16.9542	0.00367343	0.102216
Lif	NA	NA	0.159196	0.00224003	11.3138	16.9542	0.00369823	0.102418
Atp6v1b1	NA	NA	-0.10848	0.00104119	11.3025	16.9542	0.0037117	0.102588
Amigo2	NA	NA	-0.101468	0.000911786	11.2918	16.9542	0.00372447	0.102686
Arhgap35	NA	NA	-0.0572691	0.000290696	11.2824	16.9542	0.00373575	0.102686
Stk4	NA	NA	-0.0735861	0.000480256	11.2751	16.9542	0.00374457	0.102686
Tnfaip8l2	NA	NA	-0.140478	0.00175015	11.2757	16.9542	0.00374386	0.102686
Kcna4	NA	NA	-0.0800456	0.00056884	11.2638	16.9542	0.00375818	0.102796
Meig1	NA	NA	0.163883	0.00238531	11.2596	16.9542	0.00376324	0.102796
Msh6	NA	NA	-0.0839983	0.000628044	11.2344	16.9542	0.00379389	0.103364
Txnrd1	NA	NA	-0.0666445	0.000395488	11.2304	16.9542	0.00379879	0.103364
Abhd16a	NA	NA	0.0536747	0.000257789	11.1757	16.9542	0.00386645	0.103442
Agpat4	NA	NA	0.0622231	0.000346082	11.1873	16.9542	0.003852	0.103442
Casp9	NA	NA	0.0636473	0.000361222	11.2147	16.9542	0.00381811	0.103442
Ddx23	NA	NA	-0.0574347	0.000295311	11.1704	16.9542	0.00387306	0.103442
Grm8	NA	NA	0.100896	0.000911497	11.1685	16.9542	0.00387548	0.103442
Hist1h2bf	NA	NA	0.198476	0.00352087	11.1884	16.9542	0.00385065	0.103442
Hnrnpu	NA	NA	-0.0562454	0.000282719	11.1897	16.9542	0.00384897	0.103442
Lef1	NA	NA	0.183918	0.00302249	11.1914	16.9542	0.00384691	0.103442
Peli3	NA	NA	-0.121943	0.00132673	11.2081	16.9542	0.00382619	0.103442
Vstm2l	NA	NA	0.0692622	0.000429002	11.1824	16.9542	0.00385813	0.103442
4930452B06Rik	NA	NA	0.102909	0.000950789	11.1384	16.9542	0.00391333	0.103859
Acly	NA	NA	-0.0522445	0.000245051	11.1385	16.9542	0.00391324	0.103859
Rbm3	NA	NA	0.0638905	0.000366285	11.1443	16.9542	0.00390583	0.103859
Gm5141	NA	NA	0.126829	0.00144952	11.0972	16.9542	0.00396581	0.104854
Setmar	NA	NA	-0.100254	0.000905687	11.0975	16.9542	0.00396542	0.104854
Krt1	NA	NA	0.0773735	0.000539958	11.0872	16.9542	0.00397865	0.104996
Asb1	NA	NA	-0.079671	0.000573428	11.0693	16.9542	0.00400182	0.105211
Fxyd7	NA	NA	0.110251	0.00109806	11.0697	16.9542	0.00400134	0.105211
2410004P03Rik	NA	NA	-0.17734	0.00284582	11.0511	16.9542	0.00402557	0.10544
Slc17a8	NA	NA	-0.115267	0.00120179	11.0556	16.9542	0.00401966	0.10544
Pcolce2	NA	NA	0.0894931	0.000725638	11.0372	16.9542	0.00404376	0.105719
Thrap3	NA	NA	-0.061946	0.00034786	11.0312	16.9542	0.00405168	0.105729
Prrc2b	NA	NA	-0.0628162	0.0003592	10.9851	16.9542	0.00411279	0.106925
Tmod2	NA	NA	-0.0601967	0.000329705	10.9905	16.9542	0.00410559	0.106925
Pcmt1	NA	NA	0.0598308	0.000326093	10.9776	16.9542	0.00412289	0.106989
Jagn1	NA	NA	0.0765702	0.000534947	10.96	16.9542	0.00414666	0.107209
Syt17	NA	NA	-0.0633754	0.000366382	10.9624	16.9542	0.00414335	0.107209
Foxn2	NA	NA	0.0938047	0.000805333	10.9263	16.9542	0.00419239	0.107993
Scoc	NA	NA	0.0732075	0.000490408	10.9283	16.9542	0.00418963	0.107993
9930012K11Rik	NA	NA	0.121315	0.00134995	10.902	16.9542	0.00422573	0.108652
AI429214	NA	NA	-0.113838	0.0011914	10.8771	16.9542	0.00426031	0.108764
D7Ertd443e	NA	NA	0.103681	0.00098738	10.8872	16.9542	0.00424631	0.108764
Dpm2	NA	NA	0.119955	0.00132498	10.8599	16.9542	0.00428442	0.108764
Lilrb4	NA	NA	0.127169	0.00148905	10.8605	16.9542	0.00428345	0.108764
Supt20	NA	NA	-0.0708342	0.000461939	10.8618	16.9542	0.00428168	0.108764
Tmem115	NA	NA	0.109004	0.00109293	10.8715	16.9542	0.00426808	0.108764
Tsfm	NA	NA	-0.079315	0.000578503	10.8744	16.9542	0.00426408	0.108764
Ndufa11	NA	NA	0.0687268	0.000435551	10.8446	16.9542	0.00430588	0.108816
Xrra1	NA	NA	0.103957	0.00099587	10.8518	16.9542	0.00429574	0.108816
Zfc3h1	NA	NA	-0.0640704	0.000378628	10.8418	16.9542	0.00430979	0.108816
Rora	NA	NA	0.106752	0.00105828	10.7684	16.9542	0.00441485	0.111268
Izumo4	NA	NA	0.0943683	0.00082814	10.7535	16.9542	0.00443652	0.111614
Pvalb	NA	NA	-0.125943	0.00147881	10.7261	16.9542	0.00447667	0.112021
Slc37a1	NA	NA	0.0994467	0.00092197	10.7266	16.9542	0.0044758	0.112021
Sox7	NA	NA	0.0838424	0.000654891	10.7339	16.9542	0.00446511	0.112021
Gnptg	NA	NA	0.0530548	0.000262841	10.7092	16.9542	0.00450164	0.112445
Shroom2	NA	NA	-0.0582306	0.000316847	10.7017	16.9542	0.00451268	0.112515
Trim21	NA	NA	-0.125809	0.00147973	10.6965	16.9542	0.00452051	0.112515
Ash1l	NA	NA	-0.0682665	0.000436582	10.6746	16.9542	0.00455325	0.11253
Cox14	NA	NA	0.089911	0.000757233	10.6757	16.9542	0.00455154	0.11253
Lmo7	NA	NA	-0.0693484	0.000450474	10.6758	16.9542	0.00455131	0.11253
Thbd	NA	NA	-0.154833	0.00224466	10.6801	16.9542	0.00454495	0.11253
2310033P09Rik	NA	NA	-0.104153	0.00102056	10.6293	16.9542	0.00462177	0.113254
Atp6v1g1	NA	NA	-0.0732959	0.000505462	10.6285	16.9542	0.004623	0.113254
Diras1	NA	NA	0.0706432	0.000470739	10.6013	16.9542	0.00466469	0.113254
Itpka	NA	NA	-0.0677892	0.000433864	10.5917	16.9542	0.00467952	0.113254
Ndufc1	NA	NA	0.0581663	0.000319037	10.6048	16.9542	0.00465935	0.113254
Nrg2	NA	NA	0.126509	0.00150558	10.6301	16.9542	0.00462047	0.113254
Ppp1r14c	NA	NA	-0.0854919	0.000689538	10.5996	16.9542	0.00466728	0.113254
Ppp6r3	NA	NA	-0.0568815	0.00030546	10.5922	16.9542	0.00467875	0.113254
Spp1	NA	NA	-0.191245	0.0034439	10.6201	16.9542	0.00463577	0.113254
Tac1	NA	NA	0.12031	0.00136639	10.5932	16.9542	0.00467717	0.113254
Top1	NA	NA	-0.0617593	0.000359868	10.5989	16.9542	0.00466839	0.113254
Zmat3	NA	NA	-0.076095	0.000546386	10.5977	16.9542	0.00467022	0.113254
Cnst	NA	NA	-0.0866937	0.00071092	10.5719	16.9542	0.0047103	0.113802
Golph3l	NA	NA	-0.0606664	0.000349176	10.5403	16.9542	0.00475992	0.114409
Scly	NA	NA	-0.0754612	0.000539895	10.5472	16.9542	0.004749	0.114409
Spa17	NA	NA	0.18286	0.00317092	10.5451	16.9542	0.00475232	0.114409
Cyth4	NA	NA	-0.113916	0.00123219	10.5316	16.9542	0.00477365	0.114543
Fdx1	NA	NA	-0.0947216	0.000852518	10.5243	16.9542	0.00478518	0.114624
Adcy4	NA	NA	-0.0849626	0.000687222	10.5041	16.9542	0.00481746	0.115126
Gabrg2	NA	NA	0.0506398	0.000244208	10.5009	16.9542	0.00482259	0.115126
Lrrc14b	NA	NA	-0.118258	0.00133589	10.4687	16.9542	0.00487449	0.115332
Pam16	NA	NA	0.08879	0.000753708	10.4598	16.9542	0.00488885	0.115332
Sgcb	NA	NA	0.0834535	0.000664381	10.4827	16.9542	0.00485185	0.115332
Slc31a1	NA	NA	0.0944928	0.000852039	10.4794	16.9542	0.00485707	0.115332
Tek	NA	NA	-0.142942	0.00195178	10.4686	16.9542	0.00487461	0.115332
Tmed7	NA	NA	0.0507778	0.000246399	10.4643	16.9542	0.00488159	0.115332
Zfr2	NA	NA	-0.0905893	0.000783116	10.4792	16.9542	0.00485745	0.115332
Usp50	NA	NA	0.151071	0.00218594	10.4406	16.9542	0.00492026	0.115878
Rgl1	NA	NA	-0.0810616	0.000629852	10.4326	16.9542	0.00493341	0.115993
Dido1	NA	NA	-0.0667953	0.000428184	10.4198	16.9542	0.00495439	0.116252
Klhdc9	NA	NA	-0.0803507	0.000619848	10.4158	16.9542	0.00496101	0.116252
Arl8a	NA	NA	0.0723085	0.000503087	10.3929	16.9542	0.00499916	0.116461
Nars	NA	NA	-0.0533329	0.00027356	10.3977	16.9542	0.00499106	0.116461
Rell2	NA	NA	-0.0791397	0.000602249	10.3995	16.9542	0.00498809	0.116461
Syt6	NA	NA	-0.13894	0.00185788	10.3905	16.9542	0.00500316	0.116461
Pcnxl4	NA	NA	-0.0675547	0.000439585	10.3817	16.9542	0.00501786	0.116609
Scyl2	NA	NA	-0.0734017	0.000520147	10.3583	16.9542	0.00505727	0.11733
Fam101b	NA	NA	-0.1116	0.00120356	10.3481	16.9542	0.00507451	0.117536
Gldc	NA	NA	-0.0732855	0.000519739	10.3336	16.9542	0.00509916	0.117717
Lsm2	NA	NA	0.146682	0.00208136	10.3373	16.9542	0.00509277	0.117717
Tmem123	NA	NA	0.150068	0.00218055	10.3278	16.9542	0.00510894	0.117749
Ivns1abp	NA	NA	-0.0520591	0.000262696	10.3167	16.9542	0.00512806	0.117996
Bag1	NA	NA	-0.0876547	0.000746285	10.2955	16.9542	0.00516465	0.118062
BC023829	NA	NA	0.0728987	0.000515834	10.3022	16.9542	0.00515303	0.118062
Nop10	NA	NA	0.111229	0.00120119	10.2997	16.9542	0.00515728	0.118062
Nudt18	NA	NA	-0.0828596	0.000666424	10.3023	16.9542	0.00515278	0.118062
Pgrmc2	NA	NA	0.0774109	0.000583877	10.2632	16.9542	0.00522078	0.11863
Plekhf1	NA	NA	0.0644747	0.000404552	10.2755	16.9542	0.00519928	0.11863
Pyurf	NA	NA	0.0919874	0.000824585	10.2617	16.9542	0.00522336	0.11863
Tmem14a	NA	NA	0.108284	0.00114211	10.2665	16.9542	0.00521502	0.11863
Nmt1	NA	NA	-0.0566165	0.000312751	10.2491	16.9542	0.00524552	0.118941
Abhd1	NA	NA	-0.134293	0.00176354	10.2264	16.9542	0.0052857	0.119078
Atrx	NA	NA	-0.0743919	0.000541918	10.2122	16.9542	0.00531107	0.119078
Bclaf1	NA	NA	-0.0576101	0.000324985	10.2125	16.9542	0.00531039	0.119078
Brf1	NA	NA	-0.0773994	0.000585691	10.2284	16.9542	0.00528219	0.119078
Cdk1	NA	NA	-0.125861	0.00155007	10.2195	16.9542	0.00529791	0.119078
Nyx	NA	NA	0.0970687	0.000922435	10.2146	16.9542	0.00530667	0.119078
Ppp1r11	NA	NA	0.0777887	0.000591607	10.2282	16.9542	0.00528251	0.119078
Dna2	NA	NA	-0.0688449	0.000464815	10.1968	16.9542	0.00533862	0.119505
Cd9	NA	NA	0.065657	0.000423862	10.1704	16.9542	0.00538631	0.11964
Csk	NA	NA	-0.12764	0.00160283	10.1645	16.9542	0.00539698	0.11964
Myo1d	NA	NA	0.0818264	0.000658986	10.1604	16.9542	0.00540443	0.11964
Ncoa7	NA	NA	-0.0785461	0.000606388	10.1742	16.9542	0.00537944	0.11964
Parvg	NA	NA	-0.0787952	0.000610789	10.165	16.9542	0.00539603	0.11964
Rita1	NA	NA	-0.134818	0.00178865	10.1618	16.9542	0.00540186	0.11964
Twsg1	NA	NA	0.105795	0.00109982	10.1767	16.9542	0.00537487	0.11964
Mt2	NA	NA	0.0836035	0.000688925	10.1456	16.9542	0.00543151	0.119856
Polr1c	NA	NA	-0.110914	0.00121365	10.1364	16.9542	0.00544838	0.119856
Recql4	NA	NA	-0.0555293	0.00030407	10.1408	16.9542	0.0054403	0.119856
Socs5	NA	NA	-0.0691548	0.000471478	10.1434	16.9542	0.0054355	0.119856
Krt73	NA	NA	-0.109317	0.00118039	10.124	16.9542	0.00547122	0.12017
Casc3	NA	NA	-0.0549942	0.0002993	10.1048	16.9542	0.00550678	0.120385
Mex3c	NA	NA	-0.0623409	0.000384518	10.1072	16.9542	0.00550238	0.120385
Rpl13a	NA	NA	-0.0685695	0.000465251	10.1059	16.9542	0.00550475	0.120385
1110008F13Rik	NA	NA	0.136967	0.00186016	10.0851	16.9542	0.00554354	0.120468
Apitd1	NA	NA	-0.241313	0.00577019	10.0918	16.9542	0.00553093	0.120468
Cd151	NA	NA	0.0682087	0.00046152	10.0807	16.9542	0.00555189	0.120468
Golga7b	NA	NA	-0.0667672	0.000441874	10.0885	16.9542	0.00553715	0.120468
Lzic	NA	NA	-0.0974551	0.000942234	10.0798	16.9542	0.0055536	0.120468
Masp1	NA	NA	0.0619369	0.00038088	10.0719	16.9542	0.00556841	0.12059
Mfsd3	NA	NA	0.10517	0.00109863	10.0676	16.9542	0.00557642	0.12059
Atxn7l3	NA	NA	-0.108254	0.00116524	10.057	16.9542	0.00559655	0.120839
Lamtor1	NA	NA	0.0948168	0.000894944	10.0456	16.9542	0.0056182	0.12112
Csnk1d	NA	NA	-0.055333	0.000305159	10.0332	16.9542	0.00564173	0.12144
l7Rn6	NA	NA	0.0765298	0.000584199	10.0254	16.9542	0.0056568	0.121578
Fam126a	NA	NA	0.124733	0.00155369	10.0137	16.9542	0.00567915	0.121685
Slc35f3	NA	NA	0.0894221	0.000798302	10.0167	16.9542	0.00567354	0.121685
Zfp658	NA	NA	-0.103331	0.00106772	10.0001	16.9542	0.00570558	0.122065
Hist1h3g	NA	NA	0.144076	0.00207851	9.98693	16.9542	0.00573106	0.122423
Btbd2	NA	NA	-0.0746307	0.000557978	9.98202	16.9542	0.00574063	0.122441
Tmem63a	NA	NA	0.0858956	0.000739734	9.97393	16.9542	0.00575643	0.122591
Ranbp10	NA	NA	-0.0799587	0.000642782	9.94646	16.9542	0.00581044	0.123553
Cd24a	NA	NA	0.144416	0.0020994	9.93424	16.9542	0.00583465	0.123592
Slc4a8	NA	NA	-0.0587085	0.000346714	9.94101	16.9542	0.00582121	0.123592
St3gal1	NA	NA	0.105854	0.00112815	9.9322	16.9542	0.0058387	0.123592
Arhgef33	NA	NA	0.0714929	0.000515627	9.91265	16.9542	0.0058777	0.124229
Clasrp	NA	NA	-0.089841	0.00081503	9.90321	16.9542	0.00589664	0.124442
Celf3	NA	NA	0.0666071	0.000448909	9.88286	16.9542	0.00593768	0.124497
Hspa2	NA	NA	-0.0604654	0.000369801	9.88656	16.9542	0.0059302	0.124497
Kif9	NA	NA	0.139483	0.00196752	9.88838	16.9542	0.00592653	0.124497
Nat9	NA	NA	-0.102585	0.00106516	9.87992	16.9542	0.00594365	0.124497
Tfeb	NA	NA	-0.0926228	0.000867613	9.88802	16.9542	0.00592725	0.124497
Gab3	NA	NA	-0.11632	0.00137047	9.87282	16.9542	0.00595807	0.124532
Topbp1	NA	NA	-0.0848763	0.000729861	9.87034	16.9542	0.00596311	0.124532
Asb13	NA	NA	0.087387	0.000774134	9.86456	16.9542	0.00597489	0.124592
Gfod2	NA	NA	-0.109347	0.00121405	9.84859	16.9542	0.00600757	0.125088
Mpc1	NA	NA	0.0660329	0.00044295	9.84389	16.9542	0.00601721	0.125103
Arpc5	NA	NA	0.0668954	0.000456232	9.80858	16.9542	0.00609032	0.12559
Mapk10	NA	NA	-0.0648563	0.000428024	9.82734	16.9542	0.00605134	0.12559
Mfsd9	NA	NA	0.115145	0.00135171	9.80864	16.9542	0.0060902	0.12559
Slc35g2	NA	NA	0.103448	0.00108939	9.82339	16.9542	0.00605952	0.12559
Tle2	NA	NA	-0.102898	0.00107968	9.80662	16.9542	0.00609441	0.12559
Vip	NA	NA	0.0872298	0.000775375	9.81336	16.9542	0.00608035	0.12559
Fxyd6	NA	NA	0.0626711	0.000401783	9.77558	16.9542	0.00615954	0.125864
Grb10	NA	NA	-0.0822079	0.000691399	9.77459	16.9542	0.00616163	0.125864
Mettl6	NA	NA	-0.0890605	0.000810266	9.78911	16.9542	0.00613106	0.125864
Mex3a	NA	NA	0.12828	0.00168167	9.78536	16.9542	0.00613892	0.125864
Scn4b	NA	NA	0.111693	0.00127406	9.79187	16.9542	0.00612526	0.125864
Tpr	NA	NA	-0.078102	0.000623925	9.77667	16.9542	0.00615723	0.125864
Cand2	NA	NA	-0.076574	0.000600823	9.75923	16.9542	0.00619417	0.126272
Thoc5	NA	NA	-0.0706105	0.000511227	9.7527	16.9542	0.00620805	0.126272
Wdr3	NA	NA	-0.0829889	0.000706199	9.75243	16.9542	0.00620863	0.126272
Cog3	NA	NA	0.0932587	0.000892371	9.74615	16.9542	0.00622201	0.126361
Actrt3	NA	NA	0.132419	0.00180609	9.70873	16.9542	0.00630251	0.126399
Camk2n1	NA	NA	0.0691287	0.000491086	9.73104	16.9542	0.00625438	0.126399
Eif5b	NA	NA	-0.0627602	0.000405437	9.71506	16.9542	0.00628881	0.126399
Gdpd1	NA	NA	0.0748461	0.000576892	9.71054	16.9542	0.00629858	0.126399
Ndufb7	NA	NA	0.0728053	0.000545611	9.71501	16.9542	0.00628892	0.126399
Rgs8	NA	NA	-0.113738	0.00133261	9.70754	16.9542	0.00630509	0.126399
Slbp	NA	NA	-0.0721534	0.000535274	9.72608	16.9542	0.00626503	0.126399
Smpdl3a	NA	NA	0.0715286	0.000526318	9.72099	16.9542	0.00627601	0.126399
Tyrobp	NA	NA	0.109613	0.00123541	9.72557	16.9542	0.00626613	0.126399
Kank1	NA	NA	-0.080283	0.000664277	9.70284	16.9542	0.00631529	0.126423
Crocc	NA	NA	-0.0801492	0.000662358	9.69853	16.9542	0.00632466	0.12643
Npy1r	NA	NA	0.0757137	0.00059216	9.68076	16.9542	0.00636343	0.127024
Sema6a	NA	NA	0.0753222	0.000586998	9.66518	16.9542	0.00639765	0.127525
Hebp2	NA	NA	-0.103607	0.00111145	9.65803	16.9542	0.00641344	0.127618
Pi15	NA	NA	0.124434	0.00160374	9.65483	16.9542	0.00642051	0.127618
Plekhg1	NA	NA	0.139506	0.00201713	9.64825	16.9542	0.00643509	0.127726
Atg10	NA	NA	0.101084	0.00106085	9.63187	16.9542	0.00647154	0.128239
Id2	NA	NA	0.067297	0.000470366	9.62843	16.9542	0.00647922	0.128239
Frg1	NA	NA	-0.0664258	0.000459089	9.6112	16.9542	0.00651786	0.128496
Nvl	NA	NA	-0.0698286	0.000507321	9.61134	16.9542	0.00651755	0.128496
Tdrd3	NA	NA	-0.0945012	0.000929252	9.61039	16.9542	0.00651969	0.128496
Gpatch11	NA	NA	-0.0711357	0.000527277	9.59702	16.9542	0.00654986	0.128548
Ripply2	NA	NA	0.196895	0.00403774	9.60128	16.9542	0.00654022	0.128548
Tmc6	NA	NA	-0.0823834	0.000707121	9.5981	16.9542	0.00654742	0.128548
AU022252	NA	NA	-0.097379	0.000988835	9.58974	16.9542	0.00656636	0.128691
Slc46a3	NA	NA	0.138343	0.00200152	9.56213	16.9542	0.00662934	0.129744
Kank3	NA	NA	0.0930391	0.000906384	9.55034	16.9542	0.00665646	0.129898
Sugt1	NA	NA	-0.0524999	0.000288714	9.54662	16.9542	0.00666502	0.129898
Vopp1	NA	NA	0.0839684	0.00073813	9.5521	16.9542	0.00665239	0.129898
2210016L21Rik	NA	NA	-0.0620114	0.00040317	9.53793	16.9542	0.00668511	0.129928
Sf3b5	NA	NA	0.0843982	0.000746588	9.54082	16.9542	0.00667842	0.129928
Epcam	NA	NA	0.164404	0.00283762	9.52519	16.9542	0.0067147	0.130079
Fndc4	NA	NA	0.0922475	0.00089362	9.52261	16.9542	0.0067207	0.130079
Slc11a1	NA	NA	0.125299	0.00164733	9.5305	16.9542	0.00670234	0.130079
Dexi	NA	NA	0.0814069	0.00069713	9.50622	16.9542	0.00675899	0.13064
Arrdc1	NA	NA	0.100064	0.00105401	9.49976	16.9542	0.00677416	0.130753
Clptm1	NA	NA	0.0556948	0.000326915	9.48845	16.9542	0.00680082	0.131087
2410016O06Rik	NA	NA	-0.068692	0.000499116	9.45389	16.9542	0.00688296	0.131226
Cycs	NA	NA	0.0535694	0.000302709	9.47999	16.9542	0.00682083	0.131226
Nkx6-1	NA	NA	-0.126222	0.00168127	9.47609	16.9542	0.00683007	0.131226
Qsox1	NA	NA	0.0931	0.000916294	9.45942	16.9542	0.00686973	0.131226
Rsph1	NA	NA	-0.10918	0.00126066	9.45553	16.9542	0.00687903	0.131226
Sardh	NA	NA	-0.0985469	0.00102639	9.46178	16.9542	0.00686411	0.131226
Sh3bp5l	NA	NA	-0.115146	0.00140094	9.46409	16.9542	0.00685859	0.131226
Zfp260	NA	NA	-0.0789349	0.000658762	9.45821	16.9542	0.00687262	0.131226
Ilkap	NA	NA	-0.0779988	0.000644165	9.4445	16.9542	0.00690548	0.131476
Il4ra	NA	NA	-0.1051	0.00117012	9.44006	16.9542	0.00691614	0.1315
Larp1	NA	NA	-0.0654858	0.000454663	9.43201	16.9542	0.00693554	0.131691
Oaz1	NA	NA	0.0653702	0.000453816	9.4163	16.9542	0.00697358	0.132234
Zfp106	NA	NA	-0.0617488	0.000405182	9.41037	16.9542	0.00698801	0.132328
Slc25a25	NA	NA	-0.0598597	0.000380973	9.40533	16.9542	0.00700029	0.132382
Nudt12	NA	NA	0.0995013	0.00105469	9.38717	16.9542	0.00704475	0.133043
Taok3	NA	NA	-0.0908367	0.000879574	9.38102	16.9542	0.00705986	0.133149
Ccnb1	NA	NA	-0.14762	0.00232503	9.37257	16.9542	0.00708073	0.133363
3110057O12Rik	NA	NA	-0.116409	0.00145154	9.33558	16.9542	0.0071728	0.13348
Ak7	NA	NA	-0.113264	0.00137442	9.33399	16.9542	0.00717678	0.13348
Bcl7a	NA	NA	-0.0741978	0.000590626	9.32114	16.9542	0.00720909	0.13348
Ctdsp1	NA	NA	-0.17427	0.00325531	9.32935	16.9542	0.00718843	0.13348
Fermt3	NA	NA	-0.111673	0.00133738	9.32484	16.9542	0.00719977	0.13348
Greb1l	NA	NA	-0.0873955	0.000819523	9.32002	16.9542	0.00721193	0.13348
Lrpprc	NA	NA	-0.0585288	0.000367578	9.31943	16.9542	0.00721343	0.13348
Mid2	NA	NA	-0.0860849	0.00079288	9.34644	16.9542	0.00714561	0.13348
Nup153	NA	NA	-0.0718607	0.000553153	9.3355	16.9542	0.007173	0.13348
Otulin	NA	NA	-0.1105	0.00130832	9.33281	16.9542	0.00717974	0.13348
Plcb3	NA	NA	-0.0674467	0.000488269	9.31671	16.9542	0.00722028	0.13348
Praf2	NA	NA	0.0648598	0.000450705	9.33381	16.9542	0.00717724	0.13348
Rab8a	NA	NA	0.0790942	0.000668135	9.3632	16.9542	0.00710391	0.13348
Sms	NA	NA	-0.0618557	0.00041044	9.32202	16.9542	0.0072069	0.13348
Srrm4	NA	NA	-0.0695701	0.00052002	9.30734	16.9542	0.007244	0.133742
Akap6	NA	NA	-0.0505352	0.000274804	9.29321	16.9542	0.00727993	0.134228
Slc39a7	NA	NA	0.0545514	0.000320899	9.27351	16.9542	0.00733034	0.13498
Aqp4	NA	NA	0.0545105	0.000320845	9.26116	16.9542	0.00736217	0.135203
F9	NA	NA	0.0772261	0.000643794	9.26365	16.9542	0.00735575	0.135203
Hras	NA	NA	-0.0709281	0.000543424	9.25759	16.9542	0.00737138	0.135203
Mypop	NA	NA	0.101319	0.0011109	9.24076	16.9542	0.00741504	0.135731
Ogfod1	NA	NA	-0.0521783	0.000294681	9.23904	16.9542	0.00741952	0.135731
Tmbim4	NA	NA	0.0704277	0.000537277	9.23185	16.9542	0.0074383	0.135897
Ankrd55	NA	NA	-0.0767639	0.000640272	9.20342	16.9542	0.00751298	0.137082
Cep120	NA	NA	-0.057806	0.00036352	9.19214	16.9542	0.00754285	0.137336
Usp32	NA	NA	-0.0639185	0.00044453	9.19078	16.9542	0.00754648	0.137336
H1fx	NA	NA	-0.11137	0.00135018	9.18628	16.9542	0.00755842	0.137375
Ankrd11	NA	NA	-0.0554153	0.000335695	9.14775	16.9542	0.00766171	0.138473
Gprasp1	NA	NA	-0.0831963	0.000755641	9.15993	16.9542	0.00762889	0.138473
Gprin3	NA	NA	-0.107586	0.00126616	9.14168	16.9542	0.00767813	0.138473
Ica1l	NA	NA	-0.0881154	0.000849052	9.14469	16.9542	0.00766999	0.138473
Slc52a2	NA	NA	0.0896874	0.000878554	9.15576	16.9542	0.00764012	0.138473
Ssh1	NA	NA	-0.0921248	0.000927462	9.15075	16.9542	0.00765361	0.138473
Epm2a	NA	NA	-0.072703	0.000578679	9.13413	16.9542	0.0076986	0.138664
Pabpc1	NA	NA	-0.0713044	0.000557056	9.12713	16.9542	0.00771766	0.138829
Ahdc1	NA	NA	-0.0749817	0.000616956	9.11289	16.9542	0.00775654	0.138854
Cfap57	NA	NA	-0.0759755	0.000633431	9.11272	16.9542	0.00775701	0.138854
Nlrp6	NA	NA	0.0666473	0.000487469	9.11211	16.9542	0.00775868	0.138854
Trim30a	NA	NA	0.0955367	0.0010013	9.11545	16.9542	0.00774953	0.138854
Fhl4	NA	NA	-0.0899822	0.000889201	9.10571	16.9542	0.00777624	0.138886
Gcc1	NA	NA	-0.0925904	0.00094202	9.10063	16.9542	0.0077902	0.138886
Rufy3	NA	NA	-0.049659	0.000270943	9.10159	16.9542	0.00778756	0.138886
Palm2	NA	NA	-0.0511007	0.000287295	9.08921	16.9542	0.0078217	0.139084
Wdr91	NA	NA	-0.0733289	0.000591815	9.08583	16.9542	0.00783108	0.139084
Zfp959	NA	NA	0.138808	0.00211965	9.09009	16.9542	0.00781928	0.139084
2310022A10Rik	NA	NA	-0.0680529	0.00051006	9.0797	16.9542	0.00784805	0.139209
Ccnd3	NA	NA	0.0772421	0.000658034	9.06691	16.9542	0.00788366	0.139238
Csrnp3	NA	NA	-0.0648369	0.000465295	9.03474	16.9542	0.00797399	0.139238
Fmnl3	NA	NA	-0.134057	0.00198539	9.05178	16.9542	0.00792599	0.139238
Frmpd4	NA	NA	-0.054936	0.000334046	9.03458	16.9542	0.00797444	0.139238
Gipc3	NA	NA	-0.10524	0.00122625	9.03195	16.9542	0.00798187	0.139238
Ldoc1l	NA	NA	-0.0579539	0.000370585	9.06311	16.9542	0.00789426	0.139238
Ndp	NA	NA	0.175889	0.00341785	9.05162	16.9542	0.00792646	0.139238
Ppfibp1	NA	NA	0.104892	0.00121404	9.06263	16.9542	0.00789561	0.139238
Selk	NA	NA	0.059826	0.000395291	9.05448	16.9542	0.00791843	0.139238
Spen	NA	NA	-0.0548995	0.00033379	9.0295	16.9542	0.00798882	0.139238
Srgap1	NA	NA	-0.0844923	0.000790287	9.03336	16.9542	0.00797788	0.139238
Syt1	NA	NA	0.0492804	0.000268367	9.04939	16.9542	0.00793269	0.139238
Tnxb	NA	NA	-0.0696474	0.000536472	9.04198	16.9542	0.00795356	0.139238
Ubn1	NA	NA	-0.0865139	0.000825036	9.07192	16.9542	0.00786969	0.139238
Efcab14	NA	NA	0.0713972	0.000565874	9.0083	16.9542	0.00804912	0.140115
Hnrnpc	NA	NA	-0.0533974	0.000316723	9.00245	16.9542	0.00806583	0.140231
Dynlt3	NA	NA	0.0942743	0.000987912	8.9964	16.9542	0.00808319	0.140359
Abhd12	NA	NA	0.052008	0.000300966	8.98719	16.9542	0.00810967	0.140452
Cd82	NA	NA	0.0954684	0.00101566	8.97368	16.9542	0.0081487	0.140452
Kcns3	NA	NA	-0.116411	0.00150992	8.97502	16.9542	0.00814481	0.140452
Lyrm4	NA	NA	0.0889444	0.000880953	8.98017	16.9542	0.00812992	0.140452
Ubr5	NA	NA	-0.0697158	0.000541218	8.9803	16.9542	0.00812954	0.140452
Yipf2	NA	NA	0.0884796	0.000872269	8.97502	16.9542	0.00814481	0.140452
Gtf2i	NA	NA	-0.0526281	0.000309093	8.9608	16.9542	0.00818609	0.140923
Enpp5	NA	NA	0.0581209	0.000377453	8.94958	16.9542	0.00821882	0.14115
Map10	NA	NA	0.0752587	0.000632878	8.94938	16.9542	0.0082194	0.14115
Kat6b	NA	NA	-0.0745756	0.000623574	8.91878	16.9542	0.00830945	0.142
Kcnj10	NA	NA	0.0704912	0.000556535	8.92848	16.9542	0.00828079	0.142
Wfdc3	NA	NA	0.149207	0.00249586	8.9199	16.9542	0.00830614	0.142
Zfp780b	NA	NA	-0.132156	0.00195707	8.92418	16.9542	0.0082935	0.142
Lst1	NA	NA	0.220912	0.00547977	8.90588	16.9542	0.00834777	0.142308
Msn	NA	NA	-0.0840201	0.000792535	8.90734	16.9542	0.00834342	0.142308
Map7d2	NA	NA	-0.0588239	0.000388793	8.89999	16.9542	0.0083653	0.142434
Hist1h1b	NA	NA	-0.133946	0.00201989	8.88242	16.9542	0.00841791	0.143008
Wdr62	NA	NA	0.0735714	0.000609413	8.88191	16.9542	0.00841946	0.143008
Tm7sf2	NA	NA	0.102086	0.00117461	8.8724	16.9542	0.00844808	0.143321
Mob1a	NA	NA	0.0990786	0.00110891	8.85249	16.9542	0.00850841	0.14402
Sephs1	NA	NA	-0.0692513	0.000541769	8.85201	16.9542	0.00850985	0.14402
Slc29a3	NA	NA	-0.0653238	0.000484119	8.81437	16.9542	0.00862523	0.145669
Veph1	NA	NA	0.0487333	0.000269467	8.81345	16.9542	0.00862809	0.145669
Sec61a2	NA	NA	0.0606483	0.000417569	8.80864	16.9542	0.00864294	0.145744
Cox11	NA	NA	0.0785336	0.00070105	8.79756	16.9542	0.00867734	0.146149
Phf14	NA	NA	-0.0503658	0.00028862	8.78914	16.9542	0.00870356	0.146414
Apoa1bp	NA	NA	0.070614	0.000567744	8.78271	16.9542	0.00872365	0.146576
Bcl2l13	NA	NA	0.0703445	0.000564625	8.76394	16.9542	0.00878259	0.14681
Klhl23	NA	NA	-0.0575392	0.000378443	8.74835	16.9542	0.00883188	0.14681
Myo16	NA	NA	-0.0621584	0.000440546	8.77016	16.9542	0.00876302	0.14681
Plekhm3	NA	NA	-0.0691895	0.000546514	8.7595	16.9542	0.00879661	0.14681
Sep15	NA	NA	0.0708347	0.000572016	8.77171	16.9542	0.00875813	0.14681
Slc25a51	NA	NA	-0.0755204	0.000651811	8.74998	16.9542	0.00882674	0.14681
Smim13	NA	NA	-0.0716484	0.000586451	8.7535	16.9542	0.00881556	0.14681
Taf1a	NA	NA	0.136081	0.00211547	8.75361	16.9542	0.00881521	0.14681
Zfp790	NA	NA	-0.0782617	0.000698672	8.76649	16.9542	0.00877455	0.14681
1700013F07Rik	NA	NA	0.16739	0.0032095	8.73019	16.9542	0.00888973	0.147597
Agfg2	NA	NA	-0.0715645	0.000586899	8.72634	16.9542	0.00890204	0.147626
Adap1	NA	NA	-0.0581437	0.000388459	8.70282	16.9542	0.00897767	0.147843
Fbxo45	NA	NA	-0.105296	0.00127213	8.71548	16.9542	0.00893687	0.147843
Hoga1	NA	NA	0.0941458	0.00101786	8.70795	16.9542	0.00896112	0.147843
Laptm5	NA	NA	0.0826281	0.000783445	8.71459	16.9542	0.00893972	0.147843
Pgbd5	NA	NA	-0.0641423	0.00047276	8.70259	16.9542	0.00897843	0.147843
Ptbp3	NA	NA	-0.0950445	0.001037	8.71117	16.9542	0.00895074	0.147843
Dclre1c	NA	NA	0.0576645	0.000382412	8.69533	16.9542	0.00900192	0.148056
Ptafr	NA	NA	0.115815	0.00154401	8.68715	16.9542	0.00902849	0.148319
Chd6	NA	NA	-0.0589301	0.000400434	8.67249	16.9542	0.00907631	0.148617
Cux1	NA	NA	-0.0712955	0.000586375	8.66859	16.9542	0.00908906	0.148617
Il1rl2	NA	NA	0.0920917	0.000978315	8.66886	16.9542	0.00908818	0.148617
Rgs5	NA	NA	-0.0894326	0.000922364	8.6714	16.9542	0.00907988	0.148617
Csrp2bp	NA	NA	-0.0865808	0.000866035	8.65582	16.9542	0.00913105	0.14913
Efs	NA	NA	-0.134855	0.00210285	8.6482	16.9542	0.00915616	0.149262
Htr1f	NA	NA	0.164193	0.0031213	8.63727	16.9542	0.00919239	0.149262
Lmbrd1	NA	NA	0.0569606	0.000375304	8.64502	16.9542	0.00916669	0.149262
Rock2	NA	NA	-0.0684784	0.000542744	8.63996	16.9542	0.00918346	0.149262
Senp8	NA	NA	0.127923	0.00189425	8.63897	16.9542	0.00918674	0.149262
Plscr4	NA	NA	0.108717	0.00137004	8.62707	16.9542	0.00922629	0.149293
Rad9a	NA	NA	0.0924925	0.000990985	8.63269	16.9542	0.0092076	0.149293
Zpbp	NA	NA	0.150548	0.00262651	8.62919	16.9542	0.00921924	0.149293
H2-M3	NA	NA	-0.13044	0.00197328	8.62243	16.9542	0.00924177	0.149371
Dlg3	NA	NA	-0.061508	0.000439123	8.61542	16.9542	0.00926523	0.149561
Ruvbl2	NA	NA	-0.0708904	0.000583503	8.61255	16.9542	0.00927486	0.149561
Ccdc71	NA	NA	-0.0698707	0.000568586	8.58606	16.9542	0.00936416	0.150104
Donson	NA	NA	-0.0847152	0.000835628	8.58836	16.9542	0.00935637	0.150104
Eid2b	NA	NA	0.100854	0.00118584	8.57745	16.9542	0.00939339	0.150104
Fam57a	NA	NA	0.160253	0.00298959	8.59018	16.9542	0.00935019	0.150104
Higd1a	NA	NA	0.0591273	0.000407597	8.5772	16.9542	0.00939423	0.150104
Mipol1	NA	NA	0.121141	0.00171046	8.57966	16.9542	0.00938589	0.150104
Polr3k	NA	NA	0.0946451	0.00104378	8.58199	16.9542	0.00937797	0.150104
Rbm39	NA	NA	-0.07114	0.000589548	8.58438	16.9542	0.00936985	0.150104
U2af2	NA	NA	-0.0501166	0.000293092	8.56957	16.9542	0.00942025	0.150349
Afmid	NA	NA	-0.106499	0.00132602	8.55351	16.9542	0.00947522	0.150882
Igdcc4	NA	NA	0.0850371	0.000845397	8.55374	16.9542	0.00947443	0.150882
Serinc5	NA	NA	0.0842302	0.000830037	8.54747	16.9542	0.009496	0.151041
Bend5	NA	NA	0.0689948	0.000558048	8.53024	16.9542	0.00955555	0.151816
Icosl	NA	NA	0.0930558	0.00101556	8.52669	16.9542	0.00956786	0.15184
Pla2g4e	NA	NA	0.165444	0.00321745	8.50726	16.9542	0.00963561	0.15255
Zfand2b	NA	NA	0.0929328	0.00101521	8.50709	16.9542	0.00963623	0.15255
Zfp114	NA	NA	0.0570446	0.000382631	8.50451	16.9542	0.00964527	0.15255
Ndufa4	NA	NA	0.0570077	0.000382298	8.5009	16.9542	0.00965793	0.152578
Fam19a1	NA	NA	-0.0819585	0.000791344	8.48834	16.9542	0.00970213	0.15287
Gprasp2	NA	NA	-0.0663258	0.000518374	8.48636	16.9542	0.00970913	0.15287
Scarb2	NA	NA	0.0490011	0.000282784	8.49097	16.9542	0.00969287	0.15287
Gabra3	NA	NA	0.0554222	0.000362257	8.47912	16.9542	0.00973472	0.152929
Rnf13	NA	NA	0.0637317	0.000478996	8.47967	16.9542	0.00973277	0.152929
Elovl5	NA	NA	0.0602612	0.000428611	8.47252	16.9542	0.00975815	0.153125
Gja1	NA	NA	0.054299	0.000348561	8.45874	16.9542	0.00980719	0.153401
Il2rg	NA	NA	-0.120498	0.00171669	8.45799	16.9542	0.00980989	0.153401
Timm8a1	NA	NA	0.0910315	0.000980064	8.45529	16.9542	0.00981952	0.153401
Zdhhc17	NA	NA	0.0541571	0.000346677	8.46031	16.9542	0.00980162	0.153401
3110021N24Rik	NA	NA	-0.135506	0.00217285	8.45059	16.9542	0.00983635	0.153432
Clec18a	NA	NA	-0.0861167	0.000879053	8.43645	16.9542	0.00988718	0.153432
Gad1	NA	NA	-0.0503109	0.000299925	8.4394	16.9542	0.00987657	0.153432
Nom1	NA	NA	-0.0904145	0.000967691	8.44773	16.9542	0.00984662	0.153432
Pik3cb	NA	NA	-0.0624994	0.000462907	8.43836	16.9542	0.0098803	0.153432
Ugdh	NA	NA	-0.081467	0.000786274	8.44091	16.9542	0.00987114	0.153432
Dhx8	NA	NA	-0.0477452	0.00027045	8.42894	16.9542	0.0099143	0.153683
Ank2	NA	NA	-0.0732448	0.000637219	8.4191	16.9542	0.00994997	0.154065
Atp6v0e	NA	NA	0.0682674	0.000554372	8.40671	16.9542	0.00999507	0.154379
Elovl7	NA	NA	0.0861176	0.000883226	8.39677	16.9542	0.0100314	0.154379
Fastkd5	NA	NA	-0.0494774	0.00029159	8.39542	16.9542	0.0100363	0.154379
Slc35b1	NA	NA	0.0804578	0.00077101	8.39608	16.9542	0.0100339	0.154379
Slc44a1	NA	NA	0.0776077	0.000716793	8.40264	16.9542	0.0100099	0.154379
Tmem178b	NA	NA	0.0980188	0.00114378	8.39994	16.9542	0.0100198	0.154379
Ifih1	NA	NA	-0.11608	0.00160712	8.3843	16.9542	0.0100772	0.154756
Smc1a	NA	NA	-0.0615252	0.000451564	8.38275	16.9542	0.0100829	0.154756
Sobp	NA	NA	-0.0624442	0.000465447	8.3775	16.9542	0.0101023	0.154884
Tmem40	NA	NA	0.0923136	0.00101759	8.37446	16.9542	0.0101135	0.154886
Pcdhga4	NA	NA	0.0830892	0.000824914	8.36914	16.9542	0.0101332	0.155019
Ankrd12	NA	NA	-0.05753	0.000396007	8.35768	16.9542	0.0101758	0.1555
Cops8	NA	NA	0.0581586	0.000405426	8.34288	16.9542	0.0102311	0.156175
Mettl20	NA	NA	-0.099148	0.00117968	8.33305	16.9542	0.010268	0.156568
Arl15	NA	NA	0.0559261	0.000375747	8.32403	16.9542	0.010302	0.156645
Eif4b	NA	NA	-0.0667694	0.00053553	8.32474	16.9542	0.0102993	0.156645
Fkbp5	NA	NA	-0.0673856	0.000545781	8.31985	16.9542	0.0103178	0.156645
Scaf8	NA	NA	-0.0595127	0.000425582	8.32218	16.9542	0.010309	0.156645
Psmc3	NA	NA	-0.0504393	0.00030592	8.31629	16.9542	0.0103313	0.15668
Gp9	NA	NA	0.150027	0.00270858	8.3099	16.9542	0.0103555	0.156878
Fam89a	NA	NA	0.140028	0.00236326	8.29698	16.9542	0.0104047	0.157031
Fxyd1	NA	NA	0.0770863	0.000716154	8.29751	16.9542	0.0104027	0.157031
Mdfic	NA	NA	-0.124737	0.00187399	8.30275	16.9542	0.0103827	0.157031
Ogfod2	NA	NA	-0.0860164	0.00089254	8.28963	16.9542	0.0104329	0.157031
Vash1	NA	NA	-0.0973777	0.00114336	8.29347	16.9542	0.0104181	0.157031
Zfp382	NA	NA	-0.08772	0.000928139	8.29057	16.9542	0.0104292	0.157031
Zkscan16	NA	NA	-0.0809157	0.000790871	8.27865	16.9542	0.010475	0.157496
Hdhd3	NA	NA	-0.148391	0.00266266	8.2699	16.9542	0.0105088	0.157834
Sema3d	NA	NA	0.064793	0.000508061	8.26305	16.9542	0.0105352	0.158062
Casp2	NA	NA	-0.113124	0.00154928	8.25999	16.9542	0.0105471	0.158071
Smim24	NA	NA	0.147809	0.0026464	8.25554	16.9542	0.0105644	0.158161
Haus7	NA	NA	-0.0947054	0.00108813	8.24267	16.9542	0.0106145	0.158573
Ormdl3	NA	NA	0.0703946	0.000601051	8.24457	16.9542	0.0106071	0.158573
Epn2	NA	NA	-0.0434076	0.000228799	8.23525	16.9542	0.0106435	0.158721
Mapt	NA	NA	-0.0434313	0.000229074	8.23434	16.9542	0.0106471	0.158721
Myo5b	NA	NA	-0.0773106	0.000726285	8.22944	16.9542	0.0106663	0.158839
Rac1	NA	NA	0.0492946	0.00029582	8.21432	16.9542	0.0107259	0.15905
Rnaseh2c	NA	NA	-0.106761	0.00138723	8.21634	16.9542	0.0107179	0.15905
Rsbn1	NA	NA	-0.065693	0.000525289	8.21562	16.9542	0.0107208	0.15905
Tm9sf2	NA	NA	0.0537741	0.000351839	8.21867	16.9542	0.0107087	0.15905
Ano6	NA	NA	0.0656868	0.000525902	8.20449	16.9542	0.0107649	0.159459
March1	NA	NA	-0.0840694	0.000862416	8.19519	16.9542	0.0108018	0.159838
Atcay	NA	NA	-0.0434591	0.000230836	8.18195	16.9542	0.0108548	0.159928
Cebpzos	NA	NA	0.0889582	0.000967242	8.18157	16.9542	0.0108563	0.159928
Fam126b	NA	NA	0.0671846	0.000551692	8.18168	16.9542	0.0108558	0.159928
Rorc	NA	NA	-0.0769579	0.000723822	8.18228	16.9542	0.0108534	0.159928
Ube2cbp	NA	NA	0.0695693	0.000591717	8.17939	16.9542	0.010865	0.159928
Tamm41	NA	NA	0.083148	0.000845926	8.17281	16.9542	0.0108915	0.160149
Gcdh	NA	NA	-0.0766408	0.000719961	8.15852	16.9542	0.0109491	0.160828
Cd59a	NA	NA	0.164254	0.00330819	8.15534	16.9542	0.010962	0.160848
Ubxn7	NA	NA	-0.0562784	0.000389684	8.12775	16.9542	0.0110744	0.162328
Zscan22	NA	NA	-0.117651	0.00170716	8.10805	16.9542	0.0111555	0.163346
2310061I04Rik	NA	NA	-0.057304	0.000405246	8.1031	16.9542	0.011176	0.163444
Sarnp	NA	NA	-0.0795907	0.000781983	8.10079	16.9542	0.0111856	0.163444
Nhp2l1	NA	NA	0.0664275	0.000545046	8.09585	16.9542	0.011206	0.163573
Abt1	NA	NA	0.100954	0.00126394	8.06341	16.9542	0.0113417	0.1637
Ank3	NA	NA	-0.0582154	0.000419452	8.07966	16.9542	0.0112735	0.1637
Aup1	NA	NA	0.0813028	0.000819916	8.06197	16.9542	0.0113478	0.1637
Cbln2	NA	NA	0.0909818	0.00102669	8.06248	16.9542	0.0113457	0.1637
Eif2b3	NA	NA	0.0664227	0.000547016	8.06553	16.9542	0.0113328	0.1637
Fam50a	NA	NA	-0.0630783	0.000493944	8.05532	16.9542	0.0113759	0.1637
Nqo1	NA	NA	0.114288	0.00162188	8.05352	16.9542	0.0113834	0.1637
Pop4	NA	NA	0.0767385	0.00073027	8.06386	16.9542	0.0113398	0.1637
Ppp1r3g	NA	NA	-0.124889	0.0019353	8.05933	16.9542	0.0113589	0.1637
Ppp6r1	NA	NA	-0.0487343	0.000294257	8.07129	16.9542	0.0113086	0.1637
Pqlc3	NA	NA	0.100457	0.00125259	8.05661	16.9542	0.0113704	0.1637
Ptpre	NA	NA	-0.0620131	0.000475558	8.08655	16.9542	0.0112448	0.1637
Sntb2	NA	NA	-0.0885307	0.000969135	8.08729	16.9542	0.0112417	0.1637
Tefm	NA	NA	-0.112918	0.00158043	8.06771	16.9542	0.0113237	0.1637
Tet2	NA	NA	0.0843484	0.00088359	8.05198	16.9542	0.01139	0.1637
Tmem132e	NA	NA	-0.0931735	0.00107913	8.04472	16.9542	0.0114207	0.163974
Armcx4	NA	NA	-0.0671905	0.000561651	8.03802	16.9542	0.0114492	0.164047
Cab39l	NA	NA	-0.0809899	0.000815855	8.03987	16.9542	0.0114413	0.164047
Shd	NA	NA	-0.100623	0.00126215	8.022	16.9542	0.0115177	0.164859
Gcc2	NA	NA	-0.0629126	0.000494093	8.01062	16.9542	0.0115665	0.16539
Fblim1	NA	NA	0.0773818	0.000748193	8.0032	16.9542	0.0115985	0.165678
Coq10b	NA	NA	0.0648753	0.00052658	7.99273	16.9542	0.0116439	0.166119
Unc13d	NA	NA	-0.0500719	0.000313768	7.9906	16.9542	0.0116531	0.166119
Acsf2	NA	NA	0.0563187	0.000397305	7.98328	16.9542	0.0116849	0.166403
Arl6ip4	NA	NA	-0.121497	0.00186046	7.93428	16.9542	0.0119006	0.166657
Atg4c	NA	NA	-0.0690821	0.000600186	7.95142	16.9542	0.0118246	0.166657
C3	NA	NA	0.0500063	0.000314397	7.95373	16.9542	0.0118145	0.166657
Cbx5	NA	NA	-0.0613907	0.000474786	7.93792	16.9542	0.0118844	0.166657
Cisd2	NA	NA	0.0932989	0.00109491	7.95012	16.9542	0.0118304	0.166657
Cplx2	NA	NA	-0.0541024	0.000368701	7.93888	16.9542	0.0118802	0.166657
D17H6S53E	NA	NA	-0.080912	0.000820864	7.97543	16.9542	0.0117192	0.166657
Dcbld1	NA	NA	0.0688499	0.000595879	7.95516	16.9542	0.0118082	0.166657
Dhx32	NA	NA	-0.0724534	0.000661324	7.93785	16.9542	0.0118847	0.166657
Eno3	NA	NA	-0.0737683	0.000682931	7.96826	16.9542	0.0117506	0.166657
Igf1	NA	NA	0.108484	0.00148391	7.93087	16.9542	0.0119158	0.166657
Mdga1	NA	NA	-0.0694157	0.000607631	7.93005	16.9542	0.0119194	0.166657
Mthfd2l	NA	NA	0.120381	0.00182304	7.94914	16.9542	0.0118347	0.166657
Nrm	NA	NA	0.119005	0.00178164	7.94896	16.9542	0.0118355	0.166657
Nutf2	NA	NA	0.0714003	0.000642874	7.93002	16.9542	0.0119196	0.166657
Rara	NA	NA	-0.0914202	0.00105297	7.93721	16.9542	0.0118876	0.166657
Rbm25	NA	NA	-0.0856787	0.000924009	7.94455	16.9542	0.011855	0.166657
Slitrk6	NA	NA	0.142392	0.00255747	7.92796	16.9542	0.0119287	0.166657
Zfp827	NA	NA	-0.0752928	0.000711477	7.96795	16.9542	0.0117519	0.166657
Gpx4	NA	NA	0.0488319	0.000301225	7.91618	16.9542	0.0119814	0.167007
Ostc	NA	NA	0.0704844	0.000627936	7.91171	16.9542	0.0120015	0.167007
Pcdhb17	NA	NA	0.0864492	0.000944346	7.9139	16.9542	0.0119916	0.167007
Rpusd1	NA	NA	0.0737563	0.000686932	7.91927	16.9542	0.0119676	0.167007
Mmp12	NA	NA	0.13145	0.00218499	7.90806	16.9542	0.0120179	0.16707
4833420G17Rik	NA	NA	-0.0952754	0.00115397	7.86622	16.9542	0.0122077	0.167808
Ache	NA	NA	0.0703592	0.000628676	7.87435	16.9542	0.0121705	0.167808
Alg6	NA	NA	0.0761179	0.000739018	7.84005	16.9542	0.0123281	0.167808
Arhgap42	NA	NA	-0.0640367	0.000521558	7.86239	16.9542	0.0122252	0.167808
C230052I12Rik	NA	NA	-0.144316	0.00265351	7.84889	16.9542	0.0122873	0.167808
Catsperd	NA	NA	0.0715538	0.00065353	7.8343	16.9542	0.0123548	0.167808
Dfna5	NA	NA	0.0851152	0.0009227	7.85151	16.9542	0.0122752	0.167808
Flrt1	NA	NA	0.113207	0.00162425	7.89027	16.9542	0.0120982	0.167808
Gpatch4	NA	NA	-0.0694109	0.000611193	7.88272	16.9542	0.0121324	0.167808
Gstz1	NA	NA	0.0587714	0.000438952	7.86892	16.9542	0.0121953	0.167808
Katnb1	NA	NA	-0.056478	0.000405987	7.8568	16.9542	0.0122509	0.167808
Klf9	NA	NA	0.0526454	0.000353718	7.83545	16.9542	0.0123495	0.167808
Lrg1	NA	NA	0.100997	0.0012975	7.8616	16.9542	0.0122288	0.167808
Lrrfip2	NA	NA	-0.0801489	0.000815638	7.87587	16.9542	0.0121636	0.167808
Lrwd1	NA	NA	-0.0817565	0.000850112	7.86265	16.9542	0.012224	0.167808
Nusap1	NA	NA	-0.107549	0.00146746	7.88219	16.9542	0.0121348	0.167808
Pogk	NA	NA	-0.0864056	0.000947815	7.87699	16.9542	0.0121585	0.167808
Rps27l	NA	NA	0.125441	0.00200334	7.85455	16.9542	0.0122612	0.167808
Rrp12	NA	NA	-0.0574924	0.000420955	7.85208	16.9542	0.0122726	0.167808
Ssrp1	NA	NA	-0.0444552	0.000251973	7.84319	16.9542	0.0123136	0.167808
Synm	NA	NA	-0.0868749	0.000963402	7.83396	16.9542	0.0123564	0.167808
Taf10	NA	NA	0.0589507	0.000442626	7.85129	16.9542	0.0122763	0.167808
Tbccd1	NA	NA	-0.0968161	0.00119483	7.84496	16.9542	0.0123055	0.167808
Zfp1	NA	NA	0.0899998	0.00103401	7.83354	16.9542	0.0123583	0.167808
Car11	NA	NA	0.087101	0.000968968	7.82955	16.9542	0.0123768	0.167896
Atp6ap2	NA	NA	0.0427481	0.000233866	7.81386	16.9542	0.0124501	0.168175
Epb4.1l1	NA	NA	-0.0548258	0.000384388	7.81987	16.9542	0.0124219	0.168175
Nup54	NA	NA	-0.0914982	0.00107114	7.81592	16.9542	0.0124404	0.168175
Spsb4	NA	NA	0.0769618	0.000758179	7.81228	16.9542	0.0124574	0.168175
Txnl4b	NA	NA	0.148425	0.00281622	7.82251	16.9542	0.0124096	0.168175
Ash2l	NA	NA	-0.0445821	0.00025452	7.80909	16.9542	0.0124724	0.168215
1700017B05Rik	NA	NA	-0.0930752	0.00111238	7.78778	16.9542	0.0125728	0.168346
Ankrd13c	NA	NA	-0.0687905	0.000607326	7.79176	16.9542	0.012554	0.168346
Erich3	NA	NA	0.111319	0.00158936	7.79677	16.9542	0.0125304	0.168346
Kctd17	NA	NA	0.0501042	0.00032216	7.7925	16.9542	0.0125505	0.168346
Plch2	NA	NA	-0.0491805	0.00031063	7.78651	16.9542	0.0125788	0.168346
Smug1	NA	NA	-0.124364	0.00198628	7.78668	16.9542	0.012578	0.168346
St18	NA	NA	-0.0944687	0.00114521	7.79273	16.9542	0.0125494	0.168346
Usp18	NA	NA	0.119188	0.00182027	7.80425	16.9542	0.0124951	0.168346
Xrcc1	NA	NA	-0.0714088	0.000655081	7.78411	16.9542	0.0125902	0.168346
Ltv1	NA	NA	-0.0903185	0.00104872	7.77845	16.9542	0.012617	0.168544
Tceal6	NA	NA	-0.140547	0.00254265	7.76885	16.9542	0.0126628	0.168833
Zfp819	NA	NA	0.112812	0.00163797	7.76975	16.9542	0.0126585	0.168833
Camsap1	NA	NA	-0.0499472	0.000321539	7.75869	16.9542	0.0127114	0.16932
Cyp4f15	NA	NA	0.0973802	0.00122459	7.74371	16.9542	0.0127834	0.169956
Ncoa6	NA	NA	-0.0630534	0.000513375	7.74432	16.9542	0.0127804	0.169956
Eaf2	NA	NA	0.118833	0.00182525	7.73665	16.9542	0.0128175	0.170247
Cbr1	NA	NA	-0.0532573	0.000367022	7.72797	16.9542	0.0128595	0.170627
Fam193a	NA	NA	-0.0741566	0.000711908	7.72459	16.9542	0.012876	0.170627
Tnrc6c	NA	NA	-0.0688508	0.000613789	7.72324	16.9542	0.0128825	0.170627
Cox15	NA	NA	-0.0554677	0.000398551	7.71961	16.9542	0.0129002	0.170699
Rab39	NA	NA	0.136373	0.00241111	7.7133	16.9542	0.012931	0.170946
Capn10	NA	NA	-0.0788089	0.000807535	7.6911	16.9542	0.01304	0.172034
Nceh1	NA	NA	0.0562005	0.000410779	7.68904	16.9542	0.0130501	0.172034
Trim28	NA	NA	-0.0429685	0.000240107	7.68948	16.9542	0.013048	0.172034
Odf2	NA	NA	-0.0769983	0.000771439	7.68531	16.9542	0.0130686	0.172115
Rgs19	NA	NA	0.0685475	0.000612609	7.67009	16.9542	0.0131441	0.172947
Mkks	NA	NA	-0.107295	0.0015014	7.66759	16.9542	0.0131566	0.172949
Cend1	NA	NA	-0.0606662	0.000480515	7.65927	16.9542	0.0131981	0.17317
Zfp664	NA	NA	-0.127044	0.00210712	7.65988	16.9542	0.0131951	0.17317
Atoh8	NA	NA	0.0832962	0.000906273	7.65581	16.9542	0.0132154	0.173235
Igf2bp2	NA	NA	0.0853098	0.000952418	7.64136	16.9542	0.013288	0.173876
Snx17	NA	NA	-0.0579555	0.000439573	7.64113	16.9542	0.0132892	0.173876
Arnt2	NA	NA	-0.0518152	0.000351954	7.62831	16.9542	0.013354	0.174561
Usp19	NA	NA	-0.0646543	0.000548802	7.61692	16.9542	0.0134118	0.175154
Selt	NA	NA	0.0737483	0.000714717	7.60975	16.9542	0.0134484	0.175468
Gcnt1	NA	NA	-0.0962958	0.00122	7.60071	16.9542	0.0134947	0.175744
Ola1	NA	NA	-0.0506567	0.000337583	7.6014	16.9542	0.0134912	0.175744
Fam81a	NA	NA	-0.0908777	0.00108709	7.59715	16.9542	0.013513	0.175819
Prrg2	NA	NA	0.130873	0.00226075	7.5762	16.9542	0.0136211	0.176897
Saraf	NA	NA	0.0507603	0.000340086	7.57633	16.9542	0.0136204	0.176897
Mob3a	NA	NA	0.115359	0.00175819	7.56895	16.9542	0.0136587	0.177221
Cwf19l2	NA	NA	-0.0593471	0.000465525	7.56581	16.9542	0.013675	0.177269
Mab21l1	NA	NA	0.0944142	0.00118049	7.55113	16.9542	0.0137517	0.178099
Ncaph	NA	NA	-0.0887721	0.00104574	7.53579	16.9542	0.0138323	0.17893
Sfn	NA	NA	-0.133485	0.00236501	7.53408	16.9542	0.0138414	0.17893
Rnaseh2a	NA	NA	-0.0863308	0.0009899	7.52905	16.9542	0.013868	0.179108
Ttll1	NA	NA	-0.0610391	0.000495654	7.51689	16.9542	0.0139325	0.179775
Pdzd2	NA	NA	-0.0696335	0.000645496	7.51178	16.9542	0.0139596	0.179795
Tmem260	NA	NA	0.103268	0.0014195	7.51267	16.9542	0.013955	0.179795
Dpp3	NA	NA	-0.0626769	0.00052328	7.50725	16.9542	0.0139838	0.179941
Slc25a22	NA	NA	0.042009	0.000235163	7.5044	16.9542	0.0139991	0.179972
Ap5b1	NA	NA	-0.0956433	0.00122269	7.48156	16.9542	0.0141218	0.180066
Cdh4	NA	NA	0.072902	0.000709413	7.49168	16.9542	0.0140673	0.180066
Fan1	NA	NA	-0.0813754	0.000883528	7.4949	16.9542	0.0140499	0.180066
Galr1	NA	NA	-0.0629955	0.000530313	7.48319	16.9542	0.014113	0.180066
Gdpd2	NA	NA	0.109909	0.00161459	7.48173	16.9542	0.0141209	0.180066
Gpr39	NA	NA	-0.0938148	0.00117634	7.48187	16.9542	0.0141201	0.180066
Phlpp2	NA	NA	0.0556667	0.000414192	7.48152	16.9542	0.014122	0.180066
Rsg1	NA	NA	0.131835	0.00232007	7.49141	16.9542	0.0140687	0.180066
Slc6a9	NA	NA	0.0910411	0.00110548	7.49766	16.9542	0.0140352	0.180066
Gm266	NA	NA	0.170288	0.00387943	7.4748	16.9542	0.0141584	0.180365
Tmem158	NA	NA	0.0709586	0.000674376	7.46634	16.9542	0.0142043	0.180785
Psmc2	NA	NA	-0.0422181	0.000239084	7.455	16.9542	0.0142661	0.181407
Hmg20a	NA	NA	-0.0594421	0.000474131	7.45228	16.9542	0.014281	0.181432
Igfbpl1	NA	NA	0.122478	0.00201617	7.44028	16.9542	0.0143468	0.181938
Trim37	NA	NA	-0.050543	0.000343263	7.44209	16.9542	0.0143368	0.181938
Pigp	NA	NA	0.0748053	0.000752617	7.43516	16.9542	0.0143749	0.182118
Tsn	NA	NA	0.0484449	0.000315743	7.43298	16.9542	0.0143869	0.182118
Atp2a1	NA	NA	0.0708287	0.000675224	7.4297	16.9542	0.014405	0.182182
Cfap61	NA	NA	0.137422	0.00254441	7.42205	16.9542	0.0144474	0.182298
Cox8a	NA	NA	0.0626995	0.000529764	7.42072	16.9542	0.0144547	0.182298
Hmgcr	NA	NA	0.0435476	0.000255787	7.41397	16.9542	0.0144922	0.182298
Lyve1	NA	NA	0.0989074	0.00131931	7.41499	16.9542	0.0144866	0.182298
Polr2f	NA	NA	0.0991647	0.00132591	7.4165	16.9542	0.0144781	0.182298
Sh2b2	NA	NA	-0.128731	0.00223191	7.42487	16.9542	0.0144318	0.182298
Ttf2	NA	NA	-0.067241	0.000610089	7.41098	16.9542	0.0145088	0.182343
Mturn	NA	NA	0.0703729	0.000668813	7.40469	16.9542	0.0145439	0.182571
Tmem258	NA	NA	0.0780055	0.00082194	7.40305	16.9542	0.0145531	0.182571
Fgd4	NA	NA	-0.066347	0.000595605	7.39068	16.9542	0.0146224	0.183113
Nmb	NA	NA	0.185712	0.00466512	7.39297	16.9542	0.0146096	0.183113
Armcx5	NA	NA	-0.0668807	0.000605528	7.387	16.9542	0.0146431	0.183209
Rps23	NA	NA	-0.0660521	0.000590866	7.38388	16.9542	0.0146607	0.183265
Tln2	NA	NA	-0.0563823	0.000430818	7.37892	16.9542	0.0146887	0.183451
3110009E18Rik	NA	NA	0.169566	0.00389822	7.37579	16.9542	0.0147063	0.183457
Ier3ip1	NA	NA	0.0690545	0.00064665	7.3742	16.9542	0.0147153	0.183457
Ankfn1	NA	NA	-0.0835041	0.000946143	7.36985	16.9542	0.01474	0.183601
B3galnt1	NA	NA	0.0732139	0.000727886	7.36417	16.9542	0.0147722	0.183839
Cacna1d	NA	NA	-0.0607419	0.000501517	7.35683	16.9542	0.014814	0.184032
Ngf	NA	NA	0.136943	0.00254889	7.35748	16.9542	0.0148103	0.184032
Ap1ar	NA	NA	-0.102947	0.0014428	7.34553	16.9542	0.0148786	0.184397
Crabp1	NA	NA	0.130696	0.00232543	7.34545	16.9542	0.014879	0.184397
Nol4	NA	NA	-0.0719395	0.00070462	7.34479	16.9542	0.0148828	0.184397
Cbfb	NA	NA	-0.0968998	0.00127887	7.34208	16.9542	0.0148984	0.184427
Harbi1	NA	NA	-0.0920891	0.00115654	7.33259	16.9542	0.014953	0.184939
Txn2	NA	NA	0.059311	0.000480307	7.32407	16.9542	0.0150021	0.185383
Kdr	NA	NA	-0.103753	0.00147112	7.31728	16.9542	0.0150414	0.185706
Gdpd5	NA	NA	0.0934996	0.00119636	7.30729	16.9542	0.0150995	0.186107
Prkar1a	NA	NA	-0.0381538	0.000199218	7.30712	16.9542	0.0151005	0.186107
Rplp2	NA	NA	0.0606619	0.000503771	7.30464	16.9542	0.015115	0.186122
Egfl6	NA	NA	0.074059	0.000751279	7.30053	16.9542	0.015139	0.186253
Fam53b	NA	NA	-0.0697207	0.000666449	7.29384	16.9542	0.0151781	0.186408
Itih3	NA	NA	0.0890345	0.00108679	7.29412	16.9542	0.0151765	0.186408
Clns1a	NA	NA	-0.0485193	0.000322879	7.29106	16.9542	0.0151945	0.186445
Apeh	NA	NA	-0.0729984	0.000731439	7.28531	16.9542	0.0152282	0.186533
Arhgap26	NA	NA	-0.0515627	0.000364917	7.2858	16.9542	0.0152254	0.186533
Atm	NA	NA	-0.0616405	0.00052236	7.27383	16.9542	0.015296	0.187198
Bdp1	NA	NA	-0.0666896	0.000612779	7.25791	16.9542	0.0153904	0.188026
Higd2a	NA	NA	0.0719511	0.000713278	7.258	16.9542	0.0153899	0.188026
Fam160a2	NA	NA	-0.0618895	0.000528391	7.24901	16.9542	0.0154435	0.188474
Mtrf1l	NA	NA	-0.0996335	0.00136973	7.24727	16.9542	0.0154539	0.188474
Zfp146	NA	NA	-0.0857492	0.00101513	7.24336	16.9542	0.0154773	0.188595
Cbx3	NA	NA	-0.0475316	0.000312189	7.2368	16.9542	0.0155167	0.188742
Fzd4	NA	NA	-0.102141	0.00144159	7.23698	16.9542	0.0155156	0.188742
Lrrc16b	NA	NA	-0.065889	0.000600184	7.23339	16.9542	0.0155372	0.188742
Skap2	NA	NA	-0.0670669	0.000621921	7.23238	16.9542	0.0155433	0.188742
Atox1	NA	NA	0.078964	0.000863797	7.2185	16.9542	0.0156272	0.189504
Eomes	NA	NA	0.0654257	0.000593074	7.21751	16.9542	0.0156331	0.189504
Batf	NA	NA	-0.177996	0.00439482	7.2091	16.9542	0.0156842	0.189795
Nae1	NA	NA	-0.0689743	0.000659786	7.21061	16.9542	0.015675	0.189795
Eif4e2	NA	NA	-0.0671435	0.00062573	7.20479	16.9542	0.0157104	0.189845
Mical3	NA	NA	-0.0583217	0.000472158	7.20398	16.9542	0.0157154	0.189845
Fam173a	NA	NA	0.0818203	0.000929635	7.20128	16.9542	0.0157319	0.18988
Alox5ap	NA	NA	0.201138	0.00562191	7.19621	16.9542	0.0157628	0.190085
Lsm14b	NA	NA	-0.0397231	0.000219472	7.18964	16.9542	0.0158031	0.190085
Rslcan18	NA	NA	-0.0938288	0.00122451	7.1897	16.9542	0.0158028	0.190085
Spcs3	NA	NA	0.0649172	0.000585962	7.19201	16.9542	0.0157886	0.190085
Afap1	NA	NA	-0.0701688	0.00068534	7.18426	16.9542	0.0158362	0.1902
Mprip	NA	NA	-0.0712295	0.000706619	7.18016	16.9542	0.0158614	0.1902
Nr2f2	NA	NA	-0.0858837	0.00102771	7.17711	16.9542	0.0158802	0.1902
Rapgef5	NA	NA	-0.0511354	0.000364076	7.18209	16.9542	0.0158495	0.1902
Stat2	NA	NA	-0.0724504	0.00073158	7.17498	16.9542	0.0158934	0.1902
Zfp740	NA	NA	-0.093752	0.00122503	7.17486	16.9542	0.0158941	0.1902
Mief2	NA	NA	-0.105446	0.00155218	7.16343	16.9542	0.0159649	0.190326
Mroh7	NA	NA	-0.0645289	0.000581049	7.16632	16.9542	0.015947	0.190326
Pcif1	NA	NA	-0.0485079	0.000328275	7.16782	16.9542	0.0159377	0.190326
Phpt1	NA	NA	0.0520781	0.000378673	7.16219	16.9542	0.0159726	0.190326
Zbtb48	NA	NA	-0.0757612	0.000801386	7.1623	16.9542	0.0159719	0.190326
Ccdc181	NA	NA	-0.084322	0.000993915	7.15373	16.9542	0.0160252	0.190459
Ddr1	NA	NA	0.0722209	0.000728925	7.15555	16.9542	0.0160139	0.190459
Naprt	NA	NA	0.0949354	0.00126023	7.15166	16.9542	0.0160381	0.190459
Trhr2	NA	NA	0.0738024	0.000761091	7.15655	16.9542	0.0160076	0.190459
Dnajc17	NA	NA	-0.0847878	0.00100607	7.14563	16.9542	0.0160758	0.190584
Siah2	NA	NA	-0.108918	0.00166011	7.14605	16.9542	0.0160732	0.190584
Rgs7bp	NA	NA	-0.0486534	0.000331523	7.14024	16.9542	0.0161096	0.190823
Htatsf1	NA	NA	-0.0539999	0.000408937	7.13067	16.9542	0.0161697	0.19089
Pak3	NA	NA	-0.056887	0.000453787	7.13139	16.9542	0.0161652	0.19089
Stard8	NA	NA	0.0597189	0.000499857	7.13473	16.9542	0.0161442	0.19089
Zfp870	NA	NA	-0.0833561	0.000974401	7.13078	16.9542	0.016169	0.19089
Scn3b	NA	NA	0.0608397	0.000519315	7.12761	16.9542	0.016189	0.190957
Tnrc18	NA	NA	-0.0738878	0.000766229	7.12503	16.9542	0.0162053	0.190988
Scara3	NA	NA	0.120558	0.00204088	7.12152	16.9542	0.0162274	0.191088
Schip1	NA	NA	-0.0442431	0.000275191	7.11306	16.9542	0.016281	0.191559
A230046K03Rik	NA	NA	-0.0931206	0.00122406	7.08414	16.9542	0.0164658	0.191685
Arid3a	NA	NA	-0.11939	0.00200671	7.10309	16.9542	0.0163445	0.191685
Arpc1b	NA	NA	-0.0929371	0.00121889	7.08623	16.9542	0.0164524	0.191685
Capn3	NA	NA	-0.0838137	0.000990812	7.08988	16.9542	0.016429	0.191685
Ctnnal1	NA	NA	-0.0743297	0.00078065	7.07732	16.9542	0.0165098	0.191685
Fgf16	NA	NA	-0.174817	0.00430466	7.09949	16.9542	0.0163674	0.191685
Klrg2	NA	NA	0.0695034	0.000682431	7.07869	16.9542	0.0165009	0.191685
Lcmt1	NA	NA	-0.0547452	0.000423401	7.07849	16.9542	0.0165022	0.191685
Lppr3	NA	NA	0.0560676	0.000442631	7.10202	16.9542	0.0163513	0.191685
Mpi	NA	NA	-0.0490612	0.000339757	7.08447	16.9542	0.0164637	0.191685
Myo1g	NA	NA	0.0728129	0.000748654	7.08167	16.9542	0.0164817	0.191685
Nab2	NA	NA	-0.0793431	0.000888712	7.08364	16.9542	0.016469	0.191685
P4htm	NA	NA	0.0579763	0.000473666	7.09625	16.9542	0.0163882	0.191685
Rac3	NA	NA	0.0813958	0.000936147	7.07717	16.9542	0.0165107	0.191685
Sytl4	NA	NA	-0.0749407	0.000793189	7.08041	16.9542	0.0164898	0.191685
Zfp69	NA	NA	-0.0792455	0.000884794	7.09753	16.9542	0.01638	0.191685
Rgs10	NA	NA	-0.0850086	0.00102242	7.068	16.9542	0.01657	0.192215
Lurap1	NA	NA	0.093908	0.00124853	7.06328	16.9542	0.0166006	0.19241
Engase	NA	NA	-0.0704782	0.00070361	7.05956	16.9542	0.0166247	0.192531
Tmem128	NA	NA	0.0786136	0.000876531	7.05062	16.9542	0.016683	0.192807
Ttc33	NA	NA	-0.0562276	0.000448259	7.05295	16.9542	0.0166678	0.192807
Wdr18	NA	NA	0.0567325	0.000456563	7.04956	16.9542	0.0166899	0.192807
Ppwd1	NA	NA	-0.103464	0.00151954	7.04475	16.9542	0.0167213	0.193012
Ehmt1	NA	NA	-0.082129	0.000958333	7.03845	16.9542	0.0167626	0.19317
Sf3b3	NA	NA	-0.047375	0.000318789	7.04036	16.9542	0.0167501	0.19317
AI597479	NA	NA	-0.0551643	0.000432657	7.03351	16.9542	0.0167951	0.193226
Hivep3	NA	NA	-0.0533481	0.000404568	7.03472	16.9542	0.0167871	0.193226
Zfyve28	NA	NA	0.102602	0.00149793	7.02782	16.9542	0.0168325	0.193498
Lpar4	NA	NA	0.097479	0.00135278	7.02419	16.9542	0.0168565	0.193615
Lhfpl4	NA	NA	0.0724804	0.000748343	7.02006	16.9542	0.0168838	0.193769
Akap8	NA	NA	-0.0698057	0.000695654	7.00468	16.9542	0.0169859	0.193848
Btbd7	NA	NA	-0.087039	0.00108147	7.00511	16.9542	0.016983	0.193848
Cox4i1	NA	NA	0.0569718	0.000462803	7.01332	16.9542	0.0169284	0.193848
Habp4	NA	NA	-0.0652764	0.000607794	7.01062	16.9542	0.0169464	0.193848
Nup93	NA	NA	-0.0655761	0.000613929	7.00444	16.9542	0.0169875	0.193848
Rps13	NA	NA	-0.0616956	0.000542942	7.01059	16.9542	0.0169466	0.193848
Scn7a	NA	NA	-0.0741334	0.000783569	7.01375	16.9542	0.0169256	0.193848
Fem1c	NA	NA	-0.0646939	0.000598436	6.99373	16.9542	0.017059	0.194032
Ppapdc1b	NA	NA	0.106703	0.00162764	6.99511	16.9542	0.0170498	0.194032
Tmem141	NA	NA	0.130377	0.00242948	6.99657	16.9542	0.01704	0.194032
Ubap1l	NA	NA	0.0668592	0.000638869	6.99699	16.9542	0.0170372	0.194032
Pde3a	NA	NA	-0.0548458	0.000430248	6.99147	16.9542	0.0170741	0.194047
Gstt1	NA	NA	-0.1124	0.00180827	6.98663	16.9542	0.0171066	0.194259
Patz1	NA	NA	-0.0667182	0.000637707	6.98019	16.9542	0.0171499	0.194435
Tipin	NA	NA	-0.0843027	0.00101806	6.98088	16.9542	0.0171453	0.194435
0610007P14Rik	NA	NA	0.0766086	0.0008412	6.97679	16.9542	0.0171728	0.194538
Tmem135	NA	NA	0.0511849	0.000376501	6.95853	16.9542	0.0172965	0.19578
N4bp1	NA	NA	-0.0708944	0.000722867	6.95289	16.9542	0.0173349	0.195898
Tmprss5	NA	NA	0.0843231	0.00102248	6.95408	16.9542	0.0173268	0.195898
Llgl2	NA	NA	0.0751994	0.000814365	6.944	16.9542	0.0173956	0.196426
Tiparp	NA	NA	0.057407	0.00047517	6.93555	16.9542	0.0174535	0.196921
Plekhg5	NA	NA	-0.0558683	0.000450494	6.92854	16.9542	0.0175018	0.197307
Arrdc3	NA	NA	-0.0677646	0.000663483	6.92112	16.9542	0.017553	0.197726
Enpp2	NA	NA	0.0619793	0.000555225	6.9187	16.9542	0.0175697	0.197755
Eif4g3	NA	NA	-0.085301	0.001052	6.91657	16.9542	0.0175845	0.197762
Mak	NA	NA	0.104082	0.00156675	6.9143	16.9542	0.0176002	0.19778
Pmf1	NA	NA	-0.147183	0.00313545	6.90901	16.9542	0.0176369	0.197875
Prps1l3	NA	NA	0.115561	0.00193258	6.91012	16.9542	0.0176293	0.197875
Col20a1	NA	NA	0.0782581	0.000887673	6.89931	16.9542	0.0177045	0.198282
Enpp3	NA	NA	0.0831778	0.00100302	6.89773	16.9542	0.0177156	0.198282
Tmem255a	NA	NA	0.0782299	0.000887054	6.89914	16.9542	0.0177057	0.198282
Clgn	NA	NA	0.0459065	0.000305707	6.89356	16.9542	0.0177447	0.198402
Scamp4	NA	NA	0.107854	0.00168827	6.89013	16.9542	0.0177688	0.198402
Tmem64	NA	NA	0.136333	0.00269694	6.8918	16.9542	0.0177571	0.198402
Pcdha7	NA	NA	0.29152	0.0123413	6.88611	16.9542	0.017797	0.198558
Arel1	NA	NA	-0.0568552	0.000470187	6.87496	16.9542	0.0178755	0.199133
Stk36	NA	NA	0.0781464	0.00088843	6.87377	16.9542	0.017884	0.199133
Tmsb10	NA	NA	0.0950986	0.00131627	6.87074	16.9542	0.0179053	0.199133
Zrsr2	NA	NA	-0.100484	0.00146934	6.87176	16.9542	0.0178981	0.199133
Zscan29	NA	NA	0.0942885	0.00129454	6.86757	16.9542	0.0179278	0.199224
Ubr7	NA	NA	-0.0528889	0.000407691	6.86117	16.9542	0.0179732	0.199571
N28178	NA	NA	-0.0520572	0.000395758	6.84749	16.9542	0.0180706	0.200494
1110001J03Rik	NA	NA	0.0637677	0.00059459	6.83886	16.9542	0.0181325	0.200544
Hap1	NA	NA	-0.0547767	0.000438867	6.8369	16.9542	0.0181465	0.200544
Kifc2	NA	NA	-0.0730557	0.00077993	6.84309	16.9542	0.0181021	0.200544
Nap1l2	NA	NA	-0.0506029	0.000374536	6.83688	16.9542	0.0181467	0.200544
Xxylt1	NA	NA	0.106681	0.00166331	6.84222	16.9542	0.0181083	0.200544
Atxn7l3b	NA	NA	0.0564105	0.000465687	6.83322	16.9542	0.0181729	0.200595
Hdhd2	NA	NA	-0.0414185	0.000251087	6.83225	16.9542	0.0181799	0.200595
Ptgs2	NA	NA	0.0948079	0.00131618	6.82928	16.9542	0.0182013	0.200673
Sh2b3	NA	NA	-0.0918878	0.00123935	6.81272	16.9542	0.0183211	0.201835
Golga7	NA	NA	0.0764699	0.000858859	6.80863	16.9542	0.0183508	0.201853
Ipo4	NA	NA	-0.0600418	0.000529639	6.80655	16.9542	0.0183659	0.201853
Nck2	NA	NA	-0.0823197	0.000995478	6.80731	16.9542	0.0183605	0.201853
Erich5	NA	NA	-0.125064	0.0023028	6.79214	16.9542	0.0184713	0.202851
Zfp189	NA	NA	-0.0689704	0.000700719	6.78862	16.9542	0.018497	0.202975
Eif4ebp3	NA	NA	-0.11388	0.00191275	6.78015	16.9542	0.0185593	0.203306
Paip2b	NA	NA	0.0815877	0.000981708	6.78059	16.9542	0.0185561	0.203306
Spink10	NA	NA	-0.151154	0.00337153	6.77663	16.9542	0.0185853	0.203306
Vstm2b	NA	NA	0.0740168	0.000808426	6.77674	16.9542	0.0185845	0.203306
Rlim	NA	NA	-0.0565628	0.000472851	6.76609	16.9542	0.0186632	0.203365
Setd2	NA	NA	-0.0561613	0.000466103	6.76695	16.9542	0.0186568	0.203365
Tef	NA	NA	-0.0550467	0.00044758	6.77007	16.9542	0.0186338	0.203365
Tnnc1	NA	NA	-0.11043	0.00180164	6.76866	16.9542	0.0186442	0.203365
Wbp11	NA	NA	-0.0532212	0.000418322	6.77109	16.9542	0.0186262	0.203365
Barx2	NA	NA	0.162005	0.0038829	6.75929	16.9542	0.0187138	0.203431
Ccdc151	NA	NA	-0.151085	0.00337971	6.754	16.9542	0.0187531	0.203431
Coa7	NA	NA	0.0820068	0.000995787	6.75357	16.9542	0.0187563	0.203431
Inafm1	NA	NA	0.11036	0.00180333	6.75373	16.9542	0.0187552	0.203431
Spopl	NA	NA	-0.098766	0.00144427	6.7541	16.9542	0.0187524	0.203431
Stau1	NA	NA	-0.0595742	0.000524913	6.76129	16.9542	0.0186989	0.203431
1810043G02Rik	NA	NA	-0.0669178	0.000665495	6.72881	16.9542	0.018942	0.203746
C3ar1	NA	NA	0.101375	0.00152577	6.73547	16.9542	0.0188918	0.203746
Cdk2ap1	NA	NA	-0.0898517	0.00119998	6.7279	16.9542	0.0189489	0.203746
Cenpl	NA	NA	-0.0930462	0.00128429	6.74117	16.9542	0.0188491	0.203746
Chmp7	NA	NA	-0.0505944	0.000380058	6.73528	16.9542	0.0188933	0.203746
Eif3a	NA	NA	-0.0549574	0.000448423	6.73543	16.9542	0.0188922	0.203746
Fam60a	NA	NA	0.160484	0.00382985	6.72481	16.9542	0.0189722	0.203746
Galnt3	NA	NA	0.0544299	0.000439096	6.74707	16.9542	0.0188049	0.203746
Igsf11	NA	NA	0.0700756	0.000730335	6.72375	16.9542	0.0189802	0.203746
Limk1	NA	NA	-0.0784857	0.000915184	6.73089	16.9542	0.0189263	0.203746
Pdcd11	NA	NA	-0.0649587	0.000626866	6.73132	16.9542	0.0189231	0.203746
Piezo2	NA	NA	0.0448124	0.000298113	6.73622	16.9542	0.0188862	0.203746
Tgm2	NA	NA	0.0947726	0.00133221	6.74207	16.9542	0.0188423	0.203746
Tpm1	NA	NA	-0.0398433	0.000236142	6.72259	16.9542	0.018989	0.203746
Rasl11a	NA	NA	0.11357	0.00191951	6.71951	16.9542	0.0190123	0.20384
Mob3b	NA	NA	0.130369	0.00253159	6.71363	16.9542	0.0190569	0.203911
Prkrip1	NA	NA	-0.0843416	0.00105955	6.7137	16.9542	0.0190564	0.203911
Zranb3	NA	NA	-0.0667914	0.000664557	6.71288	16.9542	0.0190626	0.203911
Dis3	NA	NA	-0.0921394	0.0012662	6.70481	16.9542	0.0191239	0.20417
Gper1	NA	NA	-0.0826371	0.00101863	6.70396	16.9542	0.0191304	0.20417
Sf3b2	NA	NA	-0.0702076	0.000734961	6.70663	16.9542	0.0191101	0.20417
Rnf43	NA	NA	0.074017	0.000817943	6.69793	16.9542	0.0191765	0.204506
Carns1	NA	NA	-0.0870422	0.00113204	6.69266	16.9542	0.0192168	0.204651
Skiv2l2	NA	NA	-0.064145	0.000614819	6.69234	16.9542	0.0192193	0.204651
Arfgef2	NA	NA	-0.0564779	0.000477027	6.68673	16.9542	0.0192624	0.204687
Atr	NA	NA	0.0823622	0.00101629	6.67481	16.9542	0.0193542	0.204687
Bcl9	NA	NA	-0.0906613	0.00122879	6.68907	16.9542	0.0192444	0.204687
Ccdc77	NA	NA	-0.0955085	0.00136601	6.67773	16.9542	0.0193317	0.204687
Cdc42bpb	NA	NA	-0.0579775	0.00050288	6.68429	16.9542	0.0192812	0.204687
Dusp26	NA	NA	-0.0718446	0.000773239	6.67536	16.9542	0.01935	0.204687
E2f1	NA	NA	0.0822258	0.00101287	6.67519	16.9542	0.0193513	0.204687
Hist3h2bb-ps	NA	NA	0.131906	0.00260456	6.6803	16.9542	0.0193119	0.204687
Vav2	NA	NA	-0.0813042	0.000989062	6.68348	16.9542	0.0192874	0.204687
Ccrl2	NA	NA	-0.0828708	0.00103129	6.65919	16.9542	0.0194754	0.204943
Cenpq	NA	NA	-0.104126	0.00163335	6.6381	16.9542	0.0196404	0.204943
Cenpt	NA	NA	-0.0720637	0.00078219	6.63927	16.9542	0.0196311	0.204943
Ctsc	NA	NA	-0.0974107	0.00142377	6.66458	16.9542	0.0194335	0.204943
Gramd3	NA	NA	-0.0936568	0.00132019	6.64418	16.9542	0.0195926	0.204943
Isca1	NA	NA	0.0596244	0.000533668	6.66159	16.9542	0.0194568	0.204943
Itga3	NA	NA	0.0499516	0.000375199	6.65023	16.9542	0.0195453	0.204943
Ly6h	NA	NA	0.050194	0.000378794	6.6512	16.9542	0.0195377	0.204943
Nap1l5	NA	NA	0.0533402	0.000426824	6.66592	16.9542	0.0194231	0.204943
Nudt11	NA	NA	-0.132646	0.00263996	6.66482	16.9542	0.0194316	0.204943
Pea15a	NA	NA	0.0535397	0.000431551	6.64233	16.9542	0.0196072	0.204943
Pibf1	NA	NA	-0.110081	0.00182239	6.64937	16.9542	0.019552	0.204943
Pigu	NA	NA	0.0555262	0.000462991	6.65922	16.9542	0.0194751	0.204943
Plekhg2	NA	NA	0.0652188	0.000640511	6.64078	16.9542	0.0196193	0.204943
Rbm24	NA	NA	0.106962	0.00172136	6.64647	16.9542	0.0195747	0.204943
Stard7	NA	NA	-0.0388823	0.000227757	6.63793	16.9542	0.0196417	0.204943
Tmem38a	NA	NA	0.0471422	0.000334479	6.64433	16.9542	0.0195915	0.204943
Zfp942	NA	NA	-0.118856	0.00212404	6.65085	16.9542	0.0195404	0.204943
Cpxm1	NA	NA	-0.073134	0.000806656	6.63056	16.9542	0.0196997	0.205061
Dnaaf3	NA	NA	0.0881286	0.00117118	6.63147	16.9542	0.0196925	0.205061
Filip1	NA	NA	-0.0983654	0.00145933	6.63029	16.9542	0.0197018	0.205061
Fxr1	NA	NA	-0.048836	0.000359822	6.62814	16.9542	0.0197188	0.205061
Maneal	NA	NA	0.0630682	0.000600343	6.62554	16.9542	0.0197393	0.205061
Rab28	NA	NA	-0.101747	0.00156256	6.62536	16.9542	0.0197407	0.205061
0610037L13Rik	NA	NA	0.0632726	0.000604684	6.62069	16.9542	0.0197777	0.205142
St8sia5	NA	NA	0.0430568	0.000280015	6.62067	16.9542	0.0197778	0.205142
Gigyf2	NA	NA	-0.0676693	0.000692126	6.61605	16.9542	0.0198145	0.2053
Pomp	NA	NA	0.0494024	0.000368947	6.61505	16.9542	0.0198224	0.2053
1190002N15Rik	NA	NA	0.0870299	0.00114603	6.60908	16.9542	0.0198699	0.20564
Sned1	NA	NA	0.0815301	0.00100651	6.60416	16.9542	0.0199092	0.205895
Bid	NA	NA	-0.0967293	0.001418	6.59841	16.9542	0.0199551	0.206065
Ralbp1	NA	NA	-0.0806718	0.000986118	6.59956	16.9542	0.0199459	0.206065
Zfhx2	NA	NA	-0.0611208	0.000566446	6.59507	16.9542	0.0199819	0.20619
Dcp1a	NA	NA	-0.0764372	0.000886608	6.58989	16.9542	0.0200234	0.206466
Zbtb49	NA	NA	-0.0944965	0.00135565	6.58695	16.9542	0.0200471	0.206559
Cd320	NA	NA	0.0971296	0.00143408	6.57853	16.9542	0.0201149	0.206995
Tymp	NA	NA	0.122858	0.00229494	6.57715	16.9542	0.020126	0.206995
Ubtd2	NA	NA	0.0915603	0.00127479	6.5762	16.9542	0.0201337	0.206995
Ankrd27	NA	NA	-0.0703983	0.000753966	6.57313	16.9542	0.0201586	0.207098
Ndc1	NA	NA	0.0590657	0.00053183	6.55989	16.9542	0.020266	0.20805
Cckbr	NA	NA	0.126135	0.00242794	6.55294	16.9542	0.0203228	0.208126
Gstm2	NA	NA	-0.111448	0.00189503	6.55429	16.9542	0.0203117	0.208126
Pkp4	NA	NA	-0.0452082	0.000311778	6.55524	16.9542	0.020304	0.208126
Slc39a12	NA	NA	0.0472265	0.000340423	6.5517	16.9542	0.0203329	0.208126
Ddx42	NA	NA	-0.0562667	0.000483544	6.54737	16.9542	0.0203683	0.208337
Gas7	NA	NA	-0.0496592	0.000377342	6.53528	16.9542	0.0204676	0.209026
Ppig	NA	NA	-0.069036	0.000729443	6.53372	16.9542	0.0204805	0.209026
Tcta	NA	NA	0.0826234	0.0010443	6.53702	16.9542	0.0204533	0.209026
Fam212a	NA	NA	-0.0939727	0.00135281	6.52778	16.9542	0.0205295	0.209374
Il1rapl1	NA	NA	0.0891842	0.00121992	6.51998	16.9542	0.0205941	0.20988
Ahi1	NA	NA	-0.0491519	0.000370867	6.51422	16.9542	0.0206419	0.210215
Kdelr1	NA	NA	0.0601555	0.000556056	6.50778	16.9542	0.0206956	0.210608
Gga1	NA	NA	-0.0480335	0.000354739	6.50399	16.9542	0.0207272	0.21071
Ndfip2	NA	NA	0.0530668	0.000433045	6.50297	16.9542	0.0207357	0.21071
Sash3	NA	NA	0.123102	0.00233499	6.49004	16.9542	0.0208441	0.211659
Aldh1a3	NA	NA	0.0723446	0.000806754	6.4874	16.9542	0.0208664	0.211731
Whsc1l1	NA	NA	-0.0539989	0.000449943	6.48057	16.9542	0.020924	0.212009
Yars	NA	NA	-0.0568451	0.000498547	6.48157	16.9542	0.0209155	0.212009
Ilk	NA	NA	-0.0489454	0.000370094	6.47309	16.9542	0.0209873	0.212044
Polm	NA	NA	-0.0736471	0.000837453	6.47665	16.9542	0.0209571	0.212044
Pyroxd2	NA	NA	0.0594503	0.000545715	6.47653	16.9542	0.0209581	0.212044
Tfcp2l1	NA	NA	0.0943568	0.00137544	6.473	16.9542	0.020988	0.212044
Cdkl4	NA	NA	-0.0844611	0.0011025	6.47045	16.9542	0.0210096	0.212109
Pan2	NA	NA	-0.0716546	0.000793778	6.46829	16.9542	0.021028	0.212142
Ccdc74a	NA	NA	0.0841129	0.00109454	6.46391	16.9542	0.0210653	0.212365
Cnep1r1	NA	NA	0.0929462	0.00133941	6.44984	16.9542	0.0211853	0.213319
Git2	NA	NA	-0.0944907	0.00138442	6.44926	16.9542	0.0211903	0.213319
BC005537	NA	NA	-0.0745372	0.000862762	6.43954	16.9542	0.0212738	0.213546
Ccdc136	NA	NA	0.0533281	0.000441555	6.44063	16.9542	0.0212645	0.213546
Fam178b	NA	NA	0.0958672	0.00142615	6.44429	16.9542	0.021233	0.213546
Tmem218	NA	NA	0.141453	0.00310564	6.44282	16.9542	0.0212456	0.213546
Rabac1	NA	NA	0.0447695	0.000311444	6.43555	16.9542	0.0213082	0.213738
Gpr68	NA	NA	-0.11116	0.00192128	6.43145	16.9542	0.0213436	0.213787
Taok2	NA	NA	-0.0487847	0.000369969	6.43283	16.9542	0.0213317	0.213787
Ap5s1	NA	NA	-0.131276	0.0026835	6.42197	16.9542	0.0214256	0.214078
Ifi30	NA	NA	0.121361	0.00229294	6.42336	16.9542	0.0214136	0.214078
Rarg	NA	NA	0.0821013	0.00104931	6.42386	16.9542	0.0214093	0.214078
Ryk	NA	NA	-0.0821908	0.00105206	6.42104	16.9542	0.0214338	0.214078
Vit	NA	NA	-0.104163	0.00169023	6.41925	16.9542	0.0214493	0.214081
Bms1	NA	NA	-0.0648087	0.00065547	6.40788	16.9542	0.0215483	0.214916
Dact1	NA	NA	-0.0864658	0.00116753	6.40353	16.9542	0.0215864	0.215078
Mcam	NA	NA	0.0856616	0.00114617	6.40208	16.9542	0.021599	0.215078
Pard3	NA	NA	-0.0853326	0.00113762	6.40076	16.9542	0.0216107	0.215078
Cd33	NA	NA	0.112373	0.00197424	6.39623	16.9542	0.0216504	0.21523
Tceb3	NA	NA	-0.0534073	0.00044599	6.39551	16.9542	0.0216566	0.21523
Trib1	NA	NA	0.0730212	0.000834104	6.3926	16.9542	0.0216823	0.215332
Evi2a	NA	NA	0.0679873	0.000723323	6.39033	16.9542	0.0217022	0.215338
Hdgfrp2	NA	NA	-0.0687096	0.000739068	6.38778	16.9542	0.0217247	0.215338
Itsn2	NA	NA	-0.0620494	0.000602779	6.3873	16.9542	0.0217289	0.215338
Negr1	NA	NA	0.0615831	0.000594238	6.38209	16.9542	0.0217749	0.215641
Csad	NA	NA	-0.0787911	0.000973382	6.37781	16.9542	0.0218129	0.215712
Dram2	NA	NA	0.0776583	0.000945575	6.37794	16.9542	0.0218117	0.215712
Ryr2	NA	NA	-0.0514111	0.000414564	6.37562	16.9542	0.0218322	0.215751
Nup50	NA	NA	-0.081222	0.00103537	6.37163	16.9542	0.0218676	0.215797
Rbck1	NA	NA	-0.0768523	0.000926963	6.37164	16.9542	0.0218676	0.215797
Pllp	NA	NA	0.0760656	0.000908562	6.36828	16.9542	0.0218974	0.215938
Kdm2a	NA	NA	-0.0605616	0.000576889	6.35774	16.9542	0.0219914	0.21656
Vps9d1	NA	NA	0.0650726	0.000665957	6.35844	16.9542	0.0219851	0.21656
Mrto4	NA	NA	-0.0549095	0.000474365	6.35598	16.9542	0.0220071	0.216563
Elovl4	NA	NA	0.0493521	0.000383485	6.35131	16.9542	0.022049	0.216822
Pdcd6	NA	NA	0.0772438	0.000940289	6.3455	16.9542	0.0221011	0.217183
Tagln	NA	NA	-0.0981221	0.00151804	6.34236	16.9542	0.0221294	0.217309
Mlec	NA	NA	0.0699402	0.000772496	6.33224	16.9542	0.0222207	0.217851
Srp68	NA	NA	-0.0538223	0.000457527	6.33151	16.9542	0.0222273	0.217851
Tmem179b	NA	NA	0.0831479	0.00109201	6.33108	16.9542	0.0222312	0.217851
Meaf6	NA	NA	-0.0495069	0.000387344	6.32754	16.9542	0.0222632	0.218012
Adcyap1	NA	NA	0.153492	0.00372854	6.31879	16.9542	0.0223427	0.218298
Smc3	NA	NA	-0.0730044	0.000843637	6.31746	16.9542	0.0223548	0.218298
Tmed9	NA	NA	0.0474175	0.000355726	6.32066	16.9542	0.0223258	0.218298
Tmem59l	NA	NA	0.043557	0.00030018	6.32024	16.9542	0.0223296	0.218298
2210018M11Rik	NA	NA	-0.0564231	0.000504255	6.3134	16.9542	0.0223919	0.218508
Bptf	NA	NA	-0.073757	0.000862711	6.30582	16.9542	0.0224612	0.218687
Fam13b	NA	NA	-0.108621	0.00187	6.30933	16.9542	0.022429	0.218687
Mro	NA	NA	-0.0774511	0.000951	6.30775	16.9542	0.0224435	0.218687
Plcxd2	NA	NA	-0.0687497	0.000749698	6.30457	16.9542	0.0224726	0.218687
Ctns	NA	NA	0.0761537	0.000920317	6.30152	16.9542	0.0225006	0.218807
Col14a1	NA	NA	0.0638739	0.000647795	6.2981	16.9542	0.022532	0.218849
G3bp2	NA	NA	-0.0415944	0.000274794	6.29595	16.9542	0.0225517	0.218849
Sdf2	NA	NA	0.0565978	0.000508762	6.29629	16.9542	0.0225487	0.218849
Nop9	NA	NA	-0.0977931	0.00151968	6.29307	16.9542	0.0225783	0.218954
Foxq1	NA	NA	-0.083996	0.00112163	6.29026	16.9542	0.0226042	0.219054
Gpam	NA	NA	0.0560963	0.000500578	6.28633	16.9542	0.0226405	0.219059
Srrm1	NA	NA	-0.0571501	0.000519657	6.28517	16.9542	0.0226512	0.219059
Zfp90	NA	NA	0.0842003	0.00112801	6.28512	16.9542	0.0226516	0.219059
Gal	NA	NA	0.127168	0.00257572	6.27848	16.9542	0.0227131	0.219352
Srp19	NA	NA	-0.0681089	0.000738751	6.27927	16.9542	0.0227058	0.219352
Deptor	NA	NA	-0.0705621	0.000793897	6.2716	16.9542	0.0227771	0.219818
Eva1b	NA	NA	0.121618	0.00235986	6.26773	16.9542	0.0228131	0.219955
Itfg2	NA	NA	-0.0900606	0.00129431	6.26657	16.9542	0.0228239	0.219955
Prdm8	NA	NA	-0.104514	0.0017435	6.26502	16.9542	0.0228384	0.219955
Ddi2	NA	NA	-0.0627722	0.000629269	6.26178	16.9542	0.0228686	0.220095
Nos1ap	NA	NA	-0.0424772	0.000288251	6.25951	16.9542	0.0228899	0.220149
Lsm12	NA	NA	0.0974316	0.00151714	6.2571	16.9542	0.0229124	0.220214
Tap2	NA	NA	-0.073548	0.000865522	6.24977	16.9542	0.0229813	0.220724
Atg13	NA	NA	-0.0628824	0.000633024	6.24652	16.9542	0.0230118	0.220866
Nptxr	NA	NA	0.0881844	0.00124683	6.23701	16.9542	0.0231015	0.221089
Phf3	NA	NA	-0.0476751	0.000364283	6.23941	16.9542	0.0230789	0.221089
Pramef8	NA	NA	-0.062978	0.000636026	6.23595	16.9542	0.0231116	0.221089
Ptp4a2	NA	NA	-0.0613472	0.000603541	6.23566	16.9542	0.0231143	0.221089
Rims4	NA	NA	0.0931087	0.00138976	6.23793	16.9542	0.0230929	0.221089
Zfp629	NA	NA	-0.105011	0.00176888	6.23404	16.9542	0.0231297	0.221089
Pcdhb9	NA	NA	0.0538259	0.00046508	6.22953	16.9542	0.0231724	0.221346
Otud4	NA	NA	-0.0582245	0.000544443	6.22672	16.9542	0.023199	0.22145
Asphd2	NA	NA	-0.0933675	0.00140162	6.21957	16.9542	0.0232671	0.221647
Depdc1b	NA	NA	0.0754455	0.000914727	6.22264	16.9542	0.0232378	0.221647
Pcdhb10	NA	NA	0.094226	0.00142743	6.21992	16.9542	0.0232638	0.221647
Nav3	NA	NA	-0.0444509	0.000317884	6.21574	16.9542	0.0233036	0.221844
Gne	NA	NA	-0.052498	0.000443606	6.21283	16.9542	0.0233315	0.221958
1110037F02Rik	NA	NA	-0.0478498	0.000369202	6.2015	16.9542	0.0234402	0.22284
Prkd1	NA	NA	-0.0794495	0.00101836	6.19842	16.9542	0.0234698	0.222971
1110059G10Rik	NA	NA	-0.0727073	0.000853115	6.19652	16.9542	0.023488	0.222993
Necap2	NA	NA	-0.0519947	0.000436414	6.19468	16.9542	0.0235058	0.223011
Fam151b	NA	NA	0.101989	0.00167978	6.19227	16.9542	0.0235291	0.22308
Amdhd2	NA	NA	0.0777974	0.000978881	6.18302	16.9542	0.0236186	0.223088
Gtf2a2	NA	NA	0.10849	0.00190384	6.18232	16.9542	0.0236253	0.223088
Hsp90ab1	NA	NA	-0.0451454	0.000329642	6.1828	16.9542	0.0236207	0.223088
Med10	NA	NA	0.0650333	0.00068337	6.18893	16.9542	0.0235613	0.223088
Rps29	NA	NA	0.0523007	0.000442176	6.18615	16.9542	0.0235883	0.223088
Ubtf	NA	NA	-0.0451597	0.000329679	6.18603	16.9542	0.0235894	0.223088
Sipa1l2	NA	NA	-0.0579201	0.000543325	6.17446	16.9542	0.0237017	0.223658
Arhgef2	NA	NA	-0.0442689	0.000318171	6.15938	16.9542	0.0238491	0.223883
Dmtn	NA	NA	-0.0365807	0.000217269	6.15895	16.9542	0.0238533	0.223883
Elp5	NA	NA	-0.0658626	0.000703355	6.16741	16.9542	0.0237705	0.223883
Emc4	NA	NA	0.0619525	0.000622552	6.16513	16.9542	0.0237928	0.223883
Pcdha1	NA	NA	-0.0830514	0.00111849	6.16682	16.9542	0.0237762	0.223883
Tmem263	NA	NA	-0.0753693	0.000920834	6.16889	16.9542	0.0237561	0.223883
Trpv4	NA	NA	0.0562728	0.000513812	6.16302	16.9542	0.0238134	0.223883
Zswim7	NA	NA	0.0909649	0.00134295	6.16154	16.9542	0.0238279	0.223883
Anpep	NA	NA	-0.0750588	0.000915366	6.15472	16.9542	0.0238949	0.224123
Gm608	NA	NA	-0.0535177	0.000465591	6.15163	16.9542	0.0239252	0.224257
Ccdc18	NA	NA	0.0948381	0.00146304	6.14766	16.9542	0.0239644	0.224415
Chd8	NA	NA	-0.0499197	0.000405525	6.14505	16.9542	0.0239902	0.224415
Rnf31	NA	NA	-0.0519982	0.00043999	6.14517	16.9542	0.023989	0.224415
Timm17b	NA	NA	0.0710725	0.000822268	6.14313	16.9542	0.0240091	0.224442
Rrad	NA	NA	-0.124767	0.00253509	6.14048	16.9542	0.0240353	0.224538
Abhd14b	NA	NA	0.0839776	0.00114898	6.13783	16.9542	0.0240615	0.224578
Slc17a5	NA	NA	0.05747	0.000538195	6.13681	16.9542	0.0240716	0.224578
2610015P09Rik	NA	NA	-0.066997	0.000733777	6.11711	16.9542	0.0242677	0.224628
6430548M08Rik	NA	NA	-0.0442583	0.000320095	6.11941	16.9542	0.0242448	0.224628
Atp1b1	NA	NA	0.0416695	0.000283822	6.11774	16.9542	0.0242615	0.224628
Ccdc88c	NA	NA	-0.06083	0.000604183	6.12444	16.9542	0.0241946	0.224628
Fxyd2	NA	NA	0.14733	0.00354856	6.11687	16.9542	0.0242702	0.224628
Gpx1	NA	NA	-0.0677348	0.00074985	6.11856	16.9542	0.0242533	0.224628
Immp2l	NA	NA	0.0832282	0.00113271	6.11535	16.9542	0.0242854	0.224628
Kalrn	NA	NA	-0.0394402	0.000253751	6.13013	16.9542	0.024138	0.224628
Lyrm5	NA	NA	-0.0924918	0.0013988	6.11579	16.9542	0.024281	0.224628
Rgs14	NA	NA	-0.0585474	0.000560102	6.11996	16.9542	0.0242393	0.224628
Sp1	NA	NA	0.0643212	0.000676334	6.11712	16.9542	0.0242676	0.224628
Tenc1	NA	NA	-0.0856764	0.0011977	6.12878	16.9542	0.0241514	0.224628
Timeless	NA	NA	0.0598746	0.000585782	6.11998	16.9542	0.0242391	0.224628
Slc36a4	NA	NA	0.0476127	0.00037097	6.11092	16.9542	0.0243298	0.22489
6030419C18Rik	NA	NA	-0.0897865	0.00132519	6.08338	16.9542	0.0246079	0.225122
Adam23	NA	NA	0.0451763	0.000335135	6.08978	16.9542	0.0245429	0.225122
Blmh	NA	NA	-0.0507639	0.000423706	6.08198	16.9542	0.0246222	0.225122
Chd3	NA	NA	-0.0496948	0.000404441	6.10612	16.9542	0.024378	0.225122
Ddx39	NA	NA	-0.0767969	0.000968296	6.09087	16.9542	0.0245319	0.225122
Foxm1	NA	NA	-0.081141	0.00108262	6.0814	16.9542	0.024628	0.225122
Gart	NA	NA	-0.0455129	0.000340296	6.08711	16.9542	0.02457	0.225122
Ints3	NA	NA	-0.0412524	0.000279761	6.08291	16.9542	0.0246127	0.225122
Jarid2	NA	NA	-0.07269	0.000868609	6.08309	16.9542	0.0246108	0.225122
Mrps30	NA	NA	0.0564386	0.000522264	6.09905	16.9542	0.0244492	0.225122
Nfe2l2	NA	NA	-0.0617703	0.000626984	6.0856	16.9542	0.0245853	0.225122
Phactr3	NA	NA	-0.0576499	0.000545241	6.09549	16.9542	0.0244852	0.225122
Smarcb1	NA	NA	-0.0500797	0.000412091	6.08598	16.9542	0.0245815	0.225122
Spred2	NA	NA	-0.0457825	0.000343592	6.10037	16.9542	0.0244359	0.225122
Tfg	NA	NA	0.0448586	0.000329967	6.09847	16.9542	0.0244551	0.225122
Timp2	NA	NA	0.059277	0.000576099	6.09924	16.9542	0.0244473	0.225122
Vwa5b1	NA	NA	0.0460568	0.000348443	6.08773	16.9542	0.0245637	0.225122
Dym	NA	NA	-0.0536809	0.000474216	6.07664	16.9542	0.0246765	0.225271
Fbxo27	NA	NA	0.0790873	0.00102921	6.07731	16.9542	0.0246697	0.225271
Sertm1	NA	NA	0.0483901	0.000385444	6.07507	16.9542	0.0246925	0.225271
Extl3	NA	NA	0.0784871	0.00101429	6.0734	16.9542	0.0247095	0.22528
Atp6v1e1	NA	NA	-0.0393837	0.000255507	6.0706	16.9542	0.0247382	0.225285
Ctcf	NA	NA	-0.0452356	0.000337684	6.05968	16.9542	0.0248501	0.225285
Dleu7	NA	NA	0.120721	0.00240684	6.05508	16.9542	0.0248974	0.225285
Elmo3	NA	NA	0.0657999	0.000715198	6.05374	16.9542	0.0249112	0.225285
Fam208a	NA	NA	-0.0516412	0.000439599	6.06647	16.9542	0.0247805	0.225285
Hey1	NA	NA	0.0795011	0.00104346	6.0572	16.9542	0.0248756	0.225285
Ntm	NA	NA	0.0406866	0.000273553	6.05146	16.9542	0.0249348	0.225285
Nudt2	NA	NA	0.0683327	0.00076961	6.06717	16.9542	0.0247733	0.225285
Rassf5	NA	NA	-0.0737807	0.000898499	6.05855	16.9542	0.0248618	0.225285
Sos1	NA	NA	-0.0780027	0.00100401	6.06011	16.9542	0.0248457	0.225285
Tbc1d24	NA	NA	-0.0531096	0.000464828	6.0681	16.9542	0.0247637	0.225285
Trak2	NA	NA	-0.0485519	0.000389306	6.05509	16.9542	0.0248974	0.225285
Tspan2	NA	NA	0.0654648	0.000708206	6.05141	16.9542	0.0249353	0.225285
Vamp3	NA	NA	0.102109	0.00172148	6.05656	16.9542	0.0248823	0.225285
Hbs1l	NA	NA	-0.0459492	0.00034923	6.04566	16.9542	0.0249947	0.225677
Kmt2a	NA	NA	-0.0561501	0.000522523	6.03386	16.9542	0.0251171	0.22649
Ly9	NA	NA	-0.0690138	0.000789243	6.03478	16.9542	0.0251076	0.22649
Tmem242	NA	NA	-0.0854912	0.00121164	6.03209	16.9542	0.0251355	0.226511
Isy1	NA	NA	-0.0921045	0.00140759	6.02677	16.9542	0.025191	0.226865
Abcf1	NA	NA	-0.0526122	0.000459545	6.02344	16.9542	0.0252258	0.227032
Fam221a	NA	NA	0.0876445	0.00127673	6.01658	16.9542	0.0252977	0.227242
Tmem56	NA	NA	0.0831852	0.00114995	6.01746	16.9542	0.0252885	0.227242
Yod1	NA	NA	0.061647	0.000631326	6.01964	16.9542	0.0252656	0.227242
Paqr4	NA	NA	0.0899412	0.00134512	6.01392	16.9542	0.0253256	0.227346
1700088E04Rik	NA	NA	-0.0848704	0.00119814	6.01182	16.9542	0.0253476	0.227372
Hspa8	NA	NA	-0.0434271	0.000313847	6.00902	16.9542	0.0253771	0.227372
Ncaph2	NA	NA	-0.0584871	0.000569221	6.00952	16.9542	0.0253718	0.227372
Usp29	NA	NA	-0.067198	0.000752766	5.99865	16.9542	0.0254866	0.228207
Agbl1	NA	NA	0.0523653	0.000457254	5.99693	16.9542	0.0255047	0.228223
Iqgap2	NA	NA	-0.0555296	0.000514505	5.9932	16.9542	0.0255443	0.228431
Frem1	NA	NA	0.0499649	0.000416878	5.98854	16.9542	0.0255938	0.228537
Kdm5b	NA	NA	-0.0511891	0.000437634	5.98748	16.9542	0.025605	0.228537
Zbtb4	NA	NA	-0.0554807	0.000513963	5.98896	16.9542	0.0255893	0.228537
Tro	NA	NA	-0.0564849	0.000533764	5.97744	16.9542	0.0257121	0.229201
Znf512b	NA	NA	-0.064235	0.00069023	5.97792	16.9542	0.0257069	0.229201
Acad8	NA	NA	-0.0497919	0.00041526	5.97032	16.9542	0.0257883	0.229537
Anxa1	NA	NA	-0.161132	0.00434948	5.96933	16.9542	0.0257989	0.229537
Snx25	NA	NA	-0.0858239	0.00123378	5.97006	16.9542	0.0257911	0.229537
Gpm6b	NA	NA	0.0418797	0.00029407	5.96426	16.9542	0.0258534	0.229579
Pkd1	NA	NA	0.060608	0.000616042	5.96278	16.9542	0.0258692	0.229579
Traf3	NA	NA	-0.0531735	0.00047383	5.96715	16.9542	0.0258223	0.229579
Zfp523	NA	NA	-0.0702588	0.000827559	5.96489	16.9542	0.0258466	0.229579
Cln3	NA	NA	0.0832032	0.00116141	5.96065	16.9542	0.0258922	0.229638
Sla2	NA	NA	-0.104413	0.0018295	5.95902	16.9542	0.0259098	0.229648
Smim7	NA	NA	0.0777161	0.00101432	5.95455	16.9542	0.0259581	0.229931
Neu2	NA	NA	0.0787182	0.00104135	5.95049	16.9542	0.026002	0.230029
Tmem60	NA	NA	0.0692815	0.000806624	5.95064	16.9542	0.0260003	0.230029
Vim	NA	NA	-0.0713238	0.000856029	5.94266	16.9542	0.0260869	0.230634
Lifr	NA	NA	-0.0527806	0.00046916	5.93782	16.9542	0.0261395	0.230852
Smarcd1	NA	NA	-0.0439433	0.000325231	5.93736	16.9542	0.0261445	0.230852
Clic5	NA	NA	-0.128057	0.002763	5.93509	16.9542	0.0261692	0.230925
Rab15	NA	NA	-0.0697741	0.000821383	5.92711	16.9542	0.0262564	0.231549
Pde4dip	NA	NA	-0.056055	0.000530476	5.92328	16.9542	0.0262983	0.231773
Nadsyn1	NA	NA	0.0755921	0.000965246	5.91991	16.9542	0.0263353	0.231953
Tecr	NA	NA	0.0413346	0.000288751	5.91704	16.9542	0.0263669	0.232085
Nat14	NA	NA	0.104949	0.00186216	5.91481	16.9542	0.0263914	0.232155
Arhgap17	NA	NA	-0.0713487	0.000861397	5.90974	16.9542	0.0264473	0.232358
Pkmyt1	NA	NA	0.0797044	0.00107497	5.90972	16.9542	0.0264476	0.232358
Prdm5	NA	NA	0.0758681	0.000975151	5.90264	16.9542	0.0265259	0.232899
Adamts5	NA	NA	-0.0630268	0.000673695	5.8964	16.9542	0.026595	0.232922
Galnt6	NA	NA	0.0697731	0.000825295	5.89885	16.9542	0.0265678	0.232922
Plekho1	NA	NA	-0.0961522	0.00156777	5.89707	16.9542	0.0265876	0.232922
Tlr6	NA	NA	-0.104763	0.00186071	5.89843	16.9542	0.0265725	0.232922
Fcgr1	NA	NA	0.102417	0.00178097	5.88965	16.9542	0.0266702	0.233219
Mcm3ap	NA	NA	-0.0487767	0.000404011	5.88887	16.9542	0.0266788	0.233219
Tom1l2	NA	NA	-0.0350072	0.000208003	5.89174	16.9542	0.0266468	0.233219
Npy5r	NA	NA	0.0805474	0.00110206	5.88705	16.9542	0.0266991	0.233251
3110052M02Rik	NA	NA	-0.0977563	0.00163044	5.86117	16.9542	0.0269896	0.233769
Ccdc166	NA	NA	-0.100089	0.00170921	5.86108	16.9542	0.0269906	0.233769
Chrm4	NA	NA	0.0576908	0.000566422	5.87588	16.9542	0.026824	0.233769
Cish	NA	NA	0.111632	0.00212414	5.86667	16.9542	0.0269276	0.233769
Clec4a3	NA	NA	-0.132057	0.00297436	5.86312	16.9542	0.0269676	0.233769
Jam3	NA	NA	0.0719137	0.000879507	5.88009	16.9542	0.0267769	0.233769
Kdelr3	NA	NA	0.112355	0.00215342	5.86215	16.9542	0.0269786	0.233769
Msmo1	NA	NA	0.0545007	0.000506213	5.86773	16.9542	0.0269156	0.233769
Neurl4	NA	NA	-0.0551792	0.000518226	5.87531	16.9542	0.0268304	0.233769
Pak1	NA	NA	-0.0460975	0.000362596	5.86047	16.9542	0.0269976	0.233769
Pir	NA	NA	-0.0680905	0.000790795	5.86285	16.9542	0.0269707	0.233769
Ppef1	NA	NA	0.0708041	0.000853032	5.87694	16.9542	0.0268122	0.233769
Rnf121	NA	NA	-0.0698014	0.00083138	5.86043	16.9542	0.026998	0.233769
Ticam1	NA	NA	-0.0830451	0.00117442	5.87223	16.9542	0.026865	0.233769
Wdr54	NA	NA	0.0789266	0.00106313	5.85949	16.9542	0.0270086	0.233769
Gas8	NA	NA	-0.0682807	0.000796033	5.85686	16.9542	0.0270384	0.233779
Spice1	NA	NA	-0.0595706	0.000605942	5.85644	16.9542	0.0270431	0.233779
Usp20	NA	NA	-0.0523138	0.000467437	5.85475	16.9542	0.0270622	0.2338
Cbln1	NA	NA	0.119816	0.00245402	5.84991	16.9542	0.0271171	0.233841
Dph5	NA	NA	-0.0757848	0.000981372	5.85236	16.9542	0.0270894	0.233841
Ppp1r3f	NA	NA	-0.107931	0.00199118	5.85036	16.9542	0.0271121	0.233841
Pfkp	NA	NA	-0.0484175	0.000401387	5.84039	16.9542	0.0272256	0.234632
BC037034	NA	NA	-0.062416	0.000667336	5.83777	16.9542	0.0272554	0.234745
Glp2r	NA	NA	-0.0511723	0.000449392	5.82699	16.9542	0.0273789	0.235664
Phax	NA	NA	-0.0545175	0.000510448	5.82264	16.9542	0.0274289	0.235949
Csf3r	NA	NA	-0.0843991	0.00122502	5.81475	16.9542	0.0275199	0.236587
Sec22a	NA	NA	0.0788049	0.00107016	5.80306	16.9542	0.0276553	0.237254
Siah3	NA	NA	0.121238	0.00253329	5.8022	16.9542	0.0276653	0.237254
Stim2	NA	NA	-0.0387394	0.000258625	5.80275	16.9542	0.0276588	0.237254
Ube2d2a	NA	NA	0.0750362	0.000969919	5.80505	16.9542	0.0276321	0.237254
Gstt2	NA	NA	-0.113753	0.0022345	5.79091	16.9542	0.0277968	0.238007
Kif16b	NA	NA	-0.059652	0.00061454	5.79029	16.9542	0.027804	0.238007
Ranbp2	NA	NA	-0.0558481	0.000538543	5.79158	16.9542	0.027789	0.238007
Rfxank	NA	NA	0.116865	0.00236021	5.78653	16.9542	0.027848	0.238238
Dnaja1	NA	NA	-0.0465136	0.000374008	5.78466	16.9542	0.0278699	0.23828
Lrrc3	NA	NA	0.113118	0.00221295	5.78219	16.9542	0.0278989	0.238382
Rbm17	NA	NA	-0.065331	0.000739327	5.77301	16.9542	0.0280068	0.238936
Tmem206	NA	NA	0.117029	0.00237264	5.77233	16.9542	0.0280148	0.238936
Zfp874a	NA	NA	-0.0860241	0.00128163	5.774	16.9542	0.0279952	0.238936
Gjb1	NA	NA	0.0845306	0.00123868	5.76856	16.9542	0.0280593	0.239025
Mecom	NA	NA	-0.119664	0.00248216	5.76898	16.9542	0.0280544	0.239025
Eef1g	NA	NA	-0.0431653	0.00032346	5.76033	16.9542	0.0281567	0.239272
Lrch1	NA	NA	0.0620973	0.000669347	5.76094	16.9542	0.0281495	0.239272
Prkce	NA	NA	-0.0352466	0.000215646	5.76094	16.9542	0.0281495	0.239272
Snx2	NA	NA	-0.0664393	0.000766239	5.76084	16.9542	0.0281506	0.239272
Cnot7	NA	NA	-0.0698731	0.000848748	5.75229	16.9542	0.0282522	0.239503
Gm1673	NA	NA	0.0952197	0.00157608	5.75275	16.9542	0.0282467	0.239503
Mbtps2	NA	NA	0.0787919	0.00107904	5.7534	16.9542	0.028239	0.239503
Zfp598	NA	NA	-0.0590088	0.000604909	5.75629	16.9542	0.0282047	0.239503
Atad3a	NA	NA	-0.0584393	0.000594615	5.74346	16.9542	0.0283576	0.23999
Brd3	NA	NA	-0.0475674	0.000393973	5.74317	16.9542	0.0283611	0.23999
Lair1	NA	NA	0.103403	0.00186083	5.74597	16.9542	0.0283276	0.23999
Sgk3	NA	NA	-0.0655976	0.000749449	5.74162	16.9542	0.0283796	0.240002
Trpm2	NA	NA	0.0738473	0.000950502	5.73742	16.9542	0.0284299	0.240282
Lyrm7	NA	NA	0.0995698	0.00173075	5.72823	16.9542	0.0285403	0.24107
Actr5	NA	NA	-0.0903488	0.0014254	5.72675	16.9542	0.0285581	0.241075
Zfp184	NA	NA	-0.0805712	0.00113437	5.72278	16.9542	0.028606	0.241334
Gabrg1	NA	NA	0.0595417	0.000619805	5.71988	16.9542	0.028641	0.241339
Pmpca	NA	NA	-0.0469081	0.000384643	5.72056	16.9542	0.0286329	0.241339
Glra3	NA	NA	0.0913028	0.0014579	5.71794	16.9542	0.0286646	0.241351
Paqr8	NA	NA	0.0642156	0.000721322	5.71678	16.9542	0.0286786	0.241351
Ptpn1	NA	NA	-0.0555075	0.00053963	5.70963	16.9542	0.0287653	0.241351
Rabep2	NA	NA	-0.114911	0.00231131	5.71297	16.9542	0.0287247	0.241351
Sycp3	NA	NA	0.113991	0.00227627	5.7084	16.9542	0.0287803	0.241351
Tmx3	NA	NA	0.0426143	0.00031798	5.71098	16.9542	0.0287489	0.241351
Zfp799	NA	NA	0.0944437	0.00156222	5.70958	16.9542	0.0287658	0.241351
Zfp94	NA	NA	-0.0865305	0.00131029	5.71442	16.9542	0.0287071	0.241351
Oxsm	NA	NA	-0.0745203	0.000973112	5.70672	16.9542	0.0288006	0.241377
Abcc4	NA	NA	0.0458783	0.000369292	5.69961	16.9542	0.0288873	0.241382
Dmtf1	NA	NA	-0.0777038	0.00105932	5.69977	16.9542	0.0288854	0.241382
Myof	NA	NA	-0.054296	0.000517056	5.70161	16.9542	0.0288629	0.241382
Pold4	NA	NA	0.120504	0.00254734	5.70049	16.9542	0.0288766	0.241382
Taf2	NA	NA	-0.0506298	0.000449647	5.70086	16.9542	0.028872	0.241382
Pdp1	NA	NA	0.0734981	0.000948481	5.6954	16.9542	0.0289388	0.241591
Supt16	NA	NA	-0.0486527	0.000415661	5.69474	16.9542	0.0289468	0.241591
Ankrd24	NA	NA	0.0627515	0.00069333	5.67948	16.9542	0.0291343	0.241683
Ankrd63	NA	NA	-0.061503	0.000665239	5.6861	16.9542	0.0290528	0.241683
Ccar2	NA	NA	-0.0405051	0.000288494	5.68699	16.9542	0.0290419	0.241683
Ccbe1	NA	NA	-0.0803139	0.00113357	5.69029	16.9542	0.0290013	0.241683
Kif21b	NA	NA	-0.0539473	0.000512458	5.67913	16.9542	0.0291386	0.241683
Map2k1	NA	NA	-0.0377577	0.00025073	5.68599	16.9542	0.0290542	0.241683
Nmral1	NA	NA	-0.0662748	0.000772647	5.68481	16.9542	0.0290687	0.241683
Specc1	NA	NA	-0.042985	0.000325116	5.68322	16.9542	0.0290882	0.241683
Sugp2	NA	NA	-0.0378353	0.000251923	5.68234	16.9542	0.029099	0.241683
Syt14	NA	NA	-0.0597154	0.000627981	5.6784	16.9542	0.0291476	0.241683
Ufc1	NA	NA	-0.0481245	0.000407789	5.67932	16.9542	0.0291363	0.241683
Ist1	NA	NA	-0.0456387	0.000367157	5.67303	16.9542	0.029214	0.242091
Cad	NA	NA	-0.067903	0.000813139	5.67039	16.9542	0.0292466	0.242218
Rxrg	NA	NA	-0.111666	0.00219972	5.6686	16.9542	0.0292687	0.242258
Flywch1	NA	NA	-0.0522632	0.000482243	5.66404	16.9542	0.0293253	0.242545
Usp7	NA	NA	-0.0562237	0.0005582	5.66302	16.9542	0.029338	0.242545
Fbxw17	NA	NA	0.0622647	0.000684874	5.66074	16.9542	0.0293664	0.242637
Ccdc115	NA	NA	-0.0722933	0.00092433	5.65417	16.9542	0.0294483	0.243026
Optc	NA	NA	0.0805368	0.00114689	5.65547	16.9542	0.029432	0.243026
Pabpc4	NA	NA	-0.0926312	0.00151922	5.64799	16.9542	0.0295255	0.24352
2810006K23Rik	NA	NA	0.107825	0.00206102	5.64102	16.9542	0.0296129	0.244097
Aftph	NA	NA	-0.0577698	0.00059188	5.63855	16.9542	0.0296439	0.24421
Lppr4	NA	NA	0.0429832	0.000327877	5.63489	16.9542	0.02969	0.244445
Ccdc155	NA	NA	0.0759601	0.00102594	5.62405	16.9542	0.0298269	0.24514
Nrp	NA	NA	0.239246	0.0101763	5.62469	16.9542	0.0298189	0.24514
Scrib	NA	NA	-0.060206	0.000644395	5.62506	16.9542	0.0298142	0.24514
Tmem33	NA	NA	0.0575732	0.000589644	5.62149	16.9542	0.0298594	0.245263
Brca1	NA	NA	-0.0500115	0.000445134	5.61886	16.9542	0.0298928	0.245394
Ufsp2	NA	NA	-0.0685385	0.000836405	5.61633	16.9542	0.0299249	0.245514
Tmem88b	NA	NA	0.100302	0.00179185	5.61462	16.9542	0.0299467	0.245549
Arsj	NA	NA	-0.0753008	0.00101137	5.60647	16.9542	0.0300506	0.246156
Ppp1ca	NA	NA	0.0434623	0.000336952	5.60606	16.9542	0.0300558	0.246156
Cspp1	NA	NA	-0.0799006	0.00113929	5.60356	16.9542	0.0300878	0.246189
Hist1h2bj	NA	NA	0.145532	0.00378035	5.60257	16.9542	0.0301004	0.246189
Sorcs1	NA	NA	0.0742261	0.000983557	5.60162	16.9542	0.0301126	0.246189
Clk2	NA	NA	-0.086132	0.00132545	5.59713	16.9542	0.0301701	0.246452
Ddx51	NA	NA	-0.0586231	0.000614088	5.59637	16.9542	0.0301799	0.246452
Coq9	NA	NA	-0.0658374	0.000774793	5.59447	16.9542	0.0302043	0.246507
Gpatch8	NA	NA	-0.0518945	0.000481564	5.59227	16.9542	0.0302326	0.246594
Ahsa2	NA	NA	-0.0857513	0.00131557	5.58945	16.9542	0.0302689	0.246602
Itga6	NA	NA	-0.0494779	0.000438193	5.58673	16.9542	0.030304	0.246602
Otud6b	NA	NA	0.0591756	0.000626776	5.58693	16.9542	0.0303014	0.246602
Rhebl1	NA	NA	0.140344	0.00352341	5.59016	16.9542	0.0302598	0.246602
Rfx5	NA	NA	-0.06968	0.000869383	5.58477	16.9542	0.0303292	0.246665
Sdc2	NA	NA	0.0571261	0.000584484	5.58337	16.9542	0.0303473	0.246669
Abhd14a	NA	NA	0.0514553	0.000476555	5.5558	16.9542	0.0307059	0.246842
Armcx2	NA	NA	-0.0533326	0.000511893	5.55656	16.9542	0.030696	0.246842
Arpc5l	NA	NA	0.0662347	0.000787949	5.56766	16.9542	0.0305511	0.246842
Cnih4	NA	NA	0.0808173	0.0011767	5.55062	16.9542	0.0307738	0.246842
Cnot6	NA	NA	0.0795435	0.00113904	5.55483	16.9542	0.0307186	0.246842
Cyp4v3	NA	NA	0.0692141	0.000862557	5.55395	16.9542	0.0307302	0.246842
Degs1	NA	NA	0.0413211	0.000306589	5.56913	16.9542	0.0305319	0.246842
Dffb	NA	NA	-0.0848156	0.00129198	5.56795	16.9542	0.0305472	0.246842
E2f2	NA	NA	-0.0594812	0.000637328	5.55132	16.9542	0.0307646	0.246842
Esf1	NA	NA	-0.0510195	0.000468326	5.55806	16.9542	0.0306763	0.246842
Fuca2	NA	NA	0.05624	0.000569649	5.55243	16.9542	0.0307501	0.246842
Gabra4	NA	NA	0.0433481	0.000337241	5.57185	16.9542	0.0304966	0.246842
Gm7120	NA	NA	0.0814228	0.00119335	5.55551	16.9542	0.0307098	0.246842
Hsd17b7	NA	NA	0.0498326	0.000447014	5.55528	16.9542	0.0307127	0.246842
Ift172	NA	NA	-0.0561423	0.000566129	5.56756	16.9542	0.0305524	0.246842
Mblac2	NA	NA	-0.0632524	0.000719308	5.5621	16.9542	0.0306235	0.246842
Mutyh	NA	NA	-0.0700697	0.000882066	5.56621	16.9542	0.03057	0.246842
Orai1	NA	NA	0.0707102	0.000900507	5.55236	16.9542	0.030751	0.246842
Plekhh2	NA	NA	-0.0599599	0.000644898	5.57482	16.9542	0.030458	0.246842
Ppap2b	NA	NA	0.0431949	0.000334898	5.57123	16.9542	0.0305046	0.246842
Prep	NA	NA	-0.0625398	0.000702511	5.5675	16.9542	0.0305532	0.246842
S100a16	NA	NA	0.0589244	0.000622831	5.57469	16.9542	0.0304597	0.246842
Snapc3	NA	NA	-0.0530536	0.000507033	5.55129	16.9542	0.0307651	0.246842
Ormdl1	NA	NA	0.131912	0.00313869	5.54399	16.9542	0.030861	0.2474
Cuta	NA	NA	0.0602549	0.000655261	5.54078	16.9542	0.0309033	0.247597
Pamr1	NA	NA	0.0786788	0.00111945	5.52979	16.9542	0.0310486	0.24862
Pnck	NA	NA	0.0465229	0.000391565	5.5275	16.9542	0.031079	0.248721
Fgf2	NA	NA	0.143617	0.00373529	5.5219	16.9542	0.0311534	0.249174
C1d	NA	NA	-0.0649757	0.000766616	5.50712	16.9542	0.031351	0.250135
Dhps	NA	NA	0.0468854	0.000399363	5.50437	16.9542	0.0313878	0.250135
Dnlz	NA	NA	-0.0760654	0.00105181	5.50092	16.9542	0.0314343	0.250135
Enox1	NA	NA	-0.0487388	0.000431478	5.50543	16.9542	0.0313737	0.250135
Exosc6	NA	NA	-0.087595	0.00139273	5.50925	16.9542	0.0313224	0.250135
Jade1	NA	NA	-0.0921399	0.00154324	5.50128	16.9542	0.0314294	0.250135
Pole4	NA	NA	0.0845997	0.00129937	5.50812	16.9542	0.0313376	0.250135
Tomm70a	NA	NA	-0.0526923	0.000504398	5.50454	16.9542	0.0313856	0.250135
Uqcc2	NA	NA	0.05336	0.000517372	5.50338	16.9542	0.0314012	0.250135
Ntng1	NA	NA	0.079041	0.00113634	5.4979	16.9542	0.0314749	0.250317
Ltbp1	NA	NA	0.0633082	0.000729346	5.49523	16.9542	0.0315108	0.25046
Ssr3	NA	NA	0.0484225	0.000427293	5.48743	16.9542	0.0316162	0.251156
Fbln7	NA	NA	0.102711	0.00192375	5.48381	16.9542	0.0316654	0.251261
Tmem256	NA	NA	0.0726996	0.000963611	5.48482	16.9542	0.0316516	0.251261
6330408A02Rik	NA	NA	-0.0620275	0.000702935	5.47335	16.9542	0.0318075	0.252104
Kcnh2	NA	NA	0.078708	0.00113178	5.47364	16.9542	0.0318036	0.252104
Cox6b1	NA	NA	0.0433058	0.000343053	5.46676	16.9542	0.0318976	0.252532
St6gal1	NA	NA	0.0721193	0.000951217	5.46793	16.9542	0.0318816	0.252532
Arf5	NA	NA	0.0404443	0.000299794	5.45622	16.9542	0.0320422	0.25339
Rps28	NA	NA	0.0656387	0.000789574	5.45666	16.9542	0.0320361	0.25339
Agpat6	NA	NA	-0.0556342	0.000567652	5.45258	16.9542	0.0320922	0.253643
Zfp930	NA	NA	-0.112957	0.00234076	5.45091	16.9542	0.0321153	0.253682
Snrpf	NA	NA	0.0668423	0.000820239	5.44707	16.9542	0.0321683	0.253814
Usp46	NA	NA	-0.0567643	0.000591545	5.44707	16.9542	0.0321683	0.253814
Apln	NA	NA	0.10067	0.00186138	5.44454	16.9542	0.0322032	0.253816
BC028528	NA	NA	-0.168329	0.0052054	5.44331	16.9542	0.0322202	0.253816
Grina	NA	NA	0.0346922	0.000221113	5.44312	16.9542	0.0322228	0.253816
Ilf3	NA	NA	-0.0440016	0.000356035	5.43807	16.9542	0.0322928	0.254224
Hars2	NA	NA	-0.112199	0.00231603	5.43542	16.9542	0.0323295	0.254228
Slc10a7	NA	NA	-0.0579553	0.000617926	5.43564	16.9542	0.0323265	0.254228
3110040N11Rik	NA	NA	-0.171397	0.0054109	5.4292	16.9542	0.0324161	0.254448
Grm3	NA	NA	0.0397862	0.000291714	5.42634	16.9542	0.0324561	0.254448
Gtdc1	NA	NA	-0.0571224	0.000600697	5.43196	16.9542	0.0323777	0.254448
Ly6e	NA	NA	0.0625365	0.000720494	5.42795	16.9542	0.0324335	0.254448
Myeov2	NA	NA	0.0764301	0.00107579	5.43001	16.9542	0.0324049	0.254448
Sowahb	NA	NA	0.07319	0.000987317	5.42558	16.9542	0.0324665	0.254448
Cfap97	NA	NA	-0.0737808	0.00100536	5.41459	16.9542	0.0326204	0.255226
Ptprk	NA	NA	-0.0591059	0.000644951	5.4167	16.9542	0.0325908	0.255226
Yif1b	NA	NA	0.0676036	0.000844021	5.41484	16.9542	0.0326169	0.255226
Pcsk2	NA	NA	0.0373698	0.000258138	5.40992	16.9542	0.032686	0.255597
Cdk5rap2	NA	NA	-0.0514914	0.000490309	5.40753	16.9542	0.0327197	0.2556
Dkk2	NA	NA	-0.0907811	0.00152438	5.40627	16.9542	0.0327374	0.2556
Eps8l2	NA	NA	0.110404	0.00225484	5.40569	16.9542	0.0327457	0.2556
Rhobtb1	NA	NA	-0.0666048	0.000820803	5.40471	16.9542	0.0327595	0.2556
Syde1	NA	NA	0.0661866	0.000810838	5.40263	16.9542	0.0327888	0.255687
Asic2	NA	NA	0.0690352	0.000883766	5.39267	16.9542	0.0329298	0.25579
Chd1	NA	NA	-0.0665121	0.000819426	5.39874	16.9542	0.0328438	0.25579
Cisd1	NA	NA	0.044664	0.000369562	5.39793	16.9542	0.0328552	0.25579
Hist1h4k	NA	NA	-0.209523	0.0081404	5.39286	16.9542	0.032927	0.25579
Hp1bp3	NA	NA	-0.0355387	0.000234198	5.39288	16.9542	0.0329268	0.25579
R3hdm1	NA	NA	-0.0567457	0.000597074	5.39308	16.9542	0.0329239	0.25579
Rab37	NA	NA	0.139928	0.00362867	5.39589	16.9542	0.0328841	0.25579
Tbc1d22a	NA	NA	-0.0534565	0.000531092	5.3806	16.9542	0.0331015	0.256981
Gxylt1	NA	NA	0.122305	0.0027838	5.37346	16.9542	0.0332036	0.257631
Chd5	NA	NA	-0.0401088	0.000299788	5.36616	16.9542	0.0333083	0.258157
Fam58b	NA	NA	0.0814196	0.00123526	5.36659	16.9542	0.0333022	0.258157
Tmem101	NA	NA	-0.0873061	0.00142106	5.36384	16.9542	0.0333416	0.258273
Hist1h4f	NA	NA	0.0714716	0.000952582	5.36247	16.9542	0.0333613	0.258283
Amh	NA	NA	0.0778673	0.00113458	5.34411	16.9542	0.033627	0.25891
Arnt	NA	NA	-0.0625731	0.000732126	5.34797	16.9542	0.033571	0.25891
Kcnk12	NA	NA	0.0801082	0.00120057	5.34522	16.9542	0.0336108	0.25891
Nt5dc1	NA	NA	0.120189	0.00270177	5.34664	16.9542	0.0335902	0.25891
Ptprm	NA	NA	0.0669051	0.000836741	5.34967	16.9542	0.0335463	0.25891
Rps8	NA	NA	-0.0388004	0.000281473	5.34853	16.9542	0.0335628	0.25891
Tmcc2	NA	NA	-0.07367	0.00101458	5.34929	16.9542	0.0335519	0.25891
Tmed5	NA	NA	0.0682734	0.000871888	5.34616	16.9542	0.0335972	0.25891
Zfp330	NA	NA	-0.0583606	0.000636422	5.35174	16.9542	0.0335164	0.25891
Zfp408	NA	NA	-0.09187	0.00157746	5.35045	16.9542	0.0335351	0.25891
Dennd3	NA	NA	-0.0529461	0.000524986	5.33974	16.9542	0.0336906	0.259214
Hpx	NA	NA	0.0930344	0.00162121	5.33885	16.9542	0.0337035	0.259214
Aph1a	NA	NA	0.0743934	0.00103822	5.33067	16.9542	0.033823	0.259705
Arih1	NA	NA	-0.046184	0.000400128	5.3307	16.9542	0.0338226	0.259705
Nudt4	NA	NA	0.0660314	0.000817794	5.33159	16.9542	0.0338095	0.259705
Fzd7	NA	NA	0.0960501	0.0017312	5.32903	16.9542	0.0338469	0.259747
Grin2b	NA	NA	-0.0491717	0.000453974	5.32598	16.9542	0.0338916	0.259806
Psmb9	NA	NA	-0.126322	0.00299612	5.32598	16.9542	0.0338917	0.259806
Mtmr10	NA	NA	0.0702491	0.000927025	5.32342	16.9542	0.0339293	0.259952
Ppfia4	NA	NA	-0.0541553	0.000551116	5.32156	16.9542	0.0339566	0.260018
Zmynd11	NA	NA	-0.0448831	0.000378834	5.31762	16.9542	0.0340145	0.260319
Ndufa2	NA	NA	0.0453632	0.000387757	5.30698	16.9542	0.0341717	0.26138
Msantd1	NA	NA	0.109615	0.00226479	5.30532	16.9542	0.0341961	0.261424
Ndufb8	NA	NA	0.0421038	0.000334429	5.30077	16.9542	0.0342637	0.261431
Opn3	NA	NA	0.108762	0.00223182	5.30023	16.9542	0.0342717	0.261431
Pcdh19	NA	NA	-0.0442185	0.000368684	5.30338	16.9542	0.0342249	0.261431
Rpa2	NA	NA	-0.067548	0.000860848	5.30027	16.9542	0.0342711	0.261431
AW554918	NA	NA	-0.0720607	0.000980291	5.29715	16.9542	0.0343175	0.261529
Phyh	NA	NA	-0.0485157	0.000444371	5.29686	16.9542	0.0343218	0.261529
Grpel1	NA	NA	-0.0413358	0.000322852	5.29236	16.9542	0.0343889	0.261579
Il18	NA	NA	0.0591351	0.000660876	5.29141	16.9542	0.0344031	0.261579
Tmx4	NA	NA	0.0440658	0.000366806	5.29378	16.9542	0.0343677	0.261579
Uqcrq	NA	NA	0.0525243	0.000521189	5.29328	16.9542	0.034375	0.261579
Epn1	NA	NA	-0.0507835	0.000487618	5.28889	16.9542	0.0344406	0.261722
BC003331	NA	NA	0.0768034	0.00111655	5.28303	16.9542	0.0345283	0.261962
Tec	NA	NA	-0.0667209	0.000842559	5.28351	16.9542	0.034521	0.261962
Zcchc17	NA	NA	-0.0627177	0.000744206	5.28552	16.9542	0.0344911	0.261962
Acbd4	NA	NA	0.0628316	0.000747536	5.28111	16.9542	0.0345571	0.26204
Slc16a12	NA	NA	-0.0569414	0.000614383	5.27736	16.9542	0.0346133	0.262323
Ranbp1	NA	NA	-0.0464281	0.000408836	5.27244	16.9542	0.0346873	0.26235
Sppl2a	NA	NA	0.0720652	0.00098446	5.27537	16.9542	0.0346432	0.26235
Tmem175	NA	NA	0.0605702	0.000695873	5.27216	16.9542	0.0346916	0.26235
Uxt	NA	NA	0.0794532	0.00119698	5.27395	16.9542	0.0346646	0.26235
Slc4a1ap	NA	NA	-0.049307	0.000461339	5.26984	16.9542	0.0347266	0.262472
C4b	NA	NA	0.0822201	0.00128361	5.26652	16.9542	0.0347766	0.262567
Gng10	NA	NA	0.0698945	0.000927763	5.26561	16.9542	0.0347904	0.262567
Rlbp1	NA	NA	0.0601647	0.000687483	5.26529	16.9542	0.0347953	0.262567
Mtm1	NA	NA	0.0924229	0.00162474	5.25745	16.9542	0.034914	0.263179
Sema6d	NA	NA	0.0479317	0.000436982	5.25753	16.9542	0.0349127	0.263179
Cyp2j9	NA	NA	0.0483299	0.000444756	5.25181	16.9542	0.0349996	0.263512
Hectd1	NA	NA	-0.0407596	0.000316291	5.25257	16.9542	0.034988	0.263512
Surf6	NA	NA	-0.0740896	0.00104541	5.25083	16.9542	0.0350145	0.263512
Slfn2	NA	NA	-0.0832725	0.00132146	5.24748	16.9542	0.0350656	0.263754
Ccdc58	NA	NA	0.0920914	0.00161884	5.23882	16.9542	0.035198	0.264435
Hipk2	NA	NA	0.0659582	0.000831367	5.23294	16.9542	0.0352882	0.264435
Ift81	NA	NA	-0.061899	0.000731965	5.23452	16.9542	0.0352638	0.264435
Nsg2	NA	NA	0.0420117	0.00033724	5.2336	16.9542	0.035278	0.264435
Rtf1	NA	NA	-0.0471377	0.000424487	5.23447	16.9542	0.0352647	0.264435
Tpmt	NA	NA	-0.0604672	0.000698196	5.23676	16.9542	0.0352296	0.264435
Zfp217	NA	NA	0.0820249	0.00128541	5.23418	16.9542	0.035269	0.264435
Mfsd7c	NA	NA	-0.0811937	0.00126073	5.22904	16.9542	0.0353481	0.264742
Cnih3	NA	NA	0.0626555	0.000751059	5.2269	16.9542	0.035381	0.264847
Nars2	NA	NA	-0.0651834	0.000813488	5.22303	16.9542	0.0354407	0.265153
Arrdc2	NA	NA	-0.0548263	0.000576565	5.2135	16.9542	0.0355882	0.266114
Pcdh11x	NA	NA	0.0713935	0.000978338	5.20989	16.9542	0.0356442	0.266248
Ppp2r5d	NA	NA	-0.0375337	0.000270349	5.21096	16.9542	0.0356277	0.266248
Oaz2	NA	NA	-0.0475607	0.000434354	5.20778	16.9542	0.035677	0.266351
Cdc42se2	NA	NA	0.0357645	0.000245731	5.20529	16.9542	0.0357158	0.266499
Ccl24	NA	NA	0.15901	0.00485915	5.20344	16.9542	0.0357446	0.266572
Lama2	NA	NA	0.0574604	0.000634817	5.20103	16.9542	0.0357822	0.26671
Kif13b	NA	NA	-0.0480572	0.000444299	5.19805	16.9542	0.0358287	0.266915
Ccdc59	NA	NA	-0.0451386	0.000392142	5.19581	16.9542	0.0358638	0.267035
Ccdc53	NA	NA	0.0845063	0.00137726	5.18518	16.9542	0.0360306	0.267568
Cluap1	NA	NA	-0.0700678	0.000946768	5.18553	16.9542	0.036025	0.267568
Klhl2	NA	NA	-0.04849	0.000453083	5.18951	16.9542	0.0359626	0.267568
Riok3	NA	NA	0.063519	0.000777703	5.18793	16.9542	0.0359874	0.267568
Srsf4	NA	NA	-0.0522963	0.000527448	5.18516	16.9542	0.0360309	0.267568
Dsn1	NA	NA	0.0950389	0.00174285	5.18253	16.9542	0.0360724	0.267734
Smyd5	NA	NA	-0.0676761	0.000884582	5.17765	16.9542	0.0361492	0.268162
Astn2	NA	NA	0.0461825	0.000412134	5.17507	16.9542	0.0361901	0.268323
Shc4	NA	NA	0.0601344	0.000699124	5.17239	16.9542	0.0362324	0.268495
Dpysl5	NA	NA	0.0423393	0.000346733	5.17001	16.9542	0.0362702	0.268633
Mboat2	NA	NA	0.0495155	0.000474432	5.16782	16.9542	0.0363048	0.268734
Tnfaip6	NA	NA	0.0864902	0.00144783	5.16673	16.9542	0.0363222	0.268734
A130010J15Rik	NA	NA	-0.104795	0.00213191	5.15126	16.9542	0.0365688	0.268987
Ankhd1	NA	NA	-0.0628292	0.00076626	5.15165	16.9542	0.0365626	0.268987
Carf	NA	NA	-0.0746602	0.00108068	5.158	16.9542	0.036461	0.268987
Cd164	NA	NA	0.0594789	0.000686768	5.15128	16.9542	0.0365684	0.268987
Ciapin1	NA	NA	-0.0465077	0.000420152	5.14806	16.9542	0.03662	0.268987
Cks2	NA	NA	0.136701	0.00362571	5.15408	16.9542	0.0365237	0.268987
Csgalnact2	NA	NA	-0.0973327	0.00183923	5.15087	16.9542	0.036575	0.268987
Gria3	NA	NA	0.0397048	0.000305881	5.15387	16.9542	0.036527	0.268987
Hist1h1a	NA	NA	-0.0812237	0.00128077	5.15103	16.9542	0.0365725	0.268987
Pgm3	NA	NA	0.0441433	0.000377512	5.16178	16.9542	0.0364008	0.268987
Pnrc2	NA	NA	-0.0697378	0.000943494	5.15463	16.9542	0.0365149	0.268987
Pstk	NA	NA	-0.0660641	0.00084727	5.15122	16.9542	0.0365695	0.268987
Rab11fip5	NA	NA	-0.0542797	0.000572344	5.14775	16.9542	0.036625	0.268987
Stambpl1	NA	NA	-0.07194	0.00100497	5.14975	16.9542	0.0365929	0.268987
Cd97	NA	NA	0.0782771	0.00119086	5.14528	16.9542	0.0366647	0.269137
Thbs4	NA	NA	0.0745077	0.00107962	5.14201	16.9542	0.0367172	0.269381
B4galt1	NA	NA	0.102891	0.002061	5.13657	16.9542	0.0368047	0.2696
Hspa13	NA	NA	0.0426179	0.000353441	5.13885	16.9542	0.036768	0.2696
Rbm14-rbm4	NA	NA	0.0948704	0.00175182	5.13775	16.9542	0.0367858	0.2696
Ppil1	NA	NA	0.0614867	0.000736578	5.13267	16.9542	0.0368677	0.26992
Cox20	NA	NA	0.0858549	0.00143719	5.1288	16.9542	0.0369303	0.270237
Cdyl	NA	NA	-0.0661291	0.000852969	5.12687	16.9542	0.0369615	0.270324
Agpat2	NA	NA	0.0669566	0.000876105	5.11718	16.9542	0.0371189	0.270769
Bin1	NA	NA	-0.0341014	0.000227191	5.11862	16.9542	0.0370954	0.270769
Rnf169	NA	NA	-0.0925515	0.00167293	5.12022	16.9542	0.0370694	0.270769
Smg1	NA	NA	-0.046231	0.00041762	5.11782	16.9542	0.0371085	0.270769
Tmem144	NA	NA	0.0718881	0.00100931	5.12023	16.9542	0.0370692	0.270769
Dtwd2	NA	NA	0.116458	0.00265435	5.10955	16.9542	0.0372433	0.271115
Galns	NA	NA	0.0632426	0.000782324	5.11249	16.9542	0.0371952	0.271115
Ncor1	NA	NA	-0.0480881	0.000452456	5.11092	16.9542	0.0372209	0.271115
Ttc7	NA	NA	0.067131	0.000881994	5.10952	16.9542	0.0372438	0.271115
Apbb2	NA	NA	-0.0515231	0.000520078	5.10429	16.9542	0.0373295	0.271457
Ino80d	NA	NA	-0.0586977	0.000674917	5.10496	16.9542	0.0373185	0.271457
Brd2	NA	NA	-0.0426552	0.000356664	5.10135	16.9542	0.0373775	0.271666
Enho	NA	NA	-0.0947489	0.00176063	5.09894	16.9542	0.0374172	0.271813
Mfng	NA	NA	-0.0664764	0.000867748	5.09263	16.9542	0.0375211	0.272347
Pcdh15	NA	NA	0.0587586	0.000678024	5.09211	16.9542	0.0375295	0.272347
Ammecr1	NA	NA	0.109429	0.00235369	5.0876	16.9542	0.037604	0.272467
Rps2	NA	NA	-0.0454283	0.00040557	5.08846	16.9542	0.0375897	0.272467
Tstd3	NA	NA	0.0717347	0.00101155	5.08709	16.9542	0.0376124	0.272467
Zbtb38	NA	NA	-0.0449857	0.000397867	5.0864	16.9542	0.0376239	0.272467
Gprc5c	NA	NA	0.0929153	0.00169849	5.08291	16.9542	0.0376817	0.272744
Hs3st5	NA	NA	0.0757607	0.00113003	5.07924	16.9542	0.0377425	0.273043
Nudcd2	NA	NA	0.0704076	0.000976367	5.07723	16.9542	0.0377759	0.273144
Nip7	NA	NA	0.0584002	0.000671978	5.07544	16.9542	0.0378055	0.273218
Rps19	NA	NA	-0.05828	0.00066973	5.07153	16.9542	0.0378707	0.273407
Tex264	NA	NA	0.0486093	0.000465827	5.0724	16.9542	0.0378561	0.273407
Clasp1	NA	NA	-0.0420599	0.000349069	5.06787	16.9542	0.0379316	0.27344
Dnmt1	NA	NA	-0.0457542	0.000413039	5.06841	16.9542	0.0379227	0.27344
Lhcgr	NA	NA	0.0524369	0.000542574	5.06774	16.9542	0.0379338	0.27344
Lingo1	NA	NA	0.0386991	0.0002956	5.06639	16.9542	0.0379564	0.273462
Gpr61	NA	NA	0.0892351	0.00157332	5.0612	16.9542	0.0380433	0.273947
C330006A16Rik	NA	NA	-0.0754393	0.00112543	5.05683	16.9542	0.0381165	0.274333
Cyb5a	NA	NA	-0.0413964	0.000339161	5.05263	16.9542	0.038187	0.274558
Strbp	NA	NA	-0.0463426	0.000425052	5.05265	16.9542	0.0381868	0.274558
Ksr1	NA	NA	-0.05194	0.000534217	5.04994	16.9542	0.0382323	0.274603
Secisbp2	NA	NA	-0.0755614	0.00113058	5.05006	16.9542	0.0382302	0.274603
Tnrc6a	NA	NA	-0.0709964	0.00100046	5.03818	16.9542	0.0384309	0.275888
Ddx21	NA	NA	-0.0539638	0.00057879	5.03134	16.9542	0.0385471	0.276019
Plch1	NA	NA	0.065924	0.000863641	5.03215	16.9542	0.0385333	0.276019
Plvap	NA	NA	0.0897889	0.00160231	5.03151	16.9542	0.0385443	0.276019
Prkcd	NA	NA	0.156861	0.00488651	5.03534	16.9542	0.0384791	0.276019
Wdr36	NA	NA	0.0441599	0.000387592	5.0313	16.9542	0.0385477	0.276019
2310067B10Rik	NA	NA	-0.0492987	0.000483519	5.0264	16.9542	0.0386312	0.276475
Cdk5rap1	NA	NA	-0.0812608	0.00131493	5.02182	16.9542	0.0387093	0.276752
Klf12	NA	NA	-0.0609902	0.000740569	5.02291	16.9542	0.0386907	0.276752
Etaa1	NA	NA	-0.0682514	0.000928467	5.01715	16.9542	0.0387892	0.276758
Tm2d2	NA	NA	0.0551454	0.000605975	5.01838	16.9542	0.0387682	0.276758
Ylpm1	NA	NA	-0.0597475	0.000711481	5.01736	16.9542	0.0387855	0.276758
Zfp438	NA	NA	-0.099256	0.00196326	5.01806	16.9542	0.0387736	0.276758
Selenbp1	NA	NA	-0.0675853	0.000910973	5.01416	16.9542	0.0388404	0.276964
Tbc1d7	NA	NA	-0.0700211	0.000978018	5.01316	16.9542	0.0388576	0.276964
9430016H08Rik	NA	NA	0.0523069	0.000546785	5.00382	16.9542	0.0390182	0.277229
Cav2	NA	NA	0.0664249	0.000881183	5.0072	16.9542	0.03896	0.277229
Chst14	NA	NA	-0.0790314	0.0012472	5.008	16.9542	0.0389462	0.277229
Pcdhga8	NA	NA	-0.0596554	0.000710923	5.00584	16.9542	0.0389835	0.277229
Rpl12	NA	NA	-0.0479485	0.000459164	5.00705	16.9542	0.0389626	0.277229
Tbl1x	NA	NA	0.0639036	0.000816251	5.00295	16.9542	0.0390332	0.277229
Usb1	NA	NA	-0.111144	0.00246828	5.00471	16.9542	0.039003	0.277229
Ppp2r1b	NA	NA	-0.0474057	0.000449302	5.00176	16.9542	0.0390538	0.277234
Ncoa3	NA	NA	-0.0478048	0.000458392	4.98546	16.9542	0.0393363	0.279098
Atxn1	NA	NA	-0.0530009	0.000564295	4.97806	16.9542	0.0394653	0.2798
Tm7sf3	NA	NA	0.0581131	0.00067848	4.9775	16.9542	0.0394751	0.2798
Dlgap4	NA	NA	-0.0446008	0.000399745	4.97627	16.9542	0.0394967	0.279812
2810408M09Rik	NA	NA	-0.114032	0.00262126	4.96066	16.9542	0.0397706	0.280194
Alg13	NA	NA	0.139091	0.00389153	4.97141	16.9542	0.0395816	0.280194
Cd63	NA	NA	0.057166	0.000658627	4.96176	16.9542	0.0397513	0.280194
Ngfrap1	NA	NA	0.0396239	0.000315992	4.96865	16.9542	0.0396301	0.280194
Rab1	NA	NA	0.0476177	0.000456458	4.96747	16.9542	0.0396509	0.280194
Rrp15	NA	NA	-0.108925	0.00239067	4.96293	16.9542	0.0397307	0.280194
Sgcd	NA	NA	-0.114276	0.00263036	4.96468	16.9542	0.0396999	0.280194
Slc7a10	NA	NA	0.0665875	0.000893097	4.96462	16.9542	0.0397009	0.280194
Smpd2	NA	NA	0.0528303	0.0005616	4.9698	16.9542	0.0396099	0.280194
Stxbp1	NA	NA	-0.0343315	0.000237392	4.965	16.9542	0.0396943	0.280194
Zcwpw1	NA	NA	0.0738841	0.00110009	4.9622	16.9542	0.0397435	0.280194
Dstyk	NA	NA	-0.0477168	0.000459529	4.95485	16.9542	0.0398733	0.280428
Fbxl15	NA	NA	0.0663794	0.000889049	4.95611	16.9542	0.039851	0.280428
Hnrnpab	NA	NA	-0.0413948	0.000345985	4.95259	16.9542	0.0399131	0.280428
Psip1	NA	NA	-0.0379418	0.00029084	4.94972	16.9542	0.039964	0.280428
Psmc3ip	NA	NA	-0.105761	0.00225851	4.9526	16.9542	0.0399131	0.280428
Pygo1	NA	NA	-0.0748732	0.00113157	4.95418	16.9542	0.0398851	0.280428
Slc9a8	NA	NA	0.0540424	0.000590036	4.94984	16.9542	0.039962	0.280428
Smim14	NA	NA	0.0650486	0.000854848	4.94979	16.9542	0.0399628	0.280428
Dalrd3	NA	NA	-0.0538217	0.000585437	4.94806	16.9542	0.0399934	0.280494
Alg8	NA	NA	0.0753284	0.00114843	4.94098	16.9542	0.0401192	0.281095
[truncated: 12,014 more rows]

## Sheet: buffering_dhpg
symbol	apvSlope	apvSlopeP	apvEff	apvRvmMSerror	apvRvmF	residRvmDf	apvRvmP	apvRvmPAdj
Dek	-0.996522	1	-0.2244	0.0009233	54.5382	16.2211	1.41763e-06	0.0099326
Gfm2	-1.64017	0.000179162	-0.307613	0.00166357	56.881	16.2211	1.08402e-06	0.0099326
Tnnt1	0.544152	0.999692	0.27958	0.00156435	49.9662	16.2211	2.45892e-06	0.0114856
Ublcp1	-0.680895	1	-0.147751	0.000495162	44.0875	16.2211	5.30152e-06	0.0185725
Pld1	-0.326527	1	0.19326	0.000971147	38.4591	16.2211	1.19319e-05	0.0247708
Sco1	-0.428144	1	-0.206155	0.0010861	39.1304	16.2211	1.07839e-05	0.0247708
Tuba8	0.150836	0.999334	-0.242584	0.0015397	38.2197	16.2211	1.23739e-05	0.0247708
1700049G17Rik	-0.115704	1	-0.185616	0.0012088	28.502	16.2211	6.35338e-05	0.0286344
Adamtsl4	0.44247	0.999993	0.128751	0.000581137	28.5247	16.2211	6.3265e-05	0.0286344
Cacng7	0.2299	0.991793	0.195452	0.00132182	28.9007	16.2211	5.89952e-05	0.0286344
Cep135	-0.438142	1	-0.183795	0.00111526	30.2892	16.2211	4.58137e-05	0.0286344
Ch25h	1.10732	0.308607	0.283539	0.00256151	31.3855	16.2211	3.77288e-05	0.0286344
Chml	-0.284503	1	-0.195395	0.00105066	36.3383	16.2211	1.65667e-05	0.0286344
Ciz1	0.868587	0.712939	0.148809	0.000713897	31.0185	16.2211	4.02412e-05	0.0286344
Crtc2	-0.17133	1	0.215258	0.00154175	30.0542	16.2211	4.77906e-05	0.0286344
Cul5	0.034148	0.998461	-0.153012	0.000825893	28.3481	16.2211	6.53894e-05	0.0286344
Dnajc12	-0.248543	1	-0.157162	0.000743238	33.2329	16.2211	2.74808e-05	0.0286344
Gdpd2	-0.361727	1	0.215387	0.0014024	33.0801	16.2211	2.81975e-05	0.0286344
Hipk2	-0.174182	1	0.248655	0.00209315	29.539	16.2211	5.24694e-05	0.0286344
Hivep3	1.74584	0.103888	0.247559	0.00191321	32.0326	16.2211	3.37159e-05	0.0286344
Larp1b	-0.337931	1	-0.177618	0.00109024	28.9371	16.2211	5.86e-05	0.0286344
Mettl3	0.0706893	0.998386	-0.154177	0.000780379	30.4602	16.2211	4.44333e-05	0.0286344
Piezo1	-0.0959307	1	0.181367	0.000962514	34.1751	16.2211	2.34891e-05	0.0286344
Rgma	0.0975696	0.999603	0.180685	0.0010262	31.8136	16.2211	3.50175e-05	0.0286344
Rnf138rt1	-0.396412	1	-0.1733	0.00100672	29.8322	16.2211	4.97465e-05	0.0286344
Rragb	0.123551	0.976729	-0.140264	0.000616056	31.9354	16.2211	3.4287e-05	0.0286344
Sag	0.32765	0.990711	-0.222793	0.00163483	30.362	16.2211	4.52206e-05	0.0286344
Stac2	0.575663	0.958282	0.193783	0.00129338	29.034	16.2211	5.75607e-05	0.0286344
Syde1	-0.711822	1	0.206953	0.00139586	30.6832	16.2211	4.27032e-05	0.0286344
Tmem50a	1.40743	0.0650133	-0.160114	0.000870569	29.4478	16.2211	5.33495e-05	0.0286344
Zdhhc22	0.0641622	0.999506	0.260158	0.00203916	33.1911	16.2211	2.76749e-05	0.0286344
Znrf3	-0.04761	1	0.141065	0.000695833	28.5977	16.2211	6.241e-05	0.0286344
9230110C19Rik	0.691382	0.978985	-0.169622	0.00103689	27.7478	16.2211	7.32348e-05	0.0287765
Eif2s1	0.129675	0.9714	-0.173539	0.0010805	27.8721	16.2211	7.15268e-05	0.0287765
Ift43	-0.304765	1	-0.237475	0.00205545	27.4365	16.2211	7.77159e-05	0.0287765
Iqcd	-1.11112	0.0017529	0.271813	0.00267894	27.579	16.2211	7.56274e-05	0.0287765
Sorbs3	0.106772	0.996968	0.207867	0.00154947	27.886	16.2211	7.13387e-05	0.0287765
Zfp423	1.10797	0.364515	0.178231	0.00115871	27.4151	16.2211	7.80352e-05	0.0287765
Slc25a23	-0.686502	1	0.118309	0.000514512	27.2043	16.2211	8.12602e-05	0.0291974
Ccdc117	0.0202229	0.999875	-0.166402	0.00104337	26.5386	16.2211	9.24712e-05	0.02971
Hdac5	-0.0337829	1	0.115424	0.000509309	26.1585	16.2211	9.96482e-05	0.02971
Hnmt	-0.49623	1	-0.163405	0.00101234	26.3757	16.2211	9.5473e-05	0.02971
Ldlrad3	0.487349	0.987174	0.168744	0.00106894	26.638	16.2211	9.0692e-05	0.02971
Plekhm2	-0.39757	1	0.114675	0.000502448	26.1728	16.2211	9.93666e-05	0.02971
Ptger3	-0.603354	1	0.255636	0.00247743	26.3781	16.2211	9.54283e-05	0.02971
Slc9a3r1	0.047946	0.999978	0.132627	0.000668176	26.3254	16.2211	9.64215e-05	0.02971
Tob1	1.43375	0.204674	0.157968	0.000952955	26.1859	16.2211	9.91088e-05	0.02971
Rhog	0.143236	0.999996	0.117779	0.000534663	25.9452	16.2211	0.000103948	0.0297269
Rtca	0.330707	0.970124	-0.137953	0.000732825	25.9694	16.2211	0.00010345	0.0297269
Ncln	0.100305	0.999607	0.1183	0.000545052	25.6764	16.2211	0.000109668	0.0301328
Strip2	-0.519913	1	-0.167	0.00108208	25.7737	16.2211	0.000107557	0.0301328
Myrf	0.521373	0.857757	0.216976	0.00184223	25.5552	16.2211	0.000112362	0.0302794
Zfp189	-1.02883	0.00467739	-0.192733	0.00146295	25.391	16.2211	0.00011613	0.0307044
Ep400	0.212906	0.973863	0.12452	0.000613663	25.2668	16.2211	0.000119078	0.0309006
Hcfc1	-0.690865	1	0.149641	0.000890212	25.154	16.2211	0.000121825	0.0310389
2210016F16Rik	-0.261145	1	-0.146251	0.00085531	25.0077	16.2211	0.000125497	0.0314033
Chadl	-0.0616282	1	0.168521	0.00115292	24.6325	16.2211	0.000135496	0.0317028
Gata2	-0.126903	1	-0.177539	0.00128092	24.6076	16.2211	0.000136192	0.0317028
Mamld1	0.70382	0.933302	0.139569	0.000793676	24.5433	16.2211	0.000138006	0.0317028
Mppe1	-0.100226	1	-0.158169	0.00101846	24.5641	16.2211	0.000137414	0.0317028
Vdac3	0.422275	0.917168	-0.117003	0.000555344	24.6509	16.2211	0.000134985	0.0317028
Cln3	-0.647253	1	0.251602	0.00270158	23.4321	16.2211	0.000174043	0.0320903
Eng	0.439067	0.967435	0.205452	0.00177558	23.7728	16.2211	0.000161975	0.0320903
Fam189b	0.0954677	0.998937	0.149315	0.000915601	24.35	16.2211	0.000143618	0.0320903
Gpr4	0.831561	0.729917	0.225829	0.00217106	23.4903	16.2211	0.000171912	0.0320903
Liph	-0.573688	1	-0.186737	0.00145991	23.8855	16.2211	0.000158191	0.0320903
Map3k10	0.157346	0.99999	0.115769	0.000565122	23.7162	16.2211	0.000163912	0.0320903
Mblac1	-0.246957	1	-0.326446	0.00452803	23.5349	16.2211	0.000170297	0.0320903
Mtx2	0.113628	0.999991	-0.126809	0.000680339	23.636	16.2211	0.000166703	0.0320903
Nes	0.160657	0.999999	0.133013	0.00075398	23.4653	16.2211	0.000172825	0.0320903
Phactr3	1.00622	0.492758	0.165329	0.00114171	23.9411	16.2211	0.000156365	0.0320903
Phldb1	0.0125128	0.999985	0.120853	0.000604129	24.176	16.2211	0.000148893	0.0320903
Prr5l	-0.00517165	1	0.166931	0.00116464	23.9267	16.2211	0.000156835	0.0320903
Rnpepl1	-0.415675	1	0.185254	0.00144334	23.7775	16.2211	0.000161814	0.0320903
Ttyh2	0.361631	0.992304	0.15139	0.00095064	24.109	16.2211	0.000150982	0.0320903
Vdac2	-0.362237	1	-0.117203	0.000579265	23.7138	16.2211	0.000163994	0.0320903
1110007C09Rik	-0.36491	1	0.219766	0.00211278	22.8595	16.2211	0.000196674	0.0339418
Cldn1	0.0738161	0.999764	-0.213797	0.00199697	22.8894	16.2211	0.000195415	0.0339418
Exosc7	-0.779926	1	-0.178953	0.00140372	22.8138	16.2211	0.000198617	0.0339418
Sgcd	-0.0950205	1	-0.274166	0.00327251	22.9693	16.2211	0.000192091	0.0339418
Slain1	-0.0724232	1	0.155703	0.00105241	23.0361	16.2211	0.000189359	0.0339418
Uqcr10	1.00524	0.494485	-0.210021	0.00191011	23.0924	16.2211	0.000187093	0.0339418
Arhgap15	0.391164	0.980622	-0.185009	0.001544	22.1685	16.2211	0.000228518	0.0368072
Cdk16	0.266318	0.999889	0.103228	0.00047623	22.3758	16.2211	0.000218396	0.0368072
Cops5	0.310503	0.996473	-0.118981	0.000637399	22.2096	16.2211	0.000226472	0.0368072
Lima1	0.180371	0.999834	0.163381	0.00120367	22.1767	16.2211	0.000228111	0.0368072
Morn5	-0.442631	1	-0.259415	0.00303017	22.2088	16.2211	0.000226513	0.0368072
Trp63	0.255447	0.997964	-0.146605	0.000972865	22.0926	16.2211	0.000232359	0.0370005
Camk2n2	-0.0741539	1	0.218815	0.00221195	21.646	16.2211	0.000256472	0.0371979
Celf3	-0.041547	1	0.126038	0.00072637	21.8697	16.2211	0.000244059	0.0371979
Mllt6	0.350418	0.988832	0.164621	0.00125242	21.6382	16.2211	0.000256918	0.0371979
Nkain1	0.319561	0.994034	0.188246	0.00164784	21.5049	16.2211	0.000264663	0.0371979
Nsun2	0.199221	0.997794	-0.111134	0.000571423	21.6141	16.2211	0.000258298	0.0371979
Nsun6	0.344005	0.969814	-0.232142	0.00245901	21.9152	16.2211	0.000241615	0.0371979
Ptch1	-0.549252	1	0.137098	0.000860884	21.8331	16.2211	0.00024604	0.0371979
Sox8	-0.790507	1	0.184562	0.00158496	21.4916	16.2211	0.000265453	0.0371979
Trim12c	-0.448106	1	-0.205833	0.00197085	21.4969	16.2211	0.00026514	0.0371979
Unc5b	0.248594	0.992517	0.173713	0.00139239	21.6724	16.2211	0.00025497	0.0371979
Zdhhc18	-0.0397998	1	0.138577	0.000884961	21.6998	16.2211	0.000253422	0.0371979
Zfp560	0.404213	0.985537	-0.197536	0.0017849	21.8615	16.2211	0.000244503	0.0371979
Iqsec3	0.11367	0.999097	0.134211	0.000843847	21.3457	16.2211	0.000274269	0.0376797
Myh14	-0.253658	1	0.149226	0.00104138	21.3834	16.2211	0.000271958	0.0376797
Dars	-0.160719	1	-0.108286	0.000556522	21.0697	16.2211	0.000291856	0.0382223
Grm4	0.785961	0.804806	0.156444	0.00116024	21.0945	16.2211	0.000290225	0.0382223
Nbeal2	0.0723593	0.905934	0.161062	0.00122459	21.1833	16.2211	0.000284465	0.0382223
Phc1	-0.257981	1	0.12206	0.000703004	21.193	16.2211	0.000283847	0.0382223
Snph	-0.153428	1	0.115958	0.000635871	21.1462	16.2211	0.000286854	0.0382223
Exog	0.18417	0.99955	-0.11522	0.000632597	20.9858	16.2211	0.000297454	0.0385947
Zc3h7b	0.186398	0.993162	0.12003	0.000689088	20.9075	16.2211	0.000302786	0.038926
Pdlim3	0.0249511	0.994103	-0.236338	0.00268835	20.7769	16.2211	0.000311919	0.0393776
Prorsd1	-0.203456	1	-0.273496	0.00359375	20.8139	16.2211	0.000309302	0.0393776
Cenpo	0.439461	0.984231	0.199575	0.00192257	20.7171	16.2211	0.000316204	0.0395622
Sod3	-0.491493	1	0.214671	0.00223197	20.6471	16.2211	0.000321305	0.0395776
Unk	-0.0181214	1	0.147708	0.00105716	20.638	16.2211	0.000321976	0.0395776
Gltp	-0.176283	1	0.125312	0.000762663	20.5897	16.2211	0.000325563	0.0396558
Pak1ip1	-0.530391	1	-0.123128	0.000738489	20.5291	16.2211	0.000330116	0.0396558
Pcbp4	0.14767	0.996708	0.124394	0.00075483	20.4998	16.2211	0.000332347	0.0396558
Tfdp2	-0.219108	1	-0.0959549	0.000449596	20.4791	16.2211	0.000333931	0.0396558
Ap5s1	0.399425	0.998792	0.169666	0.0014291	20.1432	16.2211	0.000360894	0.0400444
Bcl9l	0.511404	0.96829	0.161168	0.0012912	20.1171	16.2211	0.000363085	0.0400444
Fam20a	0.0907657	0.999986	0.126446	0.00078672	20.323	16.2211	0.000346171	0.0400444
Gtf2e2	0.268944	0.977965	-0.159844	0.00125559	20.3492	16.2211	0.000344084	0.0400444
Notch1	-0.111107	1	0.157205	0.00122074	20.2446	16.2211	0.000352506	0.0400444
Pacs2	0.139279	0.999172	0.113743	0.000638944	20.2482	16.2211	0.000352214	0.0400444
Rph3a	-0.572015	1	0.113557	0.000639181	20.1747	16.2211	0.000358265	0.0400444
Slc19a3	1.06643	0.410497	-0.15915	0.00126106	20.0853	16.2211	0.00036578	0.0400444
Zcchc24	0.212258	0.999903	0.15206	0.00113855	20.3086	16.2211	0.000347322	0.0400444
Zfp946	-0.883965	1	-0.243994	0.00295661	20.1356	16.2211	0.000361532	0.0400444
Shank3	-0.556884	1	0.152798	0.00117448	19.8789	16.2211	0.000383832	0.0416949
Arhgef37	-0.435456	1	0.147706	0.00110446	19.7535	16.2211	0.000395286	0.0421774
Ruvbl1	0.220124	0.998377	-0.110632	0.000620288	19.7318	16.2211	0.000397304	0.0421774
Ttll3	0.0836353	0.998265	0.176843	0.00158134	19.7765	16.2211	0.000393152	0.0421774
Adora2b	-0.866876	1	0.135582	0.000935558	19.6488	16.2211	0.000405147	0.0425561
Fadd	-0.0870802	1	0.234362	0.00279804	19.63	16.2211	0.000406944	0.0425561
Armc1	-0.0998779	1	-0.107973	0.000595024	19.5929	16.2211	0.000410524	0.0426123
Chchd1	1.00659	0.495342	-0.194129	0.00193039	19.5226	16.2211	0.0004174	0.0426937
Dap	0.300438	0.998177	0.204646	0.00214469	19.5273	16.2211	0.000416938	0.0426937
Armcx3	-0.280958	1	-0.111489	0.000643291	19.3221	16.2211	0.000437742	0.0434757
Atp5f1	1.53751	0.115608	-0.096418	0.000481489	19.3077	16.2211	0.000439244	0.0434757
Fgd2	-0.13582	1	-0.131314	0.000890685	19.3596	16.2211	0.000433849	0.0434757
Gpr61	0.242832	0.999847	-0.129974	0.000875012	19.3063	16.2211	0.000439385	0.0434757
Klhl7	-0.71232	1	-0.118681	0.000730768	19.2746	16.2211	0.000442722	0.0434757
Qpctl	-0.328565	1	0.145735	0.0011024	19.2657	16.2211	0.000443662	0.0434757
Rhbdl3	0.679442	0.976264	0.103697	0.000563383	19.0865	16.2211	0.000463077	0.0447524
Syngr2	-0.661154	1	0.138667	0.0010067	19.1006	16.2211	0.000461509	0.0447524
Hepacam	0.190687	0.999888	0.10507	0.000580152	19.0288	16.2211	0.000469527	0.0450649
Acot9	-0.0518556	1	-0.141698	0.00105929	18.9544	16.2211	0.000477999	0.045566
Amot	0.200272	0.997831	0.123867	0.000816207	18.7979	16.2211	0.000496399	0.0456278
Arpc5	0.754756	0.871117	-0.108259	0.00063118	18.5686	16.2211	0.000524807	0.0456278
Atg7	-0.29249	1	0.111471	0.000672108	18.4878	16.2211	0.000535237	0.0456278
Bckdhb	-0.077434	1	-0.136375	0.0010099	18.4159	16.2211	0.000544734	0.0456278
Bmper	0.258397	0.996686	0.142206	0.00108602	18.6206	16.2211	0.000518201	0.0456278
Ciao1	-0.241266	1	-0.117707	0.000741544	18.6839	16.2211	0.000510301	0.0456278
Dram1	0.167252	0.998016	0.178577	0.00170915	18.6582	16.2211	0.000513493	0.0456278
Fam102a	-0.0926989	1	0.132005	0.000947096	18.3987	16.2211	0.000547026	0.0456278
Map3k1	0.685398	0.849867	0.150491	0.00122696	18.4583	16.2211	0.000539112	0.0456278
Panx2	-0.135479	1	0.129829	0.000912187	18.4782	16.2211	0.000536497	0.0456278
Prdx3	0.14784	0.994205	-0.119796	0.000773442	18.5549	16.2211	0.000526552	0.0456278
Psma4	0.177226	0.987313	-0.113305	0.000694988	18.4725	16.2211	0.000537253	0.0456278
Psma6	0.762557	0.660369	-0.144648	0.00112587	18.584	16.2211	0.00052284	0.0456278
Rbm45	-0.504135	1	-0.137228	0.00100496	18.7387	16.2211	0.000503557	0.0456278
Rnaseh1	-0.43688	1	-0.192124	0.00197978	18.6443	16.2211	0.000515224	0.0456278
Sec61b	0.449773	0.987204	-0.127745	0.000881625	18.5099	16.2211	0.00053236	0.0456278
Sspn	0.50619	0.974474	-0.171346	0.00155822	18.8418	16.2211	0.000491162	0.0456278
Trim23	-0.0188159	1	-0.132879	0.000933635	18.9119	16.2211	0.000482926	0.0456278
Trrap	-0.594667	1	0.114791	0.000716154	18.3997	16.2211	0.0005469	0.0456278
Zfp759	-0.0545645	1	-0.195561	0.00207165	18.4608	16.2211	0.000538791	0.0456278
Zkscan14	0.511978	0.991294	-0.151913	0.00122657	18.8147	16.2211	0.000494381	0.0456278
Zfp799	0.497277	0.999656	-0.107468	0.000634248	18.2096	16.2211	0.000573027	0.0475138
Gpr123	-0.585745	1	0.148345	0.00121315	18.1398	16.2211	0.000582974	0.0477278
Il17rc	-0.137301	1	0.160908	0.00142888	18.12	16.2211	0.000585826	0.0477278
Pold4	-0.263259	1	0.152534	0.00128267	18.1392	16.2211	0.00058306	0.0477278
Emx2	0.424188	0.971406	0.165376	0.0015163	18.0369	16.2211	0.000597999	0.0481595
Ythdc1	-1.37676	0.0120877	-0.191508	0.00203268	18.0429	16.2211	0.000597108	0.0481595
Bdh2	-0.357343	1	-0.269526	0.00408561	17.7805	16.2211	0.00063735	0.0481839
Chchd3	-0.054428	1	-0.105445	0.000623398	17.8357	16.2211	0.000628645	0.0481839
Cpsf3l	1.64882	0.0966455	-0.187933	0.00198342	17.807	16.2211	0.000633151	0.0481839
Crtc1	-0.558911	1	0.110947	0.000695561	17.6969	16.2211	0.000650817	0.0481839
Dusp16	-0.189643	1	0.137427	0.00106154	17.7915	16.2211	0.000635611	0.0481839
Fam118b	-0.735307	1	-0.14282	0.00115075	17.7255	16.2211	0.000646168	0.0481839
Gga3	0.595472	0.886881	0.128274	0.000924522	17.7976	16.2211	0.000634639	0.0481839
Kirrel3	-0.381509	1	0.118732	0.0007919	17.8019	16.2211	0.000633961	0.0481839
Med15	-0.143879	1	0.118952	0.000797055	17.7523	16.2211	0.000641865	0.0481839
Pax6	0.0462805	0.999181	0.131708	0.000973073	17.827	16.2211	0.000630009	0.0481839
Prdm15	-0.841616	1	-0.162459	0.00147928	17.8417	16.2211	0.000627693	0.0481839
Sbk1	0.236769	0.999784	0.110512	0.000681865	17.9109	16.2211	0.000616984	0.0481839
Stra13	-0.679844	1	0.314741	0.00559666	17.7002	16.2211	0.000650271	0.0481839
Tapbpl	-0.114654	1	0.124468	0.000876184	17.6815	16.2211	0.000653318	0.0481839
Tmem259	-0.521459	1	0.106849	0.000637226	17.9163	16.2211	0.000616152	0.0481839
Zfp120	-0.826022	1	-0.117583	0.000767878	18.005	16.2211	0.000602732	0.0481839
Cops3	0.223817	0.978964	-0.122037	0.000846064	17.6026	16.2211	0.00066638	0.0483697
Fam222b	-0.58733	1	0.121736	0.000842829	17.5831	16.2211	0.000669644	0.0483697
Gm2a	0.106744	0.999604	0.109832	0.00068376	17.6424	16.2211	0.000659765	0.0483697
Mrps6	1.38476	0.19106	-0.180447	0.00185108	17.5903	16.2211	0.000668439	0.0483697
Cic	-0.654543	1	0.146187	0.0012263	17.4268	16.2211	0.00069653	0.0485596
Pnma3	-0.268391	1	-0.220663	0.00278397	17.4902	16.2211	0.00068548	0.0485596
Rxra	-0.605927	1	0.126899	0.000920895	17.4867	16.2211	0.000686086	0.0485596
S100a6	-0.669373	1	-0.105658	0.000639424	17.4587	16.2211	0.000690943	0.0485596
Sdpr	-0.631359	1	0.154407	0.00136531	17.4624	16.2211	0.000690304	0.0485596
Sncg	-0.279074	1	0.167173	0.00160013	17.4654	16.2211	0.000689775	0.0485596
Zfp523	-0.00299179	1	0.0985008	0.000556607	17.4313	16.2211	0.000695733	0.0485596
Git1	-0.162656	1	0.0911381	0.000477285	17.403	16.2211	0.000700739	0.0486112
Atp6v1e1	-1.55896	0.0125002	-0.141183	0.00115098	17.3179	16.2211	0.000715977	0.0491523
Kcnj8	0.758709	0.877396	-0.161228	0.00150084	17.3198	16.2211	0.000715633	0.0491523
Vbp1	-0.695662	1	-0.14013	0.00113499	17.301	16.2211	0.000719062	0.0491523
6330408A02Rik	-1.58527	0.00176833	-0.192907	0.00216405	17.196	16.2211	0.000738484	0.0497206
Esd	-1.72532	0.00297366	-0.134716	0.00105501	17.2022	16.2211	0.000737319	0.0497206
Fcf1	-0.574392	1	-0.190315	0.0021106	17.1609	16.2211	0.000745117	0.0497206
Prelp	0.0994398	0.979044	0.198903	0.0022981	17.2153	16.2211	0.000734871	0.0497206
Trp53i13	0.258416	0.997373	0.156862	0.00143338	17.1662	16.2211	0.000744101	0.0497206
Rbm34	-0.600131	1	-0.14888	0.00129591	17.104	16.2211	0.000755989	0.0498414
Sgpp2	-0.757699	1	0.256619	0.00385617	17.0773	16.2211	0.000761154	0.0498414
Suox	-0.717029	1	0.144547	0.00122319	17.0815	16.2211	0.000760337	0.0498414
Tcirg1	-0.198196	1	0.166149	0.00161141	17.1312	16.2211	0.000750758	0.0498414
Pde5a	-0.572367	1	-0.131346	0.00101284	17.0332	16.2211	0.000769787	0.0501722
Pole	-0.333811	1	-0.133629	0.00105256	16.9652	16.2211	0.000783304	0.0507572
Tubb6	0.738478	0.855627	0.157298	0.00146057	16.9405	16.2211	0.000788271	0.0507572
Wnk2	-0.490136	1	0.134955	0.00107554	16.9338	16.2211	0.000789629	0.0507572
Adora1	-0.91465	1	0.117269	0.000816157	16.8496	16.2211	0.000806903	0.0511635
Blmh	-0.406646	1	-0.145146	0.00124997	16.8543	16.2211	0.000805929	0.0511635
Satb2	0.279013	0.988066	0.122067	0.000884246	16.8509	16.2211	0.000806636	0.0511635
Tesk1	0.199696	0.999789	0.128644	0.000986026	16.7837	16.2211	0.000820702	0.0518041
1810055G02Rik	0.38243	0.97688	0.152703	0.00139226	16.7484	16.2211	0.00082822	0.0520264
Rgs9	0.0997617	0.999983	0.105532	0.000665597	16.7324	16.2211	0.000831651	0.0520264
Crot	-0.221296	1	-0.12022	0.00086614	16.6864	16.2211	0.000841593	0.0524144
Ascl1	0.291781	0.996772	0.162628	0.00159497	16.5822	16.2211	0.000864625	0.0527151
Aup1	-0.56201	1	0.147279	0.00130708	16.5951	16.2211	0.000861734	0.0527151
Nr1d2	-0.904745	1	-0.119555	0.00086019	16.6165	16.2211	0.000856961	0.0527151
Rnmt	-0.213067	1	-0.126101	0.000959382	16.5747	16.2211	0.000866308	0.0527151
Steap3	-0.804369	1	0.173411	0.00181561	16.5628	16.2211	0.000868992	0.0527151
Tsen15	-0.65231	1	-0.165324	0.00164838	16.5811	16.2211	0.00086486	0.0527151
2700029M09Rik	-0.474418	1	-0.159401	0.00153937	16.506	16.2211	0.000881916	0.0528132
Fbxl18	-0.220058	1	0.146298	0.00129586	16.5165	16.2211	0.000879497	0.0528132
Mical3	-0.0448346	1	0.104976	0.000666448	16.5353	16.2211	0.000875219	0.0528132
9630033F20Rik	0.693032	0.836966	-0.124264	0.000956427	16.1451	16.2211	0.000969277	0.0529438
A330050F15Rik	0.389793	0.999755	0.129157	0.00103132	16.1748	16.2211	0.000961715	0.0529438
Agap2	-0.225257	1	0.117532	0.000856313	16.1318	16.2211	0.000972684	0.0529438
Agpat3	0.218382	0.999979	0.0854067	0.000443864	16.4336	16.2211	0.000898684	0.0529438
Alg8	-0.221713	1	0.131433	0.00105216	16.4183	16.2211	0.000902298	0.0529438
Camsap3	0.305409	0.950956	0.135275	0.00112239	16.304	16.2211	0.000929661	0.0529438
Capza2	-0.0211994	1	-0.0912633	0.000518695	16.0576	16.2211	0.000991899	0.0529438
Commd2	-0.143507	1	-0.106772	0.0007002	16.2815	16.2211	0.000935152	0.0529438
Ddhd2	0.301637	0.948052	-0.103901	0.000657749	16.4128	16.2211	0.000903589	0.0529438
Gpr137	-0.780045	1	0.133852	0.00111623	16.0509	16.2211	0.000993664	0.0529438
Irak3	-0.413674	1	-0.126223	0.000981789	16.2278	16.2211	0.000948431	0.0529438
Kdelr2	-1.29858	0.00259165	0.126513	0.0009851	16.2477	16.2211	0.000943475	0.0529438
Map4k4	1.30597	0.211502	0.107419	0.000711007	16.2289	16.2211	0.000948149	0.0529438
Mex3b	1.78495	0.0595692	0.135171	0.00111703	16.3571	16.2211	0.000916838	0.0529438
Mon1a	0.291835	0.983216	0.123619	0.000948344	16.114	16.2211	0.000977259	0.0529438
Nr1h2	0.71772	0.894451	0.101216	0.000625936	16.3671	16.2211	0.00091443	0.0529438
Pou3f2	0.323457	0.992893	0.16922	0.00174901	16.3724	16.2211	0.000913167	0.0529438
Sbno2	0.609876	0.967641	0.132339	0.0010645	16.4524	16.2211	0.00089429	0.0529438
Sox13	0.864709	0.63272	0.159916	0.00158957	16.0881	16.2211	0.000983947	0.0529438
Sugt1	-1.10811	0.03002	-0.146598	0.00133532	16.0941	16.2211	0.000982393	0.0529438
Sypl2	0.0774293	0.995587	0.237854	0.00347654	16.2732	16.2211	0.000937192	0.0529438
Twist1	0.697796	0.735507	-0.198838	0.00244442	16.1742	16.2211	0.000961871	0.0529438
Ubqln4	0.41213	0.998909	0.0827516	0.000425174	16.1059	16.2211	0.000979328	0.0529438
Vps4a	0.339631	0.999873	-0.0827819	0.000422986	16.2011	16.2211	0.000955099	0.0529438
Zcchc12	-0.00125696	1	-0.147256	0.00133222	16.2768	16.2211	0.00093631	0.0529438
Zfp612	0.180217	0.999571	-0.129079	0.00102103	16.3183	16.2211	0.000926183	0.0529438
Zfp932	-0.342188	1	-0.156608	0.00152593	16.0729	16.2211	0.000987901	0.0529438
Zfp942	0.169471	0.999668	-0.156554	0.00150148	16.3233	16.2211	0.00092498	0.0529438
Zfpm1	-0.278575	1	0.185436	0.00209205	16.4368	16.2211	0.000897945	0.0529438
Amotl1	0.215689	0.999606	0.169429	0.00179431	15.9984	16.2211	0.00100753	0.0534794
Txlnb	0.0384779	0.995162	-0.153503	0.00147632	15.9607	16.2211	0.00101765	0.0537314
Vezf1	-0.202369	1	0.111444	0.000778565	15.9522	16.2211	0.00101995	0.0537314
Hspa4l	-0.590998	1	-0.0877669	0.000483365	15.9363	16.2211	0.00102427	0.0537569
Cct4	-0.0821769	1	-0.0990742	0.000617184	15.904	16.2211	0.00103308	0.0540169
Phactr4	-0.497739	1	0.174952	0.00192846	15.8719	16.2211	0.00104192	0.0542769
Ddx18	-0.338116	1	-0.125751	0.000998177	15.8423	16.2211	0.00105017	0.0545036
Tshz2	-0.0481865	1	0.112758	0.000803804	15.8179	16.2211	0.001057	0.0546559
Gltscr1	-0.337724	1	0.170875	0.00184946	15.7874	16.2211	0.00106561	0.0548984
Erf	-0.0279726	1	0.115674	0.000849234	15.7559	16.2211	0.0010746	0.0550091
Trp53inp2	-0.241452	1	0.189201	0.00227248	15.7524	16.2211	0.00107561	0.0550091
Mef2d	-1.69993	0.00289231	0.123276	0.000966406	15.7252	16.2211	0.00108345	0.0552085
Brix1	-1.00658	0.00689323	-0.143217	0.0013056	15.7101	16.2211	0.00108784	0.0552317
Lsm1	0.235022	0.999536	-0.175417	0.00196722	15.642	16.2211	0.00110784	0.0552919
Psen2	-0.580077	1	0.117617	0.000884581	15.6389	16.2211	0.00110876	0.0552919
Smtn	0.136514	0.992282	0.190304	0.00231419	15.6493	16.2211	0.00110567	0.0552919
Tbccd1	-0.0141738	1	0.130937	0.00109322	15.6825	16.2211	0.00109589	0.0552919
Tlr4	-0.452833	1	-0.159148	0.00161941	15.6404	16.2211	0.00110832	0.0552919
Gosr1	0.113291	0.998409	-0.106975	0.000736116	15.546	16.2211	0.00113675	0.0553206
Hprt	0.967704	0.529324	-0.106521	0.000730846	15.5253	16.2211	0.00114308	0.0553206
Mettl4	-0.103606	1	-0.196044	0.00248213	15.4839	16.2211	0.00115588	0.0553206
Myc	-0.153621	1	0.122513	0.000961893	15.6041	16.2211	0.00111915	0.0553206
Ndufs1	-0.179184	1	-0.0802985	0.000414982	15.5377	16.2211	0.00113929	0.0553206
Npas2	0.324308	0.998855	0.105098	0.000710409	15.5482	16.2211	0.00113606	0.0553206
Nup188	0.557179	0.817469	0.125621	0.00101799	15.5019	16.2211	0.00115031	0.0553206
Padi2	0.189212	0.990493	0.118408	0.000905858	15.4776	16.2211	0.00115785	0.0553206
Scd1	0.409444	0.995278	0.107459	0.000746509	15.4686	16.2211	0.00116065	0.0553206
Sidt2	0.889829	0.654806	0.0914416	0.000538456	15.5288	16.2211	0.00114202	0.0553206
Slc25a53	0.150892	0.999934	-0.120004	0.0009267	15.5399	16.2211	0.0011386	0.0553206
Szt2	-0.958951	1	0.182599	0.00215043	15.505	16.2211	0.00114933	0.0553206
Wasf2	0.230985	0.999062	0.112929	0.000819207	15.5674	16.2211	0.00113022	0.0553206
Chmp2a	-0.620779	1	-0.151183	0.00149175	15.3218	16.2211	0.00120761	0.0571698
Gltscr1l	-0.418517	1	0.10681	0.000744295	15.3277	16.2211	0.00120568	0.0571698
Sufu	0.502413	0.972284	0.122326	0.000977464	15.3086	16.2211	0.00121193	0.0571813
Sertm1	1.26334	0.249015	-0.121432	0.000964164	15.2937	16.2211	0.00121684	0.0572202
Alg12	0.613883	0.925325	0.144044	0.00136155	15.239	16.2211	0.00123504	0.0576877
Car11	-0.545544	1	0.0954951	0.000598888	15.2271	16.2211	0.00123906	0.0576877
Furin	0.226624	0.974472	0.150715	0.00149297	15.2146	16.2211	0.00124325	0.0576877
Thumpd1	0.0446321	0.970208	-0.153563	0.00154901	15.2236	16.2211	0.00124024	0.0576877
Gli2	-0.508213	1	0.190792	0.00241087	15.0989	16.2211	0.00128307	0.0589496
Rundc3b	0.0648722	0.987327	-0.142969	0.00135365	15.1	16.2211	0.00128269	0.0589496
Slfn2	-0.628398	1	-0.195466	0.00252723	15.1181	16.2211	0.00127637	0.0589496
Cetn4	0.51246	0.941884	-0.170803	0.00193385	15.0857	16.2211	0.0012877	0.0589691
Gm5617	0.58095	0.945602	0.221967	0.00327124	15.0614	16.2211	0.00129629	0.0591693
Dlg4	-0.396117	1	0.0914718	0.000558648	14.9774	16.2211	0.00132644	0.0603486
Rnmtl1	-0.542939	1	-0.179056	0.00214335	14.9584	16.2211	0.00133335	0.0604668
4932438H23Rik	-1.23269	0.0192323	0.298324	0.0059842	14.8721	16.2211	0.00136537	0.0604733
Cfap43	0.14491	0.957734	-0.148427	0.00148156	14.8698	16.2211	0.00136621	0.0604733
Echs1	0.0394085	0.997658	-0.10346	0.00072004	14.8659	16.2211	0.00136769	0.0604733
Gdf9	-0.667136	1	-0.160381	0.00172647	14.8987	16.2211	0.00135541	0.0604733
Ldb3	0.213991	0.997352	0.161556	0.00175235	14.8944	16.2211	0.00135699	0.0604733
Nap1l3	-0.924935	1	-0.0991158	0.000657328	14.9453	16.2211	0.00133818	0.0604733
Rnf115	-0.231874	1	-0.100108	0.000674081	14.8672	16.2211	0.0013672	0.0604733
Sorbs1	0.793523	0.696711	0.101471	0.000692662	14.865	16.2211	0.00136802	0.0604733
Hrsp12	1.36513	0.268121	-0.161186	0.00174999	14.8463	16.2211	0.0013751	0.0605951
Lingo3	-0.0216578	1	0.151642	0.00155594	14.7789	16.2211	0.00140087	0.0615373
Ilf2	0.380977	0.888896	-0.117883	0.000941866	14.7542	16.2211	0.00141047	0.061573
Vwa5b2	0.26298	0.990543	0.159498	0.00172358	14.7598	16.2211	0.0014083	0.061573
Shprh	-0.276462	1	-0.0937016	0.000595641	14.7404	16.2211	0.00141586	0.0616162
Pole4	0.58514	0.946323	-0.145661	0.00144255	14.7081	16.2211	0.00142858	0.0618623
Slc35g2	0.641892	0.972865	-0.114125	0.000885804	14.7036	16.2211	0.00143034	0.0618623
Fuom	-0.370969	1	-0.131045	0.001169	14.69	16.2211	0.00143574	0.0619045
C1d	-0.180853	1	-0.145198	0.00144078	14.6327	16.2211	0.00145871	0.0619274
Hmgb3	0.857343	0.652669	0.22418	0.00343736	14.6207	16.2211	0.00146359	0.0619274
Msi1	-0.405607	1	0.125601	0.00107965	14.6118	16.2211	0.0014672	0.0619274
Nup155	-0.602712	1	-0.0925632	0.000584728	14.6529	16.2211	0.0014506	0.0619274
Skap2	-1.02661	0.0257881	-0.185935	0.00236124	14.6414	16.2211	0.00145521	0.0619274
Tnfrsf1a	0.370139	0.997708	0.120218	0.000985075	14.6714	16.2211	0.00144317	0.0619274
Zfp36	0.863816	0.64917	0.193798	0.00256825	14.6239	16.2211	0.00146229	0.0619274
Btbd17	-0.150703	1	0.120238	0.000992533	14.5659	16.2211	0.00148605	0.0621614
Med25	-0.585833	1	0.144596	0.00143534	14.5667	16.2211	0.00148572	0.0621614
Ppa1	0.792042	0.720434	-0.111353	0.00085022	14.584	16.2211	0.0014786	0.0621614
Ablim2	0.581406	0.941966	0.0849988	0.000500245	14.4425	16.2211	0.00153807	0.062742
Ccnl1	0.0639214	0.993485	0.126875	0.00111396	14.4504	16.2211	0.0015347	0.062742
Epas1	0.259273	0.898509	0.174335	0.00209327	14.5192	16.2211	0.00150552	0.062742
Il17d	0.265144	0.999932	0.134754	0.00125604	14.457	16.2211	0.00153185	0.062742
Mphosph9	0.848036	0.723156	0.124851	0.00108077	14.423	16.2211	0.00154649	0.062742
Mta2	-0.390046	1	-0.122119	0.0010341	14.4213	16.2211	0.00154722	0.062742
Samd4b	-0.256801	1	0.108946	0.000822963	14.4226	16.2211	0.00154664	0.062742
Sucla2	-0.914428	1	-0.108517	0.00081699	14.4139	16.2211	0.00155041	0.062742
Thnsl1	-0.752381	1	-0.127972	0.00112968	14.497	16.2211	0.00151485	0.062742
Tmem140	-0.188414	1	-0.175479	0.00212618	14.4827	16.2211	0.00152089	0.062742
Twist2	0.302411	0.999997	-0.118122	0.000962953	14.4896	16.2211	0.00151799	0.062742
Zbtb6	0.690001	0.878705	-0.117372	0.000956249	14.4064	16.2211	0.00155366	0.062742
Tcp1	-0.501918	1	-0.0990427	0.000682902	14.3644	16.2211	0.00157207	0.0633028
Adamts15	-0.359345	1	0.153415	0.00164423	14.3143	16.2211	0.00159428	0.0634678
Ccdc85c	0.0384188	0.999838	0.117908	0.000970792	14.3206	16.2211	0.00159149	0.0634678
Ftsj3	-0.189949	1	-0.141998	0.00140616	14.3394	16.2211	0.00158313	0.0634678
Sez6l	-0.11599	1	0.114181	0.000910142	14.3244	16.2211	0.00158978	0.0634678
Celf5	-0.42607	1	0.110498	0.000853596	14.3039	16.2211	0.00159894	0.0634729
Hs6st1	-0.187955	1	0.120722	0.00101986	14.2898	16.2211	0.00160529	0.0635451
Pcnxl2	-0.77945	1	0.0986212	0.000681597	14.2696	16.2211	0.00161443	0.0637266
Med26	-0.538932	1	0.154911	0.00168412	14.2492	16.2211	0.00162375	0.0639148
Bzw2	-0.133128	1	-0.10111	0.00071993	14.2004	16.2211	0.00164623	0.0644257
Ddah1	0.237824	0.970825	0.110579	0.000863443	14.1616	16.2211	0.00166432	0.0644257
Dlgap3	-0.0752982	1	0.105024	0.000778705	14.1645	16.2211	0.00166295	0.0644257
Ephb3	-0.188955	1	0.107982	0.000821804	14.1883	16.2211	0.00165181	0.0644257
Gal3st3	-0.363936	1	0.118109	0.000984884	14.1638	16.2211	0.00166327	0.0644257
Parg	-0.869368	1	-0.10165	0.000728114	14.1911	16.2211	0.00165052	0.0644257
Adra1b	0.339581	0.997578	0.157427	0.00175902	14.0893	16.2211	0.00169868	0.0644999
Dab2ip	-0.453438	1	0.092112	0.000601311	14.1102	16.2211	0.00168866	0.0644999
Gal3st1	0.170129	0.999941	0.115702	0.000953971	14.0328	16.2211	0.00172607	0.0644999
Galk2	0.0277966	0.968672	-0.122765	0.0010737	14.0368	16.2211	0.00172414	0.0644999
Glod4	-0.786031	1	-0.14833	0.00155828	14.1193	16.2211	0.00168432	0.0644999
Grik4	0.343749	0.998681	0.100764	0.000721684	14.069	16.2211	0.00170845	0.0644999
Mag	0.535016	0.993243	0.100951	0.000724976	14.0573	16.2211	0.00171417	0.0644999
Mtor	-0.642982	1	0.103003	0.000755453	14.0441	16.2211	0.00172058	0.0644999
Neurl1a	0.341371	0.975509	0.120151	0.00102552	14.0771	16.2211	0.00170454	0.0644999
Nrsn1	0.618037	0.977246	0.122133	0.00106256	14.0382	16.2211	0.00172346	0.0644999
Stard4	0.402827	0.90825	-0.158052	0.00177892	14.0425	16.2211	0.00172135	0.0644999
Txnl1	0.0448439	0.999893	-0.0899098	0.00057541	14.0487	16.2211	0.00171831	0.0644999
Uck1	-0.572987	1	-0.132099	0.00123766	14.0993	16.2211	0.00169386	0.0644999
Npl	0.726037	0.834481	-0.147667	0.00155581	14.0155	16.2211	0.0017346	0.0646462
Prmt10	-0.664742	1	-0.13574	0.0013156	14.0053	16.2211	0.0017396	0.0646606
Rps6kl1	0.177666	0.9991	-0.100283	0.000719176	13.9836	16.2211	0.00175035	0.0648741
Tcof1	0.102349	0.999923	0.115863	0.000960589	13.9751	16.2211	0.00175461	0.0648741
Cyp20a1	-1.3735	0.000312632	0.150115	0.00161358	13.9655	16.2211	0.00175937	0.064879
Ctdsp2	0.201043	0.997297	0.112846	0.000916212	13.8988	16.2211	0.00179313	0.065521
Dbf4	-0.350904	1	-0.123965	0.00110488	13.9085	16.2211	0.00178814	0.065521
Nacc1	-0.377918	1	0.0847074	0.000517454	13.8666	16.2211	0.00180963	0.065521
Nr4a1	0.7733	0.738996	0.129914	0.00121871	13.8488	16.2211	0.00181886	0.065521
Radil	0.0581608	0.999031	0.123809	0.00110452	13.878	16.2211	0.00180378	0.065521
Sik1	1.02569	0.456804	0.106547	0.00081896	13.8618	16.2211	0.00181214	0.065521
Tmem175	-0.45284	1	0.108779	0.000852606	13.8784	16.2211	0.00180356	0.065521
Tmem194	-0.0341624	1	0.153118	0.00168572	13.9081	16.2211	0.00178836	0.065521
Zfp619	0.157999	0.998389	0.123469	0.0011005	13.8525	16.2211	0.00181696	0.065521
Pnpla2	0.0853315	0.998326	0.166391	0.00200155	13.8322	16.2211	0.00182749	0.0656631
Grin2d	-0.834483	1	0.117859	0.00100607	13.8069	16.2211	0.00184077	0.0659712
Cecr6	-0.263667	1	0.0988168	0.000707715	13.7976	16.2211	0.00184568	0.0659785
Slc4a2	-0.276621	1	0.0984238	0.000703014	13.7796	16.2211	0.00185521	0.0661504
Arhgef19	0.725028	0.756284	0.17543	0.00224755	13.6931	16.2211	0.00190182	0.0666256
Gbx2	0.0759012	0.998423	0.114267	0.000953454	13.6943	16.2211	0.00190116	0.0666256
Ist1	-0.39907	1	-0.114069	0.000948865	13.7128	16.2211	0.00189105	0.0666256
Jup	0.887701	0.649823	0.106253	0.000821529	13.7422	16.2211	0.00187519	0.0666256
Morf4l1	-1.06238	0.0206116	-0.124827	0.00113612	13.7149	16.2211	0.00188992	0.0666256
Ptplad1	0.831601	0.672252	-0.0967822	0.000683073	13.7127	16.2211	0.00189111	0.0666256
Rasl10b	0.112464	0.998762	0.112937	0.000930835	13.7024	16.2211	0.00189671	0.0666256
Sra1	0.309346	0.989009	-0.124014	0.0011241	13.6815	16.2211	0.00190815	0.0666805
Cenpl	-1.03426	0.000689359	-0.148351	0.00161054	13.6651	16.2211	0.00191719	0.0667291
Iglon5	-0.484842	1	0.14201	0.00147616	13.6616	16.2211	0.00191906	0.0667291
Ddx3y	-0.590838	1	-0.182224	0.00243936	13.6124	16.2211	0.00194645	0.0672268
Lppr3	-0.455261	1	0.117736	0.00101765	13.6213	16.2211	0.00194147	0.0672268
Zfp532	-0.0963825	1	0.116465	0.000996627	13.6101	16.2211	0.00194777	0.0672268
Bbs7	0.174192	0.96249	-0.172322	0.00218935	13.5634	16.2211	0.00197417	0.0677238
Dhx40	-0.280305	1	-0.0975407	0.000701688	13.559	16.2211	0.00197667	0.0677238
Gprasp2	0.417279	0.986153	-0.100819	0.000749614	13.5595	16.2211	0.00197637	0.0677238
Sema4a	-0.731561	1	0.118644	0.00103954	13.5409	16.2211	0.00198699	0.0677461
Ube2z	0.0223863	0.999836	-0.0800536	0.000473072	13.5467	16.2211	0.00198367	0.0677461
Camk2a	-0.136643	1	0.102271	0.000774679	13.5016	16.2211	0.00200972	0.0680248
Psma1	-0.27021	1	-0.0976744	0.000706179	13.5097	16.2211	0.00200498	0.0680248
Zfp36l1	-0.166255	1	0.194253	0.00279316	13.5094	16.2211	0.00200516	0.0680248
Atg2a	-0.846031	1	0.0984246	0.000718254	13.4874	16.2211	0.00201797	0.0681394
Ltbr	0.754016	0.796866	0.170237	0.00215337	13.4582	16.2211	0.00203513	0.0683892
Mdm4	-0.418215	1	-0.114755	0.000978074	13.4639	16.2211	0.00203177	0.0683892
Skp1a	0.980874	0.510539	-0.111388	0.000922847	13.4445	16.2211	0.00204319	0.0684957
Cacna1i	-1.15502	0.00257376	0.0981356	0.000718113	13.411	16.2211	0.00206319	0.0689443
Icam4	-0.710637	1	0.208103	0.00323064	13.405	16.2211	0.00206674	0.0689443
Spr	-0.383771	1	-0.126282	0.00119031	13.3974	16.2211	0.00207133	0.0689443
Map3k11	0.446446	0.998375	0.0975834	0.000712579	13.3635	16.2211	0.00209185	0.0694624
Cttnbp2nl	0.264721	0.992161	0.109348	0.000895874	13.3467	16.2211	0.00210205	0.069636
Ywhaq	-0.153015	1	-0.0893607	0.000599309	13.3242	16.2211	0.00211587	0.0699284
Slc22a3	-0.618836	1	0.0955713	0.000686044	13.3138	16.2211	0.00212229	0.0699755
Akt1s1	-0.567867	1	0.141211	0.00150002	13.2935	16.2211	0.00213492	0.0700831
Desi1	0.334846	0.988192	0.122277	0.00112627	13.2755	16.2211	0.00214614	0.0700831
Msi2	-0.120072	1	0.122307	0.00112675	13.2763	16.2211	0.00214565	0.0700831
Prss53	0.0738797	0.956076	0.178415	0.0023957	13.2872	16.2211	0.00213885	0.0700831
Zyx	0.135187	0.988643	0.118143	0.00105195	13.2684	16.2211	0.00215055	0.0700831
Afap1l1	0.608169	0.957099	0.109132	0.000903454	13.1825	16.2211	0.00220527	0.070086
Aff1	0.686628	0.866897	0.113089	0.000972285	13.1536	16.2211	0.00222399	0.070086
Cbx8	0.380926	0.945139	-0.202423	0.00312094	13.129	16.2211	0.00224007	0.070086
Cnot8	0.108676	0.989346	-0.132853	0.00134026	13.169	16.2211	0.00221397	0.070086
Fos	0.821397	0.779891	0.103936	0.000816241	13.2346	16.2211	0.00217191	0.070086
Hnrnpab	-0.0454438	1	-0.0888678	0.000600671	13.1478	16.2211	0.0022278	0.070086
Medag	0.424287	0.95321	-0.242451	0.00445705	13.1887	16.2211	0.00220127	0.070086
Palm3	-0.176401	1	-0.168367	0.00215928	13.1281	16.2211	0.00224067	0.070086
Pgm3	1.48874	0.25719	-0.180442	0.00246309	13.2189	16.2211	0.00218188	0.070086
R3hdm2	-0.907977	1	0.11192	0.00095256	13.1499	16.2211	0.00222644	0.070086
Rgl3	-0.690789	1	0.231932	0.00408088	13.1816	16.2211	0.00220584	0.070086
Rpf1	-0.805341	1	-0.132608	0.00133315	13.1905	16.2211	0.00220011	0.070086
Rrp1b	-0.497093	1	-0.155851	0.00184865	13.139	16.2211	0.00223354	0.070086
Sik3	-0.468122	1	0.0920554	0.000644803	13.1423	16.2211	0.00223137	0.070086
Slc15a3	0.156363	0.98435	0.15909	0.00192077	13.1768	16.2211	0.00220893	0.070086
Thsd1	0.134487	0.99994	0.110528	0.000926449	13.1863	16.2211	0.00220278	0.070086
Ucp2	-0.235879	1	0.151337	0.0017376	13.1808	16.2211	0.00220634	0.070086
Zfp322a	-0.109157	1	-0.142287	0.00152994	13.2329	16.2211	0.00217301	0.070086
Tox	0.355119	0.955242	0.155464	0.00184273	13.1159	16.2211	0.0022487	0.0701805
Gnai2	-0.0954333	1	0.08753	0.000585324	13.0894	16.2211	0.00226632	0.0705733
BC055324	-0.218834	1	0.145647	0.00162298	13.0705	16.2211	0.00227892	0.0706673
Fezf2	0.381925	0.993477	0.0990799	0.000751111	13.0697	16.2211	0.00227943	0.0706673
Cdc37l1	-0.249225	1	-0.125988	0.00121895	13.0218	16.2211	0.0023118	0.0713552
Fa2h	0.280271	0.997374	0.118979	0.00108656	13.0284	16.2211	0.00230735	0.0713552
Acadsb	0.713744	0.971862	-0.0728746	0.000408873	12.9887	16.2211	0.0023345	0.0714266
Mark3	-0.544461	1	-0.0867582	0.000579035	12.9992	16.2211	0.00232726	0.0714266
Mkl1	0.273657	0.954626	0.136024	0.00142372	12.9959	16.2211	0.00232949	0.0714266
Zfp292	-1.13832	0.00361001	-0.131331	0.00132615	13.0059	16.2211	0.00232263	0.0714266
Atp6v0e2	-0.833814	1	0.112749	0.000981872	12.947	16.2211	0.0023634	0.0719964
Sgca	0.530309	0.959484	0.121089	0.00113246	12.9476	16.2211	0.00236298	0.0719964
Acd	-0.358864	1	0.119305	0.00110077	12.9305	16.2211	0.00237492	0.0720341
Nacad	-0.331331	1	0.137767	0.00146741	12.9341	16.2211	0.00237239	0.0720341
Mapk8ip1	0.248349	0.996023	0.0830409	0.000534452	12.9026	16.2211	0.00239463	0.0724751
Pnoc	-0.00984224	1	0.209088	0.0033904	12.8946	16.2211	0.0024003	0.07249
Mrpl22	0.465578	0.945398	-0.1159	0.00104245	12.8859	16.2211	0.00240649	0.0725207
Fmnl3	-0.511281	1	-0.157243	0.0019206	12.8738	16.2211	0.00241515	0.0726254
Cdh4	0.243132	0.998441	0.100652	0.000788358	12.8504	16.2211	0.00243191	0.0728265
Gm5148	0.353724	0.996368	-0.183534	0.00262139	12.85	16.2211	0.00243223	0.0728265
Dennd4b	0.104639	0.99863	0.111925	0.000976052	12.8346	16.2211	0.00244333	0.0728476
Usp53	0.254961	0.972438	0.129227	0.00130067	12.8392	16.2211	0.00244002	0.0728476
Glmn	-0.711056	1	-0.155406	0.00188551	12.8087	16.2211	0.00246219	0.073254
Gjb2	-0.0802353	1	0.163088	0.00207894	12.7939	16.2211	0.00247302	0.0734205
Mcts2	0.0676165	0.935267	-0.261064	0.00533402	12.7773	16.2211	0.00248528	0.073473
Zfp40	-0.789325	1	-0.17153	0.00230179	12.7825	16.2211	0.00248146	0.073473
Acaa2	-0.22125	1	-0.0963921	0.000728664	12.7513	16.2211	0.00250455	0.073577
Ctxn1	-0.344128	1	0.127997	0.00128412	12.7583	16.2211	0.00249938	0.073577
Dnaja1	-0.242902	1	-0.0967937	0.000734626	12.7535	16.2211	0.00250298	0.073577
Mospd3	-0.507855	1	0.216516	0.00367959	12.7404	16.2211	0.00251275	0.0736636
Scrib	0.194269	0.983708	0.128321	0.00129562	12.7093	16.2211	0.00253615	0.0740396
Zfp329	0.0119944	0.999992	-0.113254	0.00100885	12.7139	16.2211	0.00253263	0.0740396
Sap130	0.000110054	0.999723	0.110446	0.000962264	12.6767	16.2211	0.00256092	0.0746075
Elfn1	-0.343816	1	0.167698	0.00222054	12.6647	16.2211	0.0025701	0.0747196
Grik5	-0.555102	1	0.102774	0.000835292	12.6454	16.2211	0.00258496	0.074841
Zfp945	-0.744733	1	-0.137981	0.00150554	12.6457	16.2211	0.00258468	0.074841
Adipor1	0.372562	0.964006	0.10232	0.000829875	12.6155	16.2211	0.00260816	0.0749744
Atp10a	-0.114761	1	-0.161175	0.00205788	12.6233	16.2211	0.00260205	0.0749744
Mast1	-0.0131018	1	0.112437	0.00100268	12.6083	16.2211	0.00261377	0.0749744
Mcm3	0.562881	0.998638	0.0984709	0.000769255	12.6051	16.2211	0.00261632	0.0749744
Palld	-0.741454	1	0.148184	0.00174067	12.615	16.2211	0.00260854	0.0749744
Apbb1ip	0.450272	0.994176	0.134771	0.00144338	12.5838	16.2211	0.00263307	0.0751837
Mrpl18	-0.696832	1	-0.172604	0.00236908	12.5753	16.2211	0.00263972	0.0751837
Nadk	0.551788	0.994689	0.0776922	0.000479762	12.5814	16.2211	0.00263492	0.0751837
Dagla	0.0646798	0.995077	0.108252	0.000933809	12.549	16.2211	0.00266063	0.07532
Prr12	-0.7577	1	0.135187	0.00145617	12.5503	16.2211	0.00265959	0.07532
Rangrf	0.153925	0.985428	-0.154256	0.00189447	12.5602	16.2211	0.00265176	0.07532
Cacna1h	0.166236	0.986578	0.112692	0.00102202	12.426	16.2211	0.00276091	0.0762006
Cdc16	-0.242786	1	-0.0843938	0.000570004	12.4952	16.2211	0.00270399	0.0762006
[truncated: 13,516 more rows]

## Sheet: translation_dhpg
symbol	apvSlope	apvSlopeP	apvEff	apvRvmMSerror	apvRvmF	residRvmDf	apvRvmP	apvRvmPAdj
[truncated: 14,013 more rows]
